# Supplementary material for: Transcriptional profiles of bovine in vivo pre-implantation development
Source: BMC Genomics. 2014 Sep 4;15(1):756. doi: 10.1186/1471-2164-15-756 (PMC4162962; doi:10.1186/1471-2164-15-756)
Supplement: Supplementary file 1 — Additional file 1: Table S1: Summary of sequence read alignments to the reference genome. (XLSX 10 KB) [file 12864_2014_6433_MOESM1_ESM.xlsx]

## Sheet: Sheet1
Table S1. Summary of sequence read alignments to the reference genome
Stage	Total reads	Total mapped reads	Mapped reads (%)	Unmapped reads
Oocyte #1	33710645	21088863	62.5585	12621782
Oocyte #2	27340216	19042322	69.6495	8297894
2-cell #1	24604359	12271310	49.8745	12333049
2-cell #2	48722568	27125963	55.6743	21596605
4-cell #1	25442215	13834869	54.3776	11607346
4-cell #2	35703218	19172270	53.699	16530948
8-cell #1	18788513	12270210	65.307	6518303
8-cell #2	21290475	14667771	68.8936	6622704
16-cell #1	29993256	18528062	61.7741	11465194
16-cell #2	13799407	7732281	56.0334	6067126
Early morula #1	23813659	15778377	66.2577	8035282
Early morula #2	32821097	21557091	65.6806	11264006
Compact Morula #1	20822446	12464723	59.862	8357723
Compact Morula #2	26674386	17364014	65.0962	9310372
Blastocyst #1	23772162	15102607	63.5306	8669555
Blastocyst #2	21989584	13098519	59.5669	8891065
Total	429288206	261099252	60.8214	168188954
