# Supplementary material for: Transcriptional profiles of bovine in vivo pre-implantation development
Source: BMC Genomics. 2014 Sep 4;15(1):756. doi: 10.1186/1471-2164-15-756 (PMC4162962; doi:10.1186/1471-2164-15-756)
Supplement: Supplementary file 2 — Additional file 2: Table S2: Pearson correlation coefficients of duplicate bovine oocytes and embryos of the same stage. (XLS 26 KB) [file 12864_2014_6433_MOESM2_ESM.xls]

## Sheet: Overall_correlation.txt
Table S2. Pearson correlation coefficients of duplicate bovine oocytes and embryos of the same stage.
	Oocyte #1	Oocyte #2	2-cell #1	2-cell #2	4-cell #1	4-cell #2	8-cell #1	8-cell #2	16-cell #1	16-cell #2	Early morula #1	Early morula #2	Compact morula #1	Compact morula #2	Blastocyst #1	Blastocyst #2
Oocyte #1	1	0.907314	0.890446	0.883336	0.875865	0.878795	0.66036	0.71985	0.69684	0.689329	0.679487	0.679985	0.676919	0.676392	0.660299	0.64672
Oocyte #2	0.907314	1	0.895187	0.854761	0.84021	0.848349	0.63234	0.691379	0.671551	0.670516	0.660867	0.663888	0.649058	0.655823	0.635694	0.620825
2-cell #1	0.890446	0.895187	1	0.902757	0.895666	0.898215	0.6864	0.751957	0.717445	0.719479	0.719608	0.723485	0.715315	0.71218	0.705958	0.686002
2-cell #2	0.883336	0.854761	0.902757	1	0.934893	0.934049	0.681925	0.764008	0.715909	0.714061	0.714317	0.719005	0.708224	0.706067	0.695608	0.677223
4-cell #1	0.875865	0.84021	0.895666	0.934893	1	0.932589	0.684479	0.765121	0.712044	0.707141	0.710175	0.713647	0.70692	0.701638	0.694794	0.677279
4-cell #2	0.878795	0.848349	0.898215	0.934049	0.932589	1	0.68502	0.7632	0.716798	0.71243	0.711398	0.71282	0.704964	0.705344	0.690777	0.675092
8-cell #1	0.66036	0.63234	0.6864	0.681925	0.684479	0.68502	1	0.830012	0.885781	0.863341	0.877155	0.883729	0.88594	0.88488	0.850834	0.818159
8-cell #2	0.71985	0.691379	0.751957	0.764008	0.765121	0.7632	0.830012	1	0.831561	0.808411	0.852553	0.857678	0.8402	0.860338	0.800021	0.768759
16-cell #1	0.69684	0.671551	0.717445	0.715909	0.712044	0.716798	0.885781	0.831561	1	0.90537	0.902293	0.906891	0.896936	0.902748	0.858692	0.827914
16-cell #2	0.689329	0.670516	0.719479	0.714061	0.707141	0.71243	0.863341	0.808411	0.90537	1	0.885565	0.891227	0.88696	0.886309	0.867333	0.836911
Early morula #1	0.679487	0.660867	0.719608	0.714317	0.710175	0.711398	0.877155	0.852553	0.902293	0.885565	1	0.938873	0.911137	0.927105	0.863366	0.826051
Early morula #2	0.679985	0.663888	0.723485	0.719005	0.713647	0.71282	0.883729	0.857678	0.906891	0.891227	0.938873	1	0.921116	0.928654	0.875827	0.839527
Compact morula #1	0.676919	0.649058	0.715315	0.708224	0.70692	0.704964	0.88594	0.8402	0.896936	0.88696	0.911137	0.921116	1	0.91476	0.889862	0.854249
Compact morula #2	0.676392	0.655823	0.71218	0.706067	0.701638	0.705344	0.88488	0.860338	0.902748	0.886309	0.927105	0.928654	0.91476	1	0.865654	0.826555
Blastocyst #1	0.660299	0.635694	0.705958	0.695608	0.694794	0.690777	0.850834	0.800021	0.858692	0.867333	0.863366	0.875827	0.889862	0.865654	1	0.903223
Blastocyst #2	0.64672	0.620825	0.686002	0.677223	0.677279	0.675092	0.818159	0.768759	0.827914	0.836911	0.826051	0.839527	0.854249	0.826555	0.903223	1
