# Supplementary material for: Transcriptional profiles of bovine in vivo pre-implantation development
Source: BMC Genomics. 2014 Sep 4;15(1):756. doi: 10.1186/1471-2164-15-756 (PMC4162962; doi:10.1186/1471-2164-15-756)
Supplement: Supplementary file 3 — Additional file 3: Table S3: Normalized read counts (expression) of genes in bovine oocytes and embryos. (XLS 7 MB) [file 12864_2014_6433_MOESM3_ESM.xls]

## Sheet: Total_expression.txt
Table S3. Normalized read counts (expression) of genes in bovine oocytes and embryos.
ID	Gene Name	Oocyte #1	Oocyte #2	2-cell #1	2-cell #2	4-cell #1	4-cell #2	8-cell #1	8-cell #2	16-cell #1	16-cell #2	Early morula #1	Early morula #2	Compact morula #1	Compact morula #2	Blastocyst #1	Blastocyst #2
XLOC_017789	ACCSL	237058	399561	159880	33226.6	59826.3	83356.5	246.824	4278.1	85.9992	87.3261	159.212	91.0992	131.873	86.3148	68.9859	107.741
XLOC_007380	ODC1	144197	232269	87071	11325.4	7262.32	10272.8	47354.1	18112.5	69668.1	58021.7	22135.1	10870.9	31692.8	50789.7	27400.6	29826.8
XLOC_046224	CUFF.56339.1	70433.8	1908.19	2584.28	332913	270672	98392	4678.84	15721.2	4850.79	1809.59	950.636	1397.38	2498.95	1049.85	8964.11	5924.17
XLOC_054266	WEE2	66244	107165	22923.8	5945.52	5685.88	6988.2	75.6686	108.96	13.0632	27.4915	57.9656	14.0754	26.5963	21.5787	14.203	31.6885
XLOC_007731	PAPOLG	50651.5	7415.79	1221.72	17145	16199.8	8421.74	1398.07	2270.95	3164.55	1174.05	843.979	1251.54	946.386	1082.69	675.656	991.85
XLOC_050010	CKS1B	39547.9	53535.8	3730.03	14466	20164.4	17429.9	3387.07	8888.82	1980.16	1615.53	1228.1	1035.32	849.974	2382.1	1075.37	960.162
XLOC_056628	TUBA1A	27499.1	23045.1	21496.3	8295.34	13571.8	14926.7	6197.62	9642.36	7852.05	5609.89	2273.02	1520.93	3377.73	4985.62	5497.57	2836.12
XLOC_049011	PPFIA1	27010.8	28962.2	5755.68	3439.15	3591.03	5107.95	1998.01	1001.28	2856.48	2037.61	1749.79	769.065	1251.14	2135.35	819.715	1517.88
XLOC_039617	CUFF.48125.1	23340.7	16600.4	3908.07	2267.71	2667.68	3379.58	10.8098	60.7881	4.35439	8.08575	5.41012	0.390984	12.19	8.44384	6.08699	6.3377
XLOC_049881	LOC100852339	23326.8	24199.2	3799.66	1291.87	1891.91	2541.39	16.2147	303.94	57.6957	3.2343	6.95587	5.86476	28.8127	30.0225	24.348	9.50655
XLOC_007226	RPIA	21781.6	29067.5	6436.96	5905.38	7535.36	10727.6	8871.24	7537.72	7962	4597.56	4502.77	2928.86	3767.81	8237.44	3254.51	2821.86
XLOC_063294	HBEGF	20959.2	14126.4	2639.67	7342.13	7555.65	6783.53	1046.75	1409.59	2023.7	1691.54	72.6502	137.235	4123.54	232.675	288.118	372.34
XLOC_053704	RALA	20863.2	25235.2	9878.18	8912.08	8839.68	11733.9	1264.75	1427.95	635.741	554.682	265.096	127.461	916.465	430.636	621.888	877.772
XLOC_007301	YPEL5	19135.2	35539.8	8796.51	5412.35	6180.3	9361.46	2601.56	2589.8	3523.79	1322.83	1861.86	1063.08	902.059	2931.89	178.552	186.962
XLOC_037679	RHOA	16095.5	24097.1	9462.76	7981.5	7507.68	11010.2	5675.14	6684.39	4230.29	4891.88	2313.21	1456.02	6276.73	5283.03	2207.55	2517.65
XLOC_035396	MORF4L1	15501.1	33253	11342.8	4008.81	5374.1	6906.98	18133.4	16227	20720.4	8640.43	9643.93	6571.65	6918.37	17353	6923.95	6057.26
XLOC_033410	OCLN	15036.8	31553.3	10197.8	3971.59	6472.71	10462	3062.78	1681.42	2156.51	2024.67	670.855	814.419	929.763	1160.56	2257.26	2175.42
XLOC_051034	SLC35D1	14825.4	20612.5	8218.1	2179.76	3998.75	5644	614.357	628.526	826.245	1220.95	303.74	140.754	490.924	681.137	414.93	508.601
XLOC_037459	H1FOO	14758.9	23580.1	6551.69	4240.91	3378.87	3196.83	30.6278	1605.72	5.44299	3.2343	13.1389	11.3385	34.3536	13.1349	3.0435	3.16885
XLOC_050089	LOC100850199	14625.1	21574.1	4901.9	3393.17	3584.58	5345.93	336.905	1809.88	156.758	247.424	288.282	166.559	210.554	181.073	60.8699	26.9352
XLOC_012407	RAE1	14537.4	25641.5	9901.91	3659.57	5498.62	7317.96	3075.39	4873.37	2338.31	1353.55	1761.38	1186.64	1520.42	3137.36	853.193	589.406
XLOC_000762	PEX5L	13703.9	8571.98	5142.44	8083.68	9333.18	10844.5	19.818	498.921	70.7588	61.4517	14.6846	6.64672	16.6227	21.5787	8.11599	15.8443
XLOC_030599	RALB	12962.6	2476.18	1057.13	4384.33	4574.35	5261.46	230.609	1715.83	358.149	257.127	64.9215	58.6476	156.253	90.0676	418.988	380.262
XLOC_063897	EIF4E1B	12724.5	3710.02	2528.1	5743.71	8843.37	9980.36	18.0163	2859.33	5.44299	4.85145	5.41012	1.17295	14.4063	4.69102	7.10149	4.75328
XLOC_023769	BCNT2	12675.6	26136.1	8779.9	4706.93	3157.49	4190.97	983.691	743.22	1015.66	818.278	791.424	448.458	680.423	1693.46	1253.92	926.889
XLOC_062823	GATAD2A	11471	5738.41	7223.48	4208.07	4785.58	5596.9	1830.46	2506.07	1423.89	866.792	1262.88	968.858	2930.03	1788.22	1260.01	1098.01
XLOC_029978	CYBRD1	11419.3	20336	6840.5	1903.87	3325.37	7469.84	0	183.511	43.5439	48.5145	2.31862	0.781967	13.2982	2.81461	12.174	4.75328
XLOC_043571	KDELR2	11031.6	13671.1	7269.37	1640.38	1747.09	2510.52	13596.9	5310.35	14002.6	14044.9	5929.5	4746.54	7558.9	15521.7	10796.3	8815.74
XLOC_024538	GPT2	10007	6250.02	7022.49	1180.57	1183.48	1201.25	6042.68	100.931	3908.06	2587.44	2855	934.842	3395.46	3742.5	2263.35	1375.28
XLOC_004379	PRKCH	9972.83	19484	10647.3	3123.48	3724.79	4477.68	37.8343	258.063	25.0377	8.08575	6.183	20.3312	2.21636	7.50564	33.4785	177.456
XLOC_057720	CECR2	9678.37	8392.22	6618.16	1008.68	1901.13	2357.02	205.386	144.515	431.085	362.241	330.79	209.567	318.048	370.591	416.959	321.638
XLOC_012963	YWHAB	9646.98	1031.74	367.148	2851.24	2807.89	1955.79	12896.1	3677.1	8924.32	5630.91	4446.35	3521.59	7665.28	6430.45	4999.45	3767.76
XLOC_060115	SGMS2	9574.06	6362.77	2547.09	2971.67	2727.63	3408.01	5.4049	454.19	15.2404	27.4915	54.1012	5.86476	13.2982	41.281	4.05799	44.3639
XLOC_017515	ARNTL	8824.53	14946.4	4750.77	1752.78	2357.74	3334.91	1073.77	1707.8	789.233	391.35	683.994	297.539	236.042	654.867	112.609	112.494
XLOC_064133	LSM11	8726.68	11209.8	5506.43	1596.96	2078.24	2842.71	79.2718	453.043	169.821	137.458	44.8267	43.7902	159.578	92.8823	95.3629	26.9352
XLOC_007152	LOC100850038	8572.53	10953.5	5401.98	4205.15	7998.42	10828.3	8802.78	8003.38	9267.23	5486.99	4333.51	2906.18	2872.4	7591.95	3650.17	3276.59
XLOC_060599	CUFF.75291.1	8380.53	7243.47	1081.66	1380.55	1058.95	801.645	9.00816	34.4083	8.70878	4.85145	0.772875	11.7295	1.10818	0.938205	1.0145	52.286
XLOC_047247	C28H1orf96	8344.53	11507.7	6493.14	1644.03	2309.77	3319.48	6188.61	4241.4	6047.16	2889.85	4920.12	2881.55	2078.95	5148.87	1343.2	532.367
XLOC_022008	MED13L	8255	2006.05	344.201	905.769	969.477	738.293	2369.15	793.686	2956.63	1633.32	1005.51	1081.07	2561	521.642	1344.21	2188.09
XLOC_070196	CUFF.86330.1	8011.31	7921.02	455.77	1511.2	1967.55	2408.18	0	211.038	7.62018	1.61715	1.54575	9.38361	1.10818	0	3.0435	1.58443
XLOC_012647	PDSS1	7911.62	9100.61	1876.89	3049.03	4441.52	5673.24	1016.12	1227.23	891.561	1591.27	647.669	305.749	365.699	637.041	401.741	385.015
XLOC_012879	CSNK2A1	7344.85	11085.4	4517.34	1213.04	2397.4	2798.85	1619.67	1017.34	2117.32	952.501	1119.9	692.823	783.483	1286.28	865.367	735.173
XLOC_019443	UBIAD1	7149.16	13320.1	3918.35	579.152	804.362	925.1	1538.59	1455.47	1340.06	803.723	616.754	391.766	816.729	812.485	529.568	218.651
XLOC_021625	PSMD9	6915.62	9911.12	1940.19	1443.32	2244.28	1898.93	2770.91	4632.51	1587.17	711.546	1446.82	856.254	715.884	2080.94	493.046	430.964
XLOC_017507	RRAS2	6529.78	4706.66	2102.4	5842.25	9627.44	12221.2	2138.54	1660.78	3074.2	1554.08	1147.72	1014.6	1094.88	1433.58	495.075	776.368
XLOC_035161	FBXO33	6464.24	5184.24	1520.81	1127.65	1510.02	1665.02	1181.87	2114.97	2267.55	1369.73	1323.93	525.873	592.876	1337.88	781.164	1080.58
XLOC_042968	RSL1D1	6307.32	11289.6	3863.76	1431.64	3340.13	3991.98	5671.54	3948.93	5685.74	2293.12	4738.5	1747.31	2947.76	6018.58	1628.27	1555.91
XLOC_037372	CUFF.47056.1	6061.79	6164.93	2958.55	628.053	874.467	1396.18	374.74	193.834	396.249	472.208	248.866	208.003	1005.12	400.613	6769.75	4212.99
XLOC_060425	EXOSC9	6048.86	10357.8	2432.35	2335.95	3767.22	4108.13	2452.02	2386.79	4283.63	1850.02	1564.3	1115.87	1037.26	2534.09	812.613	613.173
XLOC_007954	RABGAP1	6035.02	4838.56	2673.69	986.42	1384.57	2534.89	118.908	115.841	119.746	218.315	86.562	19.1582	75.3562	91.0058	161.305	256.677
XLOC_037455	VGLL4	6029.48	540.336	679.698	4085.81	4825.25	4968.25	562.109	2067.94	1160.44	923.392	264.323	80.5426	2630.82	339.63	680.728	488.003
XLOC_054239	CUFF.67982.1	6021.17	3912.11	2161.74	959.049	1403.94	1938.73	0	215.626	2.17719	1.61715	0	12.5115	1.10818	1.87641	2.029	1.58443
XLOC_046143	ASH2L	5969.48	7139.24	4280.75	2526.81	2589.27	2551.13	118.908	162.866	97.9738	37.1944	129.843	109.475	188.391	39.4046	521.452	739.927
XLOC_054052	COG5	5648.25	7847.63	3588.4	2056.41	1865.16	2169.4	1214.3	1281.14	1878.92	700.226	665.445	788.223	833.351	1124.91	873.483	415.119
XLOC_025056	NLRP8	5641.79	2190.06	10970.9	11284.5	17546.5	18681.5	113.503	3121.98	35.9237	22.6401	74.9689	30.4967	69.8153	152.927	6.08699	45.9483
XLOC_030788	CUFF.39630.3	5617.79	3923.81	813.422	118.604	108.847	173.812	208.989	331.467	264.529	401.053	226.452	30.4967	600.634	516.013	235.364	58.6237
XLOC_049905	ATF6	5507.02	4815.16	1826.24	528.426	1060.8	1753.55	998.104	451.896	1150.65	958.97	383.346	348.757	955.251	451.276	470.727	337.483
XLOC_070610	TCP1	5483.02	6340.43	4861.54	3166.91	3113.21	3379.58	816.14	1156.12	489.869	323.43	409.624	406.232	551.874	720.541	862.324	396.106
XLOC_008058	SURF1	5347.33	4904.5	6637.15	3347.91	4940.55	4779.82	31726.8	29536.1	15839.1	4628.28	13594.9	7779.4	23968.8	18857.9	15826.2	16603.2
XLOC_064215	CUFF.80780.1	5178.41	7542.36	2110.31	2815.47	3403.78	4203.97	86.4784	330.32	78.379	114.818	10.0474	5.08279	25.4881	11.2585	151.16	69.7147
XLOC_075441	LOC100849937	5067.64	6371.28	3301.17	1210.85	1972.16	2731.44	25.2229	232.83	28.3035	17.7886	23.9591	1.95492	9.97362	18.7641	16.232	11.091
XLOC_017009	RIC3	5061.18	5821.37	1547.72	1195.16	2225.83	2547.88	25.2229	401.431	170.91	77.6232	221.042	94.618	57.6254	179.197	8.11599	4.75328
XLOC_041311	LPIN2	5019.64	3055.87	3461.79	2365.14	4166.63	6037.92	3201.5	1525.44	3313.69	1552.46	1944.55	1134.63	2285.07	3488.24	1810.88	1782.48
XLOC_027223	LOC100296593	5015.95	10582.3	5549.95	5326.23	4575.27	6210.92	14935.5	10183.7	13520.4	4303.23	9773	6435.98	10729.4	13278.4	7357.14	3473.06
XLOC_016888	USP28	4937.49	5214.03	2376.17	825.483	994.383	1108.66	41.4376	65.3758	199.213	161.715	103.565	67.2492	108.602	125.719	135.943	183.793
XLOC_054142	CUFF.67227.3	4793.49	2336.84	3548.83	7124.26	7133.18	9259.12	25.2229	5220.89	16.329	0	19.3219	15.2484	57.6254	14.0731	1.0145	3.16885
XLOC_019529	PRDM2	4741.8	4048.26	492.959	987.879	1945.41	2435.8	1059.36	637.701	890.473	1240.35	646.123	308.877	426.649	535.715	247.538	334.314
XLOC_037544	KIF15	4550.72	5288.48	3378.71	844.095	1020.21	1575.68	2017.83	1554.11	2597.39	1778.86	1086.66	1214.4	1439.53	4236.93	638.12	399.275
XLOC_007049	EIF5B	4475.03	5491.64	2399.91	878.034	1736.94	2219.75	302.674	370.463	370.123	307.258	224.907	195.492	250.449	317.113	191.74	253.508
XLOC_015114	CUFF.18517.1	4463.03	3887.65	1386.3	551.417	1019.29	1238.61	1798.03	487.451	1573.02	1123.92	735.004	389.029	951.927	871.592	655.366	747.849
XLOC_039271	CUFF.48391.1	4427.96	3869.57	3176.15	3176.4	2799.58	3138.36	5028.36	3502.77	5523.54	2542.16	3011.12	2412.37	2594.25	5467.86	1495.37	1277.05
XLOC_053748	CUFF.67842.1	4400.26	1576.33	1447.23	779.866	1068.18	1515.57	3588.85	2451.02	1581.73	764.912	1457.64	1056.05	1184.64	1343.51	462.611	468.99
XLOC_012626	USP6NL	4235.04	5014.06	2753.61	3309.6	3612.25	6206.05	2484.45	705.371	2650.73	2420.87	854.027	518.444	470.977	666.125	118.696	41.1951
XLOC_012596	SALL4	4231.34	3059.07	851.403	2798.32	4215.52	5715.48	4421.21	2820.34	6949.61	4735.01	4570.78	2186.38	3136.15	5738.06	2128.42	2314.85
XLOC_021520	SMARCA5	4199.04	6004.32	3320.16	1665.56	2832.79	3860.41	2412.39	1442.86	4182.39	2796.05	3055.17	1732.84	2047.92	3710.6	671.598	836.577
XLOC_050275	LRRC8B	4128.88	7197.74	1915.66	927.3	1123.52	1802.28	1.80163	375.051	13.0632	3.2343	0	0.390984	3.32454	0	2.029	7.92213
XLOC_007753	POLR1B	3893.5	4490.74	1199.56	1409.74	1367.05	2633.17	2333.11	178.923	2901.11	2742.69	3646.42	2238.38	4132.4	2709.53	1625.23	1974.19
XLOC_022004	FBXO21	3886.12	3752.57	1247.83	526.966	491.657	826.824	293.666	53.9064	455.034	370.327	272.825	246.32	157.362	377.158	245.509	400.86
XLOC_037748	MKRN2	3780.89	3917.43	2482.2	812.71	1007.3	1269.47	394.558	358.994	358.149	203.761	387.21	205.657	333.562	393.108	236.378	231.326
XLOC_017467	LOC100849617	3705.19	1359.35	699.48	1147.72	1715.73	2209.19	282.856	319.998	198.125	114.818	135.253	93.0541	227.177	61.9215	425.075	326.392
XLOC_019526	AGMAT	3683.04	5383.15	1450.39	765.634	856.94	1307.65	266.642	198.421	517.084	413.99	274.371	102.829	189.499	180.135	47.6814	72.8836
XLOC_054127	TAX1BP1	3673.81	4109.95	2196.56	7305.27	9946.6	14195.7	144.131	1211.17	107.771	163.332	61.83	79.7607	66.4908	121.028	45.6524	76.0524
XLOC_004247	NEMF	3625.81	8115.67	3221.25	2863.65	4723.78	5872.23	2958.28	1395.83	2889.14	1403.69	1033.33	973.94	950.819	2080	1261.02	1931.41
XLOC_026974	TRIM37	3583.35	6109.62	2909.49	1166.33	1494.34	2199.45	780.107	603.293	819.714	226.401	432.037	240.064	431.082	753.378	270.871	224.988
XLOC_060471	CUFF.73600.1	3582.43	891.341	1984.5	11531.2	13540.4	14709	21.6196	1752.53	21.7719	3.2343	10.8202	7.03771	23.2718	7.50564	3.0435	4.75328
XLOC_028150	FTSJ3	3559.35	588.2	218.39	479.89	452.915	434.529	1041.34	872.825	1050.5	582.174	424.308	670.928	1164.7	990.744	908.991	1492.53
XLOC_044976	PLEKHA1	3545.5	1578.46	517.489	2169.9	3131.66	4255.14	917.031	767.306	953.611	1814.44	278.235	280.335	762.428	380.911	792.323	830.239
XLOC_022117	EIF4ENIF1	3487.35	1105.14	1360.98	1254.65	1469.44	1507.45	3331.22	3521.12	1951.86	1077.02	1830.17	980.978	1242.27	3044.47	469.713	513.354
XLOC_003432	COL4A3BP	3484.58	5116.17	1732.08	704.325	1146.58	1665.83	2046.65	2424.64	3347.44	2639.19	994.69	829.276	1356.41	2763.01	1310.73	1134.45
XLOC_016976	BTBD10	3458.74	7224.33	4049.7	1039.7	1882.69	3457.55	367.533	191.54	647.715	283.001	141.436	91.4902	205.013	214.849	194.784	163.196
XLOC_030795	ZCCHC17	3457.81	2697.42	1232	2672.78	1498.95	1926.55	4642.81	5371.14	8252.66	2870.44	4707.58	2687.62	11027.5	5643.3	3936.25	4637.61
XLOC_030236	CUFF.39464.1	3449.5	4683.26	2721.17	901.39	1760	2177.52	2201.6	209.891	1097.31	354.156	144.528	211.522	407.81	854.704	98.4064	185.378
XLOC_024641	LOC100851757	3422.74	602.027	335.497	732.425	1162.27	668.444	243.22	479.423	350.528	283.001	143.755	229.116	199.472	120.09	393.625	438.886
XLOC_017450	ARCN1	3419.04	5086.39	2226.63	833.512	998.995	1591.11	2808.75	2061.06	2639.85	1201.54	1407.41	750.689	1077.15	1357.58	733.482	1397.46
XLOC_000185	CUFF.1333.1	3331.35	155.293	123.438	18075.6	18409.9	8087.93	724.256	1419.92	991.712	625.837	170.032	764.764	551.874	233.613	6444.09	2736.3
XLOC_010685	TPP2	3315.66	3767.46	1574.62	192.686	256.436	265.591	158.544	27.5267	689.082	405.904	152.256	242.41	340.211	387.479	193.769	128.338
XLOC_063760	LOC505564	3233.51	812.631	260.327	752.861	675.221	819.514	425.185	729.457	624.855	346.07	448.267	255.312	647.177	432.512	289.132	264.599
XLOC_035529	MFAP1	3228.89	3784.48	1273.94	806.142	839.414	963.274	1099	1360.28	954.7	580.557	891.898	564.189	1923.8	1555.54	1237.69	979.175
XLOC_017532	AKIP1	3203.05	2843.14	862.481	1072.18	944.572	850.377	3.60327	114.694	7.62018	4.85145	46.3725	8.21066	22.1636	32.8372	8.11599	9.50655
XLOC_000291	CUFF.2070.1	3192.89	2463.42	1554.05	851.394	1958.33	2244.12	1097.19	119.282	1247.53	1001.02	105.884	63.3394	359.05	311.484	634.062	830.239
XLOC_035174	TUBGCP4	3107.05	5270.4	1728.13	316.034	335.766	562.045	956.667	3351.37	1102.75	522.339	1078.16	413.661	625.014	1514.26	704.062	896.785
XLOC_037706	MAP4	3073.82	1634.83	626.683	199.255	392.034	333.816	4298.7	666.375	3091.62	3200.34	1016.33	859.382	2168.71	1255.32	1957.98	1782.48
XLOC_030069	CUFF.37904.1	3071.97	2313.44	739.043	160.207	309.015	471.078	616.158	45.8778	555.185	405.904	371.753	107.521	505.33	376.22	657.395	654.368
XLOC_003568	SUPT16H	3033.2	289.314	257.953	1155.75	1414.09	1223.18	317.087	230.536	150.226	76.006	172.351	252.575	139.631	151.989	71.0149	72.8836
XLOC_050804	SETDB1	2965.82	3382.42	557.843	159.477	175.262	304.576	562.109	188.099	595.463	986.461	258.14	202.139	674.882	512.26	293.19	266.183
XLOC_044966	EIF3A	2928.89	2145.39	8774.36	9393.43	8732.68	11052.5	3048.36	3857.17	2612.63	1714.18	1136.13	1155.36	1344.22	1783.53	245.509	183.793
XLOC_035498	SLC25A21	2922.43	2899.52	956.642	910.513	821.888	1110.28	32.4294	205.303	72.936	97.029	163.077	51.6098	82.0053	175.444	9.13049	7.92213
XLOC_017495	PLEKHA7	2890.13	259.531	104.447	621.484	693.67	653.824	583.729	233.977	341.82	260.361	165.395	212.695	602.85	220.478	422.031	567.224
XLOC_046239	CCDC111	2874.43	5020.44	1657.7	1542.22	1928.81	2570.63	309.881	133.046	302.63	139.075	224.907	125.897	99.7362	229.86	89.2759	144.183
XLOC_060760	MFSD10	2770.13	2870.8	1882.42	777.677	1571.83	1871.32	126.114	219.066	216.631	113.2	278.235	111.039	268.18	229.86	354.06	307.379
XLOC_012235	FAM107B	2758.13	5149.14	1603.9	1084.59	1382.73	2087.36	34.231	283.295	20.6833	21.0229	4.63725	0.390984	36.5699	5.62923	2.029	0
XLOC_041360	CUFF.51726.1	2660.28	3132.46	2089.74	765.999	764.697	1396.18	1933.15	1564.43	2537.52	1578.34	1532.61	947.744	1153.62	2836.19	815.657	841.33
XLOC_007802	RAB1A	2641.82	2432.57	1440.11	1197.35	1533.08	2716.82	138.726	362.434	224.251	219.932	81.1519	87.9713	149.604	79.7474	192.755	174.287
XLOC_014916	RPS20	2637.21	5189.56	2523.35	616.375	792.37	1622.78	4556.33	5546.62	6667.66	3015.98	6552.43	2893.28	5405.7	7986.94	6714.97	5415.57
XLOC_030384	CUFF.40250.2	2634.44	1779.49	288.021	550.687	807.129	1008.76	796.322	447.308	546.476	223.167	567.29	261.177	490.924	477.546	382.466	625.848
XLOC_014906	PCMTD1	2632.59	1872.03	654.378	305.086	392.034	558.796	199.981	128.458	201.391	512.636	137.572	39.8803	73.1399	121.028	390.582	313.716
XLOC_066998	CUFF.83089.1	2594.74	2374.07	1031.81	571.488	732.412	908.856	158.544	48.1717	170.91	111.583	56.4199	0.781967	68.7072	0.938205	54.7829	80.8057
XLOC_050865	TRIM33	2563.36	4973.64	1676.69	1119.26	1366.12	2452.04	1362.03	1161.85	2143.45	1971.31	1195.64	699.861	474.301	1304.1	497.104	324.807
XLOC_070596	TFB1M	2551.36	3166.49	2039.09	693.012	1403.02	1576.49	72.0653	20.645	91.4422	122.903	44.0539	67.6402	85.3299	116.337	37.5364	34.8574
XLOC_010705	CUFF.14954.1	2501.51	2928.24	860.898	840.446	892.915	1250.79	864.784	882	1530.57	1822.53	437.447	505.933	1011.77	733.676	1243.78	1999.54
XLOC_019839	NADK	2501.51	2682.53	1235.96	329.901	580.21	851.19	1671.92	682.432	1146.29	313.727	562.653	455.496	649.394	599.513	1008.41	834.992
XLOC_016850	CUFF.20938.1	2494.13	1116.84	708.184	232.464	306.248	285.084	540.49	28.6736	347.263	491.613	134.48	77.0238	350.185	286.152	218.117	362.833
XLOC_037654	CUFF.47049.1	2470.13	105.302	26.9031	130.647	225.074	80.4082	23.4212	28.6736	2.17719	1.61715	0	3.12787	5.5409	0	0	0
XLOC_039908	NUP153	2444.28	945.587	275.361	1061.6	2111.45	1959.04	709.843	706.518	1278.01	1395.6	651.534	354.231	502.006	719.603	315.509	302.625
XLOC_007715	C11H2orf63	2428.59	3860	1523.98	1388.94	1072.79	1663.39	15119.3	16946.1	17501.4	11658	12762.5	6586.51	14780.9	25765.9	15621.2	18317.5
XLOC_050152	FAM46C	2412.9	370.151	640.926	1383.47	1774.76	2347.27	477.433	1696.33	105.594	87.3261	58.7385	34.7975	27.7045	58.1687	64.9279	107.741
XLOC_030728	ACSL3	2410.13	4081.24	525.401	295.962	673.376	1076.17	1023.33	80.2861	3296.27	3357.2	270.506	124.724	797.89	452.215	901.889	1258.03
XLOC_070301	SYNE1	2393.52	4154.63	915.496	403.983	125.451	137.262	10.8098	1.14694	14.1518	51.7488	0.772875	29.7148	28.8127	27.2079	1.0145	0
XLOC_041288	NPC1	2382.44	5467.17	3514.02	694.471	466.751	1067.24	81.0735	90.6086	512.729	286.235	230.317	141.536	346.86	448.462	477.829	865.096
XLOC_041343	SLMO1	2358.44	2650.62	2392.79	831.322	497.191	1006.32	160.345	97.4903	459.388	211.847	214.859	161.085	284.802	259.883	93.3339	302.625
XLOC_012707	EPC1	2309.52	204.221	105.238	1559.37	1485.12	1284.09	1181.87	480.57	1099.48	339.601	417.352	488.73	654.934	493.496	263.77	274.106
XLOC_063071	GNA11	2291.98	961.542	708.184	272.607	486.122	541.74	293.666	160.572	349.44	359.007	258.14	130.98	310.29	212.972	387.538	250.339
XLOC_037464	RAF1	2259.67	1982.65	1805.67	1355.37	1868.85	1312.52	1001.71	1035.69	1329.18	425.31	748.143	635.348	766.861	929.761	364.205	432.548
XLOC_053594	LOC100296613	2259.67	953.033	313.342	1185.31	1880.84	1444.1	1846.67	3126.57	1405.38	591.877	436.674	316.697	1105.96	438.142	378.408	679.719
XLOC_017821	LOC512220	2200.59	3641.95	511.95	860.517	800.672	1156.58	30.6278	90.6086	166.555	77.6232	86.562	78.5877	144.063	122.905	20.29	22.182
XLOC_004215	NDUFAF1	2196.9	1190.23	517.489	3155.23	4336.36	4322.55	871.99	1361.42	550.83	794.02	331.563	270.561	495.357	801.227	103.479	72.8836
XLOC_024509	MAP1LC3B	2163.67	4113.14	1279.48	706.514	796.06	1175.26	1965.58	1829.38	2172.84	1098.04	1159.31	637.303	773.51	1513.32	268.842	218.651
XLOC_030274	MARCKSL1	2159.98	3949.34	1319.83	247.426	436.311	384.985	10307.1	5946.91	7494.99	4068.75	3498.8	3018	4748.55	7034.66	6840.76	4623.35
XLOC_030300	SESN2	2158.13	1915.64	1442.48	264.213	487.045	541.74	48.6441	53.9064	62.05	48.5145	50.2369	29.3238	95.3035	58.1687	121.74	112.494
XLOC_004367	DAAM1	2157.21	123.384	80.7092	736.804	1234.22	882.053	520.672	272.973	555.185	362.241	200.175	238.891	264.855	182.012	161.305	369.171
XLOC_047336	FAM149B1	2067.67	1581.65	1370.47	1708.26	3371.49	4053.71	632.373	683.579	655.336	629.071	219.496	177.116	113.034	310.546	557.974	508.601
XLOC_048653	RBM4B	2057.52	3271.8	334.706	1261.95	1337.53	1902.99	351.318	1121.71	350.528	237.721	336.201	321.389	315.831	376.22	119.711	104.572
XLOC_012884	ZCCHC3	2040.9	1581.65	634.596	834.242	772.077	870.683	50.4457	236.271	33.7465	14.5543	21.6405	34.0156	23.2718	27.2079	14.203	20.5975
XLOC_004351	DLGAP5	2025.21	3722.78	922.617	879.858	901.217	1286.53	5794.05	150.25	11968	9662.47	1527.2	896.135	2057.89	2845.57	32173.8	26032.1
XLOC_014926	CUFF.19165.1	2016.9	4408.84	464.474	741.548	567.296	908.856	0	4.58778	0	1.61715	0	1.17295	0	0.938205	0	4.75328
XLOC_042990	LOC100850844	2005.83	784.976	240.545	1923.94	3744.16	3996.86	6806.57	5625.76	6160.37	4321.02	1977.79	2515.2	1718.79	4107.46	1364.5	2045.49
XLOC_016978	MICAL2	2000.29	2085.82	1545.34	1060.5	1191.78	1367.75	41.4376	169.748	11.9746	24.2572	14.6846	7.03771	27.7045	14.0731	30.435	12.6754
XLOC_035213	CUFF.44543.1	1975.37	3134.58	1370.47	757.97	548.848	1047.74	63.0571	1.14694	265.618	202.144	8.50162	5.08279	171.768	62.8597	110.58	402.444
XLOC_010349	WASF3	1970.75	1247.66	612.441	1759.35	1897.45	2972.67	50.4457	204.156	223.162	98.6461	156.121	47.7	99.7362	92.8823	30.435	112.494
XLOC_063017	DENND1C	1964.29	661.592	705.019	515.653	868.01	715.552	1127.82	472.541	773.993	737.42	201.72	97.3549	1206.81	215.787	937.397	1213.67
XLOC_004259	NID2	1949.52	2516.6	1694.89	1336.03	1909.44	2534.08	1711.55	703.077	2112.97	926.627	2075.17	873.067	718.101	1296.6	882.614	1039.38
XLOC_046302	STAR	1932.9	1075.35	1146.55	1722.86	2027.51	2282.29	551.3	1003.58	998.244	695.374	698.679	405.841	549.657	757.131	583.337	611.588
XLOC_041534	CHMP1B	1857.21	3429.22	1268.4	675.13	416.94	670.068	2016.03	393.402	1294.34	2069.95	664.672	386.292	407.81	638.917	749.714	537.12
XLOC_007503	SETX	1852.6	1232.77	890.175	859.787	1239.75	1849.39	2922.25	3306.64	3043.72	1536.29	2483.25	1722.67	1221.21	2573.5	530.583	285.197
XLOC_053529	CUFF.65846.1	1844.29	1755.03	1297.68	1907.15	2193.55	3546.08	5.4049	337.202	1.0886	21.0229	2.31862	1.95492	2.21636	28.1461	2.029	7.92213
XLOC_021978	ATP2A2	1842.44	1488.05	1552.47	654.329	780.378	1059.93	3109.62	1050.6	4445.83	2467.77	1407.41	1529.53	1725.44	1996.5	530.583	483.25
XLOC_041363	CUFF.51703.1	1842.44	595.646	122.646	631.703	505.493	816.265	243.22	324.585	372.3	263.595	95.8365	59.4295	132.982	53.4777	116.667	109.325
XLOC_046243	LRP2BP	1838.75	311.65	250.832	337.2	315.472	524.684	3.60327	55.0533	5.44299	3.2343	0	6.25574	2.21636	0	0	3.16885
XLOC_054218	COPG2	1835.06	3020.77	1686.98	445.221	537.779	843.068	7.20653	126.164	55.5185	8.08575	68.013	11.3385	8.86544	17.8259	4.05799	0
XLOC_004037	KIF23	1829.52	2249.63	2213.17	1648.78	4019.04	6014.37	1707.95	1448.59	3363.77	1229.03	1227.33	1301.19	914.249	2747.06	687.83	782.706
XLOC_075522	CUFF.90015.1	1821.21	771.148	343.41	119.334	334.843	351.684	3578.04	488.598	2675.77	3366.9	1917.5	1036.11	2134.35	2604.46	4450.6	3404.93
XLOC_021587	RAN	1815.67	3092.04	1747.91	1204.65	1733.25	2575.5	30880	29240.2	26241.7	18404.8	21436.5	8881.59	14171.4	30231.8	9413.53	9939.1
XLOC_037689	PRKAR2A	1801.83	1399.77	1766.9	1444.41	2268.26	3253.69	8328.95	3255.03	6637.18	3323.24	3929.3	2269.66	4829.45	5909.75	2314.07	1796.74
XLOC_007977	CUFF.12036.1	1793.52	1778.43	687.611	695.931	947.339	1291.4	37.8343	84.8739	104.505	185.972	39.4166	82.4976	55.409	117.276	43.6234	156.858
XLOC_024636	ESRP2	1781.52	1708.23	1194.81	766.364	1020.21	1524.51	614.357	521.86	322.225	211.847	387.983	123.16	208.338	198.899	169.421	147.352
XLOC_019379	MIA3	1775.98	2176.23	2232.16	1213.77	1411.32	1770.6	817.941	735.191	1415.18	1651.11	915.084	353.058	731.399	1383.85	720.294	709.823
XLOC_048362	PANX1	1766.75	1785.87	898.088	686.443	889.226	1474.15	347.715	306.234	328.756	523.956	126.751	123.16	349.077	56.2923	224.204	55.4549
XLOC_027514	LOC536606	1743.68	1329.57	426.493	87.5844	208.47	295.642	10.8098	32.1144	0	1.61715	0	0.390984	1.10818	0.938205	0	3.16885
XLOC_046070	MLF1IP	1742.75	3649.39	2633.34	529.156	419.707	530.369	27.0245	45.8778	115.391	51.7488	37.098	24.241	52.0845	86.3148	27.3915	52.286
XLOC_050785	TUFT1	1705.83	2373.01	1740.79	565.649	828.345	1276.78	23.4212	41.29	14.1518	19.4058	47.1454	25.8049	17.7309	1.87641	35.5074	112.494
XLOC_023921	CMTM3	1703.06	1665.68	415.415	189.036	401.258	479.2	3266.36	229.389	1312.85	873.261	606.707	637.694	1108.18	648.299	1138.27	956.993
XLOC_014917	CUFF.19067.1	1700.29	903.041	612.441	1049.55	1058.95	1677.2	104.495	270.679	136.075	76.006	9.2745	0.781967	32.1372	32.8372	64.9279	139.429
XLOC_047280	LOC100295417	1699.37	1036	220.763	904.309	935.347	1319.02	6660.64	5288.56	2964.25	2233.28	1561.98	1380.17	2277.31	2777.09	650.294	735.173
XLOC_037289	PTPRG	1669.83	2113.48	1712.3	438.652	958.408	1348.26	117.106	53.9064	161.112	106.732	4.63725	37.1434	99.7362	69.4271	61.8844	118.832
XLOC_028231	METTL23	1651.37	2427.26	1302.43	2031.59	2117.91	2979.16	22043	11929.4	22770.2	16383.3	15268.9	9171.7	14886.2	31284.4	7767	6209.36
XLOC_048773	DBX1	1650.45	1424.23	768.32	1080.94	2015.52	2666.47	246.824	612.468	121.923	98.6461	33.2336	4.6918	67.599	109.77	1.0145	0
XLOC_054155	CUFF.67336.1	1639.37	796.676	830.83	6322.87	18286.3	18122.7	43.2392	3889.29	19.5948	11.32	19.3219	3.90984	31.029	5.62923	4.05799	17.4287
XLOC_019840	CUFF.24867.1	1630.14	978.56	664.664	815.995	946.416	1498.52	502.655	1036.84	853.46	210.229	267.415	547.377	539.684	556.355	646.236	386.6
XLOC_027733	TAOK1	1630.14	1194.48	916.287	420.04	517.485	1059.93	217.998	282.148	205.745	219.932	240.364	67.6402	123.008	174.506	105.508	85.559
XLOC_037503	DYNC1LI1	1630.14	1293.4	962.181	1024.74	1054.34	764.284	124.313	86.0208	95.7966	69.5374	85.0162	116.904	103.061	76.9328	87.2469	47.5328
XLOC_016846	MTMR2	1563.68	2308.13	996.205	904.309	925.201	1189.88	886.403	760.424	1047.23	496.465	408.078	259.613	449.921	669.878	471.742	467.406
XLOC_075459	EIF2S3	1550.75	2073.06	1069	433.908	798.827	1325.52	1329.6	762.718	1536.01	2116.85	753.553	486.384	355.726	1490.81	537.684	497.51
XLOC_029952	HNRNPA3	1535.99	1770.98	982.753	772.203	1184.4	2160.46	5004.94	2473.96	5460.4	5119.89	2563.63	1814.16	2469.03	4429.26	999.281	991.85
XLOC_021506	DCLK2	1495.37	1790.13	1176.61	242.317	399.414	451.585	16.2147	32.1144	13.0632	27.4915	6.183	8.99262	8.86544	1.87641	44.6379	44.3639
XLOC_024334	MGC157082	1478.75	776.466	312.55	680.969	1554.3	1375.06	4232.04	7480.37	3854.72	2057.01	4737.72	1850.13	2897.89	4630.98	2482.48	2928.02
XLOC_047510	CUFF.58731.1	1464.91	2153.9	1094.32	444.126	988.848	1670.7	118.908	238.564	200.302	135.841	226.452	96.182	111.926	60.0451	150.146	255.093
XLOC_022044	SRSF9	1446.45	2344.29	1148.92	1343.33	1380.88	1667.45	999.906	1253.61	959.054	774.615	594.341	753.817	781.267	552.603	1100.73	747.849
XLOC_021800	MED15	1437.22	729.666	830.83	244.507	433.544	315.135	408.971	453.043	298.276	224.784	261.232	177.898	319.156	261.759	455.51	199.638
XLOC_000525	LOC100850450	1433.52	1922.02	340.245	633.892	592.202	1064.8	97.2882	206.45	92.5308	111.583	0.772875	2.73689	33.2454	8.44384	58.8409	156.858
XLOC_060457	CCDC109B	1430.76	2512.35	1239.92	701.77	478.743	843.88	455.813	112.401	333.111	87.3261	72.6502	166.168	128.549	236.428	102.464	150.52
XLOC_017710	CUFF.22396.1	1424.29	1293.4	524.61	782.056	756.395	610.777	23.4212	152.544	9.79738	22.6401	13.1389	12.9025	34.3536	15.9495	29.4205	50.7016
XLOC_003897	COQ6	1419.68	1813.53	778.607	913.797	833.88	739.106	95.4865	64.2289	201.391	101.88	177.761	286.2	393.404	95.6969	98.4064	58.6237
XLOC_056599	CUFF.69802.1	1419.68	1342.33	618.771	201.809	210.315	289.957	43.2392	102.078	97.9738	64.686	163.077	86.4074	219.42	98.5115	117.682	131.507
XLOC_008019	TOR1A	1406.76	1849.69	654.378	166.41	153.124	164.877	304.476	549.386	592.197	268.447	394.166	253.357	329.129	644.547	191.74	210.729
XLOC_024143	LOC100849482	1397.52	3320.72	1267.61	227.355	618.03	908.044	5.4049	161.719	44.6325	16.1715	16.2304	10.1656	16.6227	0.938205	22.319	44.3639
XLOC_035080	CHRNA5	1379.99	1701.84	536.479	395.59	417.862	415.848	0	95.1964	23.9491	40.4287	10.8202	7.81967	29.9209	14.0731	3.0435	15.8443
XLOC_003454	CUFF.4525.1	1379.06	1371.05	218.39	132.836	190.021	454.834	7.20653	0	150.226	255.51	74.196	12.5115	244.908	47.8484	187.682	310.547
XLOC_043014	USP31	1367.99	1129.6	850.612	650.314	1267.42	1680.45	196.378	278.708	300.453	383.264	370.207	312.005	240.475	227.984	141.015	174.287
XLOC_043117	CUFF.53794.1	1351.37	976.433	1323.79	961.969	1097.7	1284.09	9833.31	3063.49	4903.04	2808.99	2967.07	2159.4	3259.16	4504.32	3213.93	2712.54
XLOC_043557	CUFF.54055.2	1337.53	1593.35	955.059	193.416	359.749	287.52	129.718	203.009	234.048	158.481	162.304	88.3623	176.201	151.989	386.524	554.549
XLOC_030295	LOC100851409	1333.83	415.888	665.455	874.749	1033.13	1565.93	216.196	287.883	193.77	177.886	68.013	47.309	166.227	140.731	173.479	218.651
XLOC_042959	NUBP1	1331.99	1191.29	755.66	390.845	658.617	877.992	1.80163	44.7308	1.0886	3.2343	4.63725	7.42869	16.6227	3.75282	11.1595	4.75328
XLOC_027951	EME1	1328.29	355.26	1104.61	1375.08	1172.41	1316.58	1992.61	909.527	1957.3	1820.91	667.764	778.058	2098.89	1213.1	1414.21	1557.49
XLOC_047369	NRG3	1316.29	2754.86	960.598	1405.37	1887.3	2279.04	0	30.9675	1.0886	3.2343	0.772875	0	1.10818	0.938205	0	0
XLOC_037485	RAB7A	1310.76	728.602	1262.07	1183.12	1310.78	1345.01	1911.53	1648.16	2444.99	1356.79	1821.67	1068.17	1723.22	2231.99	3097.26	1708.01
XLOC_053640	CUFF.66953.1	1302.45	319.096	53.8061	189.401	157.736	286.708	5.4049	3.44083	0	0	0	0	0	0	0	0
XLOC_000809	SMC4	1299.68	2078.38	744.582	388.656	902.14	1262.98	115.304	68.8167	171.998	329.898	61.83	128.634	109.71	212.034	63.9134	91.8967
XLOC_024330	ZNF208	1297.83	1287.02	228.676	269.322	145.744	155.131	693.629	338.349	1188.75	451.185	584.293	374.171	292.56	488.805	608.699	1576.5
XLOC_012930	SLA2	1293.22	895.596	919.452	1035.32	1070.94	1381.56	11507	11056.5	11332.3	4773.82	9967.77	3842.59	7738.42	9437.4	2840.6	3482.57
XLOC_046315	AGPAT6	1291.37	539.272	131.35	21.5312	43.3544	13.8075	77.4702	26.3797	68.5816	71.1546	105.111	86.0164	161.794	92.8823	67.9714	61.7926
XLOC_000611	LOC100849282	1286.76	4484.36	1550.09	459.088	891.993	1918.43	131.519	302.793	181.796	66.3031	19.3219	42.2262	73.1399	138.854	143.044	50.7016
XLOC_007588	RNF149	1283.06	1025.36	962.181	877.304	1112.45	1599.23	1068.37	1310.96	680.373	381.647	766.692	392.548	626.122	672.693	317.538	193.3
XLOC_030277	CUFF.39977.1	1278.45	596.709	655.96	562.73	760.085	712.303	1560.21	1068.95	2762.86	1038.21	1281.43	1116.65	1576.94	2746.12	745.656	464.237
XLOC_035437	SIN3A	1263.68	984.942	1453.56	701.04	456.604	555.547	1014.32	400.284	705.411	294.321	409.624	518.053	330.238	1014.2	200.871	34.8574
XLOC_047326	PSAP	1263.68	887.086	246.875	135.026	249.979	169.751	5657.13	1083.86	2685.57	3924.82	2094.49	1045.88	2778.21	1921.44	3565.96	6567.44
XLOC_024644	TMED6	1261.83	965.797	826.874	430.988	813.586	964.898	4107.72	3004.99	4072.44	2830.01	3021.17	1733.62	1676.68	4761.39	940.44	692.394
XLOC_017336	CUFF.23383.1	1259.06	550.972	1402.92	3976.33	4355.73	5831.62	1598.05	3017.61	1735.22	1241.97	1260.56	652.552	966.333	957.907	306.379	407.197
XLOC_021640	TCTN1	1258.14	1638.03	662.29	205.094	481.51	541.74	72.0653	37.8492	34.8351	98.6461	13.1389	3.51885	16.6227	3.75282	20.29	11.091
XLOC_027640	YPEL2	1251.68	750.939	422.537	617.47	534.089	713.115	1866.49	1372.89	1776.59	1080.26	1130.72	942.271	1378.58	2196.34	190.726	405.613
XLOC_035360	POLG	1244.3	991.324	562.591	303.626	405.871	439.402	877.395	683.579	852.372	261.978	330.79	487.948	263.747	716.788	357.103	323.223
XLOC_063679	CUFF.76886.1	1243.37	1808.21	480.299	634.257	1636.4	2507.27	1356.63	1106.8	1504.44	942.798	1037.97	673.665	442.164	714.912	305.364	568.809
XLOC_012453	MAPRE1	1233.22	2110.29	1076.12	507.26	938.115	307.825	212.593	72.2575	91.4422	80.8575	112.84	118.859	94.1953	88.1912	160.291	101.403
XLOC_048597	ESRRA	1231.37	1730.56	541.227	366.76	314.55	402.853	481.036	770.747	579.134	357.39	284.418	221.688	674.882	760.884	563.047	348.574
XLOC_024846	ARHGAP35	1228.6	424.397	551.513	155.097	306.248	647.327	751.281	246.593	736.98	465.739	656.944	212.304	574.037	659.558	413.915	366.002
XLOC_007248	RETSAT	1221.22	1694.4	423.328	88.6792	67.3376	106.399	1259.34	830.388	1382.52	794.02	1192.55	1122.51	992.929	1337.88	329.712	755.771
XLOC_035338	KLHL25	1213.83	1013.66	516.697	227.719	227.841	259.093	25.2229	49.3186	26.1263	12.9372	8.50162	14.8574	60.9499	9.38205	20.29	20.5975
XLOC_024416	ZNF547	1207.37	1206.18	112.36	681.699	817.276	906.42	369.335	315.41	345.085	328.281	231.09	100.874	73.1399	311.484	108.551	88.7278
XLOC_027894	ELAC2	1201.83	795.612	1064.25	476.605	376.353	448.337	23.4212	37.8492	107.771	71.1546	69.5587	42.2262	93.0871	93.8205	130.87	297.872
XLOC_003638	EIF2AK4	1195.37	2064.55	1096.7	930.949	1028.51	1223.99	1556.61	1621.78	2488.53	1284.02	1990.93	1163.18	1189.08	2565.05	761.888	693.978
XLOC_024463	LOC100851589	1195.37	119.129	307.803	316.399	229.686	203.863	2547.51	3659.9	2665.97	672.734	2329.44	1965.87	2652.98	2746.12	1301.6	1427.57
XLOC_029945	LOC100851875	1195.37	3363.27	1038.14	290.488	670.609	834.133	1974.59	1043.72	1568.67	779.466	684.767	482.474	439.948	1008.57	714.207	1012.45
XLOC_019905	FAM163A	1189.83	1184.91	318.881	462.373	287.799	456.459	0	14.9103	0	0	0	0	0	0.938205	0	0
XLOC_051205	CUFF.64643.1	1183.37	1762.47	2111.89	733.155	1103.23	1496.89	718.851	388.814	916.599	456.036	925.904	440.248	457.678	810.609	406.814	514.938
XLOC_007046	UNC50	1165.83	1739.07	595.824	176.994	197.401	290.769	212.593	169.748	157.847	836.066	51.0097	40.6623	250.449	45.972	1797.69	2441.6
XLOC_057232	CUFF.69696.1	1159.37	698.82	454.187	887.157	901.217	1153.33	88.28	256.916	43.5439	25.8744	85.0162	30.4967	80.8971	152.927	18.261	63.377
XLOC_037542	ZNF197	1149.22	112.747	22.1555	172.249	145.744	82.8448	106.296	1.14694	69.6702	42.0459	20.8676	38.3164	16.6227	1.87641	4.05799	112.494
XLOC_035470	SCFD1	1142.76	1050.89	423.328	402.158	507.338	649.763	88.28	60.7881	76.2018	24.2572	43.281	37.9254	41.0027	53.4777	31.4495	57.0393
XLOC_053753	MEST	1121.53	671.165	496.124	712.353	1265.58	1275.16	64.8588	142.221	83.822	43.663	30.1421	57.8656	38.7863	36.59	49.7104	33.2729
XLOC_012766	LARP4B	1116.91	963.669	485.047	255.09	311.782	490.571	2170.97	454.19	1247.53	661.414	628.347	483.647	590.66	629.535	624.931	594.16
XLOC_022149	SNAP29	1115.07	1120.03	777.024	287.569	237.988	302.14	978.287	668.669	756.575	299.173	299.103	271.734	766.861	587.316	505.22	467.406
XLOC_019374	KCTD3	1112.3	2400.66	2164.11	882.778	1590.27	1688.57	10.8098	116.988	18.5062	88.9432	3.86437	12.9025	18.8391	2.81461	19.2755	33.2729
XLOC_022002	RFC5	1089.22	595.646	3777.51	4111.72	5648.98	7448.72	681.017	1540.35	1053.76	1757.84	227.998	95.791	1040.58	150.113	1131.17	963.331
XLOC_000524	SON	1085.53	1866.71	606.902	222.975	440.001	402.853	266.642	106.666	266.706	228.018	192.446	141.927	220.528	219.54	164.349	161.611
XLOC_075584	CD99L2	1077.22	1684.83	655.96	93.4234	118.994	388.233	1.80163	8.02861	22.8605	43.663	57.1927	3.51885	12.19	7.50564	36.5219	55.4549
XLOC_033424	FAM159B	1074.45	1790.13	245.293	428.069	744.404	808.955	138.726	71.1106	182.884	77.6232	207.13	32.4516	106.385	216.725	74.0584	6.3377
XLOC_070611	PNLDC1	1055.99	1207.25	1508.15	905.404	1727.72	1555.37	36.0327	177.776	15.2404	22.6401	137.572	127.461	19.9472	12.1967	14.203	38.0262
XLOC_024319	LOC617476	1041.22	1493.37	283.274	75.9065	100.545	144.572	850.371	409.459	1100.57	949.267	526.328	286.591	248.232	362.147	291.161	315.301
XLOC_041251	LOC100852384	1037.53	1417.85	1135.47	373.694	287.799	320.008	2142.14	748.955	3167.82	1447.35	1015.56	900.435	929.763	2187.89	449.423	622.679
XLOC_046342	TOP2B	1007.99	1488.05	743	912.703	1430.69	2040.26	464.821	415.194	354.883	45.2802	204.812	138.799	285.91	179.197	43.6234	39.6106
XLOC_063773	UHRF1	1007.99	827.522	681.281	498.136	606.039	593.721	1.80163	48.1717	5.44299	3.2343	0	3.12787	11.0818	4.69102	14.203	3.16885
XLOC_037346	VPRBP	1007.07	604.155	520.654	318.953	389.267	444.276	443.202	339.496	129.543	88.9432	61.83	168.514	131.873	90.0676	74.0584	42.7795
XLOC_041223	LOC100138793	1007.07	227.622	216.016	782.056	573.753	769.969	90.0816	108.96	149.138	135.841	3.86437	14.8574	68.7072	72.2418	162.32	329.56
XLOC_000592	ABI3BP	985.837	1859.26	783.354	217.866	466.751	586.411	835.958	334.908	816.448	538.511	316.106	177.116	313.615	596.698	273.915	315.301
XLOC_021687	MSI1	984.913	1547.61	757.242	293.408	333.921	396.356	7.20653	60.7881	11.9746	1.61715	0	3.51885	24.38	0.938205	67.9714	60.2082
XLOC_033581	NSA2	972.914	1153	640.135	402.158	366.206	772.406	439.598	331.467	925.308	454.419	286.737	279.553	423.325	574.181	245.509	244.002
XLOC_057637	LOC100849859	965.529	706.265	521.445	240.492	292.411	776.467	88.28	63.082	191.593	258.744	140.663	62.9484	142.955	107.894	206.958	358.08
XLOC_004122	RPGRIP1	949.837	739.239	393.26	556.891	627.255	779.716	2733.08	1762.85	2116.23	1002.63	1381.9	1021.64	1274.41	1733.8	995.223	792.213
XLOC_019957	IRF6	947.068	593.518	647.256	1563.38	1489.73	2250.62	241.419	182.364	167.644	417.225	232.635	73.5049	281.478	123.843	178.552	185.378
XLOC_010285	KPNA3	944.298	975.37	334.706	526.236	502.726	653.824	3242.94	2114.97	3596.73	3177.7	2353.4	1010.69	1736.52	2884.04	679.714	790.628
XLOC_019421	ATP1B1	937.837	1289.15	525.401	371.139	591.28	625.397	18.0163	9.17556	13.0632	21.0229	13.1389	4.6918	6.64908	18.7641	19.2755	23.7664
XLOC_044899	NOLC1	937.837	847.731	945.564	749.942	866.165	1454.66	3403.28	3646.14	3537.94	1911.47	2409.05	1330.13	1496.04	4918.07	908.991	1391.13
XLOC_067074	UBAP1	926.76	408.443	801.553	553.971	839.414	1001.45	399.962	266.091	134.986	129.372	186.263	114.558	208.338	168.877	98.4064	90.3123
XLOC_060695	LOC100336936	923.068	1202.99	890.175	697.026	1032.2	1375.87	522.473	471.394	1039.61	326.664	700.998	563.798	871.03	1145.55	906.962	698.732
XLOC_067539	SEMA4D	922.145	1250.86	279.317	73.7169	90.3985	100.713	21.6196	27.5267	18.5062	37.1944	2.31862	5.47377	6.64908	5.62923	178.552	286.781
XLOC_030818	WASF2	920.299	369.087	486.629	431.718	742.559	976.269	1417.88	1263.93	1011.31	548.214	1058.07	426.172	862.164	834.064	965.803	735.173
XLOC_062801	C7H5orf45	918.453	1671	438.362	163.491	78.4068	65.7885	108.098	13.7633	395.161	334.75	134.48	140.363	233.826	243.933	238.407	110.91
XLOC_007919	LOC536267	906.453	1041.32	666.247	177.358	357.904	489.759	0	0	13.0632	0	5.41012	0	0	0.938205	1.0145	0
XLOC_039587	BRD2	906.453	683.929	284.065	176.629	154.969	181.934	884.602	633.113	619.412	456.036	402.668	270.561	667.124	1464.54	342.9	602.082
XLOC_017407	BTG4	903.684	1428.49	798.388	1181.29	771.154	982.767	5.4049	161.719	0	0	0.772875	0	2.21636	0.938205	0	4.75328
XLOC_024662	LOC505120	891.684	1423.17	680.49	197.795	297.023	351.684	82.8751	25.2328	35.9237	43.663	37.8709	30.8877	4.43272	8.44384	73.0439	26.9352
XLOC_030810	EYA3	891.684	345.687	469.221	1053.93	1310.78	1277.6	677.414	651.465	680.373	388.116	329.245	301.057	244.908	313.36	214.059	134.676
XLOC_037655	VPRBP	887.991	252.086	508.785	474.416	379.12	782.965	43.2392	44.7308	32.6579	32.343	11.5931	5.08279	21.0554	26.2697	13.1885	9.50655
XLOC_019755	C16H1orf112	881.53	666.91	197.817	457.264	396.646	380.924	120.709	172.042	125.189	103.498	81.9247	103.22	119.683	130.41	164.349	109.325
XLOC_000472	CUFF.3586.1	880.607	371.215	173.287	31.0195	84.8639	94.2157	5258.97	38.9961	3118.83	2105.53	885.715	1164.35	2197.52	1330.37	5059.3	5345.85
XLOC_054256	PARP12	875.068	982.815	758.825	748.482	696.437	374.426	55.8506	44.7308	38.1009	24.2572	33.2336	32.4516	24.38	17.8259	60.8699	26.9352
XLOC_064122	CUFF.79371.1	873.222	82.9649	26.9031	81.3805	57.1909	101.525	0	9.17556	0	0	0	0	2.21636	0	0	1.58443
XLOC_007168	RHOQ	866.761	1717.8	576.834	292.313	440.923	607.529	99.0898	52.7595	89.265	48.5145	88.1077	62.5574	67.599	82.562	152.175	188.547
XLOC_041401	LMAN1	864.915	981.751	669.412	360.556	382.81	815.453	1497.16	472.541	2231.62	1597.74	1024.83	674.447	889.869	1340.69	772.033	1265.96
XLOC_060491	TSPAN5	864.915	880.704	338.662	147.799	217.694	190.056	0	37.8492	3.26579	1.61715	12.366	5.08279	4.43272	10.3203	4.05799	6.3377
XLOC_019591	PRG4	861.222	1174.27	420.163	56.5649	255.514	333.816	625.167	945.082	522.527	250.658	542.558	282.29	214.987	561.985	309.422	329.56
XLOC_048364	TAF1D	853.838	1124.28	408.294	287.934	529.477	564.482	117.106	26.3797	228.605	116.435	118.25	104.393	188.391	224.231	161.305	258.261
XLOC_028188	P4HB	848.299	597.773	595.033	497.407	647.548	705.805	6476.87	1908.52	4593.88	1851.64	3134.78	2514.42	4315.25	3286.53	3926.11	3775.69
XLOC_027003	CUFF.33042.1	843.684	623.3	466.056	105.101	110.692	133.201	605.349	196.128	611.792	337.984	536.375	411.706	1269.97	529.147	668.555	511.769
XLOC_024639	CHTF8	831.684	435.034	322.046	298.882	207.547	195.741	1.80163	742.073	58.7843	6.4686	12.366	76.2418	4.43272	19.7023	7.10149	12.6754
XLOC_037598	SLC25A26	827.069	965.797	126.603	50.726	124.528	134.014	104.495	131.899	142.606	48.5145	146.073	62.5574	132.982	121.028	116.667	144.183
XLOC_004181	TMEM85	818.761	1047.7	629.057	68.2429	207.547	373.614	4201.41	1016.19	3299.54	2760.47	2125.41	1255.84	1506.02	2371.78	650.294	674.965
XLOC_017508	SPON1	818.761	181.885	157.462	126.632	71.9498	125.892	281.055	133.046	493.135	365.476	88.1077	187.672	469.868	96.6351	376.379	424.626
XLOC_037578	TRNT1	818.761	994.515	189.113	163.491	142.977	230.666	115.304	11.4694	95.7966	27.4915	54.1012	57.4746	22.1636	45.0338	79.1309	61.7926
XLOC_021958	VPS37B	808.608	396.742	295.934	191.956	175.262	134.014	68.462	41.29	70.7588	30.7258	40.1895	30.1057	138.523	41.281	142.03	61.7926
XLOC_039447	CUFF.49196.1	799.377	61.6919	366.357	308.735	337.611	437.778	7619.1	6246.26	10816.3	1112.6	3079.91	2376.4	2381.48	5895.68	111.595	160.027
XLOC_033625	C20H5orf44	798.454	20.2094	93.3695	221.516	130.986	246.098	241.419	128.458	299.364	200.527	233.408	53.5648	289.235	175.444	30.435	19.0131
XLOC_027178	EIF4A1	796.608	1672.06	837.16	933.869	934.425	377.675	900.816	644.583	379.92	247.424	364.797	663.89	451.029	316.175	1087.54	738.342
XLOC_019491	PEX10	791.069	680.738	633.014	512.004	312.705	373.614	2279.07	1505.94	2702.99	915.307	1299.2	1157.31	2917.84	2977.86	1565.37	1708.01
XLOC_017255	CUFF.23193.1	785.531	192.521	60.9276	345.229	529.477	330.567	2295.28	2171.17	4286.9	1864.57	3963.3	1765.68	2001.37	3448.84	1335.08	1709.6
XLOC_004487	CUFF.8521.1	784.608	1427.42	483.464	321.508	710.274	1270.29	320.691	204.156	476.806	1610.68	171.578	358.923	407.81	251.439	524.496	871.434
XLOC_019747	NME7	781.839	771.148	352.905	1233.48	2012.75	2599.05	290.063	378.492	408.224	585.408	211.768	163.822	247.124	290.843	179.566	278.859
XLOC_060067	CCNA2	781.839	535.017	323.628	610.171	395.724	308.637	183.767	235.124	320.048	334.75	496.186	302.621	285.91	612.648	195.798	160.027
XLOC_035172	LCMT2	780.915	1541.23	1048.43	930.949	848.639	1116.78	288.261	246.593	212.276	113.2	132.162	62.1664	66.4908	108.832	37.5364	44.3639
XLOC_023785	C18H16orf46	777.223	440.352	275.361	175.169	338.533	523.059	72.0653	128.458	78.379	67.9203	13.1389	0	32.1372	23.4551	47.6814	1.58443
XLOC_043397	PDZD9	774.454	1055.14	511.95	244.507	301.636	358.182	11775.5	6463.03	6530.5	2141.11	1984.74	1132.68	2710.61	3117.65	1559.28	3081.71
XLOC_050168	CSDE1	769.839	988.133	688.402	635.352	549.77	384.985	360.327	719.134	318.959	276.533	331.563	361.66	259.314	360.271	275.944	204.391
XLOC_017193	EIF3M	768.916	1556.12	417.789	716.368	624.487	711.491	72.0653	152.544	124.1	260.361	158.439	154.83	129.657	187.641	147.102	131.507
XLOC_021550	CUFF.26870.1	764.3	369.087	280.108	469.307	649.393	692.81	931.444	155.984	948.168	782.7	281.326	216.605	853.299	427.821	401.741	559.302
XLOC_028088	STAT3	761.531	1091.31	386.93	208.743	294.256	227.417	106.296	32.1144	63.1386	21.0229	39.4166	34.0156	26.5963	24.3933	23.3335	17.4287
XLOC_024318	ZNF43	758.762	56.3736	98.1171	124.443	144.822	129.953	196.378	227.095	427.819	240.955	335.428	306.14	312.507	212.972	150.146	245.586
XLOC_051067	CUFF.63722.1	757.839	1340.2	2062.04	408.727	2458.28	2737.94	484.639	130.752	2462.41	3242.38	2099.9	1008.35	1678.89	998.25	9277.59	63731.9
XLOC_000931	PKNOX1	755.993	514.808	428.867	875.114	1270.19	1470.9	266.642	378.492	182.884	177.886	146.846	50.4369	111.926	136.978	128.841	148.936
XLOC_030586	GPR39	755.993	127.638	125.811	420.405	360.671	476.764	66.6604	621.644	23.9491	59.8345	5.41012	27.7598	84.2217	15.0113	37.5364	137.845
XLOC_028146	MAP3K3	755.07	767.957	643.3	123.713	176.185	230.666	850.371	430.104	821.891	341.219	854.8	624.792	1232.3	1266.58	261.741	332.729
XLOC_050805	GOLPH3L	739.377	1021.11	432.032	496.312	591.28	561.233	412.574	329.173	297.187	368.71	173.897	55.5197	84.2217	87.253	234.349	308.963
XLOC_039185	BAG2	737.531	776.466	678.116	780.231	1247.13	1354.76	675.612	416.341	736.98	365.476	411.169	297.539	349.077	560.108	318.553	779.537
XLOC_027038	CDK5R1	730.147	32.9732	135.307	183.927	247.212	160.816	68.462	121.576	13.0632	12.9372	6.95587	14.8574	25.4881	20.6405	3.0435	1.58443
XLOC_063242	CUFF.78298.1	725.531	165.93	269.822	80.2857	151.279	117.77	481.036	281.001	103.417	76.006	51.0097	71.159	325.805	173.568	166.378	164.78
XLOC_053576	HBP1	719.993	717.966	758.825	764.904	955.641	993.325	326.096	205.303	220.985	116.435	108.202	138.017	138.523	172.63	297.248	120.416
XLOC_007197	PAPOLG	717.224	146.784	49.8498	345.594	205.703	181.934	36.0327	74.5514	50.0755	37.1944	34.7794	74.6779	14.4063	36.59	13.1885	41.1951
XLOC_017354	OOSP1	710.762	1149.81	601.363	308.735	323.774	177.06	0	56.2003	1.0886	0	0	0.781967	1.10818	0.938205	0	0
XLOC_054000	CUFF.65759.1	709.839	834.967	322.046	218.596	196.478	646.514	9.00816	0	11.9746	1.61715	0	1.17295	5.5409	0	0	0
XLOC_021758	PRR14L	705.224	421.206	244.501	386.101	603.271	470.266	412.574	334.908	353.794	142.309	546.423	227.943	223.852	235.489	121.74	205.975
XLOC_043180	AIMP2	705.224	347.814	572.086	87.5844	172.495	132.389	86.4784	47.0247	113.214	63.0688	172.351	80.1517	229.393	170.753	106.522	82.3901
XLOC_050176	LOC100849633	704.301	762.639	307.012	219.326	308.093	539.303	803.528	334.908	619.412	480.293	458.315	145.446	323.589	350.889	187.682	213.897
XLOC_007195	VRK2	702.455	1387	155.088	210.568	311.782	311.074	309.881	158.278	222.074	116.435	88.1077	83.2795	68.7072	115.399	25.3625	34.8574
XLOC_007628	CUFF.9070.1	675.686	559.481	177.244	109.116	256.436	216.046	495.449	604.44	194.859	134.223	323.062	120.423	44.3272	184.826	142.03	30.1041
XLOC_017230	EXT2	675.686	715.838	398.007	343.039	261.049	168.938	3.60327	89.4617	1.0886	3.2343	6.183	7.03771	9.97362	6.56743	11.1595	7.92213
XLOC_012677	CUFF.15954.1	671.993	914.741	403.546	135.391	120.839	161.629	0	0	34.8351	16.1715	32.4607	0	0	0.938205	1.0145	0
XLOC_015289	LOC100851156	671.07	550.972	649.63	721.112	916.899	1142.77	28.8261	759.277	23.9491	29.1087	41.7352	10.1656	17.7309	11.2585	18.261	0
XLOC_021779	SPECC1L	670.147	850.922	831.622	136.121	199.246	235.539	198.18	144.515	416.933	118.052	343.929	305.749	386.755	235.489	531.597	269.352
XLOC_030845	PAQR7	670.147	490.344	74.3791	44.1571	43.3544	69.8495	0	4.58778	0	0	0	0	2.21636	0	0	0
XLOC_027135	NUP88	663.686	958.351	430.449	221.151	161.426	115.333	48.6441	89.4617	52.2527	56.6002	108.202	55.5197	46.5436	66.6125	43.6234	41.1951
XLOC_047416	CUFF.57784.1	663.686	216.985	83.083	87.5844	95.9331	73.9106	117.106	0	211.188	357.39	92.745	48.482	519.736	114.461	863.338	1256.45
XLOC_056755	CS	660.917	675.419	389.303	594.844	728.722	627.021	1461.12	295.912	694.525	380.03	608.253	735.831	272.612	662.372	1020.59	841.33
XLOC_037252	CHL1	655.378	666.91	803.927	801.762	1736.02	2367.57	3.60327	3.44083	10.886	1.61715	1.54575	1.17295	15.5145	0	3.0435	0
XLOC_007452	TTC16	649.84	875.386	328.376	424.42	252.747	268.839	30.6278	51.6125	81.6448	40.4287	39.4166	32.4516	127.441	61.9215	33.4785	14.2598
XLOC_056985	DPPA3	643.378	1048.76	669.412	488.648	377.275	318.384	118.908	170.895	57.6957	137.458	36.3251	64.9033	27.7045	82.562	21.3045	33.2729
XLOC_057303	TUBA1C	643.378	492.471	1273.15	4507.68	5635.14	5388.97	45345.3	37000.4	39554.2	34466.3	14728.7	10800.1	20984.5	58711.9	28189.9	13820.9
XLOC_004262	RBPMS2	641.532	329.732	227.094	396.684	570.064	761.847	8078.52	2153.96	3515.08	2430.58	2717.43	1390.34	3899.69	3977.99	2016.82	1883.88
XLOC_043290	CCDC64B	636.917	757.321	13.4515	25.9104	5.5346	10.5587	317.087	216.773	177.441	97.029	96.6094	94.618	421.108	227.984	158.262	204.391
XLOC_053621	AVL9	635.071	346.751	310.177	166.045	211.237	488.135	111.701	104.372	91.4422	140.692	87.3349	69.9861	100.844	51.6013	40.5799	68.1303
XLOC_019935	CENPF	634.148	19.1457	52.2236	182.468	142.977	142.136	30.6278	24.0858	43.5439	32.343	13.9117	13.2934	17.7309	17.8259	29.4205	28.5197
XLOC_024552	AKTIP	634.148	645.637	178.826	71.1623	151.279	131.577	46.8424	103.225	70.7588	30.7258	37.098	61.3844	29.9209	39.4046	49.7104	202.806
XLOC_007423	LOC100851729	630.455	1154.06	721.635	394.495	379.12	640.017	1868.29	494.333	1354.22	601.58	581.975	571.227	657.151	847.199	565.076	595.744
XLOC_003787	DUT	628.609	1060.46	295.143	275.161	471.363	736.669	675.612	82.58	733.715	768.146	247.32	154.048	367.916	452.215	1665.81	1570.17
XLOC_021633	CAMKK2	626.763	122.32	45.8935	98.8974	104.235	52.7933	12.6114	4.58778	8.70878	8.08575	19.3219	31.2787	5.5409	5.62923	65.9424	163.196
XLOC_015023	TP53INP1	623.071	979.624	420.163	291.948	418.785	420.722	174.758	127.311	291.744	292.704	262.777	165.386	176.201	124.781	108.551	134.676
XLOC_017506	PDE3B	614.763	411.634	63.3014	216.771	275.808	356.558	129.718	151.397	211.188	48.5145	17.7761	53.1738	60.9499	59.1069	146.088	63.377
XLOC_046097	CNOT7	611.071	1308.29	606.11	371.869	202.013	208.736	275.65	303.94	284.124	135.841	228.771	197.056	169.552	151.989	125.798	57.0393
XLOC_043313	PPL	603.686	377.597	386.93	99.9922	350.525	417.473	920.634	1216.91	598.729	325.047	995.463	344.066	414.459	889.418	272.9	194.884
XLOC_050465	KDM4A	603.686	121.256	283.274	274.431	379.12	358.182	4093.31	385.373	3193.94	2884.99	634.53	1093.19	2424.7	1775.08	1197.11	1340.42
XLOC_027225	NCOR1	599.994	63.8192	367.148	442.666	497.191	509.252	855.775	692.755	384.275	229.635	303.74	137.626	412.243	502.878	267.828	196.469
XLOC_000203	OSTALPHA	599.071	344.623	90.2044	124.808	141.132	213.61	1601.65	1033.4	1690.59	1321.21	1280.65	373.78	564.064	1050.79	533.626	454.73
XLOC_051094	OSBPL9	599.071	1188.1	650.421	294.503	293.334	419.909	183.767	168.601	236.226	194.058	132.162	138.408	107.493	232.675	184.639	96.65
XLOC_041463	CUFF.50788.1	591.687	1724.18	323.628	51.0909	64.5703	105.587	0	0	0	0	0	0	0	0	1.0145	0
XLOC_027523	CUFF.35719.2	588.917	156.357	78.3354	93.7883	55.346	106.399	0	94.0495	0	0	0	0	1.10818	0	3.0435	3.16885
XLOC_054010	IGF2BP3	587.071	468.007	536.479	629.513	539.623	445.088	3.60327	183.511	33.7465	33.9601	7.72875	19.5492	26.5963	15.9495	100.435	101.403
XLOC_053796	WEE2	584.302	706.265	423.328	310.56	229.686	123.455	0	22.9389	0	1.61715	0.772875	0	2.21636	0	1.0145	0
XLOC_007921	CUFF.11708.1	577.841	632.873	171.705	93.0584	253.669	307.825	3.60327	0	0	9.7029	1.54575	0	1.10818	6.56743	7.10149	0
XLOC_017200	CD59	577.841	1011.53	379.017	965.983	1580.13	964.898	5812.07	286.736	7774.76	5897.74	1735.88	1274.22	2890.13	1366.03	1940.74	2346.53
XLOC_060669	CNOT6L	577.841	1127.47	699.48	469.671	343.145	350.06	18.0163	51.6125	45.7211	45.2802	13.9117	52.3918	28.8127	19.7023	16.232	58.6237
XLOC_012839	RPS21	571.379	419.079	1049.22	572.218	1174.26	1720.25	329.699	253.475	325.491	164.949	522.463	245.538	390.079	497.248	672.613	722.498
XLOC_007212	SLC20A1	569.533	502.044	90.2044	188.307	220.462	146.197	297.269	18.3511	936.194	625.837	355.522	584.13	958.576	177.321	775.077	367.587
XLOC_039504	DEK	566.764	864.75	471.595	156.557	201.09	249.347	43.2392	10.3225	85.9992	142.309	65.6944	57.0836	56.5172	30.9608	39.5654	38.0262
XLOC_050164	VANGL1	566.764	120.193	66.4664	275.526	213.082	160.004	28.8261	66.5228	7.62018	37.1944	10.8202	21.8951	12.19	13.1349	23.3335	9.50655
XLOC_053770	CUFF.68036.1	564.918	849.859	139.263	387.196	446.458	609.153	6651.63	3030.23	6165.82	2328.7	2424.51	1685.92	2396.99	3545.48	1463.92	1617.7
XLOC_057275	SMAGP	564.918	826.458	109.986	244.871	389.267	528.745	212.593	197.274	366.857	194.058	125.979	94.2271	156.253	170.753	147.102	42.7795
XLOC_023775	LOC100851980	562.148	285.059	314.133	182.832	367.128	414.224	37.8343	119.282	46.8097	30.7258	19.3219	17.9852	12.19	15.9495	6.08699	19.0131
XLOC_033610	OCLN	562.148	1091.31	758.825	577.692	346.835	299.703	145.932	228.242	100.151	111.583	95.8365	181.025	105.277	102.264	115.653	68.1303
XLOC_056796	ANKS1B	561.225	870.068	37.9808	74.4468	92.2433	117.77	0	0	2.17719	1.61715	0	0.390984	0	0	2.029	1.58443
XLOC_075761	ELK1	561.225	363.769	957.433	189.401	310.86	449.961	147.734	268.385	150.226	63.0688	159.212	173.206	111.926	209.22	142.03	139.429
XLOC_037308	FAM208A	557.533	1191.29	513.532	770.378	1153.04	1001.45	108.098	53.9064	376.655	221.549	203.266	168.905	128.549	153.866	168.407	174.287
XLOC_039300	NFKBIE	552.918	319.096	318.089	208.378	328.386	422.346	61.2555	242.005	97.9738	147.161	64.9215	43.0082	110.818	61.9215	141.015	253.508
XLOC_057517	SYCP3	551.995	776.466	452.605	367.855	221.384	246.91	18.0163	87.1678	22.8605	21.0229	40.9624	32.0607	17.7309	39.4046	264.784	449.977
XLOC_003796	CUFF.6825.1	548.302	1345.52	714.514	136.121	343.145	625.397	7.20653	64.2289	13.0632	24.2572	0	0	0	0.938205	92.3194	23.7664
XLOC_046294	UNC5D	545.533	110.62	92.5782	86.4896	144.822	45.4834	0	21.7919	39.1895	4.85145	0	0	0	21.5787	1.0145	0
XLOC_003781	CUFF.6623.1	542.764	436.098	175.661	398.874	325.619	379.299	122.511	0	108.86	350.921	38.6437	30.8877	103.061	121.028	138.986	82.3901
XLOC_010707	GRTP1	540.918	117.002	716.888	490.838	626.332	816.265	857.577	299.353	825.157	981.61	404.214	264.305	1888.34	575.119	2986.68	2964.46
XLOC_010302	FOXO1	539.072	105.302	209.686	482.809	462.139	566.918	10.8098	180.07	9.79738	22.6401	14.6846	12.1205	29.9209	13.1349	5.07249	11.091
XLOC_010604	XPO4	536.302	682.865	487.42	36.4935	37.8198	106.399	484.639	263.797	554.096	255.51	295.238	386.292	551.874	753.378	231.306	160.027
XLOC_035093	SIN3A	536.302	545.654	538.853	170.425	206.625	160.004	30.6278	63.082	79.4676	42.0459	114.385	112.994	64.2744	99.4497	64.9279	74.468
XLOC_043152	PPP1R35	535.379	220.176	371.104	380.627	638.324	771.594	196.378	363.581	96.8852	35.5773	200.175	125.897	222.744	91.0058	131.885	66.5459
XLOC_027908	TTC19	527.995	170.184	1363.35	1439.67	1462.98	2732.25	794.52	422.076	446.325	396.202	210.222	122.769	364.591	469.102	451.452	602.082
XLOC_063710	YIPF2	527.995	78.7103	90.9957	199.619	319.162	268.027	241.419	196.128	125.189	95.4118	157.666	71.159	398.945	187.641	515.365	383.431
XLOC_043343	TXNDC11	527.072	543.527	234.215	89.0442	84.8639	160.004	127.916	60.7881	152.404	58.2174	97.3822	47.7	152.929	91.0058	90.2904	218.651
XLOC_047555	NCOA4	524.303	794.549	596.615	1585.64	2420.46	1877.82	4977.91	5515.66	5120.76	1688.3	5399.3	2736.49	3142.8	6892.05	1902.18	1573.33
XLOC_008090	EHMT1	519.687	366.96	1053.97	356.542	572.831	851.19	356.723	221.36	658.601	439.865	306.058	324.125	610.607	562.923	758.845	893.616
XLOC_037137	STT3B	519.687	2083.7	255.579	152.908	243.522	296.454	571.118	225.948	654.247	76.006	330.79	555.197	193.932	103.203	208.987	74.468
XLOC_043116	NSUN5	519.687	148.911	224.72	126.997	256.436	351.684	578.324	606.734	378.832	312.11	566.517	189.236	309.182	543.22	136.957	186.962
XLOC_050411	NRD1	515.072	452.052	373.478	224.07	238.91	378.487	131.519	27.5267	151.315	118.052	42.5081	107.911	97.5198	136.04	92.3194	76.0524
XLOC_044786	DOCK1	514.149	241.449	37.1895	44.887	78.4068	67.4129	19.818	2.29389	16.329	12.9372	0	1.17295	1.10818	0	14.203	7.92213
XLOC_004439	PROX2	512.303	396.742	401.172	85.0299	139.287	250.159	223.402	244.299	213.365	213.464	152.256	95.791	229.393	552.603	27.3915	57.0393
XLOC_035299	EIF5	507.687	561.609	602.945	233.923	217.694	307.825	924.238	972.609	834.954	582.174	1135.35	647.078	976.307	881.912	345.944	272.521
XLOC_070492	AKIRIN2	506.764	770.085	609.276	328.442	475.053	350.06	77.4702	227.095	42.4553	59.8345	64.1486	39.8803	45.4354	60.9833	39.5654	36.4418
XLOC_017108	LOC782175	504.918	653.083	177.244	33.2091	48.889	37.3614	0	0	0	0	0	0	0	0	0	0
XLOC_039761	POU5F1	504.918	296.759	293.56	308.37	284.109	389.858	8628.02	3251.59	5066.33	3402.48	2362.68	1847.01	4708.66	6029.84	3697.85	3736.08
XLOC_044589	KIF20B	503.995	569.054	293.56	167.14	72.8722	101.525	7.20653	14.9103	44.6325	42.0459	29.3692	21.8951	17.7309	30.9608	50.7249	9.50655
XLOC_043484	AUTS2	503.072	462.689	532.523	376.248	555.305	554.735	10.8098	41.29	38.1009	32.343	56.4199	17.2033	21.0554	86.3148	7.10149	57.0393
XLOC_043560	BRI3	503.072	88.2832	100.491	343.039	158.659	155.131	163.949	142.221	111.037	109.966	43.281	91.4902	217.203	107.894	107.537	102.988
XLOC_056703	GRIP1	497.534	341.433	75.1704	64.2286	131.908	89.3424	1.80163	0	67.493	19.4058	14.6846	6.64672	33.2454	0.938205	41.5944	71.2991
XLOC_027051	CUFF.33311.1	496.611	69.1374	19.7817	107.291	87.6312	107.211	61.2555	0	119.746	29.1087	0	0	39.8945	0	8.11599	80.8057
XLOC_053554	CUFF.66049.1	484.611	625.428	232.632	207.648	228.763	206.3	0	10.3225	2.17719	0	0.772875	0.390984	1.10818	0	0	1.58443
XLOC_067008	TMOD1	484.611	488.217	256.37	531.345	427.087	596.97	369.335	184.658	342.908	577.322	54.1012	91.4902	105.277	133.225	130.87	285.197
XLOC_003816	NAA30	482.765	909.423	467.639	311.29	166.96	264.778	5.4049	36.7022	17.4176	33.9601	32.4607	17.9852	8.86544	26.2697	17.2465	14.2598
XLOC_067155	PTPN3	482.765	1008.34	388.512	214.582	197.401	167.314	39.6359	60.7881	41.3667	3.2343	57.9656	12.5115	90.8708	128.534	32.464	55.4549
XLOC_003451	CMYA5	481.841	427.588	136.889	318.953	364.361	507.627	0	49.3186	1.0886	0	2.31862	0	0	0	0	1.58443
XLOC_060136	UBE2D3	479.995	1106.2	590.285	430.623	368.051	259.093	243.22	345.23	165.467	97.029	164.622	211.913	144.063	109.77	196.813	150.52
XLOC_062869	CHERP	479.072	303.141	174.87	140.865	144.822	54.4177	140.527	35.5553	65.3158	69.5374	176.988	145.446	113.034	52.5395	115.653	38.0262
XLOC_063477	RASA1	479.072	289.314	326.793	464.927	471.363	558.796	153.139	146.809	256.909	129.372	115.931	78.1967	64.2744	43.1574	118.696	58.6237
XLOC_060325	2013-09-11	476.303	306.332	206.521	136.121	123.606	178.685	672.009	488.598	2055.27	979.992	473.772	414.443	493.14	421.254	291.161	234.495
XLOC_012383	LAMA5	473.534	339.305	504.828	667.831	645.703	697.683	3680.74	2085.15	2750.89	1397.22	1860.31	827.321	2061.22	2749.88	1208.27	1319.83
XLOC_070486	LOC100849213	472.611	370.151	508.785	3.28442	33.2076	22.7417	1315.19	1525.44	1639.43	1285.63	719.547	636.912	603.958	2096.89	635.076	449.977
XLOC_003427	CUFF.4197.1	471.688	418.016	221.555	393.765	665.074	1158.2	637.778	326.879	991.712	1442.5	279.008	198.229	289.235	211.096	143.044	144.183
XLOC_060475	CUFF.73679.1	470.765	380.788	224.72	275.891	319.162	272.088	0	53.9064	0	0	0	0	0	0	0	0
XLOC_060383	CTBP1	469.842	313.778	46.6847	19.3416	8.3019	7.30984	111.701	99.7842	400.604	252.275	269.733	96.964	318.048	615.462	715.221	674.965
XLOC_030279	PTP4A2	467.995	311.65	223.137	266.403	308.093	318.384	601.745	388.814	375.566	210.229	690.95	399.976	475.409	650.176	291.161	299.456
XLOC_007509	CUFF.12388.1	466.149	225.494	424.119	318.588	270.273	493.82	210.791	26.3797	321.136	562.768	201.72	93.0541	169.552	127.596	247.538	486.419
XLOC_063438	LOC100851498	464.303	669.038	279.317	288.299	179.874	158.38	50.4457	168.601	27.2149	12.9372	61.83	32.0607	27.7045	65.6743	11.1595	31.6885
XLOC_054289	CUFF.68532.1	462.457	321.223	300.681	2885.91	3422.23	3872.59	16.2147	1453.18	1.0886	3.2343	0	9.38361	2.21636	3.75282	0	7.92213
XLOC_000152	BOC	460.611	362.706	231.05	562.73	541.468	308.637	9.00816	3.44083	0	0	1.54575	0.390984	3.32454	0	0	31.6885
XLOC_019947	PPP2R5A	460.611	707.329	177.244	37.2234	107.925	64.1641	399.962	3.44083	271.061	85.7089	120.568	109.866	236.042	132.287	479.858	537.12
XLOC_021608	MPHOSPH9	459.688	598.836	373.478	445.951	315.472	321.633	30.6278	22.9389	17.4176	21.0229	27.8235	21.5041	16.6227	27.2079	14.203	9.50655
XLOC_043347	BCAR4	459.688	476.516	176.453	200.714	164.193	126.704	0	17.2042	0	0	0.772875	0	0	0.938205	1.0145	12.6754
XLOC_050446	NASP	459.688	616.919	230.259	74.8117	136.52	96.6523	279.253	28.6736	384.275	270.064	51.0097	86.0164	185.066	248.624	302.321	299.456
XLOC_027689	ATAD5	452.303	606.282	168.54	250.71	124.528	144.572	136.924	28.6736	140.429	63.0688	24.732	40.6623	56.5172	27.2079	30.435	64.9614
XLOC_021636	ATP2A2	450.457	377.597	913.122	563.46	723.188	890.175	461.218	568.885	629.209	305.641	484.593	402.713	357.942	252.377	310.437	313.716
XLOC_000274	MAP6D1	449.534	321.223	258.744	39.7779	40.5871	15.4319	706.24	260.356	266.706	174.652	55.647	180.243	259.314	242.995	147.102	28.5197
XLOC_000104	ST3GAL6	447.688	578.627	253.205	113.86	199.246	247.722	949.46	42.4369	1751.55	1098.04	610.571	372.998	475.409	452.215	306.379	472.159
XLOC_028244	WBP2	447.688	98.9197	185.156	200.714	269.35	238.788	1336.81	1129.74	465.92	504.551	422.763	283.854	767.969	553.541	1441.6	828.655
XLOC_044951	FAM160B1	446.765	333.987	305.429	330.266	285.954	346.811	753.082	737.485	476.806	1031.74	552.606	179.071	331.346	673.631	187.682	261.43
XLOC_000484	LOC100849715	445.842	58.5009	219.972	317.129	529.477	373.614	10.8098	107.813	192.682	76.006	47.1454	20.7221	15.5145	74.1182	42.6089	61.7926
XLOC_012574	SLC12A5	444.919	237.195	326.002	648.49	469.519	2220.57	2032.24	1877.55	879.587	517.488	935.951	378.472	398.945	713.974	478.843	646.446
XLOC_022150	SNAP29	444.919	202.094	211.268	229.909	156.814	133.201	205.386	155.984	325.491	249.041	250.411	106.348	545.225	271.141	306.379	468.99
XLOC_000202	TFRC	443.996	529.699	281.691	97.0727	228.763	322.445	5925.57	3091.02	7103.1	3824.56	6055.47	3792.54	2667.39	15168.9	400.727	519.692
XLOC_021985	HVCN1	442.15	544.59	645.674	556.526	881.846	870.683	565.713	629.673	432.173	182.738	273.598	161.085	152.929	203.59	168.407	286.781
XLOC_043405	LOC508486	442.15	190.394	1455.93	553.971	1015.6	1418.92	828.751	1492.17	971.029	514.253	526.328	219.733	469.868	1294.72	482.901	350.158
XLOC_004469	GTF2A1	436.611	139.339	149.549	135.391	130.986	174.624	9.00816	57.3472	26.1263	72.7717	27.8235	30.8877	15.5145	7.50564	4.05799	28.5197
XLOC_004077	PABPN1	435.688	339.305	75.9616	146.704	130.986	167.314	432.392	282.148	492.046	140.692	351.658	368.307	376.781	174.506	424.06	499.094
XLOC_035378	IQGAP1	434.765	520.126	453.396	139.405	147.589	165.69	122.511	71.1106	96.8852	302.407	68.013	77.0238	109.71	32.8372	153.189	79.2213
XLOC_021659	MED13L	433.842	269.104	85.4568	190.496	208.47	101.525	744.074	238.564	477.894	48.5145	343.929	451.586	189.499	24.3933	361.161	342.236
XLOC_044902	CUFF.55137.1	431.996	270.168	261.909	120.429	181.719	219.295	176.56	45.8778	76.2018	64.686	65.6944	45.7451	86.438	104.141	106.522	163.196
XLOC_027548	H3F3B	427.38	276.55	293.56	160.571	147.589	187.619	230.609	255.769	189.416	292.704	331.563	485.993	287.019	277.709	183.624	155.274
XLOC_067134	SMC2	427.38	174.439	68.8402	145.244	131.908	134.014	88.28	34.4083	65.3158	130.989	47.9182	116.122	52.0845	48.7866	110.58	53.8705
XLOC_010687	LOC100298796	425.534	507.362	178.826	5.47403	45.1992	38.1736	1.80163	3.44083	0	3.2343	1.54575	1.17295	4.43272	0	0	3.16885
XLOC_042866	GNPTG	422.765	187.203	260.327	38.6831	25.8281	17.0563	459.416	90.6086	277.592	261.978	183.944	72.723	232.718	130.41	219.132	144.183
XLOC_056696	NUP107	422.765	109.556	219.181	454.344	214.927	273.713	475.631	275.267	397.338	192.441	164.622	121.205	325.805	358.394	88.2614	331.145
XLOC_012325	GPCPD1	420.919	394.615	92.5782	63.8636	154.969	133.201	8065.91	7341.59	6501.1	6044.9	3947.07	3646.7	6851.88	9381.11	5111.04	5090.76
XLOC_007574	TMEM131	419.996	36.1642	30.0681	89.774	27.673	70.6617	21.6196	6.88167	18.5062	29.1087	6.183	4.6918	18.8391	8.44384	19.2755	14.2598
XLOC_010310	FAM48A	419.996	259.531	184.365	666.736	852.328	674.129	673.811	652.611	988.446	413.99	443.63	288.155	330.238	892.233	299.277	437.301
XLOC_037747	CAND2	419.073	674.356	1122.02	359.096	273.963	494.632	18519	25734	21163.4	7671.76	12472.7	6803.9	15535.6	27586	19057.4	18425.3
XLOC_030831	HMGN2	415.381	740.302	492.168	434.273	739.791	406.102	459.416	486.305	320.048	92.1775	369.434	634.176	341.319	251.439	280.002	212.313
XLOC_050449	TESK2	415.381	15.9548	121.855	375.518	296.101	231.478	313.484	430.104	323.313	118.052	400.349	311.614	378.998	393.108	166.378	150.52
XLOC_017325	CTNND1	414.458	321.223	200.982	221.151	178.952	138.075	196.378	83.727	106.683	127.755	132.162	109.084	185.066	141.669	179.566	169.534
XLOC_044782	BCCIP	414.458	439.289	535.688	346.323	560.839	549.05	73.8669	103.225	69.6702	69.5374	115.158	72.332	59.8417	66.6125	77.1019	155.274
XLOC_048887	ASRGL1	413.534	665.847	934.486	1201.73	1776.61	2216.5	1070.17	454.19	1452.19	2734.6	148.392	316.697	1166.91	307.731	6208.73	5678.58
XLOC_050032	ILF2	412.611	825.394	604.528	604.333	690.902	668.444	401.764	490.892	315.693	160.098	127.524	208.394	202.797	352.765	506.235	332.729
XLOC_007331	CUFF.11262.1	411.688	218.049	313.342	169.695	111.614	220.919	190.973	133.046	524.704	239.338	207.903	169.296	259.314	358.394	161.305	316.885
XLOC_012280	NAA20	409.842	374.406	578.416	738.629	1017.44	1191.5	585.531	243.152	419.11	367.093	158.439	163.04	361.267	412.81	262.755	304.21
XLOC_041345	SEH1L	406.15	403.124	192.278	243.412	250.902	230.666	331.5	144.515	142.606	90.5604	240.364	295.584	237.151	182.012	101.45	95.0655
XLOC_044684	CNNM2	406.15	262.722	182.783	218.231	249.057	164.065	14.4131	28.6736	6.53158	3.2343	9.2745	1.95492	14.4063	2.81461	13.1885	23.7664
XLOC_017413	TIMM8B	404.304	379.724	447.857	544.848	502.726	709.866	688.224	907.233	1168.06	438.247	1108.3	583.348	390.079	1027.33	208.987	291.534
XLOC_043088	CRCP	400.611	516.935	163.792	53.2805	64.5703	58.4787	408.971	40.1431	304.807	271.681	33.2336	118.859	244.908	38.4664	112.609	391.353
XLOC_051068	CUFF.63732.1	399.688	349.942	711.349	117.509	381.887	503.566	2506.07	497.774	912.245	567.619	956.819	1262.88	1949.29	1635.29	4322.78	5097.1
XLOC_039937	MUTED	397.842	392.488	261.909	288.299	469.519	583.162	515.267	380.786	777.259	279.767	544.104	262.741	285.91	547.911	334.785	221.82
XLOC_044705	ADD3	396.919	411.634	204.938	205.094	141.132	145.384	41.4376	19.4981	54.4299	103.498	47.9182	49.6549	67.599	13.1349	67.9714	33.2729
XLOC_012544	YWHAB	393.227	121.256	56.18	266.768	321.007	314.323	653.993	342.936	463.742	706.694	534.057	558.325	671.557	661.434	591.453	464.237
XLOC_012298	C13H20orf3	392.304	355.26	98.1171	41.2377	96.8555	60.9153	724.256	81.4331	628.121	261.978	176.215	162.258	222.744	154.804	458.553	652.783
XLOC_047445	LOC522998	392.304	749.875	280.9	337.565	269.35	173.812	185.568	107.813	83.822	71.1546	87.3349	89.9262	95.3035	109.77	77.1019	36.4418
XLOC_017189	LOC100849609	391.381	356.324	212.851	88.3143	135.598	181.121	138.726	173.189	106.683	67.9203	54.8741	55.9107	49.8681	169.815	129.856	45.9483
XLOC_043395	ZP2	391.381	569.054	481.882	415.661	398.491	321.633	5.4049	21.7919	0	0	0	1.17295	4.43272	0	0	0
XLOC_056503	CHD4	391.381	1032.81	458.144	161.301	280.42	397.168	288.261	181.217	176.353	98.6461	112.067	163.822	161.794	321.804	161.305	95.0655
XLOC_027113	CTNS	390.458	433.97	1065.84	624.769	654.005	938.908	2769.11	1231.82	4266.21	4932.31	1384.99	1294.16	3526.23	3000.38	2284.65	1403.8
XLOC_041300	THOC1	390.458	2.12731	9.4952	126.632	155.891	123.455	7.20653	24.0858	1.0886	0	1.54575	1.95492	1.10818	2.81461	1.0145	4.75328
XLOC_050248	CNN3	390.458	390.361	227.885	209.108	247.212	147.009	64.8588	99.7842	128.454	90.5604	15.4575	26.5869	68.7072	64.7361	16.232	30.1041
XLOC_075547	GPC4	390.458	512.681	387.721	195.605	248.135	248.534	19.818	18.3511	9.79738	4.85145	22.4134	64.5123	17.7309	15.0113	13.1885	12.6754
XLOC_057393	CUFF.70627.1	389.535	80.8376	144.011	72.987	170.65	114.521	1756.59	339.496	849.106	436.63	344.702	141.145	565.172	379.035	555.945	507.016
XLOC_024741	PAK4	385.842	141.466	150.341	91.5987	155.891	195.741	120.709	204.156	62.05	61.4517	63.3757	32.0607	142.955	108.832	87.2469	120.416
XLOC_017526	SWAP70	384.919	92.5378	116.316	499.596	346.835	385.797	16.2147	310.822	30.4807	239.338	73.4231	69.2041	57.6254	44.0956	76.0874	102.988
XLOC_015300	OSGIN2	383.996	447.798	291.186	120.794	75.6395	108.023	59.4539	61.935	46.8097	69.5374	28.5964	13.6844	34.3536	35.6518	65.9424	47.5328
XLOC_030416	CUFF.36110.1	382.15	322.287	595.824	142.69	388.344	526.308	4192.4	318.851	1642.69	908.838	1946.1	4141.69	3451.98	970.104	3894.66	4726.34
XLOC_033696	SKP2	382.15	461.625	354.488	179.183	190.021	158.38	21.6196	43.5839	31.5693	29.1087	66.4672	77.4148	65.3826	48.7866	23.3335	44.3639
XLOC_003436	LOC100850082	381.227	693.502	405.129	214.217	222.306	148.633	36.0327	4.58778	56.6071	64.686	17.7761	62.9484	52.0845	17.8259	240.436	164.78
XLOC_051080	GLIS1	380.304	326.541	18.1991	66.7831	39.6646	45.4834	729.661	497.774	875.232	794.02	530.192	305.358	493.14	541.344	257.683	244.002
XLOC_007583	REV1	378.458	247.831	294.351	1816.65	1563.52	1742.18	425.185	200.715	538.856	357.39	251.184	115.34	308.074	359.332	190.726	172.702
XLOC_012988	NCOA5	378.458	491.408	292.769	41.6026	27.673	135.638	73.8669	146.809	79.4676	71.1546	77.2875	148.965	44.3272	40.3428	47.6814	72.8836
XLOC_024989	LOC100140901	378.458	14.8911	3.16507	210.568	132.83	211.173	715.248	185.805	766.373	650.094	378.709	269.388	953.035	401.552	535.655	839.745
XLOC_007186	SPTBN1	377.535	446.734	393.26	114.955	116.227	129.14	18.0163	34.4083	6.53158	19.4058	20.8676	22.2861	26.5963	23.4551	25.3625	30.1041
XLOC_066836	CDKN2A	375.689	490.344	122.646	37.5883	50.7338	96.6523	95.4865	44.7308	215.542	101.88	63.3757	35.1885	25.4881	78.8092	59.8554	82.3901
XLOC_043047	DOC2A	373.843	132.957	78.3354	169.33	440.001	292.393	434.193	1223.79	153.492	109.966	188.581	146.619	231.61	379.973	144.059	172.702
XLOC_070605	EZR	373.843	364.833	704.228	953.21	1204.7	1123.28	237.816	60.7881	527.97	559.534	89.6535	68.4221	579.578	65.6743	3063.79	1753.96
XLOC_053833	LOC786254	372.919	343.56	75.9616	10.9481	9.22433	10.5587	0	1.14694	5.44299	0	0	0	1.10818	0	1.0145	3.16885
XLOC_050822	LOC516742	371.073	216.985	231.841	1014.52	315.472	271.276	3.60327	150.25	8.70878	9.7029	13.9117	4.6918	1.10818	6.56743	13.1885	20.5975
XLOC_000723	KNG1	370.15	1018.98	118.69	114.59	115.304	175.436	0	0	9.79738	0	0	0	0	0.938205	0	0
XLOC_039536	TXNDC5	367.381	590.327	339.454	113.86	220.462	226.605	16.2147	24.0858	6.53158	6.4686	3.0915	3.90984	17.7309	1.87641	35.5074	28.5197
XLOC_060766	GRPEL1	366.458	416.952	160.627	119.334	107.925	57.6665	25.2229	19.4981	23.9491	51.7488	45.5996	29.7148	45.4354	49.7248	54.7829	17.4287
XLOC_007913	LOC100852258	365.535	118.065	277.735	1440.4	2040.42	2461.79	18351.4	9624.01	17504.6	11696.8	5631.94	3642.4	5082.11	8617.41	6066.7	11342.9
XLOC_041333	VAPA	364.612	552.036	223.137	168.965	127.296	119.394	55.8506	100.931	33.7465	105.115	71.1045	73.8959	88.6544	63.7979	105.508	49.1172
XLOC_037513	CTDSPL	362.766	212.731	145.593	184.657	167.883	185.182	167.552	48.1717	93.6194	42.0459	5.41012	29.3238	54.3008	37.5282	156.233	88.7278
XLOC_030176	CUFF.38879.1	360.92	1547.61	110.777	247.426	249.979	288.332	0	1.14694	2.17719	0	9.2745	0	2.21636	0	2.029	1.58443
XLOC_035180	C21H15orf63	359.996	391.424	509.576	908.323	1454.68	1319.83	1293.57	1271.96	1281.28	530.425	664.672	478.955	414.459	1345.39	298.263	87.1434
XLOC_037302	ARF4	359.996	498.853	446.275	518.573	219.539	260.717	50.4457	63.082	42.4553	213.464	7.72875	33.6246	79.789	41.281	189.711	101.403
XLOC_067009	NCBP1	359.996	406.315	242.919	532.075	649.393	872.307	144.131	183.511	80.5562	139.075	40.9624	36.7525	72.0317	124.781	55.7974	117.247
XLOC_070309	LOC100139161	359.996	486.089	409.085	869.275	1316.31	1253.23	672.009	412.9	374.477	160.098	266.642	258.831	231.61	246.748	269.857	259.846
XLOC_012999	NCOA3	359.073	609.473	738.252	59.4844	247.212	221.732	347.715	22.9389	447.414	354.156	142.982	67.6402	178.417	206.405	420.002	502.263
XLOC_012767	ZMYND11	358.15	335.051	222.346	156.557	98.7004	104.774	34.231	22.9389	26.1263	108.349	64.1486	46.918	72.0317	64.7361	23.3335	38.0262
XLOC_057406	MARS	356.304	553.099	181.2	195.97	127.296	116.957	174.758	300.499	256.909	210.229	48.6911	48.091	95.3035	121.967	108.551	36.4418
XLOC_070585	FBXO5	355.381	68.0738	12.6603	212.757	54.4236	76.3472	82.8751	104.372	60.9615	29.1087	17.0032	87.1894	35.4618	114.461	7.10149	15.8443
XLOC_035020	PRC1	354.458	450.989	255.579	195.24	165.116	171.375	70.2637	158.278	45.7211	32.343	48.6911	44.5721	52.0845	63.7979	37.5364	22.182
XLOC_012717	WAC	352.612	616.919	461.309	510.909	371.741	297.267	90.0816	287.883	114.303	153.629	156.121	139.581	152.929	148.236	99.4209	87.1434
XLOC_023942	RLTPR	352.612	252.086	152.715	139.405	197.401	253.408	48.6441	110.107	30.4807	21.0229	47.9182	31.6697	114.143	58.1687	74.0584	58.6237
XLOC_012854	TH1L	351.689	343.56	192.278	124.443	261.049	194.117	5.4049	113.548	35.9237	74.3889	33.2336	32.0607	497.573	15.9495	2011.75	1516.3
XLOC_054174	RALA	350.766	469.071	326.793	273.336	210.315	176.248	9.00816	36.7022	7.62018	25.8744	25.5049	6.64672	59.8417	19.7023	43.6234	23.7664
XLOC_044948	AFAP1L2	349.843	664.783	397.216	60.2143	47.9665	95.8401	14.4131	0	31.5693	6.4686	23.9591	14.8574	12.19	28.1461	12.174	166.365
XLOC_050828	POLR3GL	347.997	224.431	74.3791	56.5649	60.8806	47.1078	356.723	255.769	197.036	135.841	82.6976	134.498	190.607	175.444	133.914	280.443
XLOC_000652	ILDR1	347.074	321.223	197.817	99.9922	199.246	131.577	0	42.4369	22.8605	3.2343	0	0.781967	11.0818	0	8.11599	1.58443
XLOC_021974	RNF34	347.074	571.181	193.86	182.468	154.046	156.755	45.0408	63.082	19.5948	12.9372	17.0032	15.6393	7.75726	15.9495	0	1.58443
XLOC_067602	WDR31	347.074	0	6.33014	6.93377	32.2852	20.3051	0	0	0	0	0	0	0	0	0	0
XLOC_004268	CUFF.6044.1	344.304	0	18.1991	11.6779	38.7422	22.7417	27.0245	0	62.05	30.7258	2.31862	27.3689	37.6781	0	50.7249	120.416
XLOC_022147	CUFF.28740.1	342.458	82.9649	109.986	111.305	112.537	116.145	511.664	258.063	895.916	815.043	543.331	220.515	630.554	416.563	2235.95	1831.6
XLOC_041495	C24H18orf8	340.612	580.754	235.006	48.1714	76.562	99.9011	120.709	43.5839	462.654	502.933	234.954	178.289	565.172	318.051	1286.38	1988.45
XLOC_054213	UBE2H	340.612	305.268	200.982	106.196	153.124	182.746	79.2718	141.074	124.1	69.5374	130.616	172.424	75.3562	116.337	86.2324	144.183
XLOC_007448	ZNF79	337.843	79.774	657.543	139.77	99.6228	139.699	12193.4	13332.1	14155	6593.12	10044.3	3976.69	10371.5	16323.8	13615.6	15090.1
XLOC_043602	GET4	337.843	418.016	585.538	163.126	199.246	337.877	14.4131	18.3511	31.5693	63.0688	23.1862	20.7221	85.3299	15.0113	90.2904	96.65
XLOC_016943	SORL1	336.92	463.753	269.822	83.9351	129.141	108.835	16.2147	12.6164	14.1518	11.32	14.6846	12.9025	2.21636	5.62923	15.2175	25.3508
XLOC_037347	LOC100849460	335.997	5.31826	37.1895	130.647	190.944	189.244	16.2147	55.0533	16.329	16.1715	0.772875	4.30082	4.43272	2.81461	1.0145	4.75328
XLOC_007161	SLC3A1	335.074	3.19096	49.8498	79.5558	62.7255	47.92	266.642	19.4981	502.932	160.098	108.202	166.168	269.288	61.9215	109.566	172.702
XLOC_000297	TBL1XR1	334.151	420.143	200.191	287.204	268.428	288.332	43.2392	59.6411	76.2018	80.8575	58.7385	41.8353	34.3536	20.6405	13.1885	14.2598
XLOC_039490	LRRC16A	333.228	452.052	647.256	342.309	379.12	367.116	0	5.73472	9.79738	0	0	0.781967	12.19	0.938205	0	0
XLOC_043231	NPRL3	332.304	548.845	134.515	70.7974	59.9582	23.5539	126.114	58.4942	126.277	122.903	43.281	60.6025	283.694	141.669	180.581	112.494
XLOC_060648	ANKRD17	332.304	84.0286	88.6219	527.331	427.087	414.224	21.6196	52.7595	46.8097	61.4517	46.3725	62.1664	42.1108	41.281	32.464	41.1951
XLOC_041496	RIOK3	328.612	529.699	367.939	329.171	148.512	177.06	5.4049	53.9064	11.9746	33.9601	8.50162	9.38361	11.0818	1.87641	9.13049	7.92213
XLOC_025087	LOC100851173	327.689	31.9096	171.705	761.62	460.294	857.687	502.655	248.887	375.566	137.458	246.547	190.409	160.686	184.826	81.1599	88.7278
XLOC_050385	TTC4	327.689	175.503	274.57	241.222	414.173	541.74	1034.14	1246.73	660.779	415.607	490.003	270.17	482.058	880.036	236.378	196.469
XLOC_037456	TMCC1	326.766	336.114	170.914	137.581	164.193	117.77	27.0245	57.3472	21.7719	17.7886	24.732	30.8877	19.9472	12.1967	11.1595	31.6885
XLOC_067069	CUFF.83549.5	326.766	189.33	101.282	71.1623	186.332	186.807	969.278	328.026	880.675	992.93	162.304	290.501	947.494	363.085	455.51	627.432
XLOC_012411	AURKA	325.843	254.213	153.506	414.201	377.275	365.492	50.4457	204.156	37.0123	42.0459	13.9117	19.1582	48.7599	52.5395	24.348	12.6754
XLOC_051193	CDCA8	325.843	226.558	62.5101	89.0442	103.313	45.4834	5.4049	73.4045	8.70878	4.85145	22.4134	17.9852	8.86544	15.9495	17.2465	17.4287
XLOC_048429	CUFF.59664.4	324.92	345.687	83.8743	171.155	87.6312	139.699	5.4049	19.4981	2.17719	0	11.5931	7.03771	7.75726	0.938205	0	0
XLOC_043197	ACTB	323.997	505.235	436.779	436.097	563.607	273.713	1367.44	365.875	942.725	349.304	1197.96	1603.03	985.172	394.046	8382.8	4094.16
XLOC_000913	HMGN1	323.074	365.897	164.584	218.231	140.21	139.699	10.8098	5.73472	45.7211	129.372	67.2401	66.4672	129.657	36.59	253.625	204.391
XLOC_043587	CUFF.54296.1	322.151	261.659	249.249	146.339	162.348	245.286	127.916	37.8492	88.1764	82.4746	40.1895	48.091	80.8971	47.8484	71.0149	28.5197
XLOC_070128	GOPC	322.151	222.303	140.054	154.732	131.908	119.394	5.4049	9.17556	8.70878	30.7258	11.5931	5.08279	15.5145	8.44384	13.1885	17.4287
XLOC_010346	MTIF3	319.382	73.392	110.777	267.132	120.839	287.52	254.03	80.2861	316.782	218.315	100.474	60.9935	171.768	174.506	234.349	171.118
XLOC_021688	COX6A1	319.382	342.496	238.171	162.761	271.195	241.225	133.321	128.458	209.011	90.5604	193.992	130.98	145.172	272.079	158.262	98.2344
XLOC_027634	RAD51C	319.382	482.898	239.754	140.865	288.722	220.107	1.80163	40.1431	34.8351	40.4287	1.54575	8.21066	9.97362	5.62923	9.13049	11.091
XLOC_023901	CCDC135	318.458	280.804	227.094	782.056	925.201	1135.46	5.4049	150.25	0	3.2343	6.95587	0.390984	1.10818	0	0	1.58443
XLOC_027446	PSMC5	318.458	121.256	166.957	96.7078	88.5536	69.8495	445.003	219.066	194.859	148.778	178.534	125.506	396.728	182.95	196.813	172.702
XLOC_053476	SLC25A13	318.458	175.503	165.375	136.486	235.22	343.562	129.718	2.29389	84.9106	30.7258	31.6879	25.8049	119.683	69.4271	122.754	102.988
XLOC_060181	NCAPG	317.535	567.991	217.598	94.1533	77.4844	129.953	118.908	129.605	109.948	51.7488	74.9689	66.4672	60.9499	143.545	20.29	28.5197
XLOC_039624	SRPK1	316.612	412.697	490.585	396.32	264.738	298.079	95.4865	59.6411	131.72	56.6002	81.9247	109.475	78.6808	51.6013	55.7974	31.6885
XLOC_007291	PCBP1	313.843	352.069	191.487	274.066	142.977	147.009	95.4865	200.715	94.708	139.075	124.433	157.957	95.3035	147.298	127.827	183.793
XLOC_012394	CTSZ	313.843	358.451	193.86	45.9818	93.1658	101.525	416.177	87.1678	239.491	98.6461	160.758	65.6853	139.631	194.208	261.741	201.222
XLOC_039299	HSP90AB1	313.843	302.077	202.564	102.182	190.944	147.821	441.4	247.74	166.555	350.921	91.9721	70.768	65.3826	110.708	640.149	619.51
XLOC_012998	ZMYND8	312.92	44.6734	31.6507	105.466	137.443	144.572	45.0408	66.5228	58.7843	84.0918	68.013	52.3918	64.2744	65.6743	82.1744	49.1172
XLOC_019463	ERRFI1	312.92	631.81	246.084	216.407	155.891	126.704	86.4784	41.29	44.6325	29.1087	51.7826	53.1738	23.2718	17.8259	43.6234	17.4287
XLOC_012426	CSNK2A1	311.997	506.299	250.04	145.244	246.29	155.943	162.147	114.694	87.0878	33.9601	84.2434	151.311	96.4117	48.7866	72.0294	88.7278
XLOC_004297	TEX9	310.151	595.646	264.283	293.408	255.514	275.337	0	0	30.4807	27.4915	1.54575	4.30082	7.75726	4.69102	9.13049	0
XLOC_019819	NOL9	309.228	201.03	186.739	109.481	55.346	171.375	1798.03	3047.43	1738.49	918.541	1445.28	1098.27	930.871	2175.7	1410.15	2376.64
XLOC_047441	FAM13C	306.459	152.102	42.7284	170.79	247.212	298.891	0	8.02861	0	0	0	0.390984	2.21636	0	0	15.8443
XLOC_030247	PSMD1	304.612	62.7555	64.0926	208.743	195.556	183.558	192.775	141.074	118.657	127.755	101.247	99.3099	138.523	177.321	51.7394	57.0393
XLOC_000750	CUFF.1993.3	303.689	61.6919	74.3791	17.1519	24.9057	9.74645	4419.4	1258.2	3853.63	1948.66	1868.81	1301.98	2801.48	3071.68	6036.27	9722.03
XLOC_027029	LIG3	302.766	8.50922	60.9276	326.617	345.912	432.092	380.144	389.961	416.933	401.053	340.065	335.855	617.256	788.092	450.437	429.379
XLOC_056816	HSP90B1	300.92	343.56	215.225	93.4234	109.77	209.549	10.8098	21.7919	96.8852	116.435	47.9182	46.1361	67.599	55.3541	117.682	177.456
XLOC_015213	TRAM1	299.997	57.4372	84.6656	355.082	348.68	301.328	405.367	219.066	174.176	215.081	95.0636	173.988	175.092	89.1294	84.2034	185.378
XLOC_030445	NUP35	299.997	692.438	220.763	212.757	231.531	197.366	34.231	66.5228	62.05	74.3889	68.7859	58.2566	80.8971	52.5395	20.29	36.4418
XLOC_054046	ATXN7L1	299.997	180.821	105.238	215.312	167.883	190.868	3.60327	43.5839	6.53158	0	11.5931	4.6918	1.10818	12.1967	9.13049	6.3377
XLOC_035128	SCFD1	299.074	155.293	301.473	466.752	523.942	722.861	9.00816	49.3186	16.329	30.7258	14.6846	45.3541	41.0027	15.0113	28.406	9.50655
XLOC_046130	TTI2	299.074	299.95	144.011	186.117	170.65	248.534	1113.41	1408.45	1038.52	483.528	695.587	446.894	598.417	730.861	184.639	218.651
XLOC_050652	NIT1	299.074	106.365	233.424	809.061	1405.79	1266.23	657.596	793.686	397.338	195.675	347.794	191.191	269.288	450.338	183.624	240.833
XLOC_012616	ESF1	298.151	154.23	41.9371	56.9299	76.562	42.2346	12.6114	26.3797	43.5439	72.7717	37.098	25.4139	25.4881	31.899	22.319	15.8443
XLOC_050564	CUFF.64790.1	298.151	411.634	157.462	232.829	260.126	207.112	25.2229	42.4369	46.8097	24.2572	11.5931	39.8803	60.9499	40.3428	42.6089	57.0393
XLOC_044972	CUFF.55828.1	297.228	722.22	366.357	180.278	118.071	253.408	1922.34	1001.28	2029.15	1104.51	975.368	1060.35	895.41	1518.95	603.627	286.781
XLOC_003951	CALM1	295.382	436.098	261.118	421.865	304.403	258.281	201.783	315.41	116.48	237.721	238.818	227.162	366.808	287.091	515.365	407.197
XLOC_050876	CAPZA1	295.382	482.898	219.181	344.134	206.625	217.671	118.908	143.368	127.366	187.589	130.616	162.649	125.224	109.77	136.957	74.468
XLOC_019867	DNAJC16	294.459	521.19	251.623	421.5	613.418	667.632	19.818	99.7842	22.8605	6.4686	13.9117	9.77459	21.0554	15.9495	7.10149	6.3377
XLOC_050092	CERS2	292.613	382.915	348.157	128.457	158.659	206.3	32.4294	65.3758	47.8983	29.1087	47.9182	48.482	48.7599	62.8597	93.3339	49.1172
XLOC_043324	USP7	291.689	131.893	165.375	241.952	249.057	183.558	113.503	86.0208	101.24	85.7089	115.931	82.1066	119.683	109.77	100.435	106.157
XLOC_066827	PLAA	291.689	450.989	248.458	151.813	91.3209	137.262	12.6114	45.8778	35.9237	48.5145	27.0506	42.6172	26.5963	40.3428	31.4495	26.9352
XLOC_053641	JAZF1	290.766	264.85	274.57	641.556	654.005	916.166	547.696	261.503	433.262	341.219	417.352	188.454	299.209	488.805	70.0004	240.833
XLOC_057309	KANSL2	289.843	173.375	49.8498	122.253	258.281	283.459	486.441	1099.92	291.744	181.121	71.1045	173.988	148.496	376.22	117.682	316.885
XLOC_051191	C3H1orf122	288.92	223.367	192.278	344.864	688.135	696.059	318.889	247.74	381.009	206.995	130.616	126.679	253.773	155.742	55.7974	20.5975
XLOC_050829	LOC789231	287.074	383.979	178.826	39.413	191.866	208.736	522.473	61.935	226.428	239.338	31.6879	97.3549	144.063	288.967	165.363	356.496
XLOC_053518	DNAH11	286.151	275.486	405.92	1089.7	891.993	828.448	82.8751	271.826	33.7465	8.08575	44.8267	45.7451	36.5699	38.4664	51.7394	68.1303
XLOC_063447	MAT2B	286.151	488.217	161.418	181.008	140.21	222.544	37.8343	66.5228	55.5185	88.9432	35.5522	37.5344	25.4881	91.0058	28.406	52.286
XLOC_067191	CUFF.84728.1	286.151	294.632	115.525	45.6169	76.562	21.9295	1066.57	174.336	598.729	228.018	285.191	150.529	448.813	963.536	289.132	481.665
XLOC_056902	CUFF.71838.1	285.228	34.0369	16.6166	77.3662	65.4928	61.7275	9.00816	10.3225	11.9746	61.4517	0.772875	7.42869	1.10818	0	35.5074	91.8967
XLOC_007267	UGP2	284.305	203.158	164.584	38.6831	52.5787	112.084	223.402	135.339	328.756	394.584	150.711	153.266	158.47	178.259	125.798	183.793
XLOC_007759	RPIA	284.305	402.061	221.555	113.495	136.52	155.943	104.495	167.454	109.948	137.458	106.657	134.107	77.5726	126.658	112.609	87.1434
XLOC_075601	SLC6A8	284.305	86.1559	358.444	94.8831	167.883	259.093	1958.37	508.096	1912.67	496.465	313.014	387.074	609.499	865.963	249.567	239.248
XLOC_022047	MLEC	283.382	45.7371	83.8743	46.3468	86.7087	164.065	727.86	146.809	803.385	328.281	407.305	276.034	1725.44	581.687	500.148	457.899
XLOC_035522	TP53BP1	282.459	128.702	288.812	432.813	225.996	194.117	84.6767	75.6983	106.683	63.0688	61.0571	55.5197	116.359	170.753	128.841	175.871
XLOC_015192	ARMC1	280.613	287.186	243.71	190.131	140.21	185.182	118.908	76.8453	107.771	61.4517	176.988	154.439	145.172	189.517	84.2034	72.8836
XLOC_033467	PAIP1	280.613	567.991	471.595	640.461	255.514	292.393	25.2229	58.4942	19.5948	29.1087	59.5114	53.5648	43.219	24.3933	40.5799	28.5197
XLOC_062907	ASF1B	280.613	381.851	196.234	147.434	163.271	82.0326	14.4131	60.7881	9.79738	0	30.915	21.8951	9.97362	27.2079	27.3915	9.50655
XLOC_019911	GLUL	279.69	195.712	128.185	313.114	344.068	362.243	68.462	82.58	70.7588	109.966	80.379	52.3918	126.333	30.0225	94.3484	133.092
XLOC_021890	C17H4orf29	279.69	421.206	197.025	95.613	95.0106	88.5302	75.6686	49.3186	50.0755	69.5374	67.2401	82.1066	38.7863	79.7474	49.7104	34.8574
XLOC_063860	CSNK1G3	279.69	412.697	464.474	240.492	166.038	170.563	32.4294	21.7919	15.2404	42.0459	24.732	34.7975	22.1636	25.3315	19.2755	104.572
XLOC_067301	UHRF2	279.69	459.498	331.541	291.218	129.141	101.525	14.4131	30.9675	57.6957	63.0688	54.8741	29.3238	19.9472	39.4046	16.232	7.92213
XLOC_021629	RHOF	278.767	273.359	261.909	120.064	78.4068	142.948	86.4784	97.4903	26.1263	14.5543	27.0506	20.3312	36.5699	67.5507	21.3045	22.182
XLOC_021866	SMARCA5	278.767	344.623	178.826	192.321	118.994	148.633	84.6767	111.254	105.594	152.012	135.253	170.86	106.385	106.017	65.9424	64.9614
XLOC_063525	SQSTM1	277.843	340.369	141.637	93.7883	44.2768	67.4129	68.462	11.4694	44.6325	64.686	41.7352	62.1664	53.1926	57.2305	145.073	34.8574
XLOC_027103	SRR	276.92	89.3468	432.032	986.42	1401.18	1297.9	1987.2	2026.65	1617.66	1366.49	1334.75	1032.2	1264.43	1594.01	674.642	852.421
XLOC_041282	OSBPL1A	276.92	416.952	185.156	105.831	71.0274	100.713	50.4457	35.5553	33.7465	35.5773	6.95587	30.8877	35.4618	24.3933	49.7104	30.1041
XLOC_000079	ARL13B	275.997	262.722	83.083	80.6507	71.0274	58.4787	23.4212	16.0572	11.9746	35.5773	7.72875	10.5566	27.7045	2.81461	8.11599	1.58443
XLOC_012771	PCNA	275.997	519.063	498.498	118.969	105.157	116.145	109.9	126.164	56.6071	156.863	185.49	219.733	147.388	140.731	135.943	79.2213
XLOC_030012	RBMS1	275.997	138.275	30.8594	133.201	145.744	121.831	64.8588	4.58778	58.7843	323.43	47.9182	33.6246	99.7362	26.2697	72.0294	76.0524
XLOC_023926	CBFB	275.074	472.262	337.08	189.766	121.761	225.793	68.462	22.9389	29.3921	147.161	40.1895	28.9328	19.9472	18.7641	30.435	11.091
XLOC_033629	SREK1IP1	275.074	224.431	34.0245	162.031	156.814	84.4692	7.20653	17.2042	23.9491	21.0229	27.0506	13.2934	21.0554	10.3203	11.1595	14.2598
XLOC_037375	RHOA	275.074	445.67	303.846	214.582	194.633	147.009	73.8669	110.107	83.822	87.3261	133.707	89.5353	137.414	106.955	102.464	95.0655
XLOC_043260	RPS2	275.074	341.433	160.627	132.107	108.847	66.6007	277.451	490.892	95.7966	100.263	189.354	237.327	320.264	222.354	439.278	445.224
XLOC_063492	FAM81B	273.228	375.469	82.2918	32.4792	67.3376	87.718	0	0	0	0	0	0	0	0	0	0
XLOC_004449	ANGEL1	270.459	17.0184	3.95633	67.1481	45.1992	20.3051	0	13.7633	0	0	4.63725	6.25574	6.64908	0	6.08699	0
XLOC_037470	LOC100335379	270.459	108.493	132.142	301.436	327.464	303.764	63.0571	155.984	156.758	56.6002	152.256	53.5648	70.9235	95.6969	59.8554	98.2344
XLOC_054055	CBLL1	270.459	129.766	70.4228	718.922	1089.39	1350.7	90.0816	125.017	144.783	130.989	84.2434	44.1812	70.9235	87.253	44.6379	31.6885
XLOC_060261	CUFF.75290.1	270.459	321.223	100.491	79.1909	75.6395	37.3614	21.6196	0	19.5948	3.2343	19.3219	0.781967	5.5409	0.938205	1.0145	0
XLOC_015194	LOC100850459	269.536	356.324	322.046	210.932	175.262	203.051	34.231	48.1717	53.3413	25.8744	75.7417	37.9254	42.1108	46.9102	36.5219	42.7795
XLOC_057052	EIF3L	269.536	341.433	230.259	168.235	106.08	64.9763	124.313	175.483	99.0624	63.0688	141.436	186.89	114.143	161.371	111.595	118.832
XLOC_027732	NUFIP2	268.613	354.196	227.094	176.629	148.512	207.112	59.4539	142.221	101.24	77.6232	77.2875	63.7303	34.3536	60.0451	49.7104	53.8705
XLOC_039265	TOMM6	267.69	475.453	207.312	47.0766	77.4844	105.587	99.0898	166.307	45.7211	67.9203	95.8365	83.2795	125.224	104.141	100.435	90.3123
XLOC_046279	CUFF.57081.1	267.69	208.476	184.365	107.291	87.6312	102.338	590.935	244.299	813.182	383.264	143.755	345.63	447.705	537.591	109.566	93.4811
XLOC_051054	USP1	267.69	325.478	178.035	250.71	100.545	127.516	46.8424	47.0247	68.5816	92.1775	83.4705	57.0836	53.1926	46.9102	30.435	23.7664
XLOC_000273	PARL	266.767	488.217	299.099	155.827	120.839	131.577	46.8424	86.0208	37.0123	40.4287	47.9182	63.3394	42.1108	81.6238	66.9569	74.468
XLOC_000721	EIF4A2	266.767	274.422	226.302	609.077	561.762	530.369	807.131	224.801	1119.08	892.666	219.496	184.544	300.317	710.221	493.046	381.847
XLOC_007610	TET3	266.767	324.414	185.156	87.9494	90.3985	121.831	5.4049	16.0572	2.17719	11.32	0	0	1.10818	0	30.435	19.0131
XLOC_037512	MLH1	266.767	166.993	147.967	322.238	433.544	419.097	387.351	206.45	429.996	286.235	275.143	182.198	226.069	306.793	319.567	302.625
XLOC_050799	MLLT11	266.767	443.543	232.632	118.604	245.367	178.685	205.386	97.4903	144.783	155.246	19.3219	35.5795	45.4354	42.2192	73.0439	23.7664
XLOC_019590	HMCN1	265.844	86.1559	98.1171	166.775	132.83	331.379	59.4539	134.193	101.24	97.029	88.1077	28.5418	25.4881	42.2192	35.5074	28.5197
XLOC_003859	MPP5	263.997	365.897	329.958	231.734	204.78	178.685	295.468	74.5514	426.73	289.47	119.023	170.86	173.984	154.804	118.696	144.183
XLOC_017324	C15H11orf31	263.997	283.995	317.298	143.419	259.204	308.637	30.6278	123.87	11.9746	25.8744	37.098	43.3992	76.4644	27.2079	65.9424	101.403
XLOC_033472	HMGCS1	263.997	307.396	189.113	297.422	139.287	160.004	16.2147	11.4694	35.9237	17.7886	3.86437	7.03771	9.97362	3.75282	54.7829	83.9745
XLOC_007159	PPM1B	263.074	343.56	171.705	134.661	81.1741	120.206	14.4131	55.0533	45.7211	74.3889	70.3316	48.873	52.0845	35.6518	31.4495	63.377
XLOC_019406	HNRNPU	263.074	209.54	234.215	207.648	296.101	172.187	363.93	208.744	357.06	485.145	415.807	499.677	299.209	433.451	316.524	245.586
XLOC_027235	SHMT1	263.074	254.213	276.152	86.8546	199.246	270.464	140.527	47.0247	291.744	121.286	242.683	69.9861	115.251	237.366	109.566	142.598
XLOC_060363	CUFF.75923.1	263.074	107.429	39.5633	109.845	163.271	112.896	3.60327	24.0858	1.0886	3.2343	0	0.390984	0	0.938205	1.0145	4.75328
XLOC_075824	PDHA1	263.074	159.548	197.025	315.669	439.078	684.688	162.147	63.082	133.897	64.686	119.023	153.266	53.1926	127.596	118.696	107.741
XLOC_044746	SLC18A2	262.151	363.769	47.476	112.035	49.8114	91.779	68.462	116.988	127.366	88.9432	81.9247	52.3918	15.5145	25.3315	75.0729	0
XLOC_049981	TTC24	262.151	148.911	447.857	798.843	1324.61	1081.86	522.473	712.253	341.82	122.903	247.32	310.05	314.723	566.676	65.9424	64.9614
XLOC_046188	CUFF.57612.2	258.459	18.0821	7.91267	50.361	59.0357	41.4224	0	5.73472	0	0	0	1.17295	0	0	0	0
XLOC_044706	MXI1	255.69	122.32	41.1459	119.334	114.382	90.9668	9.00816	68.8167	33.7465	38.8116	77.2875	64.5123	13.2982	99.4497	2.029	42.7795
XLOC_047291	ARID5B	254.767	145.72	113.151	94.1533	174.34	238.788	14.4131	214.479	182.884	58.2174	5.41012	7.42869	87.5462	4.69102	0	0
XLOC_026995	GGNBP2	253.844	162.739	72.0053	270.417	158.659	116.957	12.6114	89.4617	32.6579	46.8973	41.7352	37.9254	43.219	42.2192	47.6814	12.6754
XLOC_067042	KIAA1967	253.844	43.6098	37.9808	64.5935	114.382	85.2814	232.411	126.164	146.961	51.7488	53.3284	102.047	178.417	169.815	175.508	91.8967
XLOC_021759	YWHAH	252.921	292.504	113.942	149.988	71.9498	72.2861	50.4457	102.078	26.1263	48.5145	19.3219	8.60164	29.9209	29.0843	108.551	87.1434
XLOC_024277	LOC100141212	252.921	455.243	273.778	382.452	210.315	202.239	3.60327	125.017	14.1518	24.2572	0	7.42869	0	4.69102	0	1.58443
XLOC_024807	ZNF235	252.921	15.9548	27.6943	115.319	143.9	147.821	3.60327	10.3225	6.53158	3.2343	1.54575	1.17295	2.21636	0.938205	7.10149	0
XLOC_057212	UBE2N	252.921	391.424	200.191	183.927	273.963	336.252	268.443	116.988	142.606	134.223	193.992	173.988	98.628	59.1069	218.117	110.91
XLOC_007824	YPEL5	251.998	330.796	196.234	179.548	109.77	176.248	34.231	130.752	55.5185	33.9601	38.6437	56.6926	34.3536	51.6013	5.07249	1.58443
XLOC_015169	TCEA1	251.998	385.042	184.365	120.794	159.581	122.643	199.981	96.3433	103.417	42.0459	105.884	77.4148	64.2744	56.2923	43.6234	15.8443
XLOC_030748	TRIP12	251.998	316.969	294.351	194.875	193.711	144.572	140.527	177.776	115.391	129.372	102.019	113.776	115.251	168.877	59.8554	60.2082
XLOC_043603	LOC100300830	251.998	413.761	421.745	48.1714	91.3209	92.5912	18.0163	21.7919	16.329	46.8973	31.6879	20.7221	27.7045	26.2697	25.3625	74.468
XLOC_000372	SERP1	251.074	351.005	286.439	212.757	139.287	169.751	19.818	58.4942	27.2149	59.8345	32.4607	29.3238	28.8127	30.0225	54.7829	45.9483
XLOC_070286	LOC100849444	251.074	352.069	84.6656	97.8026	162.348	168.126	118.908	29.8206	220.985	95.4118	16.2304	37.9254	49.8681	35.6518	36.5219	74.468
XLOC_066964	CEP78	250.151	263.786	148.758	81.7455	33.2076	60.1031	10.8098	12.6164	9.79738	8.08575	4.63725	11.7295	12.19	18.7641	7.10149	20.5975
XLOC_003977	CDO1	248.305	635.001	386.138	397.779	225.074	248.534	10.8098	43.5839	21.7719	19.4058	10.8202	31.6697	32.1372	18.7641	12.174	14.2598
XLOC_050880	RAP1A	248.305	396.742	123.438	141.96	114.382	181.121	50.4457	27.5267	65.3158	66.3031	91.9721	64.1213	50.9763	70.3653	104.493	134.676
XLOC_056838	CUFF.71211.1	248.305	522.253	205.729	37.5883	2.7673	50.3566	655.794	173.189	549.742	119.669	173.897	183.371	190.607	278.647	226.233	45.9483
XLOC_063993	SKP1	247.382	503.108	151.923	101.452	68.2601	82.8448	245.022	207.597	351.617	346.07	551.833	528.219	309.182	529.147	179.566	213.897
XLOC_067573	CTNNAL1	247.382	290.377	211.268	167.505	107.002	74.7228	12.6114	66.5228	28.3035	32.343	70.3316	55.9107	39.8945	56.2923	17.2465	20.5975
XLOC_070329	PNLDC1	247.382	241.449	291.186	97.8026	165.116	103.962	1.80163	6.88167	5.44299	0	0	5.08279	4.43272	0	0	25.3508
XLOC_075823	EIF1AX	247.382	294.632	173.287	171.155	146.667	593.721	2381.76	1486.44	3739.33	1545.99	2159.41	1508.81	769.077	3321.24	571.163	961.746
XLOC_043346	CUFF.52877.2	246.459	274.422	200.191	125.903	118.994	86.0936	0	24.0858	0	0	0	0.781967	0	0	0	0
XLOC_017424	USP28	245.536	289.314	200.191	124.443	112.537	135.638	7.20653	9.17556	11.9746	11.32	7.72875	5.86476	13.2982	6.56743	14.203	15.8443
XLOC_007482	TOR1B	244.613	440.352	404.337	317.858	250.902	320.821	163.949	182.364	283.035	109.966	130.616	99.7008	105.277	132.287	134.928	107.741
XLOC_063820	OAZ1	244.613	322.287	153.506	99.2623	36.8973	38.1736	192.775	69.9636	111.037	137.458	69.5587	104.784	152.929	119.152	158.262	156.858
XLOC_024605	NAE1	243.69	624.364	280.108	159.842	94.0882	91.779	36.0327	38.9961	32.6579	42.0459	48.6911	39.8803	64.2744	65.6743	64.9279	82.3901
XLOC_013002	STAU1	242.767	333.987	338.662	320.778	444.613	279.398	221.601	100.931	260.175	118.052	113.613	184.935	124.116	56.2923	266.813	207.56
XLOC_039879	LRRC16A	242.767	266.977	268.239	217.501	119.916	91.779	14.4131	43.5839	17.4176	22.6401	23.9591	4.30082	21.0554	5.62923	32.464	47.5328
XLOC_056694	CUFF.70336.1	242.767	381.851	129.768	99.6273	140.21	324.069	10.8098	25.2328	95.7966	85.7089	109.748	119.641	70.9235	141.669	20.29	17.4287
XLOC_000245	RFC4	241.844	353.133	205.729	83.2052	48.889	90.9668	23.4212	30.9675	136.075	169.801	61.83	58.6476	26.5963	119.152	57.8264	53.8705
XLOC_027005	TADA2A	240.921	372.278	206.521	136.121	175.262	120.206	68.462	80.2861	33.7465	32.343	43.281	39.4894	43.219	57.2305	22.319	20.5975
XLOC_037517	CUFF.45376.1	240.921	328.669	30.0681	0	6.45703	38.1736	363.93	373.904	633.564	423.693	478.41	244.365	344.644	489.743	359.132	619.51
XLOC_039679	CUL7	240.921	36.1642	83.8743	290.123	187.254	270.464	108.098	256.916	71.8474	61.4517	62.6029	9.38361	25.4881	88.1912	51.7394	31.6885
XLOC_051075	ACOT11	240.921	114.874	55.3887	220.056	221.384	151.07	702.637	392.255	507.286	148.778	276.689	152.093	134.09	294.596	259.712	643.277
XLOC_010492	EPSTI1	239.998	411.634	64.0926	90.5039	50.7338	82.0326	0	4.58778	5.44299	14.5543	4.63725	7.03771	14.4063	13.1349	1.0145	49.1172
XLOC_016863	FDX1	239.998	379.724	176.453	172.614	82.0966	106.399	9.00816	34.4083	15.2404	27.4915	29.3692	30.1057	26.5963	13.1349	58.8409	49.1172
XLOC_019749	C16H1orf114	239.998	129.766	53.8061	163.126	95.9331	128.328	10.8098	2.29389	3.26579	0	6.95587	0	13.2982	2.81461	2.029	0
XLOC_033382	NPM1	239.998	424.397	67.2577	118.969	71.0274	90.1546	169.353	268.385	185.062	206.995	237.273	199.793	229.393	330.248	215.074	83.9745
XLOC_047428	B3GALNT2	239.998	164.866	144.011	395.225	530.399	438.59	336.905	162.866	234.048	142.309	142.209	82.4976	273.72	161.371	92.3194	137.845
XLOC_050592	CUFF.64933.1	239.075	143.593	225.511	90.5039	172.495	235.539	178.362	196.128	260.175	245.807	137.572	105.957	324.697	308.669	476.814	364.418
XLOC_027598	CUFF.36073.1	238.152	264.85	30.8594	26.6403	58.1133	139.699	180.163	26.3797	230.783	122.903	62.6029	62.5574	63.1663	96.6351	23.3335	25.3508
XLOC_056670	TWF1	238.152	495.662	146.384	102.912	89.476	82.0326	43.2392	59.6411	82.7334	85.7089	63.3757	44.9631	25.4881	66.6125	51.7394	58.6237
XLOC_004398	PLEK2	237.228	363.769	217.598	135.756	142.977	181.934	221.601	175.483	239.491	203.761	136.026	57.4746	39.8945	255.192	14.203	33.2729
XLOC_017759	CCDC73	237.228	274.422	304.638	739.358	1079.25	1211	3722.17	2082.85	6420.55	2868.82	2953.93	1601.08	1809.66	3746.25	1309.72	2500.22
XLOC_024510	ZCCHC14	237.228	208.476	307.012	267.862	273.963	237.976	145.932	80.2861	188.327	22.6401	54.8741	35.9705	154.037	76.9328	18.261	23.7664
XLOC_024637	SLC7A6OS	237.228	237.195	376.643	251.075	351.447	351.684	1489.95	1297.19	945.991	792.403	458.315	686.176	885.436	836.879	62.8989	41.1951
XLOC_050505	PABPC4	237.228	318.032	134.515	144.149	145.744	162.441	273.848	236.271	169.821	218.315	356.295	271.734	432.19	421.254	126.812	158.443
XLOC_003827	DAAM1	236.305	700.947	244.501	91.9636	147.589	166.502	23.4212	33.2614	37.0123	45.2802	60.2842	47.309	44.3272	38.4664	29.4205	23.7664
XLOC_021499	FBXW7	235.382	216.985	195.443	180.643	152.201	138.887	43.2392	34.4083	64.2272	37.1944	68.013	46.918	41.0027	35.6518	45.6524	41.1951
XLOC_027752	CRK	235.382	321.223	341.827	235.383	185.409	210.361	73.8669	104.372	133.897	85.7089	122.114	103.22	43.219	45.972	81.1599	45.9483
XLOC_028214	USP36	233.536	61.6919	118.69	412.377	634.634	659.51	176.56	232.83	55.5185	67.9203	75.7417	20.3312	120.792	121.967	16.232	14.2598
XLOC_021860	MMAA	232.613	305.268	170.122	91.5987	120.839	60.9153	3.60327	33.2614	4.35439	6.4686	15.4575	7.42869	12.19	22.5169	4.05799	15.8443
XLOC_033649	GPBP1	232.613	330.796	438.362	511.274	360.671	394.731	61.2555	198.421	83.822	168.184	184.717	170.469	91.9789	141.669	83.1889	99.8188
XLOC_016990	ZNF143	231.69	117.002	85.4568	356.907	417.862	632.707	64.8588	29.8206	116.48	145.543	43.281	47.309	68.7072	110.708	8.11599	7.92213
XLOC_054027	MAGI2	231.69	400.997	256.37	1062.69	1186.25	1661.77	313.484	238.564	481.16	142.309	140.663	154.83	79.789	222.354	5.07249	1.58443
XLOC_060692	FAM175A	231.69	89.3468	75.9616	211.297	281.342	345.187	207.188	299.353	573.691	184.355	364.797	203.312	221.636	595.76	237.393	180.625
XLOC_007829	PPP1CB	228.921	447.798	371.104	267.497	245.367	288.332	288.261	225.948	433.262	143.926	241.91	303.012	115.251	124.781	107.537	88.7278
XLOC_010562	BRCA2	228.921	165.93	185.948	165.681	247.212	268.027	57.6522	61.935	88.1764	54.9831	62.6029	77.8058	38.7863	38.4664	46.6669	71.2991
XLOC_024184	IRF2BP1	228.921	232.94	460.517	126.997	197.401	363.867	106.296	153.691	17.4176	6.4686	8.50162	11.3385	59.8417	28.1461	25.3625	19.0131
XLOC_003979	LOC100849154	227.998	271.231	374.269	460.183	784.991	1654.46	372.938	272.973	582.4	389.733	351.658	163.04	242.691	483.175	127.827	327.976
XLOC_048687	PPFIA1	227.998	289.314	121.064	91.9636	81.1741	73.9106	16.2147	17.2042	63.1386	45.2802	48.6911	30.1057	19.9472	28.1461	26.377	25.3508
XLOC_027057	NLK	227.075	164.866	168.54	268.227	233.376	221.732	16.2147	30.9675	82.7334	87.3261	55.647	62.9484	86.438	45.972	39.5654	36.4418
XLOC_047265	TBCE	227.075	278.677	87.8306	76.2714	87.6312	176.248	23.4212	10.3225	13.0632	29.1087	12.366	12.9025	29.9209	6.56743	45.6524	74.468
XLOC_048950	LTBP3	227.075	51.0553	318.881	220.421	229.686	237.976	322.492	353.259	301.541	197.292	231.09	140.363	631.663	242.995	487.974	541.874
XLOC_007866	RAB10	226.152	236.131	125.02	590.1	419.707	449.149	126.114	270.679	187.239	198.909	215.632	239.282	176.201	211.096	166.378	152.105
XLOC_003466	MAP2K1	225.229	329.732	191.487	99.6273	73.7947	104.774	109.9	157.131	52.2527	56.6002	37.8709	99.3099	88.6544	83.5002	34.4929	33.2729
XLOC_012401	CUFF.17028.1	225.229	155.293	176.453	76.6364	121.761	185.995	405.367	36.7022	232.96	155.246	89.6535	40.2713	291.451	49.7248	87.2469	117.247
XLOC_070327	ACAT2	225.229	77.6466	125.811	245.966	318.239	227.417	2868.2	1438.27	2036.77	1140.09	1025.6	693.996	853.299	2214.16	938.411	976.006
XLOC_075336	ATRX	225.229	23.4004	29.2769	82.4753	68.2601	54.4177	48.6441	32.1144	145.872	210.229	46.3725	77.0238	32.1372	57.2305	33.4785	26.9352
XLOC_004404	ZFP36L1	224.306	44.6734	102.073	393.035	258.281	201.427	12.6114	51.6125	95.7966	237.721	63.3757	16.8123	23.2718	3.75282	7.10149	6.3377
XLOC_019712	WDR26	224.306	408.443	398.799	376.613	206.625	148.633	32.4294	89.4617	31.5693	76.006	106.657	86.0164	72.0317	64.7361	42.6089	98.2344
XLOC_041304	TYMS	224.306	414.825	304.638	181.008	111.614	110.46	192.775	177.776	207.922	135.841	169.26	166.168	178.417	227.984	411.886	242.417
XLOC_044709	SMC3	224.306	195.712	102.865	93.4234	49.8114	83.657	27.0245	9.17556	37.0123	66.3031	13.9117	30.1057	19.9472	22.5169	16.232	25.3508
XLOC_060749	WHSC1	224.306	95.7287	80.7092	39.7779	47.0441	82.8448	70.2637	66.5228	99.0624	40.4287	37.8709	63.3394	93.0871	58.1687	180.581	282.028
XLOC_004341	FERMT2	223.382	227.622	124.229	187.942	121.761	107.211	7.20653	59.6411	11.9746	30.7258	13.9117	10.1656	11.0818	0.938205	123.769	69.7147
XLOC_028288	PRKAR1A	223.382	218.049	135.307	110.94	106.08	54.4177	117.106	35.5553	53.3413	101.88	69.5587	68.0312	86.438	67.5507	114.638	83.9745
XLOC_029909	MFSD6	223.382	157.421	26.9031	20.8013	12.9141	8.93424	1.80163	0	1.0886	6.4686	0	0.390984	11.0818	0	13.1885	11.091
XLOC_007906	ODC1	222.459	268.04	110.777	137.581	78.4068	42.2346	118.908	184.658	65.3158	118.052	160.758	104.784	229.393	74.1182	257.683	218.651
XLOC_012237	SUV39H2	221.536	125.511	101.282	67.1481	87.6312	84.4692	28.8261	12.6164	153.492	187.589	24.732	39.0984	93.0871	22.5169	137.972	522.86
XLOC_060340	THAP9	221.536	497.789	107.612	208.743	156.814	137.262	154.94	138.78	126.277	40.4287	95.8365	69.2041	62.0581	197.961	7.10149	9.50655
XLOC_014873	ASAP1	220.613	297.823	147.967	79.9208	71.0274	72.2861	23.4212	6.88167	44.6325	50.1316	67.2401	27.7598	32.1372	37.5282	32.464	42.7795
XLOC_046344	NGLY1	220.613	388.233	458.935	144.879	117.149	142.948	21.6196	42.4369	32.6579	8.08575	18.549	23.068	11.0818	15.9495	18.261	77.6368
XLOC_050184	LOC100849806	218.767	35.1005	23.738	256.549	320.084	253.408	37.8343	3.44083	35.9237	19.4058	4.63725	5.08279	15.5145	8.44384	16.232	22.182
XLOC_017377	LOC100336629	217.844	313.778	322.837	104.007	116.227	98.2767	120.709	65.3758	113.214	247.424	85.0162	162.649	83.1135	77.871	177.537	194.884
XLOC_024915	LOC784785	216.921	203.158	116.316	265.308	168.805	184.37	178.362	341.789	183.973	85.7089	164.622	104.784	161.794	99.4497	67.9714	28.5197
XLOC_016973	RRAS2	215.998	227.622	215.225	454.344	432.621	333.004	95.4865	82.58	108.86	130.989	79.6061	121.987	56.5172	78.8092	49.7104	63.377
XLOC_060465	SGMS2	215.998	528.635	244.501	222.975	265.661	187.619	0	37.8492	0	1.61715	4.63725	1.56393	0	13.1349	2.029	1.58443
XLOC_035049	FAM108C1	215.075	304.205	95.7433	63.4987	32.2852	28.4271	77.4702	87.1678	77.2904	103.498	82.6976	67.6402	83.1135	61.9215	172.465	96.65
XLOC_066995	MELK	215.075	386.106	70.4228	131.377	130.063	142.948	34.231	29.8206	44.6325	45.2802	9.2745	28.9328	6.64908	31.899	12.174	28.5197
XLOC_030091	EPB41L5	214.152	331.86	239.754	80.2857	77.4844	122.643	5.4049	11.4694	11.9746	16.1715	2.31862	2.3459	5.5409	2.81461	36.5219	30.1041
XLOC_003464	RAB11A	213.229	347.814	242.128	239.762	202.013	156.755	82.8751	120.429	158.935	93.7947	179.307	173.988	150.712	130.41	286.089	147.352
XLOC_027390	NBR1	213.229	230.813	152.715	103.277	107.925	86.0936	9.00816	25.2328	5.44299	24.2572	40.1895	21.5041	17.7309	34.7136	33.4785	22.182
XLOC_043183	CYTH3	213.229	175.503	119.481	283.919	586.668	572.604	223.402	264.944	235.137	66.3031	164.622	132.543	82.0053	83.5002	30.435	99.8188
XLOC_000087	CRYBG3	212.306	247.831	341.827	409.092	333.921	453.21	565.713	10.3225	539.944	226.401	258.14	79.7607	283.694	364.962	187.682	180.625
XLOC_003885	NO66	212.306	57.4372	72.0053	157.652	134.675	179.497	18.0163	99.7842	7.62018	9.7029	9.2745	8.21066	16.6227	15.0113	9.13049	6.3377
XLOC_039275	RPL7L1	212.306	108.493	352.905	638.636	816.353	653.824	79.2718	199.568	22.8605	24.2572	116.704	96.573	77.5726	67.5507	54.7829	36.4418
XLOC_064171	CCNH	212.306	234.004	75.9616	179.548	96.8555	147.821	39.6359	26.3797	27.2149	33.9601	33.2336	10.9475	28.8127	9.38205	42.6089	34.8574
XLOC_000505	EAF1	211.383	181.885	128.977	72.987	218.617	207.924	30.6278	113.548	33.7465	21.0229	25.5049	39.8803	11.0818	14.0731	38.5509	7.92213
XLOC_070349	C9H6orf120	211.383	269.104	136.098	70.4325	44.2768	54.4177	711.645	216.773	412.578	333.133	279.781	211.522	371.24	391.231	243.48	270.937
XLOC_003988	COL4A3BP	210.459	214.858	113.151	48.9013	66.4152	66.6007	48.6441	72.2575	138.252	185.972	75.7417	93.4451	86.438	146.36	88.2614	71.2991
XLOC_027477	MAFG	210.459	9.57287	9.4952	100.357	38.7422	40.6102	1.80163	24.0858	14.1518	27.4915	0.772875	1.56393	9.97362	0.938205	10.145	4.75328
XLOC_037228	RPUSD3	209.536	58.5009	45.1022	70.0675	108.847	102.338	45.0408	29.8206	26.1263	16.1715	10.0474	6.64672	29.9209	5.62923	54.7829	33.2729
XLOC_041278	SS18	209.536	287.186	183.574	195.605	89.476	142.948	10.8098	60.7881	48.9869	118.052	76.5146	77.0238	42.1108	66.6125	43.6234	44.3639
XLOC_014981	EIF3E	208.613	219.112	72.0053	130.282	86.7087	103.962	84.6767	110.107	152.404	143.926	119.023	112.212	64.2744	95.6969	118.696	112.494
XLOC_016865	RDX	208.613	359.515	219.972	244.871	159.581	516.562	88.28	112.401	181.796	98.6461	49.464	123.16	113.034	160.433	30.435	33.2729
XLOC_039303	CDC5L	208.613	212.731	117.899	186.482	86.7087	160.816	45.0408	40.1431	77.2904	100.263	67.2401	60.6025	43.219	46.9102	32.464	28.5197
XLOC_003927	AHSA1	207.69	394.615	243.71	133.201	118.994	114.521	90.0816	108.96	54.4299	32.343	67.2401	78.5877	63.1663	67.5507	74.0584	68.1303
XLOC_030669	LANCL1	206.767	257.404	146.384	70.0675	43.3544	27.6149	27.0245	14.9103	3.26579	12.9372	13.1389	19.9402	22.1636	9.38205	20.29	14.2598
XLOC_035507	LOC100850994	206.767	64.8828	95.7433	77.7312	56.2684	18.6807	145.932	268.385	131.72	59.8345	98.1551	118.468	345.752	68.4889	626.96	258.261
XLOC_039957	LOC100335881	206.767	121.256	149.549	353.987	705.661	734.232	7.20653	52.7595	93.6194	100.263	19.3219	0.390984	31.029	26.2697	67.9714	34.8574
XLOC_060214	WDR19	206.767	338.242	277.735	94.8831	65.4928	64.1641	19.818	0	50.0755	9.7029	10.0474	7.03771	18.8391	39.4046	48.6959	41.1951
XLOC_019655	ELK4	205.844	130.829	106.03	92.3286	39.6646	62.5397	5.4049	4.58778	27.2149	25.8744	8.50162	5.47377	1.10818	0	6.08699	4.75328
XLOC_024365	RPL28	205.844	61.6919	159.045	197.795	174.34	216.046	4655.42	5275.95	2126.03	719.631	2264.52	1398.94	5782.48	3071.68	3563.93	2779.08
XLOC_037221	KIF15	205.844	136.148	120.273	59.4844	20.2935	62.5397	57.6522	45.8778	38.1009	24.2572	45.5996	75.8508	94.1953	108.832	35.5074	14.2598
XLOC_041464	MAPRE2	205.844	97.856	99.6996	132.107	81.1741	161.629	3.60327	9.17556	0	1.61715	6.183	4.30082	5.5409	6.56743	6.08699	0
XLOC_051105	FOXE3	205.844	139.339	16.6166	9.12338	7.37947	0	381.946	67.6697	88.1764	29.1087	126.751	57.4746	219.42	50.663	32.464	61.7926
XLOC_024469	BCNT2	204.921	251.022	177.244	162.396	148.512	100.713	41.4376	20.645	48.9869	80.8575	65.6944	74.2869	43.219	61.9215	123.769	114.079
XLOC_035287	PPP2R5C	204.921	85.0922	45.8935	100.357	71.9498	57.6665	59.4539	58.4942	93.6194	166.566	41.7352	72.332	50.9763	42.2192	41.5944	55.4549
XLOC_044984	ACADSB	204.921	242.513	241.336	422.595	579.288	657.073	14.4131	51.6125	13.0632	0	0	17.2033	3.32454	16.8877	11.1595	33.2729
XLOC_000842	TSC22D2	203.998	312.714	173.287	209.473	182.642	276.149	10.8098	41.29	15.2404	25.8744	1.54575	5.08279	26.5963	11.2585	8.11599	52.286
XLOC_004011	SPG21	203.998	481.835	371.895	349.243	360.671	328.13	18.0163	126.164	17.4176	14.5543	12.366	28.1508	27.7045	1.87641	40.5799	45.9483
XLOC_046314	SFRP1	203.998	62.7555	200.982	191.956	125.451	304.576	1.80163	107.813	0	0	0	0	2.21636	0.938205	0	0
XLOC_063515	FER	203.998	272.295	157.462	221.151	209.392	127.516	10.8098	13.7633	7.62018	11.32	1.54575	2.73689	2.21636	5.62923	9.13049	11.091
XLOC_067541	CKS2	203.075	402.061	170.122	113.495	110.692	101.525	52.2473	96.3433	70.7588	51.7488	102.792	83.2795	60.9499	187.641	81.1599	61.7926
XLOC_012208	MGC152301	202.152	53.1826	66.4664	33.939	68.2601	33.3004	0	1.14694	0	0	0	0	13.2982	0.938205	0	3.16885
XLOC_015123	TG	202.152	143.593	204.147	21.8961	117.149	96.6523	0	48.1717	1.0886	0	0.772875	0	0	0	0	0
XLOC_017703	RAB6A	202.152	463.753	342.619	143.784	196.478	151.882	61.2555	32.1144	26.1263	43.663	47.9182	64.1213	22.1636	8.44384	56.8119	98.2344
XLOC_033510	DROSHA	202.152	303.141	238.171	108.021	119.916	100.713	9.00816	9.17556	22.8605	35.5773	17.0032	22.6771	9.97362	17.8259	25.3625	17.4287
XLOC_039266	LOC100852091	202.152	122.32	59.345	34.3039	123.606	93.4034	9.00816	44.7308	6.53158	0	0	1.56393	0	0.938205	0	17.4287
XLOC_004422	ZFYVE1	201.229	114.874	257.953	182.103	218.617	158.38	18.0163	67.6697	14.1518	9.7029	27.8235	33.2336	35.4618	33.7754	4.05799	15.8443
XLOC_024959	ZNF415	200.306	311.65	47.476	1014.52	1273.88	1141.96	362.128	332.614	969.94	538.511	699.452	392.548	127.441	261.759	104.493	9.50655
XLOC_053711	ING3	200.306	31.9096	12.6603	79.9208	105.157	40.6102	12.6114	10.3225	2.17719	8.08575	6.95587	1.95492	12.19	2.81461	6.08699	0
XLOC_070124	FAM184A	200.306	11.7002	24.5293	12.0429	11.9916	19.4929	1.80163	2.29389	6.53158	1.61715	1.54575	0	0	0.938205	3.0435	1.58443
XLOC_037571	ARL8B	199.383	429.716	247.667	122.253	97.7779	72.2861	91.8833	55.0533	79.4676	61.4517	83.4705	50.0459	52.0845	55.3541	71.0149	95.0655
XLOC_019748	SLC19A2	198.46	210.603	147.967	537.914	398.491	533.618	46.8424	34.4083	97.9738	67.9203	46.3725	53.5648	48.7599	21.5787	40.5799	22.182
XLOC_030829	ARID1A	198.46	119.129	56.18	89.774	139.287	97.4645	145.932	147.956	80.5562	37.1944	123.66	55.9107	54.3008	110.708	90.2904	174.287
XLOC_004016	CLPX	197.537	229.749	220.763	172.979	140.21	135.638	32.4294	89.4617	56.6071	56.6002	64.1486	38.7074	49.8681	30.0225	23.3335	23.7664
XLOC_034973	CHSY1	197.537	348.878	163.792	149.623	130.986	97.4645	19.818	21.7919	40.2781	14.5543	81.1519	116.904	47.6517	60.9833	8.11599	7.92213
XLOC_050969	C3H1orf146	197.537	681.801	239.754	105.101	37.8198	150.258	37.8343	10.3225	152.404	111.583	76.5146	91.8812	33.2454	117.276	65.9424	88.7278
XLOC_063428	LSM11	197.537	428.652	373.478	88.3143	93.1658	87.718	0	12.6164	2.17719	0	1.54575	3.51885	6.64908	0.938205	6.08699	1.58443
XLOC_017521	MICAL2	196.613	102.111	76.7529	56.2	83.9414	69.8495	1.80163	18.3511	2.17719	0	0	0.781967	2.21636	0	1.0145	0
XLOC_043438	ASPHD1	196.613	40.4188	154.297	167.505	156.814	205.488	0	21.7919	0	0	0	0	0	0	0	0
XLOC_046054	NEIL3	196.613	445.67	174.87	152.908	52.5787	69.0373	1.80163	17.2042	0	6.4686	14.6846	10.5566	4.43272	0	0	3.16885
XLOC_057060	TOMM22	196.613	159.548	257.953	587.545	653.083	849.565	619.762	441.574	372.3	286.235	338.519	347.584	360.159	420.316	401.741	351.742
XLOC_027224	CENPV	195.69	282.932	165.375	143.055	89.476	59.2909	0	71.1106	0	1.61715	2.31862	2.73689	4.43272	5.62923	11.1595	9.50655
XLOC_030412	CYFIP1	195.69	526.508	354.488	137.581	97.7779	179.497	522.473	615.909	1011.31	650.094	668.537	420.307	375.673	477.546	267.828	404.028
XLOC_050513	INPP5B	195.69	293.568	67.2577	101.817	80.2517	74.7228	99.0898	87.1678	66.4044	14.5543	31.6879	23.459	33.2454	2.81461	38.5509	63.377
XLOC_067363	DNAJB5	195.69	152.102	49.8498	58.0247	47.0441	101.525	261.237	194.981	188.327	108.349	58.7385	64.9033	125.224	154.804	56.8119	72.8836
XLOC_000598	CBLB	194.767	423.334	167.749	101.087	95.0106	86.0936	3.60327	3.44083	14.1518	21.0229	3.0915	35.9705	4.43272	1.87641	3.0435	0
XLOC_050262	GFI1	194.767	335.051	2116.64	162.761	83.9414	102.338	0	24.0858	1.0886	1.61715	5.41012	5.08279	1.10818	0.938205	0	0
XLOC_054023	GNAI1	194.767	204.221	103.656	110.575	69.1825	73.9106	32.4294	2.29389	1.0886	19.4058	3.86437	1.56393	7.75726	3.75282	0	1.58443
XLOC_063304	WDR55	194.767	78.7103	109.986	435.003	626.332	648.139	18.0163	113.548	8.70878	9.7029	23.9591	21.5041	19.9472	15.0113	23.3335	14.2598
XLOC_010250	AKAP11	193.844	180.821	325.211	172.614	131.908	106.399	1.80163	17.2042	3.26579	12.9372	11.5931	12.1205	3.32454	0.938205	8.11599	3.16885
XLOC_027413	GJC1	193.844	206.349	243.71	385.736	600.504	808.143	0	100.931	11.9746	24.2572	0.772875	1.95492	28.8127	20.6405	23.3335	9.50655
XLOC_027889	MYH3	193.844	252.086	31.6507	36.1286	35.0525	34.1126	3.60327	17.2042	2.17719	1.61715	3.0915	0.390984	7.75726	8.44384	0	0
XLOC_075323	AMOT	193.844	390.361	262.701	66.0533	69.1825	56.0421	34.231	38.9961	18.5062	46.8973	9.2745	14.8574	8.86544	14.0731	23.3335	23.7664
XLOC_021727	TTC28	192.921	205.285	292.769	78.461	95.0106	116.957	5.4049	2.29389	16.329	4.85145	2.31862	4.6918	12.19	15.9495	34.4929	25.3508
XLOC_048384	CTSC	191.998	296.759	117.108	85.7597	138.365	106.399	10.8098	87.1678	28.3035	72.7717	66.4672	73.8959	29.9209	31.899	21.3045	19.0131
XLOC_060130	CENPE	191.998	142.529	44.3109	35.0338	22.1384	25.1783	9.00816	47.0247	32.6579	30.7258	35.5522	60.6025	8.86544	35.6518	18.261	9.50655
XLOC_034977	LYSMD4	191.075	81.9013	38.7721	158.382	185.409	164.065	39.6359	51.6125	22.8605	25.8744	0.772875	0	6.64908	4.69102	10.145	34.8574
XLOC_070239	TBPL1	191.075	474.389	292.769	210.568	170.65	129.14	21.6196	79.1392	18.5062	14.5543	27.0506	17.2033	15.5145	27.2079	14.203	19.0131
XLOC_000192	PDIA5	190.152	515.872	223.929	71.5273	129.141	151.07	16.2147	74.5514	10.886	11.32	32.4607	28.5418	34.3536	18.7641	15.2175	49.1172
XLOC_057713	CUFF.72492.1	190.152	51.0553	182.783	249.616	350.525	386.609	792.718	294.765	727.183	362.241	241.137	345.239	1207.92	901.615	429.133	404.028
XLOC_060342	MRPS18C	190.152	155.293	110.777	799.938	538.701	579.101	169.353	22.9389	195.948	114.818	101.247	75.4598	158.47	181.073	80.1454	49.1172
XLOC_014932	MTFR1	189.229	344.623	250.04	209.108	135.598	109.648	18.0163	55.0533	54.4299	53.3659	60.2842	54.7377	86.438	106.017	39.5654	117.247
XLOC_037581	CHL1	189.229	148.911	68.8402	155.462	119.916	163.253	1.80163	4.58778	0	0	0	0	1.10818	0	0	0
XLOC_056514	MYF5	189.229	393.551	97.3258	163.491	124.528	121.831	3.60327	14.9103	3.26579	0	0	7.42869	1.10818	0.938205	0	4.75328
XLOC_063031	LONP1	189.229	70.2011	174.079	80.6507	64.5703	74.7228	4871.61	4561.4	3350.7	1415.01	5290.33	2403.77	6911.72	5103.83	4358.29	3698.05
XLOC_012869	CSTF1	188.306	328.669	212.06	132.836	114.382	85.2814	61.2555	48.1717	42.4553	50.1316	54.1012	46.5271	48.7599	30.9608	45.6524	31.6885
XLOC_016999	NRIP3	188.306	465.88	214.433	70.0675	93.1658	112.084	32.4294	45.8778	38.1009	29.1087	37.8709	23.459	23.2718	91.0058	32.464	23.7664
XLOC_054215	CUFF.67825.1	188.306	18.0821	30.0681	87.2195	139.287	112.896	727.86	1023.07	647.715	118.052	262.005	262.35	124.116	436.265	265.799	196.469
XLOC_075494	MOSPD2	187.383	63.8192	56.9712	189.401	148.512	241.225	165.75	0	92.5308	184.355	12.366	62.9484	22.1636	50.663	158.262	213.897
XLOC_047281	BICC1	186.46	207.412	222.346	108.021	89.476	108.023	5.4049	22.9389	8.70878	8.08575	0.772875	2.3459	11.0818	0	5.07249	7.92213
XLOC_012439	TPX2	185.537	177.63	126.603	119.699	101.468	108.835	46.8424	123.87	60.9615	27.4915	48.6911	28.9328	48.7599	71.3036	30.435	11.091
XLOC_063105	PRRC1	185.537	129.766	75.9616	108.751	209.392	230.666	37.8343	1.14694	134.986	56.6002	10.8202	22.6771	19.9472	0	17.2465	96.65
XLOC_017484	UBASH3B	184.614	24.464	166.957	365.665	384.655	561.233	18.0163	83.727	69.6702	84.0918	12.366	7.42869	192.823	33.7754	324.64	724.082
XLOC_039917	JARID2	184.614	40.4188	63.3014	98.1675	116.227	55.2299	111.701	26.3797	190.505	148.778	110.521	149.356	138.523	122.905	156.233	205.975
XLOC_050910	CYB561D1	184.614	0	18.1991	23.7208	71.0274	47.1078	16.2147	6.88167	19.5948	4.85145	13.1389	1.95492	2.21636	1.87641	2.029	0
XLOC_019914	RGS16	183.691	362.706	143.219	182.468	189.099	139.699	1.80163	8.02861	1.0886	0	0	1.95492	0	0	0	1.58443
XLOC_023978	PKD1L3	183.691	243.576	156.671	118.969	53.5011	50.3566	91.8833	86.0208	153.492	116.435	38.6437	44.1812	73.1399	53.4777	155.218	22.182
XLOC_024085	LOC789309	183.691	92.5378	68.049	59.4844	74.7171	152.694	14283.3	18769.7	3502.02	295.938	3865.92	2163.31	1745.38	6687.52	5.07249	3.16885
XLOC_003837	PRKCH	182.767	240.386	239.754	85.3948	85.7863	57.6665	0	10.3225	1.0886	0	0	0.390984	1.10818	0	2.029	1.58443
XLOC_012500	C13H20orf118	182.767	324.414	166.957	150.353	95.0106	133.201	985.493	67.6697	386.452	630.688	98.928	78.5877	267.071	143.545	390.582	483.25
XLOC_063623	WIZ	182.767	89.3468	317.298	213.852	298.868	325.694	160.345	290.177	205.745	82.4746	196.31	78.1967	161.794	161.371	72.0294	98.2344
XLOC_051050	ALG6	181.844	281.868	451.813	258.009	272.118	301.328	138.726	119.282	213.365	237.721	64.9215	142.318	80.8971	104.141	54.7829	96.65
XLOC_010242	WBP4	180.921	13.8275	58.5538	129.917	73.7947	136.45	28.8261	92.9025	40.2781	63.0688	86.562	51.6098	67.599	74.1182	40.5799	36.4418
XLOC_060358	MSX1	180.921	221.24	183.574	180.278	92.2433	107.211	0	37.8492	1.0886	1.61715	3.86437	1.95492	2.21636	0	1.0145	11.091
XLOC_070381	ELOVL4	180.921	301.014	144.011	91.9636	117.149	99.9011	0	18.3511	1.0886	1.61715	5.41012	0	0	0.938205	12.174	6.3377
XLOC_015266	ATP6V1C1	179.998	330.796	169.331	130.647	112.537	163.253	43.2392	40.1431	65.3158	93.7947	31.6879	36.3615	57.6254	50.663	48.6959	33.2729
XLOC_024844	SLC1A5	179.998	112.747	106.821	33.939	88.5536	64.9763	64.8588	217.919	25.0377	54.9831	98.928	53.5648	85.3299	89.1294	13.1885	4.75328
XLOC_070130	ZUFSP	179.998	196.776	56.9712	117.144	45.1992	100.713	28.8261	33.2614	29.3921	45.2802	29.3692	23.459	36.5699	53.4777	12.174	12.6754
XLOC_007421	RABGAP1	179.075	204.221	128.977	104.736	109.77	113.709	16.2147	8.02861	31.5693	12.9372	16.2304	5.08279	24.38	14.0731	21.3045	49.1172
XLOC_015287	PLEKHF2	179.075	229.749	134.515	187.577	87.6312	146.197	1.80163	24.0858	9.79738	17.7886	9.2745	12.5115	19.9472	0.938205	13.1885	3.16885
XLOC_039320	TFAP2B	179.075	37.2278	37.1895	368.584	448.303	551.486	0	45.8778	1.0886	0	0	0	0	0	3.0435	1.58443
XLOC_043546	AP4M1	179.075	188.267	54.5974	35.3987	39.6646	24.3661	50.4457	16.0572	29.3921	12.9372	57.1927	17.9852	35.4618	18.7641	96.3774	69.7147
XLOC_057416	CUFF.70753.1	179.075	276.55	286.439	49.2662	109.77	237.976	23.4212	21.7919	41.3667	84.0918	11.5931	29.3238	13.2982	38.4664	18.261	9.50655
XLOC_000965	C1H8orf42	178.152	339.305	95.7433	94.1533	86.7087	73.0984	21.6196	16.0572	25.0377	27.4915	10.8202	12.1205	4.43272	1.87641	44.6379	36.4418
XLOC_024577	DOK4	178.152	330.796	178.035	78.0961	156.814	84.4692	111.701	137.633	161.112	95.4118	168.487	111.43	140.739	216.725	140.001	109.325
XLOC_033703	RAI14	178.152	131.893	108.404	129.187	106.08	74.7228	1.80163	8.02861	1.0886	4.85145	0	5.86476	8.86544	0	7.10149	15.8443
XLOC_039191	GCLC	178.152	312.714	333.915	162.396	151.279	185.995	27.0245	16.0572	78.379	95.4118	40.9624	54.7377	18.8391	12.1967	41.5944	15.8443
XLOC_039749	CSNK2B	178.152	351.005	111.569	86.8546	83.019	72.2861	90.0816	95.1964	47.8983	95.4118	101.247	63.7303	106.385	111.646	118.696	90.3123
XLOC_027356	EIF1	177.229	437.161	196.234	100.357	98.7004	102.338	86.4784	254.622	108.86	121.286	143.755	143.1	146.28	181.073	162.32	126.754
XLOC_037313	WNT5A	177.229	225.494	418.58	840.446	730.567	1012.82	0	80.2861	0	0	0	0.390984	0	0.938205	1.0145	0
XLOC_057754	ST13	177.229	278.677	142.428	118.969	68.2601	81.2204	108.098	144.515	116.48	181.121	156.121	173.988	197.256	172.63	304.35	153.689
XLOC_004030	LCTL	176.306	88.2832	45.8935	290.123	332.998	328.13	513.465	379.639	462.654	171.418	199.402	129.025	279.261	331.186	387.538	603.666
XLOC_054042	SRPK2	176.306	108.493	143.219	210.203	228.763	162.441	88.28	56.2003	64.2272	50.1316	113.613	21.1131	54.3008	41.281	73.0439	39.6106
XLOC_056835	PWP1	176.306	127.638	144.802	224.8	95.0106	111.272	61.2555	86.0208	19.5948	54.9831	39.4166	26.1959	44.3272	62.8597	38.5509	36.4418
XLOC_030459	AGPS	175.383	328.669	250.04	202.174	111.614	88.5302	18.0163	37.8492	40.2781	77.6232	63.3757	57.8656	21.0554	52.5395	32.464	28.5197
XLOC_039250	CUFF.48213.1	175.383	170.184	64.8839	10.2182	33.2076	62.5397	0	0	5.44299	3.2343	3.86437	0	0	9.38205	8.11599	0
XLOC_007376	PDIA6	174.46	460.562	178.035	136.851	102.39	134.826	275.65	1106.8	351.617	163.332	649.215	503.978	538.576	553.541	266.813	456.315
XLOC_004309	BCL2L10	173.537	296.759	111.569	156.557	63.6479	37.3614	0	33.2614	0	0	0.772875	0.390984	1.10818	0	0	0
XLOC_044844	IDE	173.537	140.402	145.593	103.642	130.986	82.0326	50.4457	32.1144	23.9491	21.0229	21.6405	21.1131	21.0554	17.8259	32.464	31.6885
XLOC_054087	ZNF277	173.537	196.776	15.8253	225.53	118.071	173.812	284.658	175.483	168.733	29.1087	51.0097	43.7902	75.3562	131.349	71.0149	106.157
XLOC_004048	LOC100849456	172.614	198.903	107.612	139.77	160.503	198.99	144.131	139.927	131.72	32.343	70.3316	35.5795	69.8153	115.399	39.5654	44.3639
XLOC_017554	ZNF215	172.614	171.248	94.1608	191.226	132.83	107.211	19.818	9.17556	17.4176	17.7886	11.5931	29.7148	13.2982	18.7641	15.2175	7.92213
XLOC_053910	GALNT11	172.614	332.923	277.735	132.107	45.1992	44.6712	153.139	119.282	136.075	135.841	125.979	121.596	181.742	127.596	151.16	185.378
XLOC_054033	NAPEPLD	172.614	219.112	261.909	222.975	225.074	225.793	313.484	155.984	151.315	71.1546	68.013	84.4525	91.9789	61.9215	118.696	72.8836
XLOC_004007	SERINC5	171.691	119.129	43.5197	22.9909	24.9057	24.3661	3.60327	0	9.79738	16.1715	10.8202	8.60164	45.4354	9.38205	29.4205	38.0262
XLOC_007568	CUFF.8645.1	171.691	67.0101	241.336	114.955	380.042	256.656	239.617	427.81	104.505	87.3261	79.6061	34.7975	93.0871	142.607	122.754	224.988
XLOC_016894	REXO2	171.691	305.268	136.889	96.3429	76.562	99.9011	59.4539	28.6736	52.2527	66.3031	74.196	108.302	113.034	66.6125	59.8554	58.6237
XLOC_057606	GOLT1B	171.691	479.707	178.035	135.391	111.614	95.8401	1.80163	19.4981	5.44299	19.4058	3.0915	14.8574	6.64908	7.50564	8.11599	14.2598
XLOC_062899	BRD4	171.691	15.9548	50.6411	89.4091	140.21	65.7885	106.296	67.6697	54.4299	9.7029	79.6061	37.9254	31.029	18.7641	102.464	71.2991
XLOC_075444	SRPX	171.691	297.823	174.079	83.2052	73.7947	87.718	0	3.44083	0	0	3.86437	3.51885	4.43272	4.69102	0	0
XLOC_003500	ARIH1	170.768	135.084	141.637	193.781	161.426	141.323	88.28	88.3147	64.2272	90.5604	109.748	48.091	77.5726	52.5395	53.7684	45.9483
XLOC_014991	AZIN1	170.768	193.585	186.739	66.7831	73.7947	77.1594	129.718	113.548	145.872	397.819	130.616	357.359	149.604	183.888	68.9859	98.2344
XLOC_023904	C18H16orf57	170.768	351.005	204.147	110.575	83.019	41.4224	5.4049	34.4083	11.9746	9.7029	5.41012	10.9475	15.5145	2.81461	15.2175	11.091
XLOC_027751	YWHAE	170.768	61.6919	70.4228	275.161	685.368	322.445	1461.12	653.758	1313.94	798.872	540.24	715.5	448.813	470.041	1012.47	668.628
XLOC_027989	CWC25	170.768	52.119	58.5538	51.4558	43.3544	38.9858	549.498	336.055	684.728	240.955	428.173	396.066	378.998	638.917	609.714	590.991
XLOC_030093	RALB	170.768	132.957	93.3695	228.814	223.229	220.919	1.80163	67.6697	15.2404	16.1715	6.95587	3.90984	14.4063	7.50564	42.6089	25.3508
XLOC_043540	PILRA	170.768	0	59.345	702.865	1331.07	813.016	50.4457	38.9961	15.2404	8.08575	0.772875	0.390984	27.7045	0	81.1599	142.598
XLOC_057422	SPRYD4	170.768	210.603	120.273	29.1948	23.9833	27.6149	10.8098	0	6.53158	17.7886	17.7761	11.3385	22.1636	12.1967	16.232	4.75328
XLOC_021657	TESC	169.844	293.568	95.7433	46.3468	82.0966	55.2299	0	24.0858	0	0	0	3.90984	0	0.938205	0	0
XLOC_030103	MYO1B	169.844	504.171	243.71	138.31	107.925	86.9058	50.4457	2.29389	43.5439	121.286	27.8235	87.1894	43.219	26.2697	132.899	101.403
XLOC_030223	MOGAT1	169.844	229.749	68.049	64.5935	63.6479	43.859	0	1.14694	5.44299	8.08575	1.54575	2.73689	19.9472	0.938205	5.07249	6.3377
XLOC_057211	EEA1	169.844	6.38192	24.5293	59.1195	60.8806	53.6055	14.4131	26.3797	17.4176	16.1715	16.2304	63.7303	23.2718	30.9608	23.3335	15.8443
XLOC_060655	G3BP2	169.844	274.422	307.803	183.927	146.667	146.197	18.0163	43.5839	51.1641	32.343	46.3725	68.4221	29.9209	35.6518	57.8264	36.4418
XLOC_067084	NAA35	169.844	292.504	195.443	124.808	118.994	100.713	14.4131	36.7022	26.1263	17.7886	16.2304	26.1959	21.0554	22.5169	14.203	23.7664
XLOC_067449	LOC100335268	169.844	11.7002	6.33014	68.2429	38.7422	31.676	0	6.88167	0	0	0	0	0	0	0	0
XLOC_019714	ENAH	168.921	333.987	261.118	173.344	146.667	79.596	196.378	96.3433	153.492	328.281	98.928	132.543	165.119	88.1912	61.8844	47.5328
XLOC_030487	DYNC1I2	168.921	323.35	330.75	326.252	190.944	258.281	39.6359	73.4045	30.4807	19.4058	37.8709	38.7074	39.8945	41.281	33.4785	44.3639
XLOC_039517	RANBP9	168.921	347.814	332.332	250.71	142.977	166.502	19.818	44.7308	72.936	71.1546	74.196	51.2189	44.3272	121.028	44.6379	12.6754
XLOC_010305	PROSER1	167.998	169.121	113.942	69.7026	59.9582	74.7228	36.0327	45.8778	18.5062	16.1715	19.3219	14.8574	6.64908	20.6405	10.145	1.58443
XLOC_000564	USP25	167.075	204.221	147.176	68.9727	50.7338	50.3566	0	4.58778	1.0886	9.7029	3.86437	0.781967	0	0	6.08699	1.58443
XLOC_037184	LOC515736	167.075	240.386	155.88	71.8922	146.667	69.8495	7.20653	34.4083	4.35439	4.85145	8.50162	18.3762	3.32454	8.44384	7.10149	3.16885
XLOC_047406	C28H1orf96	167.075	206.349	151.923	112.4	71.9498	86.0936	72.0653	106.666	83.822	80.8575	143.755	145.446	65.3826	66.6125	40.5799	38.0262
XLOC_051120	NASP	167.075	249.958	113.942	65.3234	58.1133	42.2346	165.75	68.8167	90.3536	85.7089	73.4231	67.6402	66.4908	66.6125	207.972	194.884
XLOC_063020	LOC505564	167.075	86.1559	34.0245	105.466	99.6228	126.704	25.2229	27.5267	40.2781	40.4287	61.0571	36.7525	68.7072	50.663	57.8264	49.1172
XLOC_063796	PIP5K1C	167.075	121.256	114.734	21.5312	26.7506	35.737	19.818	33.2614	19.5948	24.2572	15.4575	6.25574	34.3536	64.7361	24.348	25.3508
XLOC_007332	DTNB	166.152	54.2463	76.7529	242.317	183.564	203.863	27.0245	42.4369	210.099	216.698	6.95587	7.03771	95.3035	0	92.3194	231.326
XLOC_027550	SAP30BP	166.152	71.2647	53.0149	125.538	263.816	99.9011	416.177	454.19	257.998	114.818	396.485	187.281	296.992	232.675	213.045	224.988
XLOC_044975	NSMCE4A	166.152	375.469	115.525	90.8688	55.346	71.4739	43.2392	37.8492	28.3035	22.6401	64.1486	49.6549	26.5963	46.9102	30.435	30.1041
XLOC_060100	CUFF.73383.1	166.152	11.7002	13.4515	18.9766	29.5179	17.8685	30.6278	20.645	37.0123	12.9372	14.6846	21.1131	57.6254	6.56743	29.4205	23.7664
XLOC_007974	PPP6C	165.229	222.303	95.7433	65.3234	96.8555	72.2861	12.6114	79.1392	16.329	50.1316	28.5964	30.8877	16.6227	34.7136	44.6379	15.8443
XLOC_027695	LOC100848380	165.229	6.38192	28.4856	61.3091	120.839	51.1688	27.0245	30.9675	30.4807	12.9372	44.8267	27.3689	53.1926	34.7136	48.6959	52.286
XLOC_028196	NPLOC4	165.229	114.874	346.575	510.909	648.471	788.65	963.873	1098.77	624.855	302.407	762.055	344.848	599.525	743.996	422.031	337.483
XLOC_035560	DICER1	165.229	238.258	128.977	82.1104	115.304	69.8495	14.4131	5.73472	14.1518	33.9601	10.8202	8.21066	24.38	4.69102	23.3335	74.468
XLOC_037320	DCP1A	165.229	130.829	89.4132	51.4558	43.3544	55.2299	7.20653	16.0572	21.7719	12.9372	26.2777	25.023	13.2982	15.9495	9.13049	1.58443
XLOC_057522	PMCH	165.229	312.714	135.307	74.4468	100.545	351.684	90.0816	51.6125	137.163	139.075	73.4231	45.3541	36.5699	46.9102	14.203	34.8574
XLOC_000704	OPA1	164.306	207.412	270.613	196.335	166.96	136.45	36.0327	38.9961	50.0755	51.7488	61.0571	39.8803	47.6517	44.0956	16.232	42.7795
XLOC_015219	HEY1	164.306	124.447	57.7625	122.253	91.3209	95.0279	10.8098	11.4694	5.44299	6.4686	15.4575	6.25574	3.32454	5.62923	10.145	7.92213
XLOC_054117	ZNRF2	164.306	248.895	291.977	163.856	76.562	124.267	3.60327	26.3797	10.886	3.2343	6.183	3.51885	1.10818	7.50564	4.05799	12.6754
XLOC_075523	LAMP2	164.306	154.23	83.8743	81.7455	74.7171	114.521	232.411	21.7919	219.897	240.955	104.338	197.056	106.385	103.203	246.523	301.041
XLOC_016826	DCUN1D5	163.383	366.96	269.031	90.5039	95.0106	86.0936	1.80163	14.9103	33.7465	35.5773	64.9215	59.4295	21.0554	24.3933	4.05799	23.7664
XLOC_017802	CKAP5	162.46	216.985	128.977	83.9351	47.9665	34.1126	7.20653	34.4083	10.886	30.7258	23.1862	29.7148	28.8127	22.5169	43.6234	33.2729
XLOC_027888	MYH2	162.46	23.4004	56.9712	124.808	267.506	176.248	0	161.719	6.53158	0	0.772875	0	0	0	0	0
XLOC_035030	PDE8A	162.46	195.712	71.214	76.6364	211.237	308.637	19.818	98.6372	9.79738	17.7886	6.183	12.9025	14.4063	11.2585	6.08699	1.58443
XLOC_057751	MKL1	162.46	45.7371	53.8061	31.7494	39.6646	34.9248	70.2637	19.4981	34.8351	40.4287	45.5996	41.0533	65.3826	38.4664	44.6379	33.2729
XLOC_012588	RNF114	161.537	262.722	160.627	98.5325	144.822	67.4129	5.4049	59.6411	7.62018	29.1087	8.50162	9.77459	4.43272	11.2585	5.07249	25.3508
XLOC_046134	UNC5D	161.537	84.0286	17.4079	22.261	21.216	27.6149	9.00816	1.14694	11.9746	0	0	0	0	0	0	0
XLOC_054288	TPK1	161.537	218.049	69.6315	84.6649	40.5871	45.4834	3.60327	11.4694	5.44299	6.4686	5.41012	4.30082	13.2982	10.3203	10.145	1.58443
XLOC_027805	MYBBP1A	160.614	176.566	85.4568	31.7494	19.3711	30.8637	9.00816	17.2042	10.886	12.9372	9.2745	28.1508	38.7863	19.7023	32.464	33.2729
XLOC_007717	CCDC88A	159.691	72.3284	135.307	93.4234	60.8806	53.6055	1.80163	14.9103	18.5062	42.0459	10.0474	5.47377	3.32454	0.938205	7.10149	0
XLOC_012523	TOP1	159.691	82.9649	56.18	153.273	177.107	164.877	57.6522	122.723	136.075	237.721	126.751	109.475	82.0053	101.326	54.7829	42.7795
XLOC_017740	CCDC34	159.691	81.9013	62.5101	124.808	117.149	91.779	9.00816	14.9103	18.5062	16.1715	11.5931	10.9475	19.9472	9.38205	19.2755	9.50655
XLOC_017746	KIF18A	159.691	299.95	149.549	130.647	81.1741	90.9668	5.4049	1.14694	10.886	12.9372	5.41012	7.81967	2.21636	4.69102	2.029	0
XLOC_019552	RALGPS2	159.691	192.521	271.405	132.836	141.132	127.516	154.94	135.339	328.756	156.863	73.4231	80.5426	57.6254	63.7979	67.9714	69.7147
XLOC_027673	ZNF830	159.691	315.905	45.8935	27.7351	42.4319	31.676	75.6686	50.4656	32.6579	32.343	20.0947	12.9025	27.7045	44.0956	20.29	6.3377
XLOC_043212	FTSJ2	159.691	84.0286	53.0149	89.4091	38.7422	40.6102	18.0163	74.5514	13.0632	11.32	19.3219	8.21066	11.0818	8.44384	14.203	4.75328
XLOC_050437	MKNK1	159.691	241.449	120.273	63.4987	58.1133	38.9858	21.6196	18.3511	17.4176	27.4915	27.8235	16.0303	15.5145	11.2585	14.203	20.5975
XLOC_060677	HNRPDL	159.691	158.484	173.287	244.507	302.558	200.614	207.188	307.381	232.96	378.413	352.431	402.322	281.478	355.58	271.886	297.872
XLOC_007916	ASAP2	158.768	120.193	137.68	335.01	384.655	636.768	3264.56	2295.04	2916.35	1819.29	1904.36	947.744	1458.37	2394.3	978.991	1166.14
XLOC_014850	EIF2C2	158.768	173.375	108.404	97.8026	89.476	91.779	111.701	90.6086	85.9992	79.2403	112.84	71.55	70.9235	102.264	41.5944	49.1172
XLOC_014893	DERL1	158.768	195.712	356.861	160.571	247.212	220.919	41.4376	96.3433	35.9237	40.4287	88.8806	94.2271	75.3562	33.7754	116.667	74.468
XLOC_023866	RBL2	158.768	236.131	317.298	177.358	253.669	246.098	18.0163	103.225	13.0632	40.4287	6.95587	5.08279	5.5409	15.0113	22.319	11.091
XLOC_064198	LIX1	158.768	88.2832	42.7284	45.252	35.9749	25.9905	142.329	128.458	177.441	72.7717	70.3316	69.9861	45.4354	103.203	88.2614	142.598
XLOC_021968	PSMD9	157.845	352.069	132.933	45.9818	54.4236	56.0421	68.462	144.515	29.3921	22.6401	109.748	115.34	29.9209	55.3541	62.8989	25.3508
XLOC_041498	RBBP8	157.845	42.5461	73.5878	190.131	112.537	179.497	66.6604	157.131	52.2527	67.9203	85.0162	71.55	60.9499	73.18	31.4495	15.8443
XLOC_046262	SLC7A2	157.845	190.394	24.5293	88.3143	63.6479	73.9106	0	16.0572	0	0	11.5931	14.8574	3.32454	0	0	0
XLOC_051006	PRKACB	157.845	275.486	139.263	187.942	180.797	138.887	0	3.44083	4.35439	4.85145	6.95587	11.3385	1.10818	2.81461	1.0145	3.16885
XLOC_057277	LETMD1	157.845	108.493	90.9957	186.482	203.858	196.553	315.286	451.896	438.705	237.721	430.491	193.928	165.119	456.906	118.696	80.8057
XLOC_027373	TUBG2	156.922	207.412	119.481	164.951	127.296	101.525	0	91.7556	3.26579	4.85145	6.183	2.73689	13.2982	3.75282	1.0145	0
XLOC_030502	PPIG	156.922	48.928	52.2236	188.307	117.149	129.953	95.4865	213.332	126.277	135.841	177.761	148.183	88.6544	141.669	77.1019	28.5197
XLOC_007339	ITSN2	155.998	80.8376	62.5101	118.604	68.2601	68.2251	0	20.645	0	11.32	0	0	0	0.938205	1.0145	1.58443
XLOC_030450	LOC100850012	155.998	86.1559	17.4079	17.5169	23.0608	15.4319	693.629	215.626	452.856	152.012	220.269	130.98	137.414	972.918	130.87	239.248
XLOC_033578	C20H5orf47	155.998	176.566	22.9467	26.6403	66.4152	77.9716	0	2.29389	2.17719	0	0.772875	0	0	0	0	0
XLOC_035383	LOC100849096	155.998	22.3367	52.2236	332.456	468.596	525.496	0	8.02861	13.0632	4.85145	3.0915	5.47377	2.21636	4.69102	6.08699	0
XLOC_047253	LOC614741	155.998	45.7371	95.7433	320.778	194.633	376.863	0	2.29389	1.0886	0	0	0	1.10818	0.938205	0	1.58443
XLOC_051017	AK5	155.998	203.158	54.5974	67.8779	17.5262	21.9295	156.742	1.14694	170.91	313.727	50.2369	131.371	101.953	247.686	79.1309	57.0393
XLOC_043171	KPNA7	155.075	261.659	113.151	99.6273	81.1741	57.6665	3.60327	29.8206	0	0	0	2.3459	2.21636	0	0	0
XLOC_056538	NUDT4	155.075	342.496	290.395	260.929	178.952	264.778	174.758	260.356	242.757	100.263	262.777	187.281	98.628	219.54	68.9859	74.468
XLOC_057272	SCN8A	155.075	35.1005	26.1118	100.357	98.7004	128.328	0	10.3225	6.53158	1.61715	5.41012	5.47377	1.10818	3.75282	4.05799	6.3377
XLOC_064039	HBEGF	155.075	144.657	45.1022	114.955	104.235	62.5397	7.20653	40.1431	8.70878	22.6401	0.772875	2.73689	53.1926	1.87641	1.0145	6.3377
XLOC_003544	SLC7A7	154.152	2.12731	56.9712	208.013	121.761	107.211	216.196	125.017	51.1641	54.9831	43.281	28.9328	85.3299	108.832	84.2034	28.5197
XLOC_014966	RAD21	154.152	316.969	124.229	82.1104	57.1909	86.0936	27.0245	69.9636	59.8729	61.4517	44.8267	93.4451	39.8945	52.5395	42.6089	17.4287
XLOC_030766	S100PBP	154.152	312.714	189.113	141.23	200.168	177.873	10.8098	67.6697	35.9237	24.2572	51.7826	55.1287	27.7045	32.8372	63.9134	33.2729
XLOC_033448	PPAP2A	154.152	86.1559	314.133	153.638	256.436	271.276	277.451	381.933	578.045	412.373	527.101	247.102	346.86	579.81	248.552	209.144
XLOC_033509	GOLPH3	154.152	297.823	344.201	139.04	91.3209	90.9668	91.8833	34.4083	78.379	166.566	64.9215	81.3246	76.4644	71.3036	126.812	104.572
XLOC_033569	FBXW11	154.152	159.548	103.656	107.291	121.761	110.46	9.00816	36.7022	17.4176	29.1087	23.9591	17.5943	31.029	32.8372	29.4205	31.6885
XLOC_039183	LOC100140623	154.152	185.076	183.574	70.4325	56.2684	81.2204	2520.48	1880.99	10638.9	3894.1	9934.53	8968.38	5075.46	10415.9	1387.83	1717.52
XLOC_049930	COPA	154.152	157.421	49.0585	77.0013	79.3293	33.3004	61.2555	65.3758	29.3921	61.4517	18.549	44.1812	31.029	50.663	54.7829	44.3639
XLOC_057505	CDK17	154.152	165.93	216.807	258.739	197.401	195.741	5.4049	24.0858	2.17719	8.08575	6.95587	2.3459	6.64908	4.69102	1.0145	0
XLOC_067548	LOC530653	154.152	227.622	137.68	49.2662	31.3627	35.737	1.80163	1.14694	1.0886	0	1.54575	7.03771	0	3.75282	1.0145	0
XLOC_000898	CDV3	153.229	185.076	53.8061	54.3753	11.0692	11.3709	30.6278	104.372	91.4422	114.818	159.212	260.786	69.8153	119.152	39.5654	55.4549
XLOC_024411	AURKC	153.229	177.63	112.36	51.0909	56.2684	45.4834	9.00816	40.1431	6.53158	6.4686	5.41012	7.42869	14.4063	8.44384	12.174	20.5975
XLOC_048989	CDK2AP2	153.229	227.622	136.098	64.9584	73.7947	90.9668	3.60327	17.2042	4.35439	3.2343	3.86437	4.6918	23.2718	3.75282	9.13049	0
XLOC_000285	PEX5L	152.306	147.848	251.623	208.743	177.107	258.281	1.80163	50.4656	3.26579	0	0.772875	0	3.32454	0	0	0
XLOC_012579	NCOA3	152.306	141.466	244.501	132.471	198.323	70.6617	12.6114	6.88167	32.6579	29.1087	30.915	17.9852	16.6227	14.0731	80.1454	76.0524
XLOC_030139	FAM117B	152.306	178.694	138.472	193.416	183.564	154.319	12.6114	41.29	6.53158	9.7029	24.732	23.85	11.0818	11.2585	4.05799	1.58443
XLOC_033742	PAPD7	152.306	162.739	194.652	104.371	107.002	82.0326	9.00816	33.2614	10.886	6.4686	15.4575	12.1205	21.0554	9.38205	22.319	23.7664
XLOC_035181	WDR76	152.306	187.203	200.191	120.429	177.107	163.253	14.4131	33.2614	0	1.61715	13.9117	1.17295	7.75726	8.44384	2.029	0
XLOC_041368	MYO5B	152.306	154.23	341.036	307.64	442.768	635.143	12.6114	6.88167	28.3035	56.6002	3.86437	2.73689	18.8391	6.56743	126.812	148.936
XLOC_042934	CLUAP1	152.306	282.932	307.012	113.13	85.7863	108.835	12.6114	30.9675	19.5948	11.32	6.95587	9.38361	14.4063	14.0731	12.174	1.58443
XLOC_042998	ACSM3	152.306	63.8192	79.1267	93.7883	152.201	265.591	113.503	76.8453	362.503	134.223	140.663	32.0607	70.9235	217.663	17.2465	22.182
XLOC_043160	MCM7	152.306	84.0286	39.5633	40.5078	93.1658	73.0984	115.304	44.7308	20.6833	33.9601	21.6405	26.9779	58.7335	30.0225	64.9279	91.8967
XLOC_050402	ECHDC2	152.306	145.72	126.603	182.468	285.032	246.91	79.2718	61.935	148.049	43.663	240.364	84.4525	82.0053	171.691	76.0874	31.6885
XLOC_050966	MTF2	152.306	173.375	60.9276	122.618	135.598	114.521	19.818	32.1144	45.7211	77.6232	40.9624	36.7525	28.8127	41.281	18.261	23.7664
XLOC_056674	PRICKLE1	152.306	222.303	215.225	227.719	187.254	130.765	16.2147	2.29389	21.7719	6.4686	10.0474	41.4443	22.1636	6.56743	2.029	7.92213
XLOC_060715	NSG1	152.306	6.38192	29.2769	149.988	186.332	106.399	14.4131	138.78	217.719	61.4517	163.849	81.3246	82.0053	189.517	24.348	47.5328
XLOC_070509	CUFF.86610.7	152.306	265.913	142.428	93.4234	73.7947	63.3519	36.0327	16.0572	33.7465	53.3659	33.2336	40.2713	38.7863	22.5169	50.7249	60.2082
XLOC_007792	FAM161A	151.383	8.50922	3.95633	108.386	51.6563	95.0279	1.80163	10.3225	2.17719	6.4686	2.31862	3.12787	1.10818	2.81461	0	0
XLOC_015039	CUFF.20329.1	151.383	11.7002	37.1895	139.04	147.589	86.0936	7.20653	5.73472	6.53158	43.663	6.95587	1.17295	0	0	0	1.58443
XLOC_033492	NUP155	151.383	265.913	150.341	48.9013	33.2076	34.1126	32.4294	29.8206	21.7719	27.4915	27.0506	48.091	26.5963	49.7248	22.319	31.6885
XLOC_037534	HIGD1D	151.383	265.913	146.384	67.8779	62.7255	60.9153	158.544	133.046	174.176	485.145	152.256	248.275	187.282	363.085	116.667	120.416
XLOC_054322	PAXIP1	151.383	60.6282	139.263	237.573	206.625	246.91	16.2147	49.3186	11.9746	30.7258	14.6846	15.2484	37.6781	35.6518	33.4785	19.0131
XLOC_056841	TIMP3	151.383	175.503	399.59	85.3948	108.847	303.764	21.6196	25.2328	16.329	12.9372	15.4575	0	24.38	0	11.1595	6.3377
XLOC_057738	JOSD1	151.383	15.9548	80.7092	188.671	276.73	246.098	428.789	430.104	1037.43	405.904	442.857	224.425	506.438	1030.15	440.292	400.86
XLOC_063277	LOC100852133	151.383	139.339	264.283	391.21	510.106	410.163	43.2392	205.303	17.4176	80.8575	54.8741	63.3394	50.9763	58.1687	15.2175	28.5197
XLOC_063994	PPP2CA	151.383	194.648	94.1608	170.425	126.373	95.8401	117.106	103.225	108.86	129.372	217.951	254.53	130.765	143.545	184.639	131.507
XLOC_017446	MPZL3	150.46	223.367	101.282	49.6312	56.2684	37.3614	18.0163	24.0858	8.70878	37.1944	38.6437	73.8959	18.8391	23.4551	31.4495	47.5328
XLOC_027683	PSMD11	150.46	31.9096	17.4079	107.291	127.296	89.3424	108.098	49.3186	64.2272	103.498	74.9689	59.8205	60.9499	45.0338	117.682	156.858
XLOC_060430	USP53	150.46	248.895	112.36	76.2714	58.1133	56.8543	39.6359	51.6125	54.4299	27.4915	16.2304	37.5344	29.9209	43.1574	19.2755	28.5197
XLOC_013017	SALL4	149.537	146.784	55.3887	223.34	290.566	164.877	281.055	136.486	155.669	143.926	466.816	592.731	170.66	121.967	429.133	339.067
XLOC_017021	PPFIBP2	149.537	86.1559	72.7966	564.92	652.16	563.67	1059.36	605.587	391.895	137.458	393.393	498.895	893.193	724.294	451.452	378.678
XLOC_019411	CEP170	149.537	308.459	68.049	77.0013	49.8114	51.9811	10.8098	4.58778	22.8605	6.4686	7.72875	7.42869	4.43272	0.938205	6.08699	9.50655
XLOC_030242	SP140L	149.537	71.2647	14.2428	24.8156	29.5179	21.1173	758.487	180.07	590.02	192.441	230.317	118.859	109.71	643.608	145.073	329.56
XLOC_035221	PAPOLA	149.537	152.102	151.923	188.307	120.839	155.131	131.519	114.694	173.087	77.6232	149.938	103.22	134.09	127.596	96.3774	104.572
XLOC_056810	GNPTAB	149.537	118.065	435.197	231.004	368.051	597.782	1376.45	523.007	3137.34	1717.41	1613.76	1130.72	1011.77	2930.01	887.686	1139.2
XLOC_057200	ATP2B1	149.537	78.7103	74.3791	31.0195	54.4236	46.2956	16.2147	8.02861	35.9237	122.903	21.6405	38.3164	36.5699	17.8259	38.5509	44.3639
XLOC_063890	CUFF.78002.3	149.537	165.93	170.914	27.0052	76.562	129.953	6893.05	1472.68	2513.57	1026.89	3113.14	2044.84	5358.05	2254.51	1120.01	861.927
XLOC_023969	CYB5B	148.614	323.35	181.2	196.7	185.409	121.831	115.304	83.727	93.6194	145.543	93.5179	105.566	94.1953	75.9946	173.479	83.9745
XLOC_048564	TTC9C	148.614	152.102	67.2577	239.397	162.348	162.441	169.353	121.576	102.328	95.4118	102.792	184.153	114.143	106.955	82.1744	30.1041
XLOC_066804	INTS9	148.614	192.521	103.656	81.0156	48.889	50.3566	7.20653	10.3225	6.53158	8.08575	12.366	8.21066	6.64908	5.62923	16.232	30.1041
XLOC_000417	STAG1	147.691	112.747	121.855	36.8584	29.5179	22.7417	86.4784	20.645	85.9992	113.2	65.6944	89.9262	130.765	114.461	66.9569	98.2344
XLOC_010332	HMGB1	147.691	99.9834	32.4419	166.41	166.038	110.46	641.381	264.944	448.502	449.568	642.259	721.756	602.85	658.62	647.25	773.2
XLOC_017553	LOC782386	147.691	187.203	195.443	206.188	249.057	144.572	0	2.29389	1.0886	0	3.86437	3.51885	0	0.938205	0	0
XLOC_019461	RERE	147.691	79.774	68.8402	74.4468	35.9749	79.596	1.80163	21.7919	1.0886	8.08575	4.63725	3.90984	2.21636	3.75282	19.2755	14.2598
XLOC_037490	SEC61A1	147.691	56.3736	246.084	160.207	252.747	199.802	448.607	135.339	318.959	108.349	148.392	160.303	674.882	135.101	161.305	172.702
XLOC_037744	H1FOO	147.691	259.531	91.787	82.8403	72.8722	56.8543	0	41.29	0	0	0	0	2.21636	0	0	0
XLOC_067102	FAM120A	147.691	130.829	142.428	34.6688	61.803	46.2956	64.8588	50.4656	50.0755	100.263	95.8365	71.55	114.143	138.854	94.3484	61.7926
XLOC_014870	EFR3A	146.768	157.421	38.7721	50.361	111.614	278.586	816.14	59.6411	894.827	645.243	214.859	129.025	417.784	94.7587	522.467	470.574
XLOC_017911	THYN1	146.768	26.5913	129.768	135.026	204.78	163.253	100.891	84.8739	97.9738	40.4287	101.247	65.6853	135.198	126.658	197.827	163.196
XLOC_035385	CPEB1	146.768	72.3284	79.918	217.136	260.126	223.356	0	38.9961	1.0886	0	0	0.781967	0	5.62923	1.0145	0
XLOC_037729	SACM1L	146.768	226.558	248.458	138.675	96.8555	118.582	61.2555	48.1717	53.3413	103.498	45.5996	66.4672	54.3008	30.9608	82.1744	95.0655
XLOC_039678	MEA1	146.768	3.19096	192.278	138.31	255.514	232.29	1300.78	380.786	609.615	198.909	549.514	505.151	864.38	792.783	506.235	480.081
XLOC_041297	LOC100140997	146.768	20.2094	3.95633	24.8156	59.9582	25.9905	18.0163	35.5553	9.79738	3.2343	15.4575	3.12787	18.8391	0	17.2465	15.8443
XLOC_043349	RSL1D1	146.768	263.786	123.438	125.538	43.3544	73.0984	84.6767	71.1106	87.0878	66.3031	142.209	139.581	118.575	182.95	52.7539	74.468
XLOC_063683	ZNF177	146.768	179.757	10.2865	37.2234	20.2935	30.0515	46.8424	25.2328	34.8351	14.5543	27.0506	7.42869	27.7045	25.3315	87.2469	30.1041
XLOC_027451	CEP95	145.845	148.911	163.792	101.452	85.7863	160.816	455.813	371.61	389.718	603.197	282.872	91.0992	329.129	607.957	338.843	402.444
XLOC_027983	CUFF.34779.1	145.845	43.6098	184.365	159.477	401.258	482.449	1.80163	523.007	2.17719	0	0	2.3459	13.2982	2.81461	2.029	3.16885
XLOC_039939	BMP6	145.845	107.429	109.986	84.6649	67.3376	51.1688	10.8098	5.73472	16.329	17.7886	15.4575	9.77459	29.9209	8.44384	63.9134	69.7147
XLOC_043049	KCTD13	145.845	85.0922	67.2577	16.787	17.5262	30.8637	0	14.9103	1.0886	0	0	0.390984	2.21636	0	1.0145	1.58443
XLOC_056496	CDCA3	145.845	129.766	76.7529	21.8961	38.7422	23.5539	21.6196	36.7022	9.79738	12.9372	15.4575	18.7672	19.9472	20.6405	22.319	42.7795
XLOC_070346	MLLT4	145.845	193.585	84.6656	51.0909	32.2852	37.3614	115.304	89.4617	70.7588	88.9432	81.9247	120.032	63.1663	82.562	133.914	136.261
XLOC_007582	TXNDC9	144.922	204.221	67.2577	77.0013	36.8973	48.7322	10.8098	32.1144	26.1263	50.1316	17.7761	35.1885	29.9209	15.9495	9.13049	9.50655
XLOC_007647	PRKD3	144.922	97.856	50.6411	118.239	89.476	90.1546	154.94	41.29	88.1764	97.029	63.3757	65.2943	42.1108	45.972	85.2179	134.676
XLOC_021952	DDX55	144.922	40.4188	291.186	461.278	535.011	538.491	1403.47	2209.02	1109.28	459.27	743.506	362.051	668.233	1055.48	366.234	415.119
XLOC_024609	B3GNT9	144.922	92.5378	223.137	524.047	894.76	1124.9	1320.6	795.98	806.651	464.122	433.583	346.412	634.987	891.294	508.264	700.316
XLOC_030876	CUFF.40154.1	144.922	82.9649	33.2332	9.48831	4.61217	2.43661	0	1.14694	0	3.2343	0	0.390984	0	0	25.3625	26.9352
XLOC_035538	TC2N	144.922	243.576	71.214	44.887	47.9665	27.6149	32.4294	25.2328	52.2527	12.9372	3.86437	22.2861	23.2718	22.5169	35.5074	4.75328
XLOC_060359	STX18	144.922	94.6651	110.777	405.078	361.594	821.138	9.00816	32.1144	48.9869	61.4517	57.1927	63.3394	74.2481	387.479	2.029	7.92213
XLOC_060584	USP46	144.922	189.33	208.894	113.495	103.313	99.0889	9.00816	34.4083	10.886	3.2343	20.0947	8.60164	9.97362	9.38205	19.2755	14.2598
XLOC_070321	TMEM181	144.922	162.739	46.6847	9.12338	12.9141	40.6102	19.818	2.29389	6.53158	19.4058	0.772875	3.90984	8.86544	0	5.07249	15.8443
XLOC_075594	CETN2	144.922	275.486	132.933	60.2143	41.5095	75.535	7.20653	47.0247	19.5948	19.4058	54.8741	32.8426	13.2982	17.8259	2.029	6.3377
XLOC_003693	C10H14orf166	143.999	221.24	213.642	75.9065	76.562	73.9106	39.6359	48.1717	60.9615	72.7717	84.2434	59.4295	64.2744	49.7248	41.5944	33.2729
XLOC_007669	COX7A2L	143.999	196.776	235.798	137.581	213.082	144.572	172.957	130.752	99.0624	134.223	130.616	154.439	100.844	195.147	131.885	175.871
XLOC_017439	DSCAML1	143.999	366.96	78.3354	35.0338	61.803	38.9858	0	1.14694	0	0	0	0	1.10818	0	0	0
XLOC_030224	ACSL3	143.999	198.903	42.7284	62.4039	47.9665	53.6055	52.2473	10.3225	79.4676	106.732	16.2304	16.8123	59.8417	10.3203	68.9859	123.585
XLOC_039882	ALDH5A1	143.999	41.4825	78.3354	64.5935	71.0274	192.492	39.6359	87.1678	53.3413	40.4287	35.5522	37.9254	48.7599	38.4664	47.6814	53.8705
XLOC_063707	CUFF.77001.1	143.999	74.4557	94.1608	62.039	40.5871	68.2251	918.833	1068.95	901.359	219.932	713.364	567.317	719.209	884.727	406.814	587.822
XLOC_063908	DBN1	143.999	210.603	64.8839	77.3662	59.9582	37.3614	23.4212	20.645	21.7719	21.0229	34.7794	32.0607	59.8417	10.3203	167.392	163.196
XLOC_014896	HAS2	143.076	244.64	98.1171	367.49	342.223	308.637	0	21.7919	16.329	0	0	0	0	0	0	0
XLOC_021607	CDK2AP1	143.076	341.433	288.812	163.126	90.3985	106.399	63.0571	37.8492	59.8729	38.8116	105.884	144.664	105.277	56.2923	96.3774	98.2344
XLOC_021691	RNF10	143.076	154.23	140.846	113.86	93.1658	86.0936	25.2229	58.4942	39.1895	42.0459	47.1454	37.1434	58.7335	24.3933	56.8119	66.5459
XLOC_021705	ALKBH2	143.076	348.878	197.025	217.501	382.81	385.797	380.144	313.116	555.185	156.863	313.014	236.154	104.169	323.681	555.945	537.12
XLOC_039751	PRRC2A	143.076	68.0738	137.68	95.613	116.227	113.709	302.674	121.576	216.631	76.006	159.212	128.243	402.269	176.382	535.655	293.119
XLOC_043460	RNF40	143.076	60.6282	331.541	152.543	431.699	458.895	819.743	594.117	388.629	108.349	360.933	277.207	359.05	538.529	317.538	201.222
XLOC_054320	MLL3	143.076	109.556	175.661	67.513	60.8806	75.535	82.8751	67.6697	119.746	101.88	93.5179	83.2795	85.3299	106.017	59.8554	71.2991
XLOC_000934	POFUT2	142.152	78.7103	42.7284	4.01429	19.3711	12.1831	387.351	245.446	381.009	218.315	91.1992	148.965	678.206	238.304	265.799	335.898
XLOC_003514	TINF2	142.152	314.841	72.0053	204.364	355.137	345.999	486.441	479.423	291.744	258.744	197.083	135.671	141.847	162.309	151.16	232.911
XLOC_015258	RIMS2	142.152	169.121	134.515	125.903	113.459	116.957	1.80163	9.17556	1.0886	6.4686	0.772875	0	18.8391	0	2.029	3.16885
XLOC_030314	FAM46B	142.152	152.102	135.307	56.2	81.1741	49.5444	34.231	40.1431	5.44299	6.4686	15.4575	6.25574	2.21636	2.81461	13.1885	6.3377
XLOC_033413	LOC100851688	142.152	48.928	52.2236	132.107	169.728	250.971	221.601	17.2042	76.2018	137.458	13.1389	21.8951	39.8945	6.56743	93.3339	71.2991
XLOC_056839	CUFF.71270.1	142.152	152.102	302.264	154.368	285.032	308.637	246.824	129.605	168.733	50.1316	97.3822	37.5344	48.7599	118.214	67.9714	72.8836
XLOC_060390	CUFF.76209.2	142.152	45.7371	197.817	14.9623	62.7255	64.9763	408.971	266.091	462.654	187.589	338.519	199.402	683.747	563.861	390.582	473.743
XLOC_070549	NHSL1	142.152	135.084	127.394	69.3377	77.4844	78.7838	9.00816	9.17556	11.9746	12.9372	4.63725	5.86476	2.21636	0	13.1885	22.182
XLOC_075321	ALG13	142.152	295.695	219.181	126.268	142.055	91.779	1.80163	14.9103	10.886	1.61715	13.9117	6.25574	6.64908	11.2585	5.07249	4.75328
XLOC_021874	MGST2	141.229	151.039	64.0926	37.2234	23.9833	30.8637	0	11.4694	0	8.08575	0	0	0	2.81461	23.3335	33.2729
XLOC_037177	SCN5A	141.229	186.139	91.787	44.5221	33.2076	63.3519	1.80163	21.7919	0	0	0	0	0	0.938205	0	0
XLOC_046074	SNX25	141.229	70.2011	109.986	221.881	222.306	235.539	5.4049	17.2042	0	1.61715	0	0	6.64908	0	9.13049	0
XLOC_050602	LOC100851604	141.229	38.2915	225.511	70.4325	158.659	121.018	86.4784	58.4942	39.1895	22.6401	44.0539	29.7148	70.9235	30.0225	212.03	220.235
XLOC_056509	LOC100851264	141.229	251.022	170.122	158.017	142.977	138.075	0	2.29389	2.17719	0	0.772875	0	0	0	2.029	0
XLOC_066809	PBK	141.229	212.731	161.418	132.471	78.4068	57.6665	16.2147	21.7919	28.3035	43.663	65.6944	38.7074	12.19	20.6405	17.2465	15.8443
XLOC_019567	XPR1	140.306	343.56	234.215	110.21	98.7004	148.633	10.8098	37.8492	21.7719	8.08575	13.1389	28.1508	12.19	10.3203	22.319	83.9745
XLOC_044842	CPEB3	140.306	19.1457	9.4952	28.1	53.5011	35.737	16.2147	55.0533	5.44299	25.8744	6.183	3.90984	8.86544	10.3203	9.13049	14.2598
XLOC_050743	CKS1B	140.306	280.804	56.18	125.173	69.1825	59.2909	25.2229	84.8739	4.35439	27.4915	26.2777	43.3992	14.4063	33.7754	33.4785	23.7664
XLOC_070159	SEC63	140.306	72.3284	80.7092	75.9065	84.8639	109.648	46.8424	60.7881	35.9237	82.4746	38.6437	48.873	49.8681	40.3428	31.4495	22.182
XLOC_023881	AMFR	139.383	265.913	329.958	76.6364	85.7863	69.0373	10.8098	16.0572	25.0377	42.0459	53.3284	67.2492	39.8945	20.6405	65.9424	47.5328
XLOC_029963	ATF2	139.383	275.486	185.156	206.188	168.805	152.694	55.8506	68.8167	18.5062	22.6401	34.0065	59.0385	6.64908	14.0731	8.11599	63.377
XLOC_030632	LOC100852045	139.383	197.839	32.4419	37.9532	21.216	137.262	0	0	1.0886	0	0.772875	0	0	0.938205	4.05799	0
XLOC_050169	NRAS	139.383	152.102	135.307	94.5182	40.5871	85.2814	32.4294	18.3511	41.3667	76.006	47.1454	51.6098	31.029	38.4664	50.7249	93.4811
XLOC_004188	ARHGAP11A	138.46	105.302	121.855	137.945	82.0966	107.211	12.6114	56.2003	50.0755	84.0918	47.9182	27.7598	38.7863	37.5282	30.435	64.9614
XLOC_030163	CCNYL1	138.46	282.932	178.826	189.766	115.304	146.197	16.2147	45.8778	11.9746	12.9372	11.5931	13.6844	19.9472	29.0843	15.2175	9.50655
XLOC_030769	RBBP4	138.46	331.86	278.526	95.9779	113.459	77.9716	86.4784	186.952	65.3158	63.0688	143.755	155.221	103.061	124.781	88.2614	109.325
XLOC_050216	PSMA5	138.46	370.151	174.079	107.291	78.4068	90.9668	21.6196	61.935	32.6579	42.0459	49.464	52.3918	78.6808	73.18	91.3049	28.5197
XLOC_003555	LOC786246	137.537	85.0922	7.1214	28.4649	20.2935	28.4271	374.74	115.841	251.466	147.161	82.6976	55.9107	108.602	207.343	98.4064	156.858
XLOC_010323	ZAR1L	137.537	204.221	82.2918	90.139	27.673	69.0373	0	74.5514	1.0886	1.61715	3.0915	2.73689	2.21636	7.50564	0	0
XLOC_010378	BORA	137.537	280.804	131.35	53.6455	40.5871	47.1078	183.767	116.988	323.313	77.6232	92.745	43.0082	105.277	329.31	112.609	60.2082
XLOC_027282	SNF8	137.537	135.084	184.365	160.207	130.063	129.953	163.949	103.225	222.074	171.418	121.341	68.4221	160.686	147.298	153.189	120.416
XLOC_012912	NCOA6	136.614	168.057	144.011	35.3987	58.1133	67.4129	9.00816	36.7022	19.5948	33.9601	64.1486	30.1057	9.97362	47.8484	18.261	34.8574
XLOC_021552	LOC515517	136.614	180.821	253.205	140.135	290.566	542.552	976.485	2773.31	818.625	661.414	739.641	420.698	277.045	667.063	141.015	245.586
XLOC_035504	FBXO33	136.614	232.94	84.6656	48.9013	69.1825	55.2299	41.4376	87.1678	53.3413	48.5145	52.5555	41.0533	52.0845	30.9608	40.5799	144.183
XLOC_037270	SUCLG2	136.614	230.813	75.1704	120.429	98.7004	134.826	43.2392	30.9675	28.3035	88.9432	11.5931	20.7221	37.6781	8.44384	47.6814	45.9483
XLOC_039329	FBXO9	136.614	179.757	104.447	26.2753	27.673	24.3661	43.2392	28.6736	19.5948	29.1087	23.9591	33.6246	19.9472	37.5282	38.5509	52.286
XLOC_043130	POLR2J	136.614	320.159	135.307	66.0533	43.3544	40.6102	3.60327	59.6411	6.53158	3.2343	9.2745	9.38361	18.8391	13.1349	4.05799	3.16885
XLOC_075599	FAM58A	136.614	195.712	133.724	96.3429	147.589	98.2767	0	24.0858	4.35439	3.2343	4.63725	1.56393	0	0	1.0145	6.3377
XLOC_000992	DAZL	135.691	141.466	13.4515	116.779	126.373	79.596	0	0	0	0	0	0	2.21636	0	0	0
XLOC_007038	FER1L5	135.691	1.06365	117.899	97.0727	280.42	289.145	90.0816	439.28	52.2527	24.2572	51.0097	17.2033	48.7599	78.8092	63.9134	213.897
XLOC_017813	CELF1	135.691	42.5461	56.9712	44.1571	100.545	57.6665	41.4376	57.3472	33.7465	42.0459	74.196	44.5721	69.8153	31.899	59.8554	25.3508
XLOC_027651	MYO19	135.691	120.193	41.9371	45.6169	95.9331	103.962	601.745	531.035	606.349	242.572	376.39	248.275	321.372	647.361	264.784	418.288
XLOC_035416	TJP1	135.691	163.803	223.929	71.1623	72.8722	71.4739	54.049	18.3511	103.417	276.533	83.4705	138.017	68.7072	66.6125	115.653	110.91
XLOC_037181	WDR48	135.691	166.993	243.71	160.571	263.816	189.244	225.204	53.9064	104.505	56.6002	92.745	76.6328	105.277	103.203	161.305	270.937
XLOC_050391	TMEM59	135.691	331.86	182.783	51.8208	43.3544	47.1078	61.2555	35.5553	31.5693	72.7717	54.8741	73.8959	54.3008	53.4777	157.247	118.832
XLOC_057779	POLDIP3	135.691	92.5378	115.525	47.4416	35.0525	37.3614	41.4376	56.2003	15.2404	66.3031	26.2777	16.8123	25.4881	28.1461	53.7684	44.3639
XLOC_060237	ATP10D	135.691	158.484	98.9084	57.2948	80.2517	64.9763	0	4.58778	0	4.85145	1.54575	0.390984	1.10818	0.938205	3.0435	0
XLOC_070513	EPB41L2	135.691	242.513	117.108	81.7455	113.459	63.3519	41.4376	5.73472	13.0632	24.2572	16.2304	34.7975	31.029	5.62923	18.261	45.9483
XLOC_014923	RAB2A	134.768	154.23	89.4132	126.632	83.019	121.018	57.6522	97.4903	46.8097	100.263	74.9689	91.4902	58.7335	73.18	48.6959	49.1172
XLOC_014948	EYA1	134.768	107.429	68.049	106.196	127.296	219.295	0	13.7633	0	0	0	2.3459	0	0	0	0
XLOC_035139	NPAS3	134.768	40.4188	16.6166	25.9104	38.7422	64.9763	12.6114	2.29389	6.53158	0	0	2.3459	0	0	0	0
XLOC_047389	MAPK8	134.768	220.176	151.132	81.7455	102.39	142.136	167.552	50.4656	58.7843	54.9831	53.3284	43.0082	37.6781	28.1461	36.5219	25.3508
XLOC_063992	VDAC1	134.768	176.566	117.108	66.0533	62.7255	34.9248	43.2392	4.58778	15.2404	27.4915	30.1421	25.023	41.0027	29.0843	67.9714	33.2729
XLOC_033495	NADKD1	133.845	259.531	273.778	111.67	76.562	61.7275	5.4049	0	25.0377	3.2343	2.31862	9.38361	7.75726	0.938205	18.261	12.6754
XLOC_051180	ZMPSTE24	133.845	185.076	127.394	48.1714	94.0882	71.4739	198.18	2568.01	508.375	189.206	1757.52	789.396	232.718	545.097	70.0004	28.5197
XLOC_054013	LOC785554	133.845	106.365	37.9808	59.1195	63.6479	97.4645	43.2392	16.0572	29.3921	21.0229	28.5964	47.309	42.1108	42.2192	10.145	19.0131
XLOC_017818	FNBP4	132.922	266.977	95.7433	47.8065	48.889	42.2346	227.006	86.0208	121.923	111.583	183.944	259.222	151.821	257.068	154.204	107.741
XLOC_023809	IRF8	132.922	256.34	232.632	234.653	115.304	150.258	0	8.02861	2.17719	0	2.31862	3.51885	4.43272	0	1.0145	0
XLOC_024603	DYNC1LI2	132.922	52.119	127.394	128.092	123.606	76.3472	82.8751	37.8492	50.0755	48.5145	64.9215	87.5803	33.2454	65.6743	63.9134	126.754
XLOC_039512	LOC574091	132.922	73.392	14.2428	37.5883	42.4319	36.5492	0	4.58778	16.329	8.08575	2.31862	0	4.43272	0	11.1595	71.2991
XLOC_048719	LOC532848	132.922	123.384	71.214	51.0909	33.2076	51.1688	906.221	907.233	2128.21	1251.67	738.868	535.257	606.175	1852.95	846.092	2009.05
XLOC_007466	GLE1	131.999	178.694	45.1022	68.2429	54.4236	63.3519	59.4539	112.401	34.8351	37.1944	49.464	70.768	59.8417	98.5115	47.6814	52.286
XLOC_016847	FAM76B	131.999	137.211	78.3354	32.1143	32.2852	54.4177	16.2147	4.58778	5.44299	22.6401	6.95587	5.47377	2.21636	1.87641	3.0435	3.16885
XLOC_010583	PAN3	131.076	221.24	183.574	100.357	143.9	117.77	104.495	75.6983	116.48	90.5604	85.7891	136.453	86.438	51.6013	197.827	186.962
XLOC_017221	API5	131.076	111.684	303.846	156.922	159.581	151.882	39.6359	74.5514	102.328	72.7717	199.402	115.731	82.0053	238.304	75.0729	39.6106
XLOC_017886	ZFP91	131.076	91.4741	87.8306	303.261	323.774	193.305	203.584	135.339	127.366	67.9203	180.08	173.597	120.792	85.3766	61.8844	76.0524
XLOC_027455	ZNF750	131.076	47.8644	79.918	74.8117	63.6479	93.4034	0	4.58778	5.44299	1.61715	1.54575	0.390984	1.10818	12.1967	0	0
XLOC_039622	FKBP5	131.076	148.911	135.307	106.926	63.6479	61.7275	1.80163	10.3225	14.1518	4.85145	16.2304	17.9852	14.4063	10.3203	3.0435	3.16885
XLOC_046146	DDHD2	131.076	175.503	133.724	72.987	69.1825	56.0421	64.8588	5.73472	13.0632	14.5543	30.1421	32.0607	34.3536	15.0113	53.7684	45.9483
XLOC_050241	SASS6	131.076	92.5378	27.6943	63.1338	69.1825	36.5492	23.4212	18.3511	25.0377	33.9601	15.4575	18.7672	11.0818	15.0113	7.10149	0
XLOC_054049	SYPL1	131.076	187.203	37.1895	59.1195	47.0441	51.9811	23.4212	12.6164	23.9491	33.9601	36.3251	29.7148	18.8391	17.8259	37.5364	39.6106
XLOC_063283	CTNNA1	131.076	208.476	159.836	78.0961	59.0357	55.2299	82.8751	33.2614	51.1641	74.3889	15.4575	30.8877	39.8945	36.59	97.3919	47.5328
XLOC_070548	KIAA1244	131.076	135.084	153.506	120.794	156.814	109.648	0	3.44083	0	0	0	0	1.10818	0	0	0
XLOC_003739	ADAM10	130.153	166.993	67.2577	114.955	62.7255	49.5444	16.2147	11.4694	63.1386	130.989	60.2842	57.8656	53.1926	27.2079	86.2324	131.507
XLOC_004462	SNW1	130.153	202.094	134.515	191.226	131.908	176.248	412.574	264.944	920.953	426.927	794.515	267.824	658.259	1660.62	599.569	559.302
XLOC_007091	MGC152281	130.153	315.905	40.3546	23.3558	11.9916	16.2441	1.80163	2.29389	2.17719	19.4058	0.772875	9.38361	2.21636	3.75282	25.3625	22.182
XLOC_056806	LOC510487	130.153	174.439	71.214	60.9442	45.1992	76.3472	25.2229	89.4617	52.2527	33.9601	36.3251	48.482	56.5172	94.7587	20.29	33.2729
XLOC_063288	UBE2D2	130.153	129.766	115.525	75.5416	95.0106	125.892	70.2637	48.1717	31.5693	66.3031	34.0065	34.4066	45.4354	14.0731	67.9714	101.403
XLOC_050399	MAGOH	129.23	114.874	125.02	41.2377	61.803	48.7322	25.2229	20.645	17.4176	27.4915	27.0506	16.0303	34.3536	20.6405	27.3915	25.3508
XLOC_060750	WHSC1	129.23	43.6098	206.521	51.4558	100.545	126.704	41.4376	53.9064	50.0755	29.1087	40.9624	12.1205	72.0317	67.5507	126.812	358.08
XLOC_067577	EPB41L4B	129.23	154.23	79.918	58.7545	71.0274	96.6523	1.80163	9.17556	4.35439	1.61715	6.183	11.7295	4.43272	2.81461	13.1885	0
XLOC_017408	PPP2R1B	128.306	195.712	98.9084	83.5701	61.803	64.9763	52.2473	63.082	43.5439	30.7258	76.5146	79.7607	25.4881	29.0843	84.2034	45.9483
XLOC_024943	LOC100850212	128.306	129.766	83.8743	96.7078	62.7255	38.9858	1.80163	14.9103	5.44299	1.61715	0	0	2.21636	0	0	0
XLOC_030488	CYBRD1	128.306	215.921	149.549	89.774	83.9414	99.9011	0	16.0572	0	8.08575	0	0	0	0	3.0435	0
XLOC_035472	STRN3	128.306	196.776	61.7188	113.13	76.562	103.962	12.6114	51.6125	35.9237	50.1316	27.0506	42.2262	45.4354	45.0338	29.4205	17.4287
XLOC_067401	MCART1	128.306	181.885	98.1171	58.0247	32.2852	36.5492	30.6278	12.6164	35.9237	45.2802	10.8202	5.08279	12.19	50.663	11.1595	30.1041
XLOC_070306	SCAF8	128.306	274.422	174.87	64.9584	61.803	101.525	19.818	19.4981	15.2404	32.343	63.3757	59.4295	29.9209	63.7979	17.2465	4.75328
XLOC_007654	ATL2	127.383	155.293	123.438	84.3	83.9414	102.338	43.2392	55.0533	56.6071	48.5145	68.013	64.5123	47.6517	50.663	22.319	72.8836
XLOC_010611	CUFF.13824.1	127.383	247.831	224.72	207.648	119.916	111.272	7.20653	17.2042	40.2781	63.0688	60.2842	52.0008	62.0581	45.0338	94.3484	102.988
XLOC_010671	LOC100140518	127.383	208.476	87.8306	71.1623	47.0441	65.7885	45.0408	1.14694	21.7719	66.3031	20.8676	43.0082	69.8153	44.0956	29.4205	41.1951
XLOC_030860	RPL11	127.383	325.478	162.21	154.732	95.0106	66.6007	198.18	433.545	126.277	137.458	262.005	242.019	289.235	259.883	336.814	316.885
XLOC_035426	CHRNA3	127.383	271.231	99.6996	75.9065	79.3293	104.774	5.4049	92.9025	3.26579	19.4058	5.41012	1.56393	14.4063	9.38205	0	7.92213
XLOC_047278	CSGALNACT2	127.383	229.749	141.637	119.699	84.8639	69.8495	1.80163	13.7633	0	6.4686	10.0474	10.9475	5.5409	5.62923	0	0
XLOC_048774	NAV2	127.383	89.3468	106.03	40.1429	74.7171	64.9763	5.4049	75.6983	14.1518	14.5543	9.2745	21.1131	29.9209	20.6405	7.10149	4.75328
XLOC_056809	CHPT1	127.383	82.9649	72.7966	117.874	333.921	575.04	36.0327	12.6164	67.493	72.7717	68.013	30.4967	35.4618	111.646	29.4205	28.5197
XLOC_063445	CCNG1	127.383	325.478	200.191	161.301	58.1133	83.657	27.0245	60.7881	70.7588	119.669	32.4607	30.4967	35.4618	30.9608	71.0149	36.4418
XLOC_003954	CTDSPL2	126.46	47.8644	30.0681	30.2896	36.8973	45.4834	16.2147	44.7308	17.4176	29.1087	27.0506	48.482	15.5145	21.5787	18.261	19.0131
XLOC_007524	RPL7A	126.46	88.2832	123.438	87.2195	83.019	111.272	196.378	292.471	106.683	109.966	202.493	144.664	264.855	197.961	276.958	305.794
XLOC_044947	LOC535781	126.46	18.0821	24.5293	122.253	58.1133	57.6665	16.2147	53.9064	38.1009	69.5374	44.0539	30.4967	27.7045	26.2697	30.435	11.091
XLOC_056473	RAB21	126.46	171.248	122.646	153.638	297.946	202.239	79.2718	47.0247	123.012	63.0688	136.799	133.716	53.1926	120.09	88.2614	74.468
XLOC_060388	TACC3	126.46	71.2647	64.0926	129.552	93.1658	76.3472	1.80163	13.7633	14.1518	21.0229	6.95587	17.9852	17.7309	33.7754	33.4785	38.0262
XLOC_007443	ZBTB43	125.537	96.7924	57.7625	80.2857	90.3985	62.5397	0	11.4694	2.17719	9.7029	4.63725	6.25574	1.10818	2.81461	7.10149	19.0131
XLOC_012416	FKBP1A	125.537	184.012	138.472	57.2948	101.468	76.3472	257.633	65.3758	298.276	122.903	141.436	134.107	173.984	23.4551	343.915	239.248
XLOC_019632	NEK7	125.537	194.648	158.253	42.3325	45.1992	35.737	210.791	22.9389	100.151	150.395	136.799	307.704	72.0317	97.5733	130.87	49.1172
XLOC_035009	FANCI	125.537	59.5646	163.792	136.851	82.0966	116.145	971.08	602.146	1237.74	583.791	623.71	471.917	1204.59	1278.77	802.468	1665.23
XLOC_044781	C26H10orf137	125.537	99.9834	72.0053	74.4468	100.545	103.15	3.60327	3.44083	1.0886	6.4686	1.54575	4.30082	4.43272	10.3203	11.1595	3.16885
XLOC_053761	BPGM	125.537	270.168	209.686	118.239	71.0274	85.2814	0	25.2328	5.44299	4.85145	7.72875	4.30082	1.10818	6.56743	12.174	11.091
XLOC_060418	TADA2B	125.537	88.2832	71.214	100.722	121.761	82.8448	5.4049	10.3225	31.5693	6.4686	23.1862	29.3238	12.19	48.7866	8.11599	9.50655
XLOC_067149	RAD23B	125.537	136.148	200.982	165.316	126.373	161.629	104.495	48.1717	133.897	197.292	142.209	134.498	139.631	107.894	203.914	133.092
XLOC_012830	C13H20orf11	124.614	222.303	109.986	59.8494	80.2517	40.6102	63.0571	52.7595	63.1386	106.732	72.6502	99.7008	65.3826	59.1069	98.4064	126.754
XLOC_016983	EIF4G2	124.614	210.603	134.515	139.04	73.7947	76.3472	84.6767	178.923	103.417	134.223	153.029	183.762	130.765	113.523	133.914	134.676
XLOC_035041	MORF4L1	124.614	239.322	204.938	102.182	83.019	66.6007	140.527	176.629	108.86	221.549	216.405	267.433	131.873	193.27	246.523	202.806
XLOC_053558	TMEM60	124.614	237.195	133.724	53.6455	28.5954	61.7275	9.00816	20.645	30.4807	16.1715	13.1389	8.21066	2.21636	8.44384	7.10149	19.0131
XLOC_053571	MLL5	124.614	283.995	105.238	90.8688	57.1909	75.535	27.0245	5.73472	10.886	50.1316	26.2777	16.0303	44.3272	24.3933	37.5364	19.0131
XLOC_053790	CUFF.68329.1	124.614	87.2195	45.8935	27.7351	60.8806	74.7228	104.495	52.7595	190.505	77.6232	50.2369	39.0984	45.4354	39.4046	64.9279	15.8443
XLOC_063740	ELAVL1	124.614	155.293	94.1608	109.116	133.753	78.7838	25.2229	51.6125	47.8983	21.0229	33.2336	46.1361	56.5172	38.4664	54.7829	30.1041
XLOC_064207	PPIP5K2	124.614	172.312	133.724	90.5039	54.4236	50.3566	14.4131	56.2003	27.2149	30.7258	11.5931	15.2484	5.5409	12.1967	23.3335	17.4287
XLOC_024476	ADAMTS18	123.691	237.195	113.942	92.6935	42.4319	95.8401	1.80163	3.44083	0	0	3.86437	0.781967	0	0	1.0145	4.75328
XLOC_029892	PLEKHB2	123.691	213.794	132.142	83.5701	126.373	126.704	12.6114	34.4083	7.62018	12.9372	14.6846	35.5795	11.0818	6.56743	36.5219	61.7926
XLOC_048610	MRPL49	123.691	223.367	290.395	38.6831	62.7255	86.9058	52.2473	49.3186	293.921	88.9432	125.979	194.319	99.7362	139.792	153.189	177.456
XLOC_060442	LARP7	123.691	12.7638	27.6943	85.3948	54.4236	79.596	236.014	183.511	297.187	219.932	139.117	239.673	119.683	175.444	174.494	77.6368
XLOC_067339	ZFAND5	123.691	193.585	115.525	181.373	106.08	181.934	302.674	212.185	252.555	218.315	307.604	417.18	322.48	365.9	82.1744	90.3123
XLOC_075570	MCF2	123.691	111.684	47.476	30.2896	31.3627	56.0421	0	0	0	0	0	0	0	0.938205	0	1.58443
XLOC_022025	TRAFD1	122.768	106.365	41.9371	23.3558	40.5871	22.7417	16.2147	21.7919	1.0886	24.2572	10.8202	18.7672	25.4881	12.1967	19.2755	19.0131
XLOC_024180	QPCTL	122.768	65.9465	52.2236	248.521	81.1741	193.305	37.8343	60.7881	104.505	27.4915	15.4575	56.6926	91.9789	31.899	37.5364	44.3639
XLOC_043285	SRRM2	122.768	82.9649	78.3354	44.1571	41.5095	86.0936	1023.33	1226.08	550.83	190.824	611.344	505.542	1148.07	808.732	1215.37	785.875
XLOC_053690	CUFF.67398.1	122.768	45.7371	60.9276	80.6507	174.34	120.206	1951.17	1406.15	1058.12	428.545	486.911	401.54	918.681	1297.54	717.25	521.276
XLOC_056536	PLEKHG7	122.768	95.7287	319.672	165.316	249.057	614.026	329.699	50.4656	639.007	439.865	163.077	205.657	177.309	189.517	94.3484	324.807
XLOC_056704	TMBIM4	122.768	197.839	79.918	65.6883	45.1992	43.859	126.114	79.1392	78.379	179.504	140.663	194.71	140.739	135.101	255.654	196.469
XLOC_000583	MINA	121.845	126.575	133.724	101.452	99.6228	193.305	32.4294	48.1717	67.493	32.343	74.196	70.3771	32.1372	34.7136	16.232	1.58443
XLOC_019710	LOC100851992	121.845	220.176	30.8594	56.5649	43.3544	116.957	884.602	333.761	497.489	451.185	214.086	238.109	453.246	339.63	88.2614	215.482
XLOC_027636	TRIM37	121.845	228.685	166.166	109.116	66.4152	112.084	28.8261	26.3797	22.8605	12.9372	30.1421	21.5041	29.9209	30.0225	29.4205	28.5197
XLOC_044945	DCLRE1A	121.845	189.33	117.108	113.86	107.925	124.267	0	5.73472	1.0886	6.4686	0	1.17295	0	3.75282	4.05799	6.3377
XLOC_060111	CASP6	121.845	244.64	159.045	78.826	64.5703	80.4082	32.4294	19.4981	20.6833	17.7886	12.366	46.918	22.1636	21.5787	50.7249	28.5197
XLOC_063269	SMAD5	121.845	146.784	55.3887	95.613	73.7947	71.4739	9.00816	38.9961	19.5948	11.32	7.72875	7.81967	3.32454	15.9495	9.13049	28.5197
XLOC_075524	CUL4B	121.845	168.057	122.646	72.2571	53.5011	45.4834	88.28	95.1964	63.1386	19.4058	181.626	202.53	38.7863	60.9833	31.4495	19.0131
XLOC_003487	KIF23	120.922	132.957	186.739	213.852	146.667	174.624	46.8424	111.254	112.126	64.686	63.3757	109.866	55.409	125.719	56.8119	61.7926
XLOC_004061	GMPR2	120.922	9.57287	213.642	510.909	648.471	678.19	30.6278	286.736	18.5062	8.08575	3.0915	6.25574	7.75726	11.2585	10.145	23.7664
XLOC_008048	SDCCAG3	120.922	101.047	96.5346	70.4325	91.3209	34.1126	18.0163	1.14694	16.329	6.4686	10.0474	21.5041	8.86544	10.3203	18.261	15.8443
XLOC_010287	TRIM13	120.922	203.158	97.3258	59.8494	44.2768	49.5444	9.00816	24.0858	8.70878	27.4915	10.0474	31.6697	29.9209	25.3315	6.08699	12.6754
XLOC_017785	CUFF.23049.1	120.922	85.0922	28.4856	19.3416	25.8281	22.7417	7.20653	0	127.366	171.418	0	21.1131	78.6808	10.3203	112.609	123.585
XLOC_019785	UBIAD1	120.922	130.829	115.525	24.8156	22.1384	14.6197	25.2229	20.645	4.35439	16.1715	15.4575	11.7295	19.9472	5.62923	9.13049	7.92213
XLOC_027966	UBE2Z	120.922	24.464	48.2673	80.6507	72.8722	22.7417	43.2392	26.3797	18.5062	21.0229	18.549	20.7221	44.3272	30.9608	45.6524	15.8443
XLOC_048417	USP35	120.922	2.12731	34.8157	66.0533	135.598	80.4082	25.2229	43.5839	15.2404	3.2343	23.9591	26.9779	29.9209	27.2079	12.174	31.6885
XLOC_056891	TM7SF3	120.922	129.766	75.9616	41.2377	40.5871	60.1031	7.20653	4.58778	8.70878	17.7886	9.2745	6.64672	2.21636	1.87641	4.05799	4.75328
XLOC_066879	FAM154A	120.922	25.5277	12.6603	77.7312	77.4844	70.6617	0	8.02861	0	0	0.772875	0	0	0.938205	0	0
XLOC_000911	PSMG1	119.999	196.776	94.952	87.2195	52.5787	50.3566	14.4131	72.2575	44.6325	46.8973	74.196	77.4148	66.4908	72.2418	58.8409	45.9483
XLOC_004183	RYR3	119.999	84.0286	106.03	1001.38	925.201	782.152	389.153	206.45	266.706	295.938	177.761	123.551	596.201	275.832	706.091	633.77
XLOC_033622	SREK1	119.999	42.5461	18.9904	52.9156	29.5179	36.5492	18.0163	8.02861	52.2527	61.4517	32.4607	50.4369	39.8945	19.7023	33.4785	42.7795
XLOC_047514	DLG5	119.999	98.9197	107.612	83.5701	51.6563	45.4834	7.20653	37.8492	3.26579	16.1715	6.183	7.03771	21.0554	8.44384	28.406	19.0131
XLOC_070393	RNF146B	119.999	237.195	126.603	99.6273	72.8722	64.9763	45.0408	38.9961	21.7719	29.1087	11.5931	28.9328	7.75726	18.7641	29.4205	7.92213
XLOC_003644	C10H15orf23	119.076	223.367	93.3695	104.371	94.0882	64.9763	19.818	56.2003	45.7211	19.4058	46.3725	48.482	33.2454	52.5395	8.11599	9.50655
XLOC_010587	CUFF.13609.1	119.076	184.012	61.7188	49.9961	47.9665	39.798	5.4049	5.73472	2.17719	9.7029	0	5.08279	4.43272	0	32.464	61.7926
XLOC_023788	GAN	119.076	43.6098	18.9904	45.9818	33.2076	13.8075	32.4294	9.17556	21.7719	48.5145	38.6437	33.6246	86.438	12.1967	44.6379	25.3508
XLOC_039641	GLO1	119.076	129.766	214.433	148.894	163.271	131.577	23.4212	69.9636	25.0377	66.3031	79.6061	108.302	66.4908	117.276	47.6814	41.1951
XLOC_044997	DHX32	119.076	122.32	84.6656	437.922	464.906	529.557	1634.08	1135.48	1787.48	514.253	2001.75	885.578	1305.44	1652.18	491.017	757.355
XLOC_060446	AP1AR	119.076	225.494	100.491	70.0675	73.7947	90.1546	16.2147	8.02861	22.8605	35.5773	14.6846	18.7672	17.7309	23.4551	7.10149	6.3377
XLOC_003641	CUFF.5552.1	118.153	163.803	132.142	67.8779	68.2601	60.9153	1.80163	13.7633	0	0	0	0	4.43272	0	4.05799	1.58443
XLOC_019723	PARP1	118.153	63.8192	40.3546	27.0052	19.3711	39.798	102.693	83.727	55.5185	176.269	71.1045	95.4	144.063	125.719	143.044	58.6237
XLOC_019816	PHF13	118.153	97.856	68.049	90.8688	39.6646	64.1641	37.8343	18.3511	25.0377	32.343	17.7761	30.1057	13.2982	15.9495	26.377	9.50655
XLOC_030020	WDSUB1	118.153	106.365	68.8402	109.116	129.141	132.389	0	11.4694	0	0	0	1.56393	0	0	1.0145	3.16885
XLOC_035447	CSK	118.153	12.7638	64.0926	57.6597	62.7255	54.4177	151.337	14.9103	67.493	38.8116	49.464	30.8877	103.061	16.8877	41.5944	85.559
XLOC_007813	GFPT1	117.23	88.2832	156.671	129.917	100.545	103.15	0	5.73472	0	35.5773	5.41012	0.390984	1.10818	0	6.08699	4.75328
XLOC_047347	SAMD8	117.23	199.967	113.151	79.1909	86.7087	88.5302	7.20653	28.6736	8.70878	17.7886	23.1862	25.4139	13.2982	1.87641	25.3625	30.1041
XLOC_053774	CUFF.68050.1	117.23	163.803	31.6507	1.82468	43.3544	45.4834	48.6441	0	14.1518	234.487	0	0	107.493	0	102.464	236.079
XLOC_012205	ITGB1	116.307	220.176	72.0053	70.4325	80.2517	70.6617	30.6278	16.0572	27.2149	53.3659	13.9117	43.3992	45.4354	11.2585	26.377	38.0262
XLOC_042941	C25H16orf5	116.307	49.9917	106.821	52.5507	107.925	47.92	974.683	185.805	421.287	179.504	319.197	356.577	1155.83	321.804	1091.6	627.432
XLOC_043179	CCZ1	116.307	280.804	105.238	65.3234	67.3376	69.8495	46.8424	42.4369	31.5693	24.2572	13.1389	25.4139	22.1636	25.3315	31.4495	38.0262
XLOC_044688	TAF5	116.307	229.749	151.132	90.8688	63.6479	88.5302	659.398	370.463	1050.5	543.362	818.474	397.63	879.895	1539.59	664.497	449.977
XLOC_050634	ATF6	116.307	71.2647	117.108	119.699	160.503	177.873	28.8261	8.02861	29.3921	38.8116	14.6846	17.2033	27.7045	13.1349	15.2175	12.6754
XLOC_057261	KRT5	116.307	7.44557	213.642	107.656	159.581	151.07	8557.75	1001.28	3889.56	1702.86	1291.47	811.291	4520.27	3832.57	106.522	74.468
XLOC_063543	JMJD4	116.307	0	0.791267	27.7351	26.7506	12.9953	37.8343	61.935	84.9106	54.9831	56.4199	64.5123	44.3272	19.7023	11.1595	142.598
XLOC_070552	REPS1	116.307	216.985	106.03	71.5273	46.1217	38.9858	5.4049	27.5267	14.1518	27.4915	36.3251	10.9475	12.19	25.3315	10.145	22.182
XLOC_000985	METTL6	115.383	171.248	141.637	71.8922	114.382	56.8543	25.2229	45.8778	20.6833	1.61715	30.915	24.241	12.19	60.9833	17.2465	7.92213
XLOC_003660	RTF1	115.383	37.2278	22.9467	101.817	164.193	96.6523	212.593	323.438	91.4422	71.1546	274.371	307.313	97.5198	186.703	70.0004	82.3901
XLOC_004226	TMEM87A	115.383	118.065	136.098	41.9675	47.0441	65.7885	36.0327	19.4981	11.9746	6.4686	17.0032	28.9328	14.4063	11.2585	14.203	23.7664
XLOC_004424	NUMB	115.383	99.9834	102.073	83.5701	68.2601	54.4177	43.2392	24.0858	13.0632	27.4915	16.2304	21.8951	21.0554	9.38205	21.3045	19.0131
XLOC_010524	SPRYD7	115.383	231.876	97.3258	51.0909	47.9665	72.2861	1.80163	17.2042	16.329	16.1715	27.8235	25.8049	4.43272	9.38205	15.2175	42.7795
XLOC_022024	PTPN11	115.383	99.9834	144.802	64.9584	93.1658	56.8543	55.8506	30.9675	30.4807	79.2403	36.3251	28.5418	38.7863	37.5282	44.6379	41.1951
XLOC_027524	SRSF2	115.383	140.402	147.967	211.297	302.558	238.788	900.816	399.137	950.345	478.676	1306.16	1543.6	664.908	1036.72	1284.36	674.965
XLOC_030620	SF3B1	115.383	179.757	136.098	43.0623	41.5095	30.0515	54.049	68.8167	92.5308	134.223	86.562	122.378	120.792	94.7587	83.1889	82.3901
XLOC_033396	FAM169A	115.383	157.421	99.6996	129.187	104.235	104.774	5.4049	27.5267	65.3158	33.9601	35.5522	46.1361	29.9209	60.9833	42.6089	28.5197
XLOC_043464	FBXL19	115.383	5.31826	15.0341	14.2325	34.13	16.2441	28.8261	11.4694	19.5948	6.4686	2.31862	16.8123	43.219	3.75282	22.319	15.8443
XLOC_047476	SAR1A	115.383	212.731	128.185	109.845	99.6228	99.0889	52.2473	67.6697	58.7843	66.3031	93.5179	106.739	73.1399	43.1574	92.3194	64.9614
XLOC_053608	THAP5	115.383	236.131	118.69	67.513	32.2852	61.7275	14.4131	18.3511	30.4807	24.2572	50.2369	71.159	17.7309	30.0225	19.2755	22.182
XLOC_001001	SGOL1	114.46	162.739	84.6656	121.888	115.304	112.896	34.231	45.8778	39.1895	16.1715	40.1895	28.1508	7.75726	28.1461	13.1885	15.8443
XLOC_015014	MTERFD1	114.46	292.504	177.244	111.305	91.3209	88.5302	39.6359	22.9389	15.2404	12.9372	40.9624	28.1508	16.6227	9.38205	21.3045	12.6754
XLOC_027076	TAOK1	114.46	68.0738	158.253	116.414	107.925	124.267	27.0245	32.1144	65.3158	100.263	91.1992	40.2713	42.1108	45.972	52.7539	87.1434
XLOC_037623	CCDC66	114.46	172.312	54.5974	113.13	85.7863	77.9716	14.4131	9.17556	67.493	38.8116	41.7352	16.0303	84.2217	78.8092	24.348	80.8057
XLOC_050620	POGK	114.46	332.923	45.8935	127.727	30.4403	51.9811	34.231	61.935	43.5439	46.8973	28.5964	48.091	55.409	60.9833	13.1885	7.92213
XLOC_053479	DLX6	114.46	37.2278	7.1214	55.1052	72.8722	34.1126	1.80163	4.58778	0	0	1.54575	1.17295	13.2982	1.87641	0	0
XLOC_060243	DCUN1D4	114.46	120.193	49.8498	75.9065	123.606	113.709	7.20653	49.3186	30.4807	14.5543	5.41012	9.77459	3.32454	3.75282	2.029	23.7664
XLOC_007692	FBXO11	113.537	240.386	75.1704	13.1377	14.7589	25.9905	230.609	22.9389	572.602	337.984	254.276	151.311	249.341	259.883	113.624	118.832
XLOC_007984	STXBP1	113.537	38.2915	45.1022	242.682	372.663	419.097	259.435	92.9025	714.12	734.186	549.514	267.433	585.119	343.383	103.479	102.988
XLOC_010541	CKAP2	113.537	90.4105	137.68	38.3182	18.4487	34.1126	37.8343	40.1431	55.5185	76.006	44.0539	123.551	57.6254	90.0676	29.4205	25.3508
XLOC_019721	ACBD3	113.537	186.139	153.506	151.448	195.556	228.229	72.0653	84.8739	117.569	143.926	176.988	94.2271	70.9235	32.8372	46.6669	60.2082
XLOC_027160	EIF5A	113.537	63.8192	94.1608	79.9208	126.373	114.521	749.479	645.73	455.034	197.292	364.797	382.382	516.412	685.828	305.364	348.574
XLOC_037195	CTNNB1	113.537	129.766	162.21	99.6273	106.08	110.46	106.296	17.2042	90.3536	140.692	56.4199	40.2713	74.2481	88.1912	108.551	128.338
XLOC_041346	CEP192	113.537	156.357	107.612	54.3753	42.4319	49.5444	5.4049	21.7919	2.17719	1.61715	6.95587	3.90984	3.32454	0.938205	10.145	12.6754
XLOC_070205	RARS2	113.537	165.93	48.2673	71.1623	66.4152	68.2251	23.4212	4.58778	7.62018	3.2343	10.8202	9.38361	6.64908	12.1967	14.203	9.50655
XLOC_075748	CUFF.89080.1	113.537	59.5646	30.0681	40.5078	75.6395	88.5302	787.313	150.25	763.107	622.602	392.62	264.305	263.747	412.81	128.841	117.247
XLOC_000215	CUFF.1574.2	112.614	99.9834	154.297	68.9727	58.1133	58.4787	0	1.14694	1.0886	1.61715	3.86437	0.781967	3.32454	2.81461	10.145	0
XLOC_003481	ANP32A	112.614	338.242	72.0053	93.7883	129.141	65.7885	12.6114	8.02861	23.9491	54.9831	3.86437	7.81967	28.8127	14.0731	346.958	373.924
XLOC_035527	MIR1282	112.614	111.684	50.6411	25.5455	78.4068	64.1641	297.269	246.593	175.264	56.6002	418.898	277.989	201.689	281.461	252.61	198.053
XLOC_050319	CUFF.63310.1	112.614	173.375	170.122	38.6831	119.916	185.995	5.4049	10.3225	7.62018	22.6401	7.72875	5.86476	11.0818	5.62923	6.08699	7.92213
XLOC_060348	AFF1	112.614	46.8007	170.914	100.357	153.124	130.765	93.6849	118.135	259.086	252.275	298.33	265.869	139.631	205.467	234.349	301.041
XLOC_007651	STRN	111.691	136.148	136.889	60.5792	45.1992	47.1078	14.4131	8.02861	9.79738	22.6401	9.2745	7.03771	14.4063	5.62923	11.1595	14.2598
XLOC_010549	EXOSC8	111.691	199.967	135.307	299.977	387.422	416.661	70.2637	81.4331	87.0878	111.583	68.013	72.723	63.1663	115.399	87.2469	76.0524
XLOC_012764	GTPBP4	111.691	211.667	126.603	77.3662	72.8722	38.1736	81.0735	164.013	52.2527	126.138	107.43	105.566	131.873	89.1294	106.522	61.7926
XLOC_015146	WDYHV1	111.691	168.057	57.7625	51.8208	73.7947	78.7838	43.2392	16.0572	6.53158	16.1715	28.5964	12.1205	15.5145	30.0225	50.7249	22.182
XLOC_027544	TRIM65	111.691	177.63	75.1704	79.5558	60.8806	50.3566	3.60327	14.9103	3.26579	6.4686	3.86437	0.390984	7.75726	1.87641	12.174	15.8443
XLOC_028173	FOXK2	111.691	81.9013	90.9957	124.443	128.218	99.9011	72.0653	96.3433	123.012	109.966	203.266	116.122	137.414	92.8823	75.0729	26.9352
XLOC_041291	CUFF.51155.1	111.691	289.314	359.235	194.145	256.436	237.976	344.112	68.8167	462.654	663.031	194.764	138.408	185.066	175.444	65.9424	102.988
XLOC_063548	GATAD2A	111.691	78.7103	136.889	79.9208	113.459	103.15	19.818	53.9064	10.886	17.7886	30.1421	40.2713	29.9209	26.2697	25.3625	52.286
XLOC_063658	WDR83	111.691	68.0738	64.8839	191.591	355.137	269.652	426.987	1055.19	173.087	69.5374	142.982	225.598	280.37	208.281	482.901	381.847
XLOC_063837	CDC42SE2	111.691	158.484	224.72	75.9065	59.9582	96.6523	55.8506	57.3472	31.5693	51.7488	28.5964	56.3016	48.7599	62.8597	77.1019	79.2213
XLOC_000596	ZBTB11	110.768	81.9013	92.5782	113.86	96.8555	71.4739	52.2473	66.5228	102.328	35.5773	3.86437	28.9328	17.7309	20.6405	17.2465	3.16885
XLOC_012251	KIF5B	110.768	155.293	143.219	58.3896	38.7422	57.6665	59.4539	30.9675	99.0624	169.801	126.751	140.363	78.6808	71.3036	151.16	123.585
XLOC_017165	RPS3	110.768	205.285	128.185	72.987	48.889	56.0421	398.161	698.489	103.417	173.035	293.692	310.832	382.322	242.057	557.974	557.718
XLOC_019970	ASPM	110.768	149.975	162.21	55.4701	51.6563	44.6712	3.60327	6.88167	18.5062	6.4686	7.72875	14.4664	2.21636	19.7023	5.07249	1.58443
XLOC_021594	SLC15A4	110.768	146.784	78.3354	36.4935	35.9749	25.1783	28.8261	27.5267	31.5693	17.7886	34.0065	52.0008	59.8417	30.0225	58.8409	76.0524
XLOC_024003	GPATCH1	110.768	28.7186	25.3205	46.3468	56.2684	56.8543	7.20653	16.0572	10.886	12.9372	27.0506	27.3689	18.8391	23.4551	7.10149	25.3508
XLOC_050128	RNF115	110.768	185.076	150.341	75.1766	51.6563	129.953	66.6604	37.8492	30.4807	46.8973	73.4231	99.3099	35.4618	70.3653	81.1599	128.338
XLOC_060114	LEF1	110.768	94.6651	77.5442	154.003	175.262	147.821	0	29.8206	1.0886	1.61715	0	0	0	0	1.0145	1.58443
XLOC_075845	TMSB4X	110.768	140.402	50.6411	81.3805	43.3544	28.4271	48.6441	30.9675	25.0377	42.0459	67.2401	72.723	38.7863	54.4159	43.6234	41.1951
XLOC_017201	FBXO3	109.845	35.1005	17.4079	122.983	205.703	440.215	254.03	91.7556	79.4676	245.807	102.792	59.4295	46.5436	71.3036	62.8989	49.1172
XLOC_017386	CEP57	109.845	158.484	81.5005	71.8922	53.5011	38.9858	37.8343	36.7022	48.9869	22.6401	27.0506	23.068	28.8127	66.6125	27.3915	19.0131
XLOC_022165	TRMT2A	109.845	65.9465	144.802	142.69	64.5703	84.4692	174.758	165.16	226.428	122.903	254.276	102.829	398.945	401.552	321.596	342.236
XLOC_026976	TRIM37	109.845	105.302	57.7625	40.5078	40.5871	32.4882	79.2718	30.9675	106.683	153.629	68.7859	67.2492	123.008	117.276	40.5799	198.053
XLOC_030061	DARS	109.845	190.394	110.777	62.4039	37.8198	33.3004	70.2637	40.1431	50.0755	93.7947	41.7352	86.0164	36.5699	72.2418	55.7974	52.286
XLOC_037257	RYBP	109.845	59.5646	40.3546	140.5	82.0966	119.394	66.6604	91.7556	66.4044	129.372	102.792	50.8279	101.953	77.871	86.2324	17.4287
XLOC_039618	LOC100850270	109.845	55.3099	385.347	326.617	260.126	276.149	15890.4	13290.8	19931.1	7073.41	15347.7	6285.45	13996.3	23284.4	13801.2	18704.1
XLOC_043580	TNRC18	109.845	104.238	130.559	36.1286	77.4844	60.1031	154.94	42.4369	187.239	137.458	202.493	97.3549	302.533	161.371	178.552	155.274
XLOC_044950	ABLIM1	109.845	28.7186	35.607	63.8636	95.9331	94.2157	28.8261	12.6164	17.4176	1.61715	19.3219	12.9025	8.86544	1.87641	5.07249	17.4287
XLOC_057147	NAP1L1	109.845	125.511	70.4228	95.9779	85.7863	76.3472	398.161	440.427	345.085	253.892	349.339	329.208	279.261	299.287	566.09	346.989
XLOC_000696	DLG1	108.922	95.7287	92.5782	95.2481	58.1133	73.9106	19.818	12.6164	10.886	37.1944	23.1862	23.85	15.5145	9.38205	91.3049	88.7278
XLOC_007342	TP53I3	108.922	109.556	106.03	138.31	62.7255	87.718	91.8833	245.446	29.3921	38.8116	14.6846	25.4139	13.2982	2.81461	45.6524	6.3377
XLOC_012483	LOC787940	108.922	153.166	163.792	47.8065	42.4319	28.4271	9.00816	6.88167	23.9491	9.7029	19.3219	7.42869	52.0845	30.0225	70.0004	33.2729
XLOC_019875	PRDM2	108.922	178.694	37.1895	89.4091	117.149	61.7275	12.6114	25.2328	16.329	17.7886	58.7385	40.2713	18.8391	15.9495	33.4785	23.7664
XLOC_030111	HSPE1	108.922	58.5009	46.6847	77.0013	56.2684	63.3519	216.196	180.07	195.948	245.807	66.4672	149.356	264.855	80.6856	255.654	133.092
XLOC_030588	CUFF.38105.1	108.922	389.297	124.229	56.2	29.5179	69.0373	9.00816	0	17.4176	9.7029	0	0	19.9472	0.938205	6.08699	28.5197
XLOC_030770	ZBTB8OS	108.922	14.8911	18.1991	212.392	289.644	341.126	681.017	653.758	839.309	268.447	310.696	307.313	413.351	307.731	628.989	760.524
XLOC_037460	MBD4	108.922	154.23	66.4664	99.9922	87.6312	109.648	28.8261	27.5267	23.9491	27.4915	38.6437	17.9852	14.4063	30.0225	2.029	20.5975
XLOC_047534	WAPAL	108.922	139.339	117.108	42.3325	48.889	43.0468	82.8751	59.6411	51.1641	77.6232	85.7891	53.1738	46.5436	77.871	35.5074	12.6754
XLOC_048373	TRIM49	108.922	169.121	97.3258	42.6974	33.2076	49.5444	0	48.1717	8.70878	0	3.86437	0.781967	1.10818	6.56743	2.029	1.58443
XLOC_070448	FOXO3	108.922	49.9917	35.607	77.3662	99.6228	99.9011	16.2147	4.58778	0	6.4686	1.54575	5.86476	2.21636	0.938205	9.13049	25.3508
XLOC_010503	KIAA0226L	107.999	118.065	75.1704	45.252	48.889	39.798	482.838	305.087	803.385	341.219	464.498	347.975	485.383	869.716	566.09	741.511
XLOC_019554	FAM20B	107.999	36.1642	5.53887	8.02857	14.7589	7.30984	102.693	84.8739	111.037	93.7947	61.83	43.0082	38.7863	91.9441	42.6089	106.157
XLOC_019682	LOC100848920	107.999	129.766	83.8743	129.187	56.2684	67.4129	1.80163	63.082	0	0	0	0	0	0	0	0
XLOC_021508	NR3C2	107.999	92.5378	144.011	182.468	150.357	173.812	1.80163	35.5553	3.26579	6.4686	1.54575	0	0	3.75282	2.029	0
XLOC_024547	BRD7	107.999	301.014	122.646	82.1104	78.4068	54.4177	39.6359	34.4083	35.9237	11.32	38.6437	28.1508	21.0554	19.7023	35.5074	23.7664
XLOC_033730	CUFF.42139.2	107.999	8.50922	7.1214	24.4507	1.84487	30.0515	0	0	0	0	0	0	1.10818	0	3.0435	1.58443
XLOC_037664	CUFF.47004.1	107.999	97.856	90.2044	24.0857	47.0441	99.0889	115.304	209.891	109.948	140.692	211.768	48.091	229.393	180.135	71.0149	136.261
XLOC_048389	PICALM	107.999	169.121	134.515	37.9532	34.13	46.2956	50.4457	61.935	104.505	189.206	40.1895	58.6476	73.1399	39.4046	144.059	172.702
XLOC_057365	SLC35E3	107.999	264.85	37.1895	37.2234	31.3627	51.9811	0	11.4694	0	6.4686	4.63725	3.12787	0	5.62923	1.0145	1.58443
XLOC_070095	SH3BGRL2	107.999	162.739	214.433	87.9494	129.141	110.46	97.2882	9.17556	85.9992	122.903	59.5114	52.7828	36.5699	57.2305	395.654	353.327
XLOC_070294	PLEKHG1	107.999	85.0922	62.5101	225.53	178.03	154.319	1.80163	16.0572	4.35439	0	0.772875	1.95492	1.10818	0.938205	4.05799	19.0131
XLOC_070579	PPP1R14C	107.999	129.766	92.5782	33.2091	39.6646	39.798	7.20653	17.2042	1.0886	0	9.2745	3.51885	2.21636	8.44384	1.0145	0
XLOC_010509	MED4	107.076	162.739	93.3695	121.523	95.0106	121.018	81.0735	98.6372	113.214	61.4517	176.988	121.596	68.7072	155.742	45.6524	12.6754
XLOC_012264	DSTN	107.076	94.6651	96.5346	72.2571	104.235	60.1031	169.353	56.2003	88.1764	77.6232	34.0065	25.8049	53.1926	18.7641	252.61	237.664
XLOC_037283	THOC7	107.076	227.622	116.316	56.2	26.7506	28.4271	19.818	22.9389	28.3035	38.8116	56.4199	55.9107	36.5699	30.0225	38.5509	39.6106
XLOC_043512	YWHAG	107.076	169.121	197.817	231.734	192.789	172.999	82.8751	228.242	90.3536	305.641	150.711	107.521	125.224	53.4777	167.392	122.001
XLOC_046052	SPCS3	107.076	146.784	116.316	150.353	156.814	88.5302	180.163	40.1431	198.125	71.1546	86.562	184.935	140.739	77.871	62.8989	95.0655
XLOC_051145	CDC20	107.076	80.8376	53.8061	35.7636	57.1909	55.2299	192.775	131.899	64.2272	90.5604	26.2777	37.1434	166.227	66.6125	418.988	343.82
XLOC_007173	MSH6	106.153	143.593	53.8061	22.261	18.4487	8.93424	192.775	80.2861	145.872	200.527	142.209	163.822	121.9	144.484	126.812	95.0655
XLOC_033392	CPEB4	106.153	130.829	94.1608	166.775	153.124	168.126	1.80163	45.8778	8.70878	17.7886	4.63725	5.47377	6.64908	0	2.029	11.091
XLOC_039243	RNF8	106.153	101.047	87.0394	148.529	171.573	87.718	59.4539	65.3758	48.9869	30.7258	47.9182	58.6476	31.029	47.8484	35.5074	47.5328
XLOC_048981	KDM2A	106.153	34.0369	28.4856	20.0714	29.5179	45.4834	664.802	342.936	1010.22	1161.11	500.823	442.203	957.468	1463.6	404.785	571.978
XLOC_050251	LOC100849695	106.153	395.679	77.5442	60.2143	13.8365	22.7417	0	1.14694	0	1.61715	0	0	0	0	0	0
XLOC_000624	NAA50	105.23	231.876	116.316	66.7831	95.9331	59.2909	68.462	144.515	112.126	58.2174	112.067	56.6926	55.409	32.8372	52.7539	144.183
XLOC_004479	FOXN3	105.23	20.2094	26.9031	87.9494	48.889	50.3566	48.6441	13.7633	45.7211	119.669	13.1389	8.21066	13.2982	7.50564	83.1889	63.377
XLOC_014997	ZNF706	105.23	189.33	218.39	112.4	104.235	78.7838	5.4049	25.2328	20.6833	17.7886	23.9591	17.2033	12.19	7.50564	25.3625	30.1041
XLOC_019557	SOAT1	105.23	216.985	189.904	59.4844	73.7947	99.9011	160.345	80.2861	185.062	145.543	158.439	423.044	187.282	225.169	110.58	129.923
XLOC_021898	SPRY1	105.23	7.44557	16.6166	94.5182	130.986	64.9763	16.2147	30.9675	2.17719	3.2343	0	1.95492	0	0	0	0
XLOC_033418	SGTB	105.23	154.23	84.6656	47.0766	66.4152	38.9858	140.527	161.719	248.2	126.138	33.2336	19.5492	75.3562	73.18	31.4495	22.182
XLOC_035290	WDR20	105.23	210.603	264.283	170.06	95.0106	138.887	9.00816	12.6164	4.35439	21.0229	12.366	31.2787	17.7309	13.1349	11.1595	3.16885
XLOC_037192	ZNF621	105.23	118.065	41.9371	43.4273	29.5179	34.1126	1.80163	3.44083	1.0886	3.2343	8.50162	3.90984	1.10818	2.81461	1.0145	3.16885
XLOC_048495	SSLP1	105.23	41.4825	9.4952	24.0857	35.9749	17.0563	417.979	126.164	568.248	69.5374	224.134	145.055	145.172	860.334	172.465	354.911
XLOC_056793	TMPO	105.23	125.511	108.404	188.671	204.78	220.107	160.345	35.5553	339.642	85.7089	112.84	103.22	60.9499	60.9833	104.493	38.0262
XLOC_003476	PIAS1	104.307	30.8459	18.9904	110.575	63.6479	79.596	7.20653	21.7919	15.2404	22.6401	9.2745	12.1205	24.38	12.1967	34.4929	28.5197
XLOC_003846	MTHFD1	104.307	141.466	99.6996	52.1857	59.9582	38.9858	3.60327	1.14694	7.62018	14.5543	6.95587	2.3459	1.10818	0	36.5219	17.4287
XLOC_004314	USP8	104.307	15.9548	22.1555	96.7078	95.0106	53.6055	34.231	65.3758	66.4044	42.0459	37.098	52.0008	38.7863	38.4664	42.6089	33.2729
XLOC_007979	LOC100850722	104.307	324.414	146.384	28.1	35.9749	47.92	237.816	37.8492	112.126	234.487	64.1486	44.5721	68.7072	107.894	39.5654	63.377
XLOC_010652	ABCC4	104.307	117.002	80.7092	42.3325	77.4844	65.7885	88.28	4.58778	57.6957	45.2802	40.9624	96.182	159.578	117.276	108.551	174.287
XLOC_021791	CRKL	104.307	91.4741	98.9084	74.0818	59.0357	47.1078	9.00816	33.2614	15.2404	27.4915	45.5996	23.068	32.1372	13.1349	42.6089	23.7664
XLOC_030510	LOC100851294	104.307	22.3367	61.7188	788.99	853.251	774.843	178.362	77.9922	150.226	35.5773	73.4231	44.9631	118.575	158.557	42.6089	14.2598
XLOC_030855	RCAN3	104.307	115.938	113.151	172.614	179.874	151.07	7.20653	51.6125	6.53158	6.4686	10.0474	14.8574	9.97362	10.3203	13.1885	7.92213
XLOC_033694	NIPBL	104.307	10.6365	18.1991	75.5416	65.4928	47.92	88.28	190.393	84.9106	84.0918	102.792	71.159	47.6517	136.978	59.8554	39.6106
XLOC_037198	SEC22C	104.307	157.421	215.225	145.974	170.65	338.689	109.9	114.694	87.0878	12.9372	166.168	133.325	57.6254	33.7754	57.8264	14.2598
XLOC_043362	KIAA0430	104.307	0	2.3738	45.252	17.5262	19.4929	23.4212	19.4981	29.3921	35.5773	68.013	53.1738	25.4881	18.7641	18.261	12.6754
XLOC_046236	RWDD4	104.307	156.357	27.6943	93.4234	80.2517	46.2956	100.891	42.4369	93.6194	27.4915	68.013	70.768	47.6517	102.264	38.5509	19.0131
XLOC_060108	ELOVL6	104.307	23.4004	29.2769	245.236	399.414	316.76	219.799	379.639	224.251	250.658	185.49	289.719	403.378	303.978	124.783	98.2344
XLOC_064176	CETN3	104.307	224.431	113.942	49.6312	12.9141	32.4882	0	0	10.886	32.343	2.31862	3.51885	5.5409	4.69102	10.145	1.58443
XLOC_067097	CENPP	104.307	98.9197	35.607	57.2948	82.0966	90.9668	122.511	283.295	112.126	84.0918	53.3284	28.1508	54.3008	70.3653	85.2179	145.767
XLOC_023975	LOC510844	103.384	20.2094	22.1555	50.726	56.2684	33.3004	0	5.73472	6.53158	8.08575	0	2.3459	2.21636	0	27.3915	49.1172
XLOC_030774	HDAC1	103.384	238.258	140.846	45.252	50.7338	33.3004	268.443	204.156	452.856	415.607	233.408	217.387	269.288	341.506	420.002	481.665
XLOC_030863	KDM1A	103.384	136.148	73.5878	41.6026	57.1909	47.92	185.568	61.935	99.0624	43.663	88.1077	103.611	84.2217	59.1069	95.3629	87.1434
XLOC_039931	TMEM14C	103.384	177.63	100.491	77.0013	36.8973	56.0421	9.00816	14.9103	17.4176	17.7886	9.2745	14.0754	21.0554	15.9495	57.8264	19.0131
XLOC_047554	PARG	103.384	216.985	137.68	35.3987	34.13	26.8027	131.519	88.3147	144.783	66.3031	84.2434	61.7754	17.7309	28.1461	76.0874	104.572
XLOC_050958	F3	103.384	182.948	61.7188	0.72987	0	0	0	0	0	0	0	0	3.32454	0	1.0145	0
XLOC_056519	TMTC2	103.384	108.493	63.3014	57.6597	108.847	59.2909	0	10.3225	6.53158	0	5.41012	0.390984	6.64908	2.81461	1.0145	0
XLOC_057795	SMC1B	103.384	12.7638	9.4952	56.5649	40.5871	41.4224	0	0	0	0	0	0	0	0	3.0435	0
XLOC_017742	LIN7C	102.461	154.23	83.8743	89.774	77.4844	71.4739	23.4212	8.02861	44.6325	45.2802	37.8709	41.8353	14.4063	18.7641	13.1885	11.091
XLOC_019599	ANGEL2	102.461	61.6919	42.7284	109.481	47.0441	123.455	27.0245	6.88167	120.834	45.2802	75.7417	174.77	121.9	45.0338	8.11599	3.16885
XLOC_024379	PPP1R12C	102.461	15.9548	40.3546	76.2714	140.21	113.709	3.60327	45.8778	0	17.7886	6.183	8.60164	22.1636	9.38205	119.711	106.157
XLOC_024540	NETO2	102.461	120.193	128.185	110.21	120.839	95.8401	0	5.73472	0	0	3.86437	1.95492	3.32454	0	0	6.3377
XLOC_054192	WASL	102.461	176.566	126.603	61.3091	82.0966	65.7885	25.2229	11.4694	55.5185	33.9601	24.732	28.5418	22.1636	5.62923	81.1599	45.9483
XLOC_057536	CKAP4	102.461	55.3099	37.9808	38.3182	82.0966	41.4224	77.4702	3.44083	23.9491	37.1944	20.8676	56.3016	150.712	5.62923	12.174	25.3508
XLOC_004039	UACA	101.537	84.0286	76.7529	45.252	38.7422	21.1173	0	8.02861	0	6.4686	6.183	5.47377	3.32454	2.81461	11.1595	4.75328
XLOC_012699	RSU1	101.537	81.9013	58.5538	222.245	178.03	125.892	32.4294	3.44083	2.17719	27.4915	4.63725	21.1131	8.86544	30.9608	103.479	47.5328
XLOC_019958	TRAF3IP3	101.537	82.9649	35.607	180.278	233.376	223.356	46.8424	160.572	166.555	67.9203	93.5179	53.5648	49.8681	18.7641	20.29	1.58443
XLOC_021656	CUFF.27916.1	101.537	141.466	70.4228	55.4701	69.1825	40.6102	9.00816	5.73472	23.9491	37.1944	34.0065	55.9107	15.5145	11.2585	21.3045	20.5975
XLOC_030643	LOC523153	101.537	163.803	61.7188	71.1623	32.2852	23.5539	66.6604	114.694	16.329	32.343	10.0474	17.9852	41.0027	112.585	10.145	9.50655
XLOC_033665	ITGA2	101.537	25.5277	0	24.4507	73.7947	75.535	1.80163	1.14694	21.7719	9.7029	3.86437	0.781967	15.5145	5.62923	10.145	20.5975
XLOC_044791	CUFF.55999.1	101.537	32.9732	98.9084	92.6935	139.287	135.638	236.014	128.458	134.986	101.88	61.83	75.0689	110.818	110.708	83.1889	52.286
XLOC_044994	LOC100851735	101.537	109.556	70.4228	124.808	113.459	140.511	264.84	174.336	190.505	237.721	101.247	106.348	191.715	183.888	138.986	104.572
XLOC_056735	TMEM194A	101.537	90.4105	144.802	52.5507	95.0106	74.7228	9.00816	13.7633	11.9746	12.9372	4.63725	17.5943	12.19	2.81461	17.2465	38.0262
XLOC_004272	APH1B	100.614	104.238	124.229	25.9104	90.3985	32.4882	1.80163	8.02861	8.70878	3.2343	1.54575	8.21066	3.32454	0.938205	7.10149	1.58443
XLOC_010421	RAP2A	100.614	166.993	75.9616	60.2143	72.8722	81.2204	10.8098	35.5553	106.683	58.2174	66.4672	40.2713	29.9209	26.2697	11.1595	36.4418
XLOC_019887	CENPL	100.614	180.821	139.263	79.1909	52.5787	50.3566	19.818	47.0247	5.44299	8.08575	10.8202	8.99262	17.7309	8.44384	4.05799	6.3377
XLOC_046040	CUFF.56350.2	100.614	76.583	114.734	87.5844	41.5095	65.7885	86.4784	99.7842	104.505	40.4287	133.707	65.6853	138.523	121.967	344.929	264.599
XLOC_046109	CUFF.56926.1	100.614	157.421	140.054	498.866	470.441	760.223	0	44.7308	1.0886	1.61715	0	0	6.64908	0	0	0
XLOC_050349	SLC35D1	100.614	298.886	256.37	132.836	100.545	99.0889	5.4049	21.7919	14.1518	30.7258	9.2745	9.77459	16.6227	3.75282	13.1885	26.9352
XLOC_060228	SLC30A9	100.614	199.967	178.035	141.595	113.459	101.525	10.8098	2.29389	16.329	50.1316	23.9591	27.7598	8.86544	0	10.145	7.92213
XLOC_060245	OCIAD1	100.614	215.921	68.8402	36.1286	30.4403	42.2346	34.231	67.6697	81.6448	33.9601	74.9689	93.4451	77.5726	90.0676	41.5944	34.8574
XLOC_063402	SLC36A1	100.614	84.0286	65.6752	29.5597	39.6646	17.8685	3.60327	18.3511	4.35439	43.663	14.6846	14.8574	32.1372	10.3203	93.3339	74.468
XLOC_063551	RFXANK	100.614	9.57287	34.0245	82.1104	92.2433	46.2956	115.304	261.503	38.1009	42.0459	27.8235	36.3615	34.3536	70.3653	36.5219	83.9745
XLOC_000851	AGTR1	99.6913	86.1559	23.738	55.8351	56.2684	44.6712	236.014	100.931	165.467	77.6232	70.3316	52.0008	31.029	91.0058	101.45	199.638
XLOC_012863	RAE1	99.6913	181.885	121.855	109.845	79.3293	64.9763	39.6359	80.2861	35.9237	32.343	61.0571	66.8582	49.8681	56.2923	34.4929	19.0131
XLOC_014941	CSPP1	99.6913	121.256	95.7433	62.7688	43.3544	46.2956	12.6114	2.29389	14.1518	1.61715	13.1389	23.459	26.5963	20.6405	10.145	72.8836
XLOC_019811	VAMP3	99.6913	142.529	48.2673	39.0481	35.0525	29.2393	36.0327	134.193	22.8605	38.8116	47.1454	62.9484	36.5699	56.2923	63.9134	68.1303
XLOC_039613	C23H6orf106	99.6913	2.12731	12.6603	122.983	88.5536	79.596	59.4539	149.103	43.5439	21.0229	17.0032	31.6697	57.6254	22.5169	21.3045	22.182
XLOC_050081	POGZ	99.6913	218.049	102.865	109.116	85.7863	65.7885	39.6359	28.6736	50.0755	43.663	61.0571	31.2787	27.7045	26.2697	52.7539	66.5459
XLOC_056493	LPCAT3	99.6913	25.5277	53.0149	89.774	120.839	82.0326	4460.84	6912.63	2578.89	916.924	2545.85	1459.93	2829.18	3194.59	1152.47	903.123
XLOC_060155	EIF4E	99.6913	145.72	56.18	179.913	256.436	173.812	120.709	100.931	136.075	103.498	117.477	132.543	108.602	137.916	97.3919	95.0655
XLOC_062971	CARM1	99.6913	6.38192	30.8594	42.6974	71.9498	48.7322	169.353	87.1678	95.7966	45.2802	56.4199	73.5049	182.85	77.871	190.726	123.585
XLOC_066904	ERMP1	99.6913	138.275	118.69	83.2052	81.1741	80.4082	3.60327	33.2614	26.1263	9.7029	21.6405	31.6697	8.86544	4.69102	5.07249	38.0262
XLOC_070569	PPIL4	99.6913	125.511	51.4323	41.2377	87.6312	62.5397	21.6196	20.645	13.0632	24.2572	13.9117	18.3762	12.19	8.44384	13.1885	19.0131
XLOC_007630	CUFF.9073.1	98.7683	109.556	167.749	79.9208	86.7087	58.4787	138.726	186.952	160.024	122.903	108.202	161.476	239.367	239.242	160.291	72.8836
XLOC_023848	GPT2	98.7683	104.238	133.724	33.574	29.5179	14.6197	54.049	10.3225	41.3667	63.0688	108.975	51.6098	64.2744	53.4777	64.9279	55.4549
XLOC_027738	SSH2	98.7683	80.8376	186.739	142.325	142.055	122.643	5.4049	18.3511	14.1518	14.5543	40.1895	31.6697	12.19	10.3203	12.174	6.3377
XLOC_030699	USP37	98.7683	79.774	10.2865	60.5792	68.2601	37.3614	19.818	10.3225	30.4807	11.32	13.9117	30.1057	6.64908	14.0731	12.174	11.091
XLOC_037739	VGLL4	98.7683	27.655	30.8594	159.112	191.866	148.633	37.8343	74.5514	45.7211	35.5773	29.3692	14.0754	73.1399	26.2697	85.2179	50.7016
XLOC_057214	TMCC3	98.7683	188.267	203.356	121.523	139.287	150.258	9.00816	57.3472	6.53158	37.1944	12.366	17.9852	21.0554	6.56743	20.29	15.8443
XLOC_057299	SPATS2	98.7683	78.7103	32.4419	225.53	92.2433	98.2767	14.4131	33.2614	32.6579	1.61715	45.5996	11.3385	68.7072	32.8372	10.145	42.7795
XLOC_070326	WTAP	98.7683	149.975	113.151	48.9013	91.3209	57.6665	52.2473	40.1431	32.6579	22.6401	30.1421	23.459	12.19	24.3933	28.406	30.1041
XLOC_007709	CUFF.10144.3	97.8452	319.096	125.811	58.3896	50.7338	30.8637	0	2.29389	0	0	0	0	0	0	0	0
XLOC_025013	NLRP9	97.8452	87.2195	238.171	121.888	143.9	174.624	0	3.44083	0	0	0	0	2.21636	0	1.0145	0
XLOC_027085	ABR	97.8452	14.8911	95.7433	114.225	125.451	118.582	288.261	130.752	120.834	35.5773	60.2842	85.6254	130.765	174.506	43.6234	28.5197
XLOC_027515	CUFF.35631.1	97.8452	129.766	315.715	308.735	442.768	670.88	1886.31	2565.72	1366.19	441.482	523.236	344.848	432.19	1386.67	96.3774	61.7926
XLOC_030731	WDFY1	97.8452	151.039	117.899	52.1857	62.7255	41.4224	55.8506	19.4981	25.0377	22.6401	38.6437	33.6246	68.7072	19.7023	43.6234	33.2729
XLOC_042870	HN1L	97.8452	55.3099	125.02	180.643	157.736	144.572	34.231	118.135	19.5948	66.3031	25.5049	89.9262	31.029	61.9215	38.5509	33.2729
XLOC_047471	SUPV3L1	97.8452	174.439	47.476	27.0052	25.8281	19.4929	19.818	22.9389	10.886	14.5543	26.2777	20.3312	12.19	17.8259	4.05799	11.091
XLOC_050356	JAK1	97.8452	155.293	155.088	104.736	124.528	209.549	86.4784	37.8492	55.5185	69.5374	17.0032	23.068	26.5963	10.3203	60.8699	136.261
XLOC_066949	OSTF1	97.8452	254.213	166.166	59.1195	89.476	46.2956	68.462	27.5267	134.986	472.208	140.663	122.378	155.145	151.051	176.523	88.7278
XLOC_070331	IGF2R	97.8452	87.2195	49.0585	9.48831	8.3019	6.49763	27.0245	18.3511	26.1263	46.8973	31.6879	52.0008	108.602	15.9495	151.16	182.209
XLOC_075166	UTP14A	97.8452	173.375	51.4323	25.9104	37.8198	22.7417	37.8343	84.8739	29.3921	37.1944	40.9624	31.2787	14.4063	26.2697	28.406	19.0131
XLOC_012621	SEC61A2	96.9221	144.657	174.87	95.613	111.614	75.535	28.8261	47.0247	44.6325	74.3889	74.9689	62.5574	96.4117	46.9102	51.7394	38.0262
XLOC_012806	STK35	96.9221	151.039	84.6656	46.3468	47.0441	18.6807	0	21.7919	6.53158	14.5543	10.0474	15.2484	11.0818	11.2585	2.029	12.6754
XLOC_016972	COPB1	96.9221	103.174	57.7625	62.4039	35.0525	31.676	14.4131	36.7022	18.5062	27.4915	15.4575	23.85	25.4881	49.7248	24.348	12.6754
XLOC_019331	SNRPE	96.9221	287.186	56.9712	60.2143	45.1992	29.2393	50.4457	60.7881	84.9106	80.8575	138.345	82.4976	75.3562	93.8205	150.146	126.754
XLOC_027077	TP53I13	96.9221	12.7638	35.607	14.9623	14.7589	26.8027	3.60327	34.4083	30.4807	22.6401	13.9117	0.781967	8.86544	1.87641	9.13049	7.92213
XLOC_030296	CUFF.39728.1	96.9221	5.31826	0.791267	143.784	39.6646	47.1078	0	136.486	0	3.2343	0	0	11.0818	0	13.1885	23.7664
XLOC_046290	MAK16	96.9221	73.392	180.409	289.394	276.73	409.351	549.498	1447.44	558.45	302.407	567.29	299.884	370.132	789.968	149.131	175.871
XLOC_048402	RAB30	96.9221	97.856	143.219	98.1675	91.3209	82.8448	14.4131	5.73472	1.0886	3.2343	3.0915	9.38361	1.10818	2.81461	2.029	7.92213
XLOC_048609	TM7SF2	96.9221	2.12731	49.8498	77.3662	113.459	90.9668	10.8098	99.7842	26.1263	9.7029	10.8202	27.7598	42.1108	20.6405	58.8409	12.6754
XLOC_051044	CACHD1	96.9221	115.938	182.783	149.258	112.537	89.3424	0	16.0572	5.44299	21.0229	2.31862	3.51885	28.8127	0	7.10149	23.7664
XLOC_054086	IFRD1	96.9221	158.484	66.4664	43.7922	42.4319	24.3661	45.0408	27.5267	26.1263	33.9601	19.3219	44.5721	15.5145	28.1461	25.3625	93.4811
XLOC_057253	ESPL1	96.9221	76.583	56.18	14.9623	13.8365	12.9953	7.20653	42.4369	11.9746	21.0229	11.5931	23.068	26.5963	30.9608	24.348	12.6754
XLOC_057759	CUFF.72743.3	96.9221	2.12731	93.3695	110.21	111.614	151.07	3118.63	1518.55	2054.18	536.894	1496.29	1238.25	2191.98	1749.75	767.975	662.29
XLOC_004029	RPL4	95.9991	161.675	103.656	135.756	71.9498	69.8495	454.011	525.301	203.568	245.807	311.469	455.887	416.676	356.518	558.989	423.042
XLOC_004358	EXOC5	95.9991	228.685	161.418	98.1675	51.6563	51.9811	19.818	19.4981	32.6579	33.9601	71.8774	35.9705	14.4063	45.972	17.2465	7.92213
XLOC_017817	AGBL2	95.9991	158.484	108.404	82.1104	49.8114	40.6102	0	17.2042	0	0	2.31862	1.17295	0	3.75282	1.0145	0
XLOC_019438	CUFF.24467.1	95.9991	85.0922	60.1363	51.4558	22.1384	6.49763	93.6849	13.7633	70.7588	92.1775	19.3219	22.2861	63.1663	80.6856	116.667	136.261
XLOC_026973	PPM1E	95.9991	57.4372	106.821	85.7597	172.495	147.009	207.188	77.9922	179.619	85.7089	198.629	101.265	257.098	205.467	118.696	79.2213
XLOC_027909	ADORA2B	95.9991	164.866	55.3887	78.0961	24.9057	70.6617	7.20653	17.2042	3.26579	0	18.549	2.73689	13.2982	7.50564	14.203	0
XLOC_037330	PBRM1	95.9991	41.4825	32.4419	67.513	89.476	76.3472	41.4376	14.9103	27.2149	74.3889	27.8235	42.6172	24.38	22.5169	29.4205	31.6885
XLOC_039929	C23H6orf228	95.9991	73.392	52.2236	28.8299	29.5179	22.7417	75.6686	188.099	108.86	166.566	256.594	233.808	78.6808	180.135	64.9279	68.1303
XLOC_041373	MAPK4	95.9991	77.6466	26.1118	225.165	297.023	359.806	0	16.0572	2.17719	0	0	0	1.10818	0	7.10149	1.58443
XLOC_044971	MCMBP	95.9991	129.766	120.273	47.8065	23.0608	26.8027	64.8588	51.6125	50.0755	88.9432	57.9656	46.918	80.8971	65.6743	24.348	23.7664
XLOC_000692	NCBP2	95.076	82.9649	130.559	152.908	98.7004	184.37	306.278	303.94	407.135	302.407	346.248	462.534	233.826	630.473	260.726	55.4549
XLOC_003845	SYNE2	95.076	127.638	66.4664	66.4182	48.889	64.1641	43.2392	37.8492	28.3035	3.2343	33.2336	21.1131	4.43272	22.5169	32.464	19.0131
XLOC_003970	TRIM36	95.076	171.248	129.768	36.8584	36.8973	35.737	0	16.0572	7.62018	3.2343	13.9117	3.90984	11.0818	3.75282	0	3.16885
XLOC_007364	SMC6	95.076	43.6098	45.1022	63.4987	27.673	25.9905	21.6196	26.3797	64.2272	69.5374	27.8235	46.1361	29.9209	43.1574	50.7249	49.1172
XLOC_007425	LHX2	95.076	48.928	34.0245	44.5221	25.8281	37.3614	1.80163	6.88167	15.2404	16.1715	10.0474	1.95492	8.86544	12.1967	5.07249	7.92213
XLOC_007720	EFEMP1	95.076	135.084	47.476	11.6779	6.45703	7.30984	0	0	0	0	0	0	0	0	0	0
XLOC_019499	GNB1	95.076	157.421	108.404	73.352	101.468	107.211	55.8506	25.2328	38.1009	97.029	17.0032	39.0984	64.2744	28.1461	118.696	107.741
XLOC_021855	TMEM184C	95.076	166.993	96.5346	50.726	39.6646	44.6712	57.6522	219.066	48.9869	32.343	117.477	122.769	62.0581	23.4551	37.5364	30.1041
XLOC_037486	RPN1	95.076	84.0286	51.4323	21.8961	13.8365	12.1831	84.6767	98.6372	51.1641	43.663	70.3316	85.6254	79.789	87.253	43.6234	61.7926
XLOC_039508	NUP153	95.076	95.7287	37.9808	104.371	128.218	132.389	32.4294	110.107	56.6071	105.115	77.2875	59.0385	44.3272	51.6013	27.3915	23.7664
XLOC_043184	RAC1	95.076	189.33	180.409	80.2857	64.5703	90.9668	153.139	154.838	161.112	218.315	248.093	282.29	279.261	239.242	346.958	350.158
XLOC_048623	SSSCA1	95.076	9.57287	16.6166	10.9481	26.7506	13.8075	12.6114	37.8492	7.62018	1.61715	39.4166	19.9402	22.1636	24.3933	4.05799	4.75328
XLOC_050222	WDR47	95.076	127.638	163.792	76.6364	58.1133	62.5397	10.8098	28.6736	17.4176	29.1087	9.2745	25.4139	6.64908	22.5169	20.29	17.4287
XLOC_056607	DAZAP2	95.076	92.5378	37.9808	37.9532	23.0608	43.859	160.345	134.193	304.807	169.801	89.6535	229.507	313.615	235.489	153.189	45.9483
XLOC_000114	TFG	94.1529	123.384	82.2918	114.225	56.2684	114.521	39.6359	26.3797	35.9237	25.8744	17.7761	21.8951	31.029	28.1461	52.7539	25.3508
XLOC_019343	CUFF.23588.1	94.1529	37.2278	67.2577	20.4364	20.2935	106.399	971.08	127.311	763.107	339.601	498.504	290.501	633.879	639.856	409.857	194.884
XLOC_023857	TMEM188	94.1529	164.866	79.918	137.945	120.839	89.3424	1.80163	14.9103	9.79738	11.32	31.6879	8.99262	14.4063	15.0113	6.08699	9.50655
XLOC_026962	DYNLL2	94.1529	54.2463	95.7433	199.984	176.185	154.319	18.0163	65.3758	28.3035	27.4915	63.3757	93.0541	65.3826	28.1461	100.435	61.7926
XLOC_028141	CDC27	94.1529	178.694	205.729	90.5039	84.8639	53.6055	18.0163	76.8453	48.9869	76.006	54.8741	63.3394	36.5699	35.6518	19.2755	30.1041
XLOC_043092	RABGEF1	94.1529	81.9013	32.4419	132.107	109.77	101.525	12.6114	13.7633	19.5948	37.1944	27.0506	28.9328	34.3536	6.56743	14.203	7.92213
XLOC_044678	TRIM8	94.1529	24.464	56.18	97.8026	67.3376	95.0279	216.196	48.1717	47.8983	155.246	63.3757	22.6771	83.1135	18.7641	159.276	144.183
XLOC_003706	HERC1	93.2299	61.6919	17.4079	55.1052	91.3209	71.4739	145.932	120.429	106.683	66.3031	58.7385	64.9033	32.1372	60.0451	63.9134	190.131
XLOC_010435	TPP2	93.2299	204.221	101.282	18.6117	32.2852	21.9295	1.80163	1.14694	25.0377	11.32	20.0947	24.241	28.8127	12.1967	18.261	17.4287
XLOC_012712	CUFF.16213.1	93.2299	104.238	8.70394	6.2039	0.922433	16.2441	0	0	0	0	0	0	0	0	0	0
XLOC_022093	CUFF.28574.1	93.2299	39.3551	41.1459	2.18961	13.8365	4.06102	263.038	25.2328	158.935	166.566	147.619	76.2418	169.552	115.399	306.379	275.69
XLOC_022121	PRR14L	93.2299	3.19096	14.2428	56.2	68.2601	23.5539	30.6278	21.7919	34.8351	21.0229	64.1486	43.7902	22.1636	10.3203	120.725	17.4287
XLOC_024587	LOC100850819	93.2299	60.6282	14.2428	58.3896	102.39	107.211	64.8588	325.732	42.4553	24.2572	31.6879	26.1959	22.1636	14.0731	4.05799	7.92213
XLOC_027342	CDC6	93.2299	20.2094	106.03	181.738	273.04	277.774	9.00816	27.5267	4.35439	3.2343	4.63725	8.99262	7.75726	5.62923	7.10149	6.3377
XLOC_070085	SENP6	93.2299	102.111	163.792	91.2338	66.4152	90.1546	88.28	222.507	106.683	174.652	124.433	186.108	79.789	186.703	44.6379	38.0262
XLOC_007986	TOR2A	92.3068	47.8644	22.1555	32.1143	27.673	26.8027	1.80163	1.14694	1.0886	0	0	2.73689	13.2982	2.81461	5.07249	1.58443
XLOC_016916	ARCN1	92.3068	148.911	167.749	82.8403	40.5871	64.9763	57.6522	89.4617	62.05	77.6232	111.294	75.4598	87.5462	84.4384	77.1019	87.1434
XLOC_028290	LOC100850711	92.3068	184.012	80.7092	9.48831	22.1384	11.3709	18.0163	10.3225	25.0377	132.606	31.6879	45.3541	18.8391	10.3203	30.435	12.6754
XLOC_030062	MCM6	92.3068	185.076	125.02	63.1338	53.5011	51.9811	46.8424	13.7633	57.6957	64.686	92.745	59.0385	35.4618	75.0564	36.5219	38.0262
XLOC_030577	UBXN4	92.3068	30.8459	48.2673	113.86	108.847	134.826	91.8833	63.082	67.493	95.4118	33.2336	61.7754	82.0053	61.9215	97.3919	57.0393
XLOC_035488	BAZ1A	92.3068	44.6734	37.1895	48.1714	33.2076	25.1783	10.8098	43.5839	25.0377	27.4915	17.0032	17.2033	18.8391	15.9495	13.1885	50.7016
XLOC_043094	TYW1	92.3068	215.921	50.6411	55.8351	32.2852	59.2909	25.2229	17.2042	3.26579	1.61715	10.0474	24.241	3.32454	3.75282	6.08699	4.75328
XLOC_044825	ATAD1	92.3068	128.702	38.7721	65.3234	96.8555	97.4645	54.049	96.3433	72.936	58.2174	156.121	220.515	96.4117	60.0451	66.9569	55.4549
XLOC_048770	HTATIP2	92.3068	204.221	56.9712	28.4649	12.9141	8.12204	19.818	1.14694	78.379	33.9601	38.6437	75.0689	48.7599	24.3933	143.044	101.403
XLOC_053486	LOC100137763	92.3068	20.2094	14.2428	33.2091	32.2852	34.1126	0	10.3225	6.53158	1.61715	0	1.95492	15.5145	2.81461	1.0145	1.58443
XLOC_054251	ZC3HAV1	92.3068	8.50922	11.0777	2.18961	1.84487	5.68543	27.0245	0	14.1518	14.5543	5.41012	1.95492	6.64908	12.1967	2.029	1.58443
XLOC_063446	HMMR	92.3068	174.439	93.3695	87.5844	79.3293	92.5912	61.2555	69.9636	43.5439	32.343	40.1895	51.6098	44.3272	49.7248	78.1164	30.1041
XLOC_003684	ATP5S	91.3837	120.193	93.3695	463.832	310.86	652.2	10.8098	177.776	10.886	9.7029	17.7761	5.47377	0	6.56743	27.3915	6.3377
XLOC_010544	COG6	91.3837	107.429	83.8743	45.9818	35.0525	65.7885	0	8.02861	3.26579	1.61715	5.41012	3.51885	0	2.81461	4.05799	17.4287
XLOC_022000	SUDS3	91.3837	143.593	134.515	111.67	107.002	126.704	57.6522	55.0533	51.1641	40.4287	66.4672	55.5197	63.1663	51.6013	121.74	93.4811
XLOC_043406	ARHGAP17	91.3837	115.938	143.219	22.626	62.7255	42.2346	12.6114	11.4694	22.8605	30.7258	20.0947	18.3762	31.029	12.1967	87.2469	80.8057
XLOC_012184	USP6NL	90.4607	131.893	164.584	254.36	201.09	215.234	90.0816	56.2003	53.3413	97.029	80.379	83.2795	43.219	37.5282	22.319	42.7795
XLOC_017669	LOC782175	90.4607	42.5461	15.8253	8.02857	4.61217	6.49763	0	0	2.17719	1.61715	3.0915	2.73689	0	1.87641	0	0
XLOC_030370	HP1BP3	90.4607	88.2832	10.2865	71.1623	144.822	80.4082	97.2882	48.1717	121.923	50.1316	106.657	50.8279	49.8681	121.028	75.0729	38.0262
XLOC_030641	WDR12	90.4607	9.57287	14.2428	22.626	19.3711	12.1831	34.231	17.2042	21.7719	22.6401	21.6405	23.85	8.86544	29.0843	20.29	6.3377
XLOC_033599	TNPO1	90.4607	126.575	99.6996	41.9675	40.5871	53.6055	16.2147	34.4083	67.493	45.2802	34.0065	39.0984	47.6517	45.0338	54.7829	30.1041
XLOC_035502	SEC23A	90.4607	69.1374	53.0149	35.3987	17.5262	17.0563	55.8506	28.6736	22.8605	35.5773	19.3219	14.0754	17.7309	20.6405	23.3335	26.9352
XLOC_039291	POLR1C	90.4607	123.384	231.841	91.9636	105.157	162.441	203.584	340.643	187.239	122.903	183.944	197.056	212.771	365.9	109.566	152.105
XLOC_054015	DMTF1	90.4607	132.957	89.4132	52.9156	76.562	78.7838	108.098	29.8206	158.935	116.435	33.2336	88.3623	134.09	122.905	166.378	275.69
XLOC_070145	REV3L	90.4607	54.2463	49.0585	56.9299	80.2517	85.2814	30.6278	36.7022	27.2149	53.3659	12.366	11.7295	8.86544	31.899	10.145	34.8574
XLOC_003736	LOC100851916	89.5376	140.402	108.404	89.4091	72.8722	64.1641	0	10.3225	3.26579	27.4915	11.5931	14.4664	4.43272	2.81461	1.0145	4.75328
XLOC_019930	TPR	89.5376	113.811	64.0926	42.3325	38.7422	85.2814	19.818	19.4981	38.1009	24.2572	35.5522	40.2713	25.4881	26.2697	34.4929	14.2598
XLOC_030266	RNF19B	89.5376	130.829	124.229	67.8779	53.5011	48.7322	0	42.4369	0	1.61715	11.5931	4.30082	2.21636	4.69102	3.0435	0
XLOC_047439	HNRNPF	89.5376	103.174	72.0053	97.8026	37.8198	51.1688	106.296	80.2861	105.594	126.138	91.9721	179.462	95.3035	118.214	96.3774	49.1172
XLOC_050011	SHC1	89.5376	152.102	105.238	62.4039	82.0966	73.9106	19.818	35.5553	6.53158	17.7886	9.2745	15.6393	16.6227	4.69102	26.377	11.091
XLOC_057440	RAB5B	89.5376	80.8376	185.156	155.097	136.52	203.051	203.584	143.368	123.012	152.012	225.679	235.372	335.779	145.422	157.247	139.429
XLOC_060527	PPARGC1A	89.5376	48.928	68.049	94.5182	89.476	75.535	0	4.58778	6.53158	0	0	0	0	1.87641	0	38.0262
XLOC_004385	PPP2R5E	88.6145	75.5193	64.8839	79.5558	39.6646	73.0984	59.4539	92.9025	69.6702	72.7717	54.8741	70.768	59.8417	66.6125	20.29	14.2598
XLOC_007641	FEZ2	88.6145	80.8376	131.35	158.017	130.986	175.436	45.0408	50.4656	44.6325	42.0459	37.8709	52.3918	33.2454	31.899	58.8409	41.1951
XLOC_017524	AMPD3	88.6145	136.148	135.307	36.8584	29.5179	24.3661	1.80163	0	2.17719	0	0	1.17295	4.43272	0	8.11599	0
XLOC_019987	ADIPOR1	88.6145	141.466	80.7092	66.7831	74.7171	103.15	21.6196	50.4656	14.1518	12.9372	54.8741	39.4894	36.5699	31.899	57.8264	57.0393
XLOC_023890	CPNE2	88.6145	42.5461	58.5538	11.6779	58.1133	85.2814	5.4049	17.2042	4.35439	11.32	0.772875	5.47377	4.43272	11.2585	7.10149	25.3508
XLOC_041230	CYB5A	88.6145	81.9013	121.855	118.239	79.3293	64.1641	3.60327	19.4981	3.26579	17.7886	2.31862	1.95492	0	4.69102	6.08699	15.8443
XLOC_042903	TCEB2	88.6145	103.174	105.238	61.674	38.7422	61.7275	297.269	264.944	709.765	295.938	557.243	470.353	920.898	707.406	1062.18	1123.36
XLOC_048692	TNFRSF10A	88.6145	45.7371	90.2044	58.7545	92.2433	100.713	0	9.17556	0	0	0.772875	0	0	2.81461	0	0
XLOC_050618	MAEL	88.6145	126.575	116.316	96.7078	59.0357	74.7228	3.60327	3.44083	3.26579	0	3.86437	3.51885	1.10818	3.75282	0	0
XLOC_053612	HERPUD2	88.6145	195.712	193.86	127.362	124.528	102.338	7.20653	14.9103	8.70878	11.32	6.95587	9.77459	4.43272	7.50564	25.3625	23.7664
XLOC_057335	ARID2	88.6145	125.511	87.0394	48.5364	99.6228	39.798	16.2147	17.2042	74.0246	35.5773	21.6405	26.9779	54.3008	19.7023	20.29	4.75328
XLOC_057712	FBXL14	88.6145	95.7287	83.083	136.851	143.9	122.643	106.296	13.7633	104.505	187.589	96.6094	73.8959	59.8417	25.3315	110.58	88.7278
XLOC_060593	CUFF.75025.1	88.6145	43.6098	33.2332	49.6312	48.889	29.2393	0	6.88167	126.277	37.1944	8.50162	7.81967	7.75726	19.7023	16.232	9.50655
XLOC_060681	SEC31A	88.6145	191.457	129.768	108.751	105.157	102.338	28.8261	27.5267	32.6579	106.732	71.1045	85.6254	60.9499	60.0451	106.522	134.676
XLOC_063149	PRR7	88.6145	125.511	81.5005	74.8117	103.313	85.2814	823.346	19.4981	840.397	711.546	377.163	284.636	1089.34	254.253	1664.79	2333.86
XLOC_070624	SFT2D1	88.6145	168.057	62.5101	87.5844	30.4403	67.4129	9.00816	14.9103	23.9491	87.3261	18.549	22.2861	21.0554	81.6238	64.9279	104.572
XLOC_075403	UXT	88.6145	0	5.53887	12.4078	22.1384	3.24882	18.0163	92.9025	20.6833	6.4686	43.281	26.1959	27.7045	70.3653	31.4495	20.5975
XLOC_004421	DCAF4	87.6915	0	18.9904	26.2753	91.3209	54.4177	196.378	138.78	151.315	253.892	95.0636	20.3312	179.525	144.484	420.002	684.472
XLOC_012576	CUFF.17805.3	87.6915	49.9917	90.9957	287.934	228.763	185.182	0	5.73472	0	3.2343	0	0	0	1.87641	0	0
XLOC_015211	NCOA2	87.6915	109.556	141.637	104.736	73.7947	113.709	3.60327	40.1431	11.9746	8.08575	13.9117	7.81967	5.5409	5.62923	3.0435	9.50655
XLOC_024196	SAE1	87.6915	87.2195	56.9712	31.3844	43.3544	15.4319	45.0408	34.4083	15.2404	14.5543	13.9117	32.0607	23.2718	29.0843	33.4785	12.6754
XLOC_024489	HSBP1	87.6915	69.1374	175.661	151.083	221.384	364.68	682.819	578.06	1112.55	782.7	1353.3	533.693	786.808	1162.44	1027.69	1034.63
XLOC_033689	OSMR	87.6915	40.4188	18.9904	45.9818	47.9665	30.8637	284.658	89.4617	336.377	80.8575	152.256	66.4672	62.0581	417.501	99.4209	153.689
XLOC_044861	TM9SF3	87.6915	128.702	142.428	82.8403	66.4152	91.779	135.122	42.4369	115.391	142.309	108.202	201.748	115.251	64.7361	116.667	79.2213
XLOC_047341	VCL	87.6915	189.33	118.69	44.887	40.5871	48.7322	93.6849	26.3797	85.9992	77.6232	30.1421	67.2492	85.3299	30.0225	78.1164	60.2082
XLOC_050434	KIAA0494	87.6915	199.967	166.166	77.3662	80.2517	58.4787	28.8261	45.8778	32.6579	21.0229	32.4607	38.3164	45.4354	31.899	20.29	9.50655
XLOC_056847	HMGXB4	87.6915	28.7186	18.1991	75.5416	61.803	47.1078	3.60327	3.44083	5.44299	8.08575	12.366	16.0303	6.64908	6.56743	14.203	4.75328
XLOC_057541	C5H22orf28	87.6915	130.829	97.3258	78.826	64.5703	46.2956	30.6278	88.3147	18.5062	29.1087	55.647	45.7451	44.3272	73.18	45.6524	39.6106
XLOC_060463	HADH	87.6915	181.885	138.472	58.3896	39.6646	39.798	12.6114	13.7633	17.4176	6.4686	17.7761	14.0754	11.0818	21.5787	28.406	17.4287
XLOC_067471	DCAF12	87.6915	55.3099	57.7625	84.6649	151.279	173.812	10.8098	57.3472	21.7719	38.8116	20.0947	29.7148	17.7309	16.8877	27.3915	19.0131
XLOC_003742	MNS1	86.7684	148.911	63.3014	59.4844	95.0106	100.713	0	0	15.2404	21.0229	24.732	5.08279	12.19	3.75282	18.261	17.4287
XLOC_007660	SOS1	86.7684	137.211	106.03	53.2805	44.2768	36.5492	5.4049	2.29389	4.35439	3.2343	15.4575	7.81967	3.32454	18.7641	9.13049	11.091
XLOC_012240	CUFF.16006.1	86.7684	5.31826	0	90.5039	23.9833	51.9811	0	1.14694	0	0	0	0	0	0	0	0
XLOC_021751	LOC100852216	86.7684	53.1826	51.4323	21.8961	15.6814	6.49763	64.8588	34.4083	35.9237	22.6401	44.0539	68.0312	28.8127	30.0225	47.6814	79.2213
XLOC_024602	CMTM4	86.7684	45.7371	41.1459	60.2143	35.9749	39.798	140.527	8.02861	79.4676	51.7488	54.8741	60.6025	93.0871	37.5282	88.2614	53.8705
XLOC_030480	CUFF.36872.4	86.7684	181.885	42.7284	28.1	33.2076	21.1173	16.2147	9.17556	25.0377	14.5543	34.7794	49.2639	33.2454	15.0113	28.406	12.6754
XLOC_035480	EGLN3	86.7684	112.747	79.918	25.5455	31.3627	38.9858	27.0245	14.9103	16.329	24.2572	13.1389	11.3385	23.2718	14.0731	5.07249	1.58443
XLOC_039598	CUTA	86.7684	85.0922	73.5878	24.0857	69.1825	88.5302	23.4212	14.9103	68.5816	32.343	35.5522	42.2262	62.0581	68.4889	83.1889	83.9745
XLOC_041239	DSEL	86.7684	67.0101	15.0341	31.7494	22.1384	26.8027	41.4376	83.727	29.3921	29.1087	33.2336	30.8877	18.8391	30.0225	24.348	66.5459
XLOC_050888	CEPT1	86.7684	76.583	47.476	49.9961	20.2935	52.7933	248.625	205.303	704.322	173.035	571.155	378.863	344.644	373.405	646.236	724.082
XLOC_050980	LRRC8B	86.7684	136.148	91.787	67.1481	61.803	27.6149	0	3.44083	0	0	0	0	0	0	0	0
XLOC_057423	IL23A	86.7684	91.4741	261.118	89.774	186.332	155.131	376.541	190.393	290.655	226.401	315.333	394.503	132.982	420.316	146.088	172.702
XLOC_062896	AKAP8	86.7684	32.9732	13.4515	24.8156	7.37947	8.93424	54.049	84.8739	38.1009	46.8973	90.4264	69.2041	49.8681	76.9328	70.0004	107.741
XLOC_063138	EIF4E1B	86.7684	55.3099	56.18	121.158	72.8722	77.9716	0	17.2042	1.0886	0	0	0	0	0	0	4.75328
XLOC_063380	GRPEL2	86.7684	82.9649	85.4568	145.244	57.1909	75.535	10.8098	35.5553	6.53158	14.5543	5.41012	16.4213	11.0818	6.56743	7.10149	6.3377
XLOC_070211	SYNCRIP	86.7684	107.429	98.1171	74.8117	88.5536	77.9716	54.049	145.662	99.0624	105.115	83.4705	128.243	58.7335	98.5115	64.9279	99.8188
XLOC_075814	EIF2S3	86.7684	182.948	126.603	50.726	37.8198	97.4645	82.8751	76.8453	107.771	388.116	140.663	132.152	68.7072	146.36	121.74	68.1303
XLOC_000422	RYK	85.8453	143.593	155.088	97.8026	62.7255	64.1641	5.4049	16.0572	30.4807	29.1087	37.8709	27.3689	43.219	10.3203	17.2465	34.8574
XLOC_003945	ZC3H14	85.8453	73.392	107.612	186.117	131.908	104.774	281.055	281.001	165.467	219.932	248.866	190.018	219.42	344.321	132.899	122.001
XLOC_003975	TMED7	85.8453	166.993	29.2769	18.2468	26.7506	23.5539	136.924	30.9675	120.834	77.6232	112.067	105.175	52.0845	51.6013	63.9134	38.0262
XLOC_007718	SMEK2	85.8453	102.111	61.7188	108.751	69.1825	77.9716	64.8588	100.931	48.9869	92.1775	54.1012	43.3992	49.8681	60.9833	33.4785	38.0262
XLOC_015162	PCMTD1	85.8453	108.493	83.083	48.1714	46.1217	34.1126	1.80163	6.88167	4.35439	25.8744	9.2745	9.38361	1.10818	10.3203	34.4929	19.0131
XLOC_016962	PLEKHA7	85.8453	6.38192	4.7476	32.4792	19.3711	16.2441	16.2147	13.7633	9.79738	33.9601	13.1389	14.4664	27.7045	6.56743	28.406	34.8574
XLOC_019708	TP53BP2	85.8453	161.675	271.405	157.287	85.7863	104.774	169.353	24.0858	210.099	266.83	105.884	138.408	154.037	167.939	55.7974	93.4811
XLOC_021904	NUDT6	85.8453	36.1642	26.9031	200.349	271.195	359.806	5.4049	88.3147	0	4.85145	0	5.08279	0	0.938205	9.13049	0
XLOC_028137	GOSR2	85.8453	171.248	143.219	44.5221	51.6563	30.0515	5.4049	21.7919	9.79738	21.0229	28.5964	26.9779	12.19	12.1967	6.08699	11.091
XLOC_030558	ACVR2A	85.8453	121.256	135.307	86.4896	183.564	147.009	54.049	72.2575	124.1	61.4517	100.474	53.1738	84.2217	76.9328	11.1595	11.091
XLOC_030858	PNRC2	85.8453	172.312	114.734	66.7831	35.9749	92.5912	48.6441	26.3797	253.643	182.738	108.202	62.9484	142.955	92.8823	167.392	79.2213
XLOC_033588	RGNEF	85.8453	125.511	192.278	141.595	81.1741	81.2204	1.80163	9.17556	0	3.2343	2.31862	1.56393	1.10818	4.69102	7.10149	17.4287
XLOC_042863	UBE2I	85.8453	58.5009	52.2236	57.6597	34.13	38.1736	12.6114	21.7919	23.9491	33.9601	44.8267	35.5795	31.029	47.8484	52.7539	53.8705
XLOC_063855	PHAX	85.8453	119.129	37.1895	73.352	32.2852	49.5444	32.4294	18.3511	32.6579	59.8345	51.7826	46.5271	39.8945	77.871	14.203	11.091
XLOC_064134	CLINT1	85.8453	143.593	113.151	98.8974	96.8555	101.525	64.8588	44.7308	43.5439	69.5374	15.4575	50.8279	55.409	22.5169	15.2175	36.4418
XLOC_067024	ATP6V1B2	85.8453	88.2832	36.3983	64.2286	61.803	104.774	75.6686	50.4656	43.5439	59.8345	31.6879	34.7975	53.1926	29.0843	34.4929	20.5975
XLOC_067442	NKX3-1	85.8453	135.084	24.5293	7.66364	12.9141	5.68543	0	0	0	1.61715	7.72875	2.3459	2.21636	0.938205	0	0
XLOC_070580	ZBTB2	85.8453	142.529	33.2332	45.252	24.9057	34.1126	25.2229	42.4369	18.5062	29.1087	40.9624	10.1656	16.6227	43.1574	8.11599	1.58443
XLOC_003953	CASC4	84.9222	179.757	67.2577	12.7727	52.5787	34.1126	25.2229	6.88167	32.6579	24.2572	67.2401	13.2934	18.8391	11.2585	25.3625	17.4287
XLOC_012199	ABI1	84.9222	89.3468	67.2577	85.0299	102.39	105.587	145.932	97.4903	136.075	139.075	88.8806	69.5951	100.844	131.349	126.812	215.482
XLOC_015166	RB1CC1	84.9222	113.811	160.627	79.1909	74.7171	84.4692	36.0327	65.3758	48.9869	76.006	155.348	139.972	75.3562	71.3036	78.1164	57.0393
XLOC_028159	TEX2	84.9222	125.511	156.671	68.2429	86.7087	51.1688	284.658	118.135	566.071	168.184	595.887	212.695	207.23	433.451	550.873	305.794
XLOC_037735	SEC13	84.9222	124.447	33.2332	37.2234	24.9057	28.4271	27.0245	34.4083	5.44299	11.32	23.9591	20.7221	15.5145	21.5787	48.6959	33.2729
XLOC_048484	TBRG1	84.9222	112.747	34.0245	56.2	31.3627	17.0563	10.8098	20.645	10.886	9.7029	13.1389	19.1582	33.2454	30.9608	20.29	17.4287
XLOC_050173	TRIM33	84.9222	109.556	125.02	81.7455	48.889	55.2299	18.0163	18.3511	44.6325	77.6232	26.2777	50.8279	19.9472	23.4551	46.6669	17.4287
XLOC_053970	MIOS	84.9222	140.402	63.3014	113.495	124.528	173.812	86.4784	90.6086	115.391	76.006	149.938	70.3771	95.3035	75.0564	42.6089	30.1041
XLOC_060656	PPEF2	84.9222	2.12731	20.5729	17.1519	7.37947	3.24882	0	5.73472	0	0	0	0	0	0.938205	0	0
XLOC_000779	ECT2	83.9992	108.493	107.612	60.9442	22.1384	64.9763	18.0163	29.8206	44.6325	87.3261	32.4607	87.9713	53.1926	55.3541	17.2465	20.5975
XLOC_015058	SNX16	83.9992	45.7371	28.4856	52.1857	29.5179	36.5492	3.60327	3.44083	6.53158	4.85145	6.95587	1.56393	6.64908	3.75282	1.0145	3.16885
XLOC_021549	SCLT1	83.9992	95.7287	83.8743	91.9636	51.6563	64.9763	30.6278	4.58778	31.5693	14.5543	13.9117	12.1205	6.64908	8.44384	9.13049	7.92213
XLOC_030298	SNHG12	83.9992	99.9834	37.1895	62.039	24.9057	42.2346	129.718	86.0208	132.809	32.343	23.1862	45.3541	34.3536	29.0843	34.4929	64.9614
XLOC_037672	RBM6	83.9992	71.2647	34.0245	71.8922	95.9331	31.676	10.8098	4.58778	8.70878	21.0229	22.4134	12.9025	22.1636	15.0113	36.5219	63.377
XLOC_039267	BYSL	83.9992	51.0553	88.6219	21.8961	43.3544	30.0515	100.891	40.1431	48.9869	77.6232	29.3692	37.5344	198.364	28.1461	63.9134	71.2991
XLOC_043002	TMEM159	83.9992	221.24	129.768	60.2143	52.5787	60.1031	0	4.58778	0	6.4686	2.31862	0.781967	0	0	0	0
XLOC_048947	SYVN1	83.9992	274.422	115.525	26.6403	62.7255	63.3519	819.743	742.073	372.3	126.138	221.042	318.652	324.697	285.214	298.263	118.832
XLOC_054040	ORC5	83.9992	159.548	73.5878	62.7688	84.8639	43.0468	12.6114	2.29389	3.26579	3.2343	1.54575	8.21066	3.32454	2.81461	2.029	1.58443
XLOC_056557	GTSF1	83.9992	132.957	151.923	59.1195	65.4928	68.2251	0	20.645	44.6325	30.7258	38.6437	25.023	26.5963	49.7248	22.319	20.5975
XLOC_064135	EBF1	83.9992	19.1457	15.8253	64.5935	55.346	52.7933	1.80163	9.17556	4.35439	0	0	1.17295	0	0	0	0
XLOC_067237	ESCO2	83.9992	137.211	94.952	51.0909	36.8973	68.2251	10.8098	6.88167	14.1518	8.08575	3.86437	12.5115	4.43272	4.69102	7.10149	3.16885
XLOC_070362	CUFF.85017.4	83.9992	194.648	65.6752	25.9104	21.216	22.7417	0	3.44083	0	0	0	0	0	0	1.0145	0
XLOC_000756	ATP11B	83.0761	114.874	190.695	74.4468	66.4152	53.6055	43.2392	35.5553	74.0246	45.2802	54.1012	78.5877	27.7045	74.1182	17.2465	12.6754
XLOC_003819	ARID4A	83.0761	1.06365	4.7476	37.2234	36.8973	59.2909	9.00816	2.29389	21.7719	4.85145	1.54575	5.47377	5.5409	2.81461	5.07249	11.091
XLOC_017195	QSER1	83.0761	90.4105	69.6315	145.609	94.0882	99.0889	21.6196	16.0572	7.62018	4.85145	4.63725	4.30082	3.32454	3.75282	0	0
XLOC_027956	CUFF.34608.1	83.0761	22.3367	62.5101	71.8922	108.847	69.0373	250.427	261.503	257.998	103.498	159.212	100.092	247.124	157.618	55.7974	22.182
XLOC_030294	SRSF4	83.0761	91.4741	139.263	105.831	107.925	43.859	10.8098	74.5514	30.4807	50.1316	74.9689	59.0385	66.4908	64.7361	29.4205	41.1951
XLOC_030631	FAM126B	83.0761	28.7186	18.1991	118.239	210.315	115.333	12.6114	43.5839	15.2404	12.9372	10.0474	5.47377	3.32454	5.62923	1.0145	3.16885
XLOC_041259	ZNF24	83.0761	140.402	79.918	88.3143	90.3985	93.4034	66.6604	32.1144	69.6702	101.88	118.25	86.4074	34.3536	50.663	37.5364	23.7664
XLOC_047282	PHYHIPL	83.0761	104.238	118.69	171.519	142.977	137.262	5.4049	30.9675	2.17719	0	5.41012	0	0	0.938205	0	0
XLOC_047325	CDH23	83.0761	129.766	104.447	49.6312	54.4236	51.9811	3.60327	3.44083	69.6702	21.0229	1.54575	0.390984	0	2.81461	0	0
XLOC_047452	CUFF.58235.3	83.0761	0	7.1214	4.74416	4.61217	8.12204	0	3.44083	0	0	0	0	0	0	0	0
XLOC_050883	ATP5F1	83.0761	130.829	133.724	89.774	41.5095	31.676	41.4376	86.0208	104.505	169.801	118.25	158.348	136.306	151.989	194.784	158.443
XLOC_070081	C9H6orf221	83.0761	125.511	73.5878	35.3987	49.8114	57.6665	0	74.5514	0	0	0	0	1.10818	0	0	1.58443
XLOC_017471	USP2	82.153	80.8376	140.054	129.552	148.512	124.267	7.20653	63.082	14.1518	6.4686	9.2745	5.08279	7.75726	0.938205	3.0435	0
XLOC_021741	MTMR3	82.153	65.9465	137.68	105.101	61.803	112.896	21.6196	9.17556	16.329	30.7258	27.8235	20.3312	26.5963	9.38205	16.232	11.091
XLOC_041508	COLEC12	82.153	51.0553	125.02	559.445	544.236	583.975	48.6441	178.923	68.5816	19.4058	71.8774	45.3541	36.5699	55.3541	5.07249	6.3377
XLOC_046190	CUFF.57645.1	82.153	14.8911	47.476	464.927	287.799	232.29	0	21.7919	0	6.4686	1.54575	0.390984	1.10818	2.81461	1.0145	0
XLOC_050787	RIIAD1	82.153	26.5913	97.3258	367.855	314.55	342.75	1907.93	2853.6	2805.32	1094.81	1742.83	918.812	2373.72	4013.64	820.729	1299.23
XLOC_053547	CACNA2D1	82.153	186.139	57.7625	9.48831	7.37947	13.8075	3.60327	0	2.17719	3.2343	0.772875	4.6918	2.21636	0.938205	0	3.16885
XLOC_057508	ANKS1B	82.153	164.866	10.2865	31.7494	11.9916	30.8637	0	2.29389	1.0886	0	0.772875	0.781967	0	0	3.0435	0
XLOC_060360	LYAR	82.153	2.12731	0	34.3039	23.9833	20.3051	16.2147	24.0858	33.7465	50.1316	34.0065	34.7975	34.3536	49.7248	33.4785	23.7664
XLOC_063230	CIRBP	82.153	9.57287	7.91267	13.8675	22.1384	10.5587	10.8098	1.14694	18.5062	8.08575	12.366	27.3689	5.5409	17.8259	49.7104	49.1172
XLOC_075615	ATP6AP1	82.153	62.7555	102.865	142.325	151.279	81.2204	7451.55	540.211	1325.91	3604.63	234.181	414.052	1806.33	798.412	3443.21	3799.45
XLOC_000780	FNDC3B	81.23	72.3284	41.9371	113.13	112.537	78.7838	25.2229	16.0572	53.3413	43.663	7.72875	17.5943	24.38	12.1967	18.261	20.5975
XLOC_000806	NMD3	81.23	54.2463	44.3109	75.9065	71.0274	45.4834	12.6114	5.73472	10.886	11.32	21.6405	17.5943	5.5409	15.9495	6.08699	0
XLOC_003444	PDE8B	81.23	74.4557	26.9031	19.7065	34.13	82.0326	1.80163	8.02861	47.8983	1.61715	8.50162	7.42869	4.43272	6.56743	6.08699	0
XLOC_007789	USP34	81.23	37.2278	145.593	162.031	225.996	289.145	97.2882	84.8739	204.656	114.818	32.4607	168.905	135.198	93.8205	42.6089	49.1172
XLOC_021996	TMEM233	81.23	119.129	80.7092	97.8026	115.304	82.8448	0	24.0858	0	1.61715	0	0	2.21636	0.938205	0	0
XLOC_030353	ZNF436	81.23	86.1559	93.3695	60.2143	39.6646	68.2251	1.80163	40.1431	4.35439	3.2343	4.63725	8.99262	4.43272	0	5.07249	7.92213
XLOC_051161	YBX1	81.23	30.8459	29.2769	268.227	208.47	218.483	340.509	433.545	254.732	527.191	347.021	456.278	411.135	435.327	378.408	339.067
XLOC_057621	STRAP	81.23	193.585	125.811	59.1195	127.296	99.9011	50.4457	49.3186	120.834	173.035	134.48	139.972	93.0871	82.562	66.9569	118.832
XLOC_067395	RNF38	81.23	91.4741	58.5538	71.8922	68.2601	55.2299	12.6114	2.29389	8.70878	17.7886	16.2304	23.459	8.86544	9.38205	12.174	19.0131
XLOC_000651	IQCB1	80.3069	112.747	159.836	71.5273	56.2684	38.1736	25.2229	36.7022	32.6579	9.7029	22.4134	37.5344	15.5145	22.5169	1.0145	0
XLOC_003569	HNRNPC	80.3069	123.384	109.195	79.5558	118.994	93.4034	79.2718	104.372	84.9106	46.8973	82.6976	130.98	93.0871	144.484	60.8699	90.3123
XLOC_004072	NGDN	80.3069	182.948	24.5293	9.85325	11.9916	18.6807	55.8506	44.7308	11.9746	58.2174	61.83	37.1434	24.38	82.562	21.3045	19.0131
XLOC_012492	PHF20	80.3069	10.6365	67.2577	41.2377	15.6814	14.6197	25.2229	30.9675	41.3667	30.7258	85.7891	87.5803	34.3536	51.6013	39.5654	28.5197
XLOC_023959	CDH3	80.3069	112.747	178.826	28.4649	101.468	68.2251	7.20653	2.29389	0	0	2.31862	0	5.5409	0	2.029	11.091
XLOC_030365	USP48	80.3069	97.856	117.899	95.9779	84.8639	53.6055	300.873	57.3472	124.1	278.15	217.178	252.966	243.8	191.394	215.074	232.911
XLOC_033461	MOCS2	80.3069	136.148	70.4228	23.3558	15.6814	24.3661	3.60327	11.4694	33.7465	38.8116	27.0506	16.0303	19.9472	17.8259	20.29	31.6885
XLOC_046341	CUFF.57642.2	80.3069	13.8275	6.33014	26.6403	50.7338	64.9763	18.0163	0	2.17719	4.85145	13.1389	3.51885	17.7309	0	2.029	0
XLOC_047375	FAM190B	80.3069	171.248	160.627	58.3896	60.8806	69.0373	0	14.9103	7.62018	11.32	23.9591	20.7221	16.6227	9.38205	4.05799	4.75328
XLOC_047417	SIPA1L2	80.3069	135.084	56.18	19.7065	22.1384	20.3051	0	1.14694	0	0	10.8202	3.12787	6.64908	6.56743	4.05799	3.16885
XLOC_048896	C29H11orf48	80.3069	88.2832	72.7966	126.268	140.21	109.648	54.049	192.687	50.0755	43.663	76.5146	55.1287	136.306	108.832	55.7974	80.8057
XLOC_050814	CA14	80.3069	22.3367	22.9467	4.74416	15.6814	10.5587	28.8261	1.14694	19.5948	0	11.5931	3.90984	7.75726	5.62923	7.10149	0
XLOC_056763	SARNP	80.3069	131.893	61.7188	95.613	77.4844	57.6665	61.2555	144.515	45.7211	33.9601	100.474	55.9107	80.8971	143.545	63.9134	95.0655
XLOC_060607	IGFBP7	80.3069	93.6014	155.088	58.3896	130.063	99.9011	286.46	292.471	2392.74	1353.55	1388.08	647.078	499.789	1534.9	427.104	443.639
XLOC_062816	ZNF354A	80.3069	79.774	36.3983	46.7117	35.9749	47.1078	12.6114	10.3225	9.79738	0	1.54575	6.25574	3.32454	0	3.0435	4.75328
XLOC_067015	SEC61B	80.3069	171.248	142.428	99.6273	58.1133	56.0421	27.0245	43.5839	93.6194	147.161	147.619	138.408	125.224	156.68	120.725	106.157
XLOC_000336	TRIM59	79.3838	121.256	80.7092	74.0818	100.545	107.211	23.4212	14.9103	44.6325	37.1944	14.6846	12.9025	36.5699	79.7474	6.08699	4.75328
XLOC_003989	POC5	79.3838	106.365	41.1459	55.4701	34.13	21.9295	5.4049	13.7633	2.17719	1.61715	7.72875	3.12787	3.32454	2.81461	2.029	11.091
XLOC_004026	TIPIN	79.3838	103.174	53.8061	43.4273	25.8281	38.1736	10.8098	36.7022	43.5439	19.4058	7.72875	38.7074	8.86544	67.5507	3.0435	4.75328
XLOC_004246	POLE2	79.3838	187.203	147.176	55.4701	36.8973	26.8027	23.4212	14.9103	4.35439	8.08575	7.72875	17.2033	6.64908	12.1967	14.203	3.16885
XLOC_007453	CDK9	79.3838	141.466	149.549	82.1104	77.4844	57.6665	345.913	332.614	190.505	48.5145	282.099	214.65	302.533	113.523	235.364	259.846
XLOC_017819	NUP160	79.3838	177.63	174.87	67.513	41.5095	55.2299	37.8343	35.5553	35.9237	38.8116	48.6911	68.0312	35.4618	38.4664	28.406	30.1041
XLOC_023960	CDH1	79.3838	102.111	35.607	21.5312	24.9057	33.3004	796.322	239.711	418.021	266.83	425.081	907.082	401.161	236.428	680.728	641.692
XLOC_027134	C1QBP	79.3838	194.648	129.768	70.7974	70.1049	59.2909	145.932	183.511	81.6448	139.075	228.771	285.809	230.501	195.147	179.566	139.429
XLOC_027262	LRRC59	79.3838	208.476	79.1267	38.6831	41.5095	32.4882	46.8424	33.2614	50.0755	64.686	40.9624	70.3771	75.3562	50.663	94.3484	77.6368
XLOC_037160	GOLGA4	79.3838	42.5461	35.607	21.8961	25.8281	31.676	66.6604	34.4083	102.328	232.87	95.8365	86.7984	86.438	67.5507	141.015	226.573
XLOC_048918	RCOR2	79.3838	97.856	83.083	18.6117	27.673	36.5492	16.2147	32.1144	9.79738	14.5543	10.8202	12.9025	18.8391	9.38205	35.5074	47.5328
XLOC_050326	SLC44A5	79.3838	172.312	90.2044	51.8208	23.9833	47.92	7.20653	0	0	0	0	0	0	0	0	0
XLOC_053917	INSIG1	79.3838	74.4557	93.3695	54.0104	63.6479	47.92	0	4.58778	3.26579	0	0	5.47377	1.10818	0	8.11599	1.58443
XLOC_056717	LRIG3	79.3838	118.065	59.345	70.4325	65.4928	54.4177	0	0	1.0886	0	0	3.51885	0	1.87641	5.07249	12.6754
XLOC_060241	ZAR1	79.3838	30.8459	98.9084	108.386	182.642	196.553	0	58.4942	0	43.663	1.54575	0.390984	0	0.938205	1.0145	0
XLOC_067117	DIRAS2	79.3838	125.511	109.195	107.656	47.0441	86.9058	0	24.0858	1.0886	0	0	0.390984	1.10818	0	0	0
XLOC_067147	ZNF462	79.3838	24.464	9.4952	53.2805	52.5787	53.6055	1.80163	3.44083	15.2404	4.85145	1.54575	5.47377	0	0	3.0435	1.58443
XLOC_000004	ITSN1	78.4608	9.57287	39.5633	24.8156	42.4319	113.709	1298.98	214.479	1464.16	1085.11	679.357	391.375	851.082	736.491	686.815	814.395
XLOC_007743	GCC2	78.4608	5.31826	0.791267	31.7494	8.3019	13.8075	7.20653	2.29389	25.0377	12.9372	0.772875	5.86476	7.75726	0.938205	3.0435	4.75328
XLOC_010260	GTF2F2	78.4608	110.62	84.6656	245.601	97.7779	104.774	30.6278	20.645	31.5693	42.0459	41.7352	34.4066	7.75726	17.8259	40.5799	36.4418
XLOC_015148	WDR67	78.4608	70.2011	15.0341	50.361	39.6646	54.4177	32.4294	24.0858	15.2404	14.5543	8.50162	15.2484	6.64908	3.75282	32.464	4.75328
XLOC_015323	TAF2	78.4608	130.829	108.404	47.4416	37.8198	58.4787	19.818	18.3511	42.4553	24.2572	37.8709	41.4443	21.0554	57.2305	6.08699	9.50655
XLOC_021892	HSPA4L	78.4608	85.0922	153.506	84.3	52.5787	69.0373	54.049	65.3758	174.176	109.966	115.158	42.2262	72.0317	151.051	37.5364	68.1303
XLOC_026994	PIGW	78.4608	45.7371	15.8253	14.9623	6.45703	5.68543	41.4376	106.666	40.2781	56.6002	58.7385	37.1434	55.409	39.4046	37.5364	19.0131
XLOC_039293	MAD2L1BP	78.4608	201.03	153.506	79.5558	64.5703	72.2861	21.6196	84.8739	23.9491	35.5773	30.1421	53.5648	34.3536	34.7136	9.13049	42.7795
XLOC_050788	SNX27	78.4608	53.1826	60.9276	50.726	32.2852	42.2346	19.818	5.73472	13.0632	14.5543	19.3219	18.3762	11.0818	12.1967	32.464	4.75328
XLOC_054196	GRM8	78.4608	101.047	26.9031	30.2896	25.8281	19.4929	0	0	0	0	0	0	0	0	0	0
XLOC_060101	C6H4orf21	78.4608	98.9197	36.3983	25.9104	24.9057	14.6197	190.973	16.0572	97.9738	48.5145	25.5049	28.5418	85.3299	129.472	21.3045	23.7664
XLOC_070469	PRDM13	78.4608	199.967	58.5538	96.3429	35.9749	96.6523	0	3.44083	13.0632	0	0	0.781967	0	0	0	0
XLOC_004121	LOC100849847	77.5377	8.50922	5.53887	7.2987	3.68973	6.49763	18.0163	4.58778	26.1263	8.08575	10.0474	3.12787	23.2718	2.81461	8.11599	39.6106
XLOC_007288	GMCL1	77.5377	113.811	102.073	90.139	55.346	61.7275	1.80163	21.7919	2.17719	8.08575	13.1389	3.12787	8.86544	7.50564	16.232	11.091
XLOC_007643	EIF2AK2	77.5377	61.6919	15.8253	57.6597	17.5262	38.9858	10.8098	14.9103	57.6957	32.343	17.0032	35.9705	33.2454	12.1967	24.348	55.4549
XLOC_008005	WDR34	77.5377	47.8644	226.302	77.3662	98.7004	99.9011	64.8588	45.8778	57.6957	85.7089	40.9624	12.5115	123.008	43.1574	131.885	120.416
XLOC_014886	FBXO32	77.5377	75.5193	66.4664	58.0247	76.562	29.2393	12.6114	18.3511	25.0377	16.1715	11.5931	9.77459	1.10818	20.6405	1.0145	3.16885
XLOC_019635	CUFF.25975.1	77.5377	78.7103	10.2865	25.1805	53.5011	51.9811	140.527	115.841	187.239	74.3889	137.572	73.5049	130.765	173.568	92.3194	112.494
XLOC_024585	CSNK2A2	77.5377	123.384	72.0053	41.6026	23.9833	64.1641	34.231	52.7595	48.9869	19.4058	44.0539	44.1812	29.9209	37.5282	29.4205	14.2598
XLOC_029988	STK39	77.5377	270.168	47.476	36.4935	55.346	47.92	0	4.58778	0	0	1.54575	0	2.21636	0	0	0
XLOC_044750	NANOS1	77.5377	78.7103	419.371	364.935	221.384	216.046	1154.85	1057.48	938.371	785.935	1007.06	546.204	610.607	1353.83	240.436	267.768
XLOC_047409	ABCB10	77.5377	152.102	109.986	56.5649	35.9749	52.7933	0	18.3511	15.2404	8.08575	2.31862	4.6918	3.32454	3.75282	8.11599	4.75328
XLOC_056912	RECQL	77.5377	195.712	186.739	39.413	58.1133	47.1078	288.261	643.436	752.221	653.328	210.222	294.411	132.982	650.176	228.262	294.703
XLOC_070215	KIAA1009	77.5377	38.2915	15.8253	19.7065	6.45703	6.49763	3.60327	6.88167	3.26579	3.2343	0.772875	2.3459	6.64908	2.81461	2.029	0
XLOC_003833	PPM1A	76.6146	169.121	96.5346	83.5701	37.8198	34.9248	73.8669	30.9675	30.4807	43.663	53.3284	66.0762	43.219	49.7248	45.6524	19.0131
XLOC_007210	POLR1B	76.6146	63.8192	46.6847	48.5364	35.0525	35.737	9.00816	2.29389	30.4807	8.08575	15.4575	10.9475	16.6227	13.1349	17.2465	15.8443
XLOC_014901	MCM4	76.6146	94.6651	116.316	75.5416	83.019	34.9248	39.6359	55.0533	17.4176	40.4287	9.2745	21.1131	47.6517	28.1461	21.3045	33.2729
XLOC_015215	EYA1	76.6146	76.583	55.3887	48.1714	39.6646	46.2956	9.00816	4.58778	7.62018	0	1.54575	3.90984	7.75726	7.50564	1.0145	4.75328
XLOC_015216	PEX2	76.6146	31.9096	43.5197	226.99	120.839	121.831	0	5.73472	3.26579	4.85145	10.0474	3.12787	1.10818	2.81461	7.10149	3.16885
XLOC_016997	DENND5A	76.6146	111.684	179.618	109.845	100.545	99.9011	36.0327	64.2289	31.5693	21.0229	93.5179	49.6549	140.739	60.0451	27.3915	31.6885
XLOC_019399	AHCTF1	76.6146	121.256	63.3014	19.7065	30.4403	17.8685	55.8506	63.082	106.683	166.566	107.43	115.34	91.9789	115.399	28.406	19.0131
XLOC_027696	CUFF.33176.2	76.6146	85.0922	125.02	59.8494	78.4068	49.5444	0	8.02861	26.1263	42.0459	5.41012	8.60164	13.2982	6.56743	33.4785	17.4287
XLOC_027720	TLCD1	76.6146	37.2278	468.43	381.357	316.395	299.703	9770.25	9290.25	11715.5	2715.19	12196.7	5341.62	7762.8	12641.4	17120.7	8503.61
XLOC_030066	ZRANB3	76.6146	71.2647	31.6507	69.3377	88.5536	79.596	0	2.29389	3.26579	1.61715	0	0.781967	0	0.938205	3.0435	3.16885
XLOC_048667	RAD9A	76.6146	142.529	204.147	146.704	137.443	159.192	650.389	416.341	535.59	331.516	235.727	217.387	421.108	392.17	836.961	923.72
XLOC_057035	CECR2	76.6146	52.119	80.7092	30.2896	37.8198	41.4224	57.6522	45.8778	188.327	58.2174	2.31862	13.6844	2.21636	16.8877	2.029	0
XLOC_067311	CUFF.82113.1	76.6146	108.493	66.4664	83.9351	55.346	58.4787	7.20653	36.7022	50.0755	46.8973	28.5964	15.6393	15.5145	20.6405	13.1885	30.1041
XLOC_067327	PTAR1	76.6146	165.93	94.1608	65.3234	76.562	60.1031	0	6.88167	4.35439	3.2343	5.41012	5.47377	2.21636	7.50564	0	4.75328
XLOC_012940	BLCAP	75.6916	168.057	70.4228	12.4078	7.37947	14.6197	30.6278	32.1144	18.5062	29.1087	20.0947	17.2033	25.4881	13.1349	12.174	4.75328
XLOC_024539	DNAJA2	75.6916	85.0922	98.1171	188.671	153.124	233.915	91.8833	127.311	128.454	64.686	133.707	95.009	74.2481	197.961	64.9279	114.079
XLOC_030369	EIF4G3	75.6916	13.8275	11.869	50.361	23.9833	38.9858	34.231	6.88167	25.0377	58.2174	47.1454	38.7074	75.3562	22.5169	28.406	30.1041
XLOC_044640	MORN4	75.6916	174.439	49.0585	9.85325	2.7673	3.24882	3.60327	0	0	0	1.54575	0.390984	5.5409	0	1.0145	0
XLOC_057231	HNRNPA1	75.6916	132.957	125.811	70.4325	184.487	95.0279	1619.67	980.638	1086.42	661.414	942.134	963.775	456.57	419.377	1708.42	1492.53
XLOC_057584	METTL20	75.6916	76.583	23.738	23.7208	24.9057	11.3709	156.742	152.544	367.946	187.589	190.9	188.063	182.85	317.113	265.799	261.43
XLOC_007820	SNRPG	74.7685	226.558	81.5005	75.1766	50.7338	43.859	59.4539	113.548	32.6579	111.583	178.534	173.206	148.496	97.5733	158.262	77.6368
XLOC_015004	FBXO43	74.7685	78.7103	26.1118	54.0104	30.4403	51.1688	0	4.58778	0	0	0	0	0	0	0	0
XLOC_015243	ENY2	74.7685	144.657	61.7188	49.9961	24.9057	38.9858	39.6359	43.5839	39.1895	40.4287	60.2842	59.4295	34.3536	63.7979	40.5799	25.3508
XLOC_041427	LOC100138793	74.7685	48.928	63.3014	89.0442	76.562	65.7885	0	12.6164	43.5439	11.32	1.54575	1.17295	9.97362	15.0113	64.9279	99.8188
XLOC_043330	FAM18A	74.7685	44.6734	92.5782	179.548	234.298	168.938	59.4539	67.6697	160.024	48.5145	61.0571	42.6172	135.198	148.236	100.435	120.416
XLOC_048877	DDB1	74.7685	38.2915	30.8594	21.1662	23.0608	17.8685	9.00816	12.6164	15.2404	43.663	6.95587	13.6844	9.97362	8.44384	25.3625	30.1041
XLOC_057246	PCBP2	74.7685	53.1826	104.447	140.5	198.323	206.3	228.807	237.418	190.505	155.246	221.815	321.389	208.338	247.686	281.016	221.82
XLOC_060553	APBB2	74.7685	111.684	136.889	63.1338	62.7255	57.6665	7.20653	18.3511	17.4176	14.5543	10.0474	16.8123	4.43272	4.69102	13.1885	1.58443
XLOC_060557	BEND4	74.7685	85.0922	111.569	48.9013	45.1992	34.1126	0	2.29389	1.0886	14.5543	0.772875	5.47377	3.32454	10.3203	4.05799	4.75328
XLOC_063227	LOC100337329	74.7685	41.4825	35.607	16.0571	34.13	32.4882	14.4131	18.3511	5.44299	4.85145	10.0474	7.03771	16.6227	1.87641	13.1885	33.2729
XLOC_063692	DNMT1	74.7685	114.874	78.3354	52.9156	35.9749	38.9858	1.80163	5.73472	5.44299	4.85145	4.63725	4.6918	6.64908	5.62923	2.029	17.4287
XLOC_064090	CSF1R	74.7685	59.5646	257.953	132.471	239.833	185.182	50.4457	68.8167	50.0755	29.1087	114.385	115.34	72.0317	76.9328	61.8844	76.0524
XLOC_075498	TRAPPC2	74.7685	161.675	80.7092	35.3987	9.22433	30.8637	1.80163	13.7633	5.44299	27.4915	17.0032	9.77459	5.5409	8.44384	4.05799	0
XLOC_075544	RAP2C	74.7685	113.811	29.2769	32.4792	42.4319	36.5492	0	8.02861	0	3.2343	0.772875	0	2.21636	0	0	3.16885
XLOC_000840	EIF2A	73.8454	120.193	56.18	27.3701	19.3711	22.7417	36.0327	51.6125	71.8474	116.435	46.3725	80.1517	47.6517	75.9946	63.9134	42.7795
XLOC_003412	C10H5orf13	73.8454	147.848	37.9808	22.261	77.4844	41.4224	0	2.29389	0	0	0	1.17295	4.43272	0	12.174	15.8443
XLOC_004300	UNC13C	73.8454	8.50922	5.53887	37.5883	28.5954	38.1736	0	0	5.44299	0	0	0	0	0	0	0
XLOC_007337	ADCY3	73.8454	54.2463	78.3354	439.017	599.582	446.712	7.20653	12.6164	15.2404	14.5543	14.6846	15.6393	11.0818	8.44384	46.6669	4.75328
XLOC_007980	RPL12	73.8454	1.06365	166.166	278.81	190.021	152.694	183.767	190.393	124.1	129.372	237.273	158.348	165.119	166.062	203.914	163.196
XLOC_019807	CUFF.24756.1	73.8454	42.5461	30.8594	14.9623	19.3711	32.4882	282.856	126.164	250.377	215.081	133.707	86.0164	253.773	295.534	425.075	481.665
XLOC_019822	RNF207	73.8454	69.1374	75.9616	94.8831	117.149	86.0936	73.8669	42.4369	80.5562	24.2572	78.0604	30.4967	35.4618	58.1687	32.464	34.8574
XLOC_022132	SNRPD3	73.8454	120.193	72.7966	117.509	57.1909	45.4834	124.313	56.2003	106.683	187.589	172.351	196.665	151.821	106.955	197.827	259.846
XLOC_024114	HNRNPUL1	73.8454	73.392	79.918	127.727	148.512	112.084	81.0735	89.4617	62.05	79.2403	135.253	91.4902	111.926	45.972	217.103	122.001
XLOC_027935	USP22	73.8454	58.5009	50.6411	22.626	26.7506	23.5539	30.6278	21.7919	18.5062	42.0459	47.9182	37.1434	47.6517	36.59	44.6379	25.3508
XLOC_039222	CUFF.48123.9	73.8454	93.6014	64.0926	53.2805	35.0525	42.2346	0	1.14694	1.0886	0	0	0	0	0	0	0
XLOC_039739	CFB	73.8454	26.5913	147.967	251.805	314.55	328.943	2898.83	2631.09	1127.79	242.572	1111.39	667.409	1143.64	1353.83	758.845	936.395
XLOC_041237	TMX3	73.8454	124.447	69.6315	31.0195	18.4487	19.4929	10.8098	3.44083	20.6833	17.7886	20.0947	25.023	3.32454	8.44384	20.29	47.5328
XLOC_046185	UBE2E1	73.8454	173.375	125.811	154.003	120.839	99.9011	111.701	53.9064	120.834	152.012	89.6535	135.671	110.818	55.3541	259.712	147.352
XLOC_048845	NFRKB	73.8454	25.5277	40.3546	39.0481	37.8198	34.9248	23.4212	43.5839	46.8097	27.4915	20.0947	15.2484	33.2454	16.8877	36.5219	93.4811
XLOC_048920	TRPT1	73.8454	27.655	7.91267	29.1948	19.3711	21.1173	18.0163	27.5267	2.17719	1.61715	8.50162	18.3762	44.3272	29.0843	30.435	25.3508
XLOC_050897	CUFF.62373.1	73.8454	14.8911	0.791267	41.2377	5.5346	6.49763	0	0	1.0886	0	0	0	14.4063	0	0	0
XLOC_057688	RAD51AP1	73.8454	104.238	48.2673	37.9532	49.8114	77.9716	34.231	21.7919	19.5948	27.4915	30.1421	28.1508	17.7309	44.0956	12.174	15.8443
XLOC_063555	UPF1	73.8454	44.6734	51.4323	19.7065	24.9057	25.9905	19.818	30.9675	18.5062	14.5543	47.1454	29.7148	46.5436	30.9608	43.6234	42.7795
XLOC_063987	GDF9	73.8454	123.384	71.214	99.9922	118.994	72.2861	0	20.645	3.26579	0	0	0	3.32454	3.75282	0	3.16885
XLOC_024422	LOC509810	72.9224	23.4004	15.8253	32.1143	27.673	29.2393	27.0245	49.3186	77.2904	84.0918	9.2745	74.6779	166.227	93.8205	103.479	57.0393
XLOC_024998	ZNF208	72.9224	88.2832	23.738	18.6117	11.9916	8.93424	54.049	98.6372	51.1641	51.7488	76.5146	41.0533	37.6781	30.0225	73.0439	58.6237
XLOC_027846	YBX2	72.9224	18.0821	107.612	247.791	202.935	133.201	23.4212	11.4694	10.886	3.2343	12.366	9.38361	22.1636	25.3315	7.10149	20.5975
XLOC_029930	NCKAP1	72.9224	155.293	137.68	75.5416	60.8806	52.7933	34.231	73.4045	43.5439	80.8575	27.0506	46.1361	75.3562	36.59	27.3915	26.9352
XLOC_037271	LRIG1	72.9224	47.8644	101.282	56.5649	35.9749	22.7417	12.6114	25.2328	37.0123	32.343	37.8709	4.6918	78.6808	75.0564	34.4929	33.2729
XLOC_043357	PARN	72.9224	63.8192	123.438	98.8974	123.606	103.15	93.6849	103.225	37.0123	163.332	42.5081	37.9254	72.0317	35.6518	106.522	36.4418
XLOC_043360	PDXDC1	72.9224	61.6919	92.5782	18.2468	17.5262	34.1126	41.4376	3.44083	7.62018	16.1715	2.31862	0	3.32454	5.62923	5.07249	4.75328
XLOC_044722	TECTB	72.9224	165.93	73.5878	49.9961	22.1384	54.4177	0	1.14694	0	0	0.772875	1.95492	0	0	0	0
XLOC_048850	GPR44	72.9224	1.06365	45.8935	45.252	89.476	101.525	21.6196	32.1144	6.53158	9.7029	9.2745	0	16.6227	28.1461	5.07249	0
XLOC_050308	SSX2IP	72.9224	117.002	132.142	41.6026	71.9498	46.2956	1.80163	11.4694	2.17719	6.4686	6.95587	3.12787	3.32454	5.62923	7.10149	7.92213
XLOC_060416	TBC1D14	72.9224	109.556	84.6656	49.6312	21.216	29.2393	3.60327	13.7633	8.70878	4.85145	9.2745	12.5115	12.19	27.2079	11.1595	14.2598
XLOC_064120	LOC100335564	72.9224	127.638	43.5197	35.7636	26.7506	51.9811	12.6114	10.3225	10.886	14.5543	16.2304	10.5566	8.86544	15.9495	8.11599	4.75328
XLOC_070187	FBXL4	72.9224	90.4105	60.9276	38.3182	34.13	61.7275	0	5.73472	0	3.2343	0.772875	0.781967	0	0	0	0
XLOC_075257	HCFC1	72.9224	14.8911	56.18	183.562	250.902	207.112	122.511	215.626	62.05	22.6401	61.0571	32.4516	27.7045	84.4384	11.1595	17.4287
XLOC_004401	VTI1B	71.9993	142.529	138.472	43.0623	54.4236	91.779	875.593	358.994	839.309	583.791	449.04	457.06	638.312	941.957	552.902	364.418
XLOC_007872	NCOA1	71.9993	40.4188	32.4419	61.674	71.0274	57.6665	46.8424	13.7633	13.0632	29.1087	10.8202	16.0303	18.8391	10.3203	46.6669	41.1951
XLOC_021861	SMAD1	71.9993	146.784	34.8157	47.0766	11.9916	18.6807	12.6114	0	11.9746	72.7717	8.50162	7.81967	18.8391	15.0113	15.2175	4.75328
XLOC_022061	UNG	71.9993	73.392	126.603	113.86	66.4152	96.6523	52.2473	73.4045	26.1263	122.903	86.562	130.198	154.037	90.0676	98.4064	87.1434
XLOC_024555	CUFF.29707.1	71.9993	0	15.8253	26.2753	4.61217	5.68543	0	0	0	0	0	0	0	0	0	0
XLOC_027618	VEZF1	71.9993	124.447	75.1704	125.538	193.711	153.507	41.4376	25.2328	32.6579	25.8744	13.1389	71.159	31.029	35.6518	77.1019	41.1951
XLOC_030499	SSB	71.9993	7.44557	7.91267	129.552	104.235	107.211	302.674	422.076	443.059	499.699	421.217	414.834	294.776	659.558	248.552	158.443
XLOC_042871	MAPK8IP3	71.9993	69.1374	36.3983	10.2182	7.37947	7.30984	43.2392	10.3225	50.0755	29.1087	19.3219	21.8951	177.309	63.7979	206.958	188.547
XLOC_047396	FAM21A	71.9993	99.9834	114.734	91.2338	57.1909	56.0421	46.8424	44.7308	37.0123	24.2572	45.5996	72.332	57.6254	121.967	98.4064	115.663
XLOC_048494	CHEK1	71.9993	69.1374	61.7188	44.5221	29.5179	29.2393	115.304	66.5228	78.379	85.7089	74.196	104.784	55.409	184.826	18.261	11.091
XLOC_048715	PANX1	71.9993	92.5378	83.083	39.7779	50.7338	60.9153	5.4049	13.7633	5.44299	17.7886	17.7761	14.0754	19.9472	0	55.7974	7.92213
XLOC_056618	CERS5	71.9993	23.4004	25.3205	55.8351	55.346	52.7933	64.8588	76.8453	5.44299	11.32	12.366	17.5943	27.7045	9.38205	24.348	19.0131
XLOC_070365	EEF1A1	71.9993	55.3099	132.142	110.94	79.3293	72.2861	416.177	196.128	498.578	543.362	292.147	380.036	224.961	338.692	394.64	430.964
XLOC_000048	CCT8	71.0762	93.6014	75.1704	91.9636	69.1825	63.3519	160.345	217.919	132.809	132.606	162.304	119.641	134.09	153.866	178.552	93.4811
XLOC_000471	CSTB	71.0762	108.493	68.8402	35.0338	29.5179	35.737	178.362	21.7919	42.4553	139.075	116.704	124.724	120.792	163.248	169.421	202.806
XLOC_007469	SET	71.0762	57.4372	21.3642	36.1286	39.6646	23.5539	70.2637	88.3147	112.126	61.4517	64.9215	84.4525	62.0581	90.0676	75.0729	41.1951
XLOC_012691	DCLRE1C	71.0762	31.9096	136.098	147.434	300.713	346.811	0	1.14694	7.62018	8.08575	4.63725	22.2861	11.0818	12.1967	7.10149	12.6754
XLOC_014888	CUFF.18821.1	71.0762	106.365	71.214	21.8961	32.2852	17.8685	3.60327	19.4981	5.44299	14.5543	10.8202	5.47377	5.5409	18.7641	3.0435	7.92213
XLOC_014953	FAM164A	71.0762	48.928	26.9031	123.713	93.1658	70.6617	0	6.88167	1.0886	0	0.772875	2.3459	1.10818	0	0	0
XLOC_037585	PPP4R2	71.0762	73.392	67.2577	45.6169	37.8198	53.6055	27.0245	38.9961	57.6957	87.3261	86.562	83.6705	34.3536	69.4271	26.377	19.0131
XLOC_060123	CUFF.73596.1	71.0762	28.7186	69.6315	258.009	262.893	160.816	0	25.2328	0	1.61715	0	0.390984	0	0	1.0145	0
XLOC_063093	KIF3A	71.0762	9.57287	26.9031	56.2	35.0525	69.8495	0	1.14694	1.0886	8.08575	8.50162	12.5115	5.5409	11.2585	1.0145	9.50655
XLOC_066803	HMBOX1	71.0762	67.0101	51.4323	199.984	305.325	316.76	43.2392	52.7595	6.53158	0	49.464	0.390984	1.10818	53.4777	23.3335	4.75328
XLOC_007188	RPS27A	70.1532	136.148	69.6315	80.6507	20.2935	51.1688	189.171	436.986	121.923	244.19	281.326	225.989	299.209	206.405	458.553	451.561
XLOC_022053	CUFF.28251.1	70.1532	11.7002	56.18	317.494	439.078	242.849	138.726	308.528	111.037	54.9831	161.531	95.009	84.2217	73.18	115.653	264.599
XLOC_026982	DHX40	70.1532	105.302	45.1022	31.3844	51.6563	34.1126	63.0571	28.6736	51.1641	27.4915	54.8741	60.9935	38.7863	39.4046	128.841	53.8705
XLOC_030280	PTP4A2	70.1532	92.5378	83.8743	59.1195	20.2935	50.3566	43.2392	33.2614	22.8605	92.1775	30.915	28.9328	67.599	35.6518	62.8989	36.4418
XLOC_035088	HMG20A	70.1532	38.2915	17.4079	40.8727	35.9749	15.4319	0	9.17556	2.17719	1.61715	3.86437	2.3459	6.64908	0	2.029	3.16885
XLOC_047345	KAT6B	70.1532	68.0738	53.0149	85.3948	54.4236	81.2204	10.8098	14.9103	21.7719	37.1944	25.5049	17.9852	37.6781	16.8877	44.6379	80.8057
XLOC_048928	SF1	70.1532	51.0553	79.918	128.457	211.237	158.38	300.873	244.299	107.771	113.2	116.704	183.762	146.28	99.4497	338.843	185.378
XLOC_053756	MKLN1	70.1532	105.302	93.3695	33.2091	27.673	28.4271	19.818	41.29	9.79738	4.85145	13.9117	14.0754	19.9472	27.2079	7.10149	9.50655
XLOC_053776	TRIM24	70.1532	72.3284	215.225	206.188	154.046	163.253	73.8669	170.895	71.8474	127.755	179.307	137.235	147.388	105.079	85.2179	83.9745
XLOC_019720	C16H1orf55	69.2301	136.148	15.8253	30.6545	13.8365	25.9905	9.00816	21.7919	4.35439	21.0229	19.3219	14.4664	21.0554	29.0843	21.3045	9.50655
XLOC_021642	CUX2	69.2301	78.7103	90.9957	68.2429	98.7004	61.7275	10.8098	47.0247	68.5816	130.989	18.549	44.1812	14.4063	12.1967	25.3625	1.58443
XLOC_023846	ORC6	69.2301	181.885	38.7721	43.0623	27.673	32.4882	12.6114	67.6697	22.8605	29.1087	50.2369	43.7902	54.3008	45.0338	23.3335	17.4287
XLOC_023965	SNTB2	69.2301	8.50922	3.16507	27.7351	34.13	11.3709	3.60327	11.4694	15.2404	6.4686	1.54575	5.08279	8.86544	1.87641	9.13049	15.8443
XLOC_024863	LIG1	69.2301	46.8007	37.1895	76.6364	68.2601	45.4834	12.6114	17.2042	2.17719	1.61715	0.772875	6.64672	2.21636	10.3203	25.3625	20.5975
XLOC_027364	NKIRAS2	69.2301	23.4004	23.738	39.0481	37.8198	51.9811	0	5.73472	0	1.61715	2.31862	0.781967	2.21636	0.938205	13.1885	1.58443
XLOC_027603	CUFF.32536.1	69.2301	24.464	45.1022	82.8403	60.8806	84.4692	10.8098	0	52.2527	6.4686	0	2.3459	12.19	3.75282	6.08699	0
XLOC_030110	COQ10B	69.2301	104.238	58.5538	33.939	17.5262	25.1783	18.0163	14.9103	28.3035	48.5145	3.0915	3.51885	6.64908	2.81461	22.319	41.1951
XLOC_033592	BTF3	69.2301	122.32	105.238	56.5649	39.6646	42.2346	113.503	147.956	92.5308	127.755	122.114	150.92	101.953	159.495	180.581	107.741
XLOC_035582	HSP90AA1	69.2301	23.4004	39.5633	197.065	148.512	116.145	320.691	199.568	273.238	444.716	343.929	400.758	278.153	280.523	598.554	318.47
XLOC_037635	GNL3	69.2301	125.511	28.4856	27.3701	36.8973	58.4787	55.8506	69.9636	67.493	90.5604	81.1519	62.1664	104.169	91.0058	60.8699	83.9745
XLOC_039842	LOC100851969	69.2301	18.0821	37.9808	174.439	247.212	236.351	23.4212	61.935	18.5062	12.9372	19.3219	13.2934	2.21636	11.2585	21.3045	79.2213
XLOC_041458	C24H18orf21	69.2301	1.06365	1.58253	24.4507	5.5346	5.68543	63.0571	14.9103	156.758	63.0688	44.8267	69.5951	43.219	96.6351	9.13049	14.2598
XLOC_043453	SEPHS2	69.2301	58.5009	39.5633	35.3987	9.22433	27.6149	131.519	58.4942	88.1764	135.841	119.796	113.385	107.493	160.433	107.537	109.325
XLOC_056795	APAF1	69.2301	98.9197	74.3791	80.6507	59.0357	68.2251	7.20653	19.4981	7.62018	17.7886	17.7761	5.47377	2.21636	0.938205	3.0435	17.4287
XLOC_057139	LOC781886	69.2301	138.275	99.6996	50.361	46.1217	25.1783	3.60327	66.5228	35.9237	22.6401	59.5114	93.4451	12.19	27.2079	19.2755	38.0262
XLOC_067397	ZBTB5	69.2301	53.1826	49.0585	73.352	59.9582	43.859	7.20653	13.7633	30.4807	6.4686	10.8202	0	8.86544	30.0225	9.13049	26.9352
XLOC_003424	THOC3	68.307	56.3736	54.5974	44.1571	55.346	24.3661	18.0163	13.7633	23.9491	16.1715	9.2745	7.81967	4.43272	6.56743	16.232	4.75328
XLOC_007909	KLF11	68.307	68.0738	53.0149	54.7403	31.3627	55.2299	3.60327	16.0572	14.1518	1.61715	1.54575	9.77459	8.86544	0.938205	9.13049	0
XLOC_012730	CRNKL1	68.307	62.7555	57.7625	76.6364	58.1133	84.4692	23.4212	34.4083	14.1518	32.343	30.915	13.6844	26.5963	20.6405	22.319	20.5975
XLOC_019550	RASAL2	68.307	23.4004	19.7817	10.9481	17.5262	17.8685	23.4212	13.7633	2.17719	12.9372	10.0474	5.86476	7.75726	0	7.10149	9.50655
XLOC_021757	SFI1	68.307	65.9465	76.7529	34.3039	38.7422	58.4787	7.20653	30.9675	14.1518	37.1944	8.50162	7.42869	22.1636	18.7641	9.13049	9.50655
XLOC_030550	LOC100851655	68.307	24.464	22.9467	13.5026	40.5871	45.4834	162.147	51.6125	176.353	126.138	57.1927	39.4894	66.4908	52.5395	117.682	144.183
XLOC_043024	TNRC6A	68.307	31.9096	15.0341	53.2805	27.673	40.6102	27.0245	11.4694	41.3667	25.8744	38.6437	47.7	68.7072	26.2697	60.8699	85.559
XLOC_050612	TIPRL	68.307	65.9465	47.476	51.0909	46.1217	39.798	10.8098	9.17556	19.5948	22.6401	6.183	14.4664	9.97362	15.9495	14.203	1.58443
XLOC_056562	LOC100851522	68.307	36.1642	53.8061	69.7026	67.3376	76.3472	73.8669	34.4083	47.8983	19.4058	41.7352	27.7598	38.7863	40.3428	55.7974	71.2991
XLOC_056730	R3HDM2	68.307	15.9548	22.9467	18.9766	40.5871	27.6149	18.0163	5.73472	5.44299	12.9372	6.95587	5.47377	3.32454	2.81461	27.3915	34.8574
XLOC_062948	ZNF266	68.307	55.3099	31.6507	32.8442	33.2076	51.1688	300.873	180.07	311.339	111.583	197.083	171.642	167.335	271.141	236.378	264.599
XLOC_064062	YIPF5	68.307	111.684	99.6996	35.0338	22.1384	36.5492	28.8261	111.254	19.5948	48.5145	43.281	55.5197	21.0554	50.663	18.261	22.182
XLOC_067212	HMGB2	68.307	89.3468	41.1459	42.3325	28.5954	47.1078	7.20653	38.9961	11.9746	8.08575	4.63725	5.08279	12.19	16.8877	7.10149	4.75328
XLOC_075308	MORF4L2	68.307	187.203	116.316	81.7455	157.736	108.023	117.106	16.0572	82.7334	84.0918	103.565	105.175	35.4618	45.0338	88.2614	107.741
XLOC_000354	DHX36	67.384	165.93	151.923	70.0675	37.8198	41.4224	32.4294	17.2042	43.5439	37.1944	20.8676	18.7672	27.7045	46.9102	22.319	20.5975
XLOC_003806	LGALS3	67.384	82.9649	42.7284	31.0195	13.8365	18.6807	43.2392	1.14694	70.7588	240.955	48.6911	49.2639	66.4908	61.9215	202.9	220.235
XLOC_007637	DPY30	67.384	85.0922	42.7284	43.7922	13.8365	30.0515	12.6114	10.3225	20.6833	16.1715	52.5555	20.7221	11.0818	20.6405	35.5074	26.9352
XLOC_010424	FARP1	67.384	0	0.791267	0.364935	2.7673	0	3.60327	0	0	0	0	0	0	0	1.0145	4.75328
XLOC_015292	ESRP1	67.384	98.9197	122.646	121.523	109.77	136.45	50.4457	48.1717	47.8983	51.7488	13.9117	14.0754	25.4881	15.9495	43.6234	45.9483
XLOC_027686	RHOT1	67.384	113.811	79.918	32.1143	25.8281	48.7322	21.6196	29.8206	25.0377	27.4915	17.0032	26.9779	22.1636	40.3428	19.2755	9.50655
XLOC_033390	BNIP1	67.384	12.7638	0.791267	14.2325	0.922433	34.1126	9.00816	16.0572	19.5948	14.5543	0.772875	8.99262	1.10818	4.69102	7.10149	3.16885
XLOC_037179	CSRNP1	67.384	61.6919	44.3109	74.8117	72.8722	79.596	369.335	160.572	225.34	391.35	100.474	76.2418	390.079	263.635	189.711	204.391
XLOC_039818	ZNF187	67.384	35.1005	15.8253	60.5792	70.1049	69.0373	7.20653	1.14694	0	6.4686	3.0915	1.17295	7.75726	4.69102	15.2175	14.2598
XLOC_039915	MYLIP	67.384	65.9465	88.6219	205.094	252.747	199.802	10.8098	68.8167	1.0886	1.61715	3.86437	7.03771	2.21636	1.87641	36.5219	12.6754
XLOC_050963	FNBP1L	67.384	130.829	90.9957	124.808	82.0966	106.399	1.80163	10.3225	11.9746	27.4915	11.5931	16.8123	25.4881	5.62923	19.2755	17.4287
XLOC_053664	CUFF.67239.2	67.384	87.2195	147.967	171.155	267.506	187.619	0	114.694	0	0	0	0	3.32454	0	0	0
XLOC_057179	PAWR	67.384	96.7924	79.918	88.6792	63.6479	56.0421	19.818	13.7633	16.329	53.3659	17.0032	25.4139	14.4063	15.0113	57.8264	25.3508
XLOC_060476	TET2	67.384	105.302	77.5442	143.055	134.675	161.629	1.80163	3.44083	1.0886	9.7029	2.31862	0.781967	1.10818	3.75282	2.029	9.50655
XLOC_003820	TOMM20L	66.4609	0	28.4856	175.169	295.179	240.412	252.229	317.704	286.301	142.309	77.2875	62.5574	224.961	227.984	37.5364	58.6237
XLOC_004402	RDH11	66.4609	99.9834	38.7721	60.2143	35.0525	36.5492	25.2229	3.44083	30.4807	98.6461	33.2336	34.0156	35.4618	17.8259	41.5944	44.3639
XLOC_010485	SUGT1	66.4609	23.4004	49.0585	136.486	66.4152	131.577	16.2147	44.7308	45.7211	46.8973	46.3725	13.2934	15.5145	44.0956	22.319	6.3377
XLOC_012375	YTHDF1	66.4609	49.9917	93.3695	75.9065	39.6646	67.4129	55.8506	19.4981	11.9746	56.6002	24.732	17.2033	29.9209	45.0338	12.174	17.4287
XLOC_012474	CBFA2T2	66.4609	84.0286	120.273	109.116	113.459	97.4645	50.4457	43.5839	66.4044	19.4058	54.8741	59.4295	41.0027	47.8484	44.6379	26.9352
XLOC_012794	VPS16	66.4609	107.429	151.923	51.0909	56.2684	41.4224	9.00816	41.29	5.44299	9.7029	7.72875	10.5566	19.9472	22.5169	52.7539	33.2729
XLOC_012815	TPD52L2	66.4609	85.0922	33.2332	14.5974	39.6646	17.0563	3.60327	13.7633	10.886	16.1715	13.9117	15.2484	9.97362	14.0731	3.0435	7.92213
XLOC_015000	YWHAZ	66.4609	0	0	60.5792	2.7673	12.9953	12.6114	9.17556	6.53158	1.61715	0.772875	1.95492	7.75726	0.938205	5.07249	0
XLOC_015313	E2F5	66.4609	196.776	132.142	79.1909	58.1133	60.9153	104.495	122.723	154.581	50.1316	18.549	62.1664	45.4354	95.6969	33.4785	101.403
XLOC_023867	CUFF.29726.2	66.4609	14.8911	18.1991	17.8818	49.8114	17.8685	0	0	0	0	0	0	0	0	0	0
XLOC_027771	KIAA0664	66.4609	15.9548	19.7817	11.6779	13.8365	20.3051	30.6278	20.645	27.2149	17.7886	16.2304	19.1582	42.1108	21.5787	37.5364	26.9352
XLOC_039959	RIPK1	66.4609	115.938	83.8743	71.8922	75.6395	109.648	21.6196	27.5267	5.44299	24.2572	23.9591	13.2934	9.97362	8.44384	12.174	17.4287
XLOC_043477	PSPH	66.4609	128.702	102.073	49.9961	35.9749	55.2299	3.60327	1.14694	8.70878	16.1715	5.41012	3.90984	3.32454	4.69102	3.0435	4.75328
XLOC_050509	RRAGC	66.4609	14.8911	36.3983	65.3234	75.6395	80.4082	21.6196	38.9961	9.79738	30.7258	13.9117	23.459	11.0818	26.2697	16.232	25.3508
XLOC_054004	CDCA7L	66.4609	22.3367	144.011	58.0247	45.1992	34.1126	412.574	122.723	377.743	155.246	186.263	161.476	227.177	238.304	208.987	353.327
XLOC_056747	GLS2	66.4609	64.8828	91.787	9.85325	11.0692	11.3709	435.995	160.572	158.935	164.949	89.6535	36.3615	60.9499	157.618	62.8989	50.7016
XLOC_060349	NUDT9	66.4609	143.593	101.282	23.3558	25.8281	22.7417	14.4131	2.29389	5.44299	27.4915	4.63725	23.459	19.9472	10.3203	25.3625	38.0262
XLOC_067113	SPTLC1	66.4609	141.466	166.166	13.1377	33.2076	21.9295	7.20653	10.3225	16.329	32.343	17.0032	73.5049	26.5963	70.3653	6.08699	77.6368
XLOC_000509	PLCL2	65.5378	19.1457	116.316	82.1104	144.822	155.131	5.4049	8.02861	38.1009	12.9372	23.1862	2.73689	8.86544	29.0843	39.5654	66.5459
XLOC_000727	DNAJB11	65.5378	132.957	45.8935	78.826	129.141	112.084	90.0816	112.401	94.708	211.847	133.707	119.25	97.5198	93.8205	110.58	167.949
XLOC_003428	CUFF.4220.1	65.5378	58.5009	41.1459	9.12338	17.5262	11.3709	68.462	4.58778	71.8474	63.0688	23.1862	24.241	42.1108	98.5115	28.406	33.2729
XLOC_003961	MCC	65.5378	12.7638	13.4515	3.28442	0	0.812204	39.6359	9.17556	31.5693	11.32	2.31862	66.0762	162.902	9.38205	2.029	9.50655
XLOC_004395	RAB15	65.5378	51.0553	61.7188	19.3416	45.1992	34.1126	5.4049	9.17556	1.0886	9.7029	10.8202	9.38361	23.2718	1.87641	82.1744	96.65
XLOC_007701	NRXN1	65.5378	51.0553	49.0585	0.364935	5.5346	6.49763	0	0	0	0	0	0	0	0	0	4.75328
XLOC_010385	LOC616167	65.5378	53.1826	144.802	78.826	67.3376	82.0326	0	2.29389	2.17719	8.08575	2.31862	0	0	0.938205	0	26.9352
XLOC_014815	GPAA1	65.5378	1.06365	45.8935	158.017	194.633	173.812	1.80163	0	0	0	4.63725	0.781967	3.32454	0	0	0
XLOC_021722	SRRD	65.5378	20.2094	111.569	163.126	245.367	205.488	356.723	349.818	244.934	93.7947	173.897	136.453	301.425	167	208.987	196.469
XLOC_024732	HNRNPL	65.5378	93.6014	113.151	39.7779	69.1825	70.6617	167.552	114.694	186.15	101.88	159.985	137.626	177.309	175.444	286.089	239.248
XLOC_028118	GPATCH8	65.5378	9.57287	35.607	48.1714	54.4236	44.6712	23.4212	25.2328	46.8097	63.0688	37.098	47.7	70.9235	48.7866	63.9134	49.1172
XLOC_030126	BZW1	65.5378	53.1826	50.6411	35.0338	19.3711	31.676	131.519	211.038	247.112	315.344	370.207	410.142	198.364	347.136	143.044	88.7278
XLOC_030449	SSFA2	65.5378	68.0738	109.986	74.0818	56.2684	56.8543	7.20653	19.4981	15.2404	29.1087	10.8202	13.2934	12.19	8.44384	42.6089	15.8443
XLOC_033488	RICTOR	65.5378	78.7103	37.9808	21.5312	11.9916	15.4319	3.60327	2.29389	4.35439	9.7029	1.54575	8.60164	2.21636	10.3203	6.08699	15.8443
XLOC_033502	RAD1	65.5378	121.256	70.4228	9.12338	8.3019	21.1173	28.8261	61.935	11.9746	9.7029	33.2336	28.9328	22.1636	54.4159	23.3335	4.75328
XLOC_037607	PTPRG	65.5378	117.002	159.836	70.4325	87.6312	82.8448	7.20653	1.14694	3.26579	14.5543	0	5.08279	4.43272	3.75282	7.10149	15.8443
XLOC_039950	CDYL	65.5378	36.1642	75.9616	31.3844	47.0441	59.2909	1.80163	17.2042	3.26579	9.7029	19.3219	7.81967	12.19	12.1967	6.08699	4.75328
XLOC_043401	USP31	65.5378	73.392	117.108	61.3091	67.3376	86.9058	5.4049	27.5267	18.5062	14.5543	39.4166	30.4967	12.19	10.3203	14.203	14.2598
XLOC_046165	GOLGA7	65.5378	119.129	166.166	237.208	178.952	258.281	39.6359	32.1144	33.7465	88.9432	58.7385	52.7828	42.1108	58.1687	91.3049	31.6885
XLOC_047316	EIF4EBP2	65.5378	92.5378	25.3205	25.5455	34.13	29.2393	95.4865	63.082	65.3158	80.8575	59.5114	61.3844	62.0581	34.7136	77.1019	87.1434
XLOC_047379	BMPR1A	65.5378	99.9834	102.073	79.9208	77.4844	66.6007	12.6114	10.3225	4.35439	16.1715	17.7761	6.25574	24.38	2.81461	3.0435	14.2598
XLOC_050017	UBE2Q1	65.5378	39.3551	121.855	216.042	284.109	289.145	162.147	269.532	74.0246	80.8575	98.1551	93.4451	140.739	136.978	115.653	88.7278
XLOC_050536	PSMB2	65.5378	140.402	94.952	53.2805	87.6312	84.4692	28.8261	63.082	42.4553	37.1944	61.83	53.5648	46.5436	55.3541	70.0004	53.8705
XLOC_051055	INADL	65.5378	84.0286	56.18	33.574	31.3627	31.676	3.60327	0	5.44299	12.9372	3.0915	3.90984	11.0818	0.938205	14.203	11.091
XLOC_056799	SCYL2	65.5378	48.928	41.9371	35.0338	14.7589	19.4929	23.4212	40.1431	32.6579	63.0688	26.2777	52.7828	27.7045	36.59	26.377	30.1041
XLOC_057583	C5H12orf35	65.5378	58.5009	87.0394	31.3844	19.3711	30.0515	55.8506	107.813	129.543	163.332	112.067	130.198	54.3008	94.7587	67.9714	63.377
XLOC_060399	ADD1	65.5378	48.928	53.0149	58.0247	29.5179	56.8543	19.818	18.3511	53.3413	29.1087	23.1862	18.3762	43.219	45.972	92.3194	153.689
XLOC_060467	DKK2	65.5378	204.221	109.986	41.2377	13.8365	60.1031	0	3.44083	0	0	0	0	0	0	0	0
XLOC_070446	CEP57L1	65.5378	153.166	25.3205	57.2948	35.9749	40.6102	0	1.14694	3.26579	0	0	1.95492	0	2.81461	3.0435	3.16885
XLOC_070545	IFNGR1	65.5378	132.957	45.8935	13.1377	17.5262	8.12204	5.4049	14.9103	1.0886	4.85145	0	0.390984	1.10818	0.938205	12.174	12.6754
XLOC_075725	NUDT11	65.5378	152.102	81.5005	47.0766	22.1384	35.737	0	3.44083	0	3.2343	4.63725	0.781967	0	0	0	0
XLOC_000195	KALRN	64.6148	73.392	79.1267	62.4039	87.6312	57.6665	1.80163	2.29389	4.35439	21.0229	0.772875	0.781967	1.10818	0.938205	8.11599	85.559
XLOC_007619	ALMS1	64.6148	97.856	73.5878	71.8922	69.1825	65.7885	1.80163	69.9636	16.329	14.5543	5.41012	16.8123	9.97362	24.3933	13.1885	4.75328
XLOC_007663	THUMPD2	64.6148	10.6365	1.58253	20.0714	3.68973	13.8075	7.20653	0	3.26579	3.2343	10.0474	2.73689	0	1.87641	1.0145	4.75328
XLOC_010335	UBL3	64.6148	55.3099	58.5538	63.8636	59.0357	78.7838	48.6441	16.0572	43.5439	85.7089	24.732	47.309	57.6254	39.4046	19.2755	7.92213
XLOC_013029	CUFF.18265.1	64.6148	15.9548	11.869	82.4753	73.7947	123.455	9.00816	67.6697	0	0	8.50162	0	8.86544	0	0	0
XLOC_019665	FAM72A	64.6148	105.302	26.1118	40.5078	24.9057	23.5539	1.80163	20.645	9.79738	12.9372	3.0915	8.21066	8.86544	4.69102	9.13049	0
XLOC_027940	NME2	64.6148	47.8644	68.049	48.5364	26.7506	29.2393	86.4784	51.6125	81.6448	80.8575	57.1927	101.656	155.145	78.8092	163.334	141.014
XLOC_035215	LOC100851920	64.6148	42.5461	79.1267	43.7922	76.562	64.9763	0	12.6164	0	1.61715	3.0915	1.17295	1.10818	0	0	0
XLOC_035540	TRIP11	64.6148	31.9096	45.8935	56.2	34.13	60.1031	12.6114	8.02861	9.79738	25.8744	18.549	11.3385	15.5145	19.7023	6.08699	1.58443
XLOC_041329	ANKRD12	64.6148	0	20.5729	8.02857	6.45703	9.74645	21.6196	5.73472	41.3667	135.841	44.0539	15.2484	37.6781	16.8877	24.348	39.6106
XLOC_043348	CUFF.52894.1	64.6148	130.829	24.5293	13.5026	7.37947	14.6197	0	0	0	0	0	0	0	0	0	0
XLOC_043375	LOC783466	64.6148	49.9917	75.9616	62.4039	64.5703	53.6055	12.6114	48.1717	26.1263	82.4746	20.8676	19.9402	25.4881	28.1461	39.5654	25.3508
XLOC_043404	PALB2	64.6148	97.856	86.2481	59.8494	51.6563	30.0515	1.80163	3.44083	7.62018	14.5543	6.183	6.25574	5.5409	15.0113	16.232	15.8443
XLOC_047495	DNAJC9	64.6148	28.7186	87.8306	114.225	120.839	112.084	43.2392	52.7595	112.126	30.7258	17.7761	26.1959	37.6781	21.5787	57.8264	68.1303
XLOC_048390	SYTL2	64.6148	46.8007	72.0053	96.3429	71.9498	95.8401	1.80163	17.2042	0	0	0	0	0	0	2.029	3.16885
XLOC_057739	SUN2	64.6148	15.9548	40.3546	20.4364	17.5262	17.8685	9.00816	8.02861	17.4176	9.7029	6.183	12.9025	37.6781	15.9495	29.4205	63.377
XLOC_067349	PRUNE2	64.6148	7.44557	16.6166	8.02857	34.13	4.87322	37.8343	0	40.2781	40.4287	3.0915	1.56393	9.97362	2.81461	24.348	76.0524
XLOC_000682	TFRC	63.6917	90.4105	90.9957	31.3844	49.8114	58.4787	145.932	147.956	199.213	109.966	274.371	391.766	110.818	409.995	39.5654	30.1041
XLOC_003743	RFX7	63.6917	20.2094	18.9904	31.0195	47.0441	59.2909	0	0	1.0886	1.61715	3.86437	1.95492	0	0	0	0
XLOC_007783	KCMF1	63.6917	51.0553	109.986	279.175	203.858	242.849	86.4784	128.458	76.2018	164.949	65.6944	84.8435	91.9789	104.141	120.725	66.5459
XLOC_012233	MCM10	63.6917	58.5009	82.2918	42.6974	20.2935	34.9248	10.8098	27.5267	30.4807	48.5145	66.4672	38.7074	49.8681	70.3653	39.5654	25.3508
XLOC_012614	JAG1	63.6917	86.1559	214.433	66.7831	114.382	94.2157	23.4212	35.5553	22.8605	19.4058	13.1389	41.8353	27.7045	13.1349	10.145	7.92213
XLOC_021984	PPTC7	63.6917	181.885	269.031	79.9208	39.6646	109.648	30.6278	21.7919	30.4807	82.4746	91.9721	130.198	97.5198	96.6351	30.435	33.2729
XLOC_024181	DMWD	63.6917	9.57287	98.9084	70.7974	47.0441	95.8401	14.4131	53.9064	8.70878	9.7029	6.183	8.21066	47.6517	26.2697	17.2465	7.92213
XLOC_024593	CUFF.30071.2	63.6917	99.9834	36.3983	75.9065	47.9665	66.6007	0	1.14694	2.17719	0	0	0	0	0	0	0
XLOC_026972	RAD51C	63.6917	155.293	77.5442	58.7545	57.1909	50.3566	1.80163	10.3225	3.26579	11.32	0	3.90984	6.64908	1.87641	4.05799	7.92213
XLOC_027315	PTTG1	63.6917	14.8911	29.2769	23.7208	54.4236	74.7228	7.20653	18.3511	1.0886	1.61715	0	0	8.86544	0	17.2465	9.50655
XLOC_027796	ITGAE	63.6917	56.3736	90.2044	64.5935	123.606	164.065	27.0245	82.58	10.886	14.5543	29.3692	48.091	17.7309	35.6518	6.08699	6.3377
XLOC_028253	KIAA0195	63.6917	8.50922	98.9084	26.2753	44.2768	46.2956	90.0816	51.6125	77.2904	24.2572	41.7352	19.5492	93.0871	48.7866	68.9859	79.2213
XLOC_030297	TAF12	63.6917	53.1826	30.8594	34.3039	35.0525	24.3661	16.2147	13.7633	11.9746	9.7029	6.183	5.08279	3.32454	0.938205	23.3335	9.50655
XLOC_030373	DDOST	63.6917	25.5277	52.2236	28.8299	59.9582	35.737	216.196	152.544	146.961	155.246	188.581	197.447	237.151	117.276	270.871	267.768
XLOC_030883	OTUD3	63.6917	68.0738	32.4419	62.039	39.6646	48.7322	10.8098	33.2614	23.9491	48.5145	74.196	23.85	106.385	52.5395	39.5654	49.1172
XLOC_037338	DUSP7	63.6917	88.2832	79.918	57.6597	55.346	28.4271	3.60327	22.9389	4.35439	1.61715	11.5931	1.56393	13.2982	6.56743	0	3.16885
XLOC_039671	MRPS10	63.6917	87.2195	119.481	65.3234	49.8114	50.3566	77.4702	94.0495	54.4299	72.7717	106.657	93.4451	59.8417	80.6856	59.8554	47.5328
XLOC_039674	TBCC	63.6917	202.094	152.715	52.9156	50.7338	40.6102	23.4212	11.4694	25.0377	63.0688	30.1421	21.5041	24.38	26.2697	32.464	39.6106
XLOC_039909	FAM8A1	63.6917	115.938	11.869	32.1143	46.1217	62.5397	88.28	33.2614	67.493	74.3889	20.8676	14.0754	49.8681	12.1967	31.4495	47.5328
XLOC_043098	CUFF.53806.7	63.6917	29.7823	58.5538	75.1766	56.2684	68.2251	0	2.29389	31.5693	0	2.31862	3.51885	1.10818	0.938205	0	0
XLOC_060257	CEP135	63.6917	43.6098	39.5633	33.2091	15.6814	23.5539	10.8098	12.6164	5.44299	12.9372	5.41012	17.2033	6.64908	9.38205	4.05799	14.2598
XLOC_067400	EXOSC3	63.6917	48.928	34.8157	359.096	314.55	407.726	336.905	510.39	132.809	190.824	196.31	71.55	124.116	259.883	171.45	129.923
XLOC_070328	MRPL18	63.6917	129.766	89.4132	27.7351	16.6038	32.4882	5.4049	27.5267	17.4176	66.3031	51.7826	53.9557	46.5436	49.7248	33.4785	39.6106
XLOC_075548	CUFF.87978.1	63.6917	294.632	34.8157	6.2039	28.5954	44.6712	1.80163	0	0	0	0	0	0	0	0	0
XLOC_000009	TMEM50B	62.7686	166.993	87.8306	86.4896	58.1133	60.1031	9.00816	9.17556	19.5948	9.7029	0	3.90984	4.43272	0.938205	12.174	15.8443
XLOC_000569	ROBO1	62.7686	9.57287	21.3642	20.8013	32.2852	8.93424	0	0	0	0	0	0	0	0	0	0
XLOC_000736	POLR2H	62.7686	127.638	52.2236	16.4221	15.6814	8.93424	7.20653	73.4045	15.2404	43.663	42.5081	41.0533	36.5699	28.1461	76.0874	49.1172
XLOC_007385	ITGB1BP1	62.7686	18.0821	114.734	23.3558	82.0966	130.765	4464.45	598.705	4258.59	6253.52	1633.08	1443.51	3450.87	3483.55	1764.21	1280.22
XLOC_007439	PBX3	62.7686	39.3551	15.8253	24.8156	35.9749	30.8637	14.4131	38.9961	9.79738	24.2572	7.72875	7.42869	5.5409	11.2585	6.08699	4.75328
XLOC_017146	INPPL1	62.7686	73.392	14.2428	74.4468	99.6228	77.9716	12.6114	28.6736	5.44299	16.1715	0.772875	5.47377	16.6227	4.69102	3.0435	19.0131
XLOC_019424	SCYL3	62.7686	84.0286	73.5878	187.942	213.082	239.6	228.807	223.654	218.808	79.2403	117.477	146.228	88.6544	142.607	85.2179	61.7926
XLOC_019901	SEC16B	62.7686	22.3367	102.073	54.3753	135.598	69.8495	12.6114	57.3472	21.7719	0	1.54575	5.08279	1.10818	1.87641	1.0145	0
XLOC_021700	GLTP	62.7686	118.065	109.986	31.0195	34.13	37.3614	37.8343	9.17556	22.8605	22.6401	10.8202	14.8574	14.4063	6.56743	35.5074	19.0131
XLOC_021951	GTF2H3	62.7686	119.129	99.6996	42.3325	21.216	31.676	7.20653	10.3225	14.1518	6.4686	17.7761	25.023	12.19	14.0731	8.11599	0
XLOC_024534	SHCBP1	62.7686	103.174	185.156	88.6792	110.692	74.7228	3.60327	9.17556	16.329	17.7886	8.50162	5.47377	3.32454	5.62923	9.13049	33.2729
XLOC_033507	ZFR	62.7686	6.38192	4.7476	49.9961	31.3627	44.6712	5.4049	26.3797	10.886	9.7029	19.3219	8.99262	19.9472	12.1967	7.10149	11.091
XLOC_046186	RPL15	62.7686	78.7103	63.3014	48.1714	44.2768	31.676	140.527	225.948	50.0755	173.035	156.121	230.289	227.177	253.315	258.697	299.456
XLOC_047425	TOMM20	62.7686	111.684	74.3791	32.1143	23.0608	25.1783	86.4784	175.483	71.8474	114.818	173.897	222.079	197.256	175.444	225.219	193.3
XLOC_054291	PDIA4	62.7686	92.5378	81.5005	76.2714	95.9331	71.4739	0	13.7633	59.8729	4.85145	34.7794	44.1812	16.6227	8.44384	59.8554	44.3639
XLOC_057072	TNRC6B	62.7686	4.25461	11.869	55.8351	29.5179	27.6149	0	12.6164	6.53158	8.08575	13.1389	16.8123	16.6227	23.4551	7.10149	12.6754
XLOC_060156	TSPAN5	62.7686	82.9649	45.1022	38.6831	57.1909	48.7322	0	12.6164	1.0886	1.61715	8.50162	3.90984	1.10818	0	3.0435	3.16885
XLOC_066791	CTSB	62.7686	64.8828	130.559	127.727	201.09	146.197	106.296	75.6983	47.8983	54.9831	72.6502	85.2344	145.172	57.2305	256.668	150.52
XLOC_066941	CUFF.82323.1	62.7686	134.02	45.1022	38.6831	15.6814	40.6102	0	0	0	0	0	0	0	0	0	0
XLOC_067171	SLC31A2	62.7686	82.9649	46.6847	22.626	14.7589	16.2441	41.4376	4.58778	27.2149	51.7488	1.54575	26.1959	11.0818	10.3203	17.2465	12.6754
XLOC_075716	KIF4A	62.7686	72.3284	46.6847	20.8013	15.6814	12.1831	10.8098	33.2614	33.7465	32.343	38.6437	25.4139	17.7309	43.1574	10.145	3.16885
XLOC_003450	PAPD4	61.8456	71.2647	18.1991	74.4468	48.889	39.798	48.6441	88.3147	58.7843	46.8973	64.9215	91.8812	59.8417	61.9215	13.1885	22.182
XLOC_007054	C11H2orf29	61.8456	93.6014	78.3354	49.6312	47.9665	36.5492	91.8833	90.6086	33.7465	16.1715	37.098	44.5721	109.71	62.8597	282.031	446.808
XLOC_012236	HSPA14	61.8456	89.3468	41.9371	48.5364	23.9833	30.8637	30.6278	5.73472	50.0755	126.138	57.1927	35.9705	28.8127	13.1349	27.3915	14.2598
XLOC_012438	LOC100851140	61.8456	117.002	64.0926	26.2753	46.1217	32.4882	18.0163	37.8492	5.44299	0	6.95587	4.30082	1.10818	1.87641	1.0145	1.58443
XLOC_012546	STK4	61.8456	29.7823	6.33014	39.0481	31.3627	30.8637	1.80163	10.3225	2.17719	1.61715	0.772875	0	4.43272	0.938205	5.07249	7.92213
XLOC_019454	CLSTN1	61.8456	21.2731	57.7625	63.8636	83.9414	272.901	30.6278	224.801	26.1263	30.7258	15.4575	24.241	60.9499	10.3203	30.435	82.3901
XLOC_023894	POLR2C	61.8456	82.9649	103.656	35.0338	44.2768	46.2956	5.4049	28.6736	17.4176	8.08575	6.183	13.6844	9.97362	7.50564	17.2465	12.6754
XLOC_027047	LOC100848380	61.8456	32.9732	149.549	147.069	109.77	103.962	1601.65	118.135	1557.78	714.78	1440.64	668.973	2452.4	2341.76	1824.07	2123.13
XLOC_027125	KIAA0753	61.8456	53.1826	60.1363	22.261	15.6814	17.0563	12.6114	5.73472	3.26579	4.85145	10.8202	9.38361	12.19	18.7641	19.2755	14.2598
XLOC_027377	LOC100849253	61.8456	2.12731	23.738	68.9727	145.744	25.1783	18.0163	33.2614	54.4299	42.0459	81.1519	77.0238	134.09	100.388	147.102	80.8057
XLOC_027445	DDX42	61.8456	19.1457	94.952	536.455	445.535	444.276	873.792	735.191	886.118	339.601	647.669	377.299	726.966	823.744	273.915	282.028
XLOC_027503	CUFF.35571.1	61.8456	61.6919	75.9616	10.9481	12.9141	46.2956	194.576	24.0858	345.085	291.087	350.885	285.027	518.628	230.798	162.32	440.47
XLOC_027841	DVL2	61.8456	108.493	61.7188	66.7831	43.3544	25.9905	12.6114	11.4694	6.53158	6.4686	6.95587	4.30082	7.75726	5.62923	16.232	9.50655
XLOC_030080	INSIG2	61.8456	29.7823	15.0341	67.1481	50.7338	78.7838	0	4.58778	16.329	40.4287	13.1389	14.4664	8.86544	4.69102	23.3335	17.4287
XLOC_030415	FAM168B	61.8456	75.5193	65.6752	58.7545	42.4319	49.5444	66.6604	50.4656	11.9746	33.9601	45.5996	44.5721	16.6227	45.0338	36.5219	25.3508
XLOC_030640	LOC538992	61.8456	70.2011	101.282	60.2143	28.5954	48.7322	28.8261	18.3511	101.24	85.7089	0	0	18.8391	0	0	49.1172
XLOC_039639	LOC100852207	61.8456	55.3099	71.214	64.5935	64.5703	54.4177	9.00816	1.14694	64.2272	59.8345	17.0032	16.4213	39.8945	26.2697	38.5509	7.92213
XLOC_041576	TXNL1	61.8456	61.6919	84.6656	135.026	73.7947	87.718	122.511	88.3147	123.012	195.675	167.714	218.56	175.092	167.939	77.1019	88.7278
XLOC_042947	UBN1	61.8456	12.7638	109.195	54.0104	115.304	145.384	34.231	20.645	34.8351	46.8973	32.4607	25.4139	29.9209	17.8259	81.1599	106.157
XLOC_050085	VPS72	61.8456	70.2011	8.70394	20.8013	38.7422	32.4882	1.80163	6.88167	2.17719	1.61715	0.772875	1.95492	4.43272	1.87641	6.08699	3.16885
XLOC_053642	HIBADH	61.8456	198.903	261.909	90.8688	69.1825	95.0279	14.4131	60.7881	35.9237	50.1316	57.1927	66.4672	47.6517	28.1461	24.348	4.75328
XLOC_054093	ANLN	61.8456	67.0101	93.3695	49.9961	62.7255	64.9763	59.4539	57.3472	26.1263	38.8116	29.3692	27.3689	31.029	50.663	76.0874	71.2991
XLOC_056743	PTGES3	61.8456	84.0286	56.9712	57.2948	39.6646	91.779	299.071	289.03	328.756	231.252	299.875	331.945	230.501	222.354	309.422	267.768
XLOC_056781	SNRPF	61.8456	95.7287	42.7284	53.6455	56.2684	64.1641	32.4294	40.1431	19.5948	14.5543	40.9624	35.1885	35.4618	26.2697	27.3915	31.6885
XLOC_060169	PIGY	61.8456	170.184	68.049	46.7117	52.5787	47.92	25.2229	51.6125	76.2018	80.8575	95.0636	85.2344	82.0053	106.955	19.2755	9.50655
XLOC_075813	ZFX	61.8456	73.392	61.7188	50.361	27.673	28.4271	34.231	36.7022	31.5693	67.9203	32.4607	69.2041	16.6227	41.281	8.11599	25.3508
XLOC_017461	H2AFX	60.9225	55.3099	68.049	35.7636	57.1909	67.4129	70.2637	126.164	100.151	30.7258	71.1045	98.9189	160.686	109.77	95.3629	80.8057
XLOC_021648	TAOK3	60.9225	12.7638	4.7476	27.3701	39.6646	22.7417	23.4212	0	35.9237	16.1715	0	1.56393	3.32454	1.87641	4.05799	6.3377
XLOC_021925	PGAM5	60.9225	41.4825	24.5293	41.9675	24.9057	16.2441	7.20653	10.3225	7.62018	17.7886	9.2745	7.81967	16.6227	19.7023	12.174	6.3377
XLOC_027533	UBE2O	60.9225	0	40.3546	126.632	151.279	190.868	216.196	190.393	387.541	150.395	360.933	145.446	413.351	204.529	173.479	224.988
XLOC_028092	PLEKHH3	60.9225	34.0369	44.3109	18.9766	17.5262	30.0515	0	9.17556	0	0	0	0.390984	5.5409	3.75282	7.10149	7.92213
XLOC_030025	ACVR1	60.9225	59.5646	31.6507	13.1377	10.1468	8.12204	12.6114	14.9103	10.886	16.1715	6.183	19.1582	13.2982	3.75282	3.0435	7.92213
XLOC_030136	LOC614993	60.9225	109.556	8.70394	25.5455	33.2076	26.8027	9.00816	0	3.26579	17.7886	11.5931	14.4664	0	10.3203	13.1885	1.58443
XLOC_030603	MKI67IP	60.9225	70.2011	34.0245	85.0299	71.0274	121.018	100.891	344.083	108.86	166.566	173.124	209.567	180.633	228.922	151.16	77.6368
XLOC_042865	LOC100847576	60.9225	6.38192	68.049	78.826	88.5536	64.9763	268.443	353.259	133.897	93.7947	149.938	118.077	385.647	235.489	201.885	231.326
XLOC_051012	GIPC2	60.9225	125.511	75.9616	32.4792	19.3711	26.8027	0	4.58778	0	0	0	0.390984	0	0	9.13049	63.377
XLOC_053685	TMED4	60.9225	104.238	53.0149	15.3273	38.7422	38.9858	21.6196	8.02861	8.70878	6.4686	10.0474	11.7295	16.6227	20.6405	33.4785	38.0262
XLOC_063116	CEP120	60.9225	94.6651	51.4323	72.987	35.0525	43.0468	0	8.02861	6.53158	8.08575	12.366	6.64672	8.86544	2.81461	9.13049	0
XLOC_063496	CAST	60.9225	88.2832	24.5293	18.6117	11.0692	5.68543	122.511	6.88167	43.5439	80.8575	73.4231	61.7754	67.599	74.1182	68.9859	42.7795
XLOC_070584	SYNE1	60.9225	131.893	37.9808	23.3558	6.45703	12.9953	214.394	496.627	47.8983	11.32	37.098	32.0607	12.19	54.4159	0	0
XLOC_070640	PHF10	60.9225	76.583	41.1459	28.8299	26.7506	79.596	81.0735	9.17556	37.0123	27.4915	20.8676	10.9475	25.4881	13.1349	17.2465	19.0131
XLOC_075512	MID1	60.9225	1.06365	22.1555	23.3558	10.1468	47.92	12.6114	13.7633	10.886	9.7029	54.8741	29.3238	2.21636	9.38205	0	6.3377
XLOC_075526	THOC2	60.9225	3.19096	7.1214	17.8818	19.3711	9.74645	7.20653	28.6736	55.5185	50.1316	25.5049	35.1885	21.0554	15.9495	18.261	28.5197
XLOC_000744	ABCF3	59.9994	0	3.95633	9.12338	7.37947	22.7417	12.6114	30.9675	7.62018	6.4686	13.9117	16.8123	18.8391	11.2585	13.1885	7.92213
XLOC_004021	DPP8	59.9994	71.2647	69.6315	51.0909	59.0357	49.5444	1.80163	10.3225	5.44299	6.4686	6.95587	9.38361	12.19	11.2585	11.1595	14.2598
XLOC_007121	TTC27	59.9994	118.065	32.4419	49.2662	37.8198	25.1783	12.6114	12.6164	7.62018	11.32	8.50162	16.0303	15.5145	13.1349	13.1885	30.1041
XLOC_008028	SETX	59.9994	70.2011	87.8306	73.352	76.562	99.0889	21.6196	72.2575	51.1641	61.4517	76.5146	82.8885	49.8681	65.6743	20.29	30.1041
XLOC_010345	LNX2	59.9994	118.065	159.045	112.765	163.271	136.45	10.8098	12.6164	20.6833	51.7488	18.549	28.1508	17.7309	11.2585	28.406	39.6106
XLOC_012711	SVIL	59.9994	27.655	103.656	185.752	191.866	121.831	1.80163	9.17556	1.0886	14.5543	0	0	2.21636	0.938205	5.07249	11.091
XLOC_016905	CEP164	59.9994	4.25461	10.2865	12.7727	21.216	24.3661	34.231	2.29389	16.329	1.61715	2.31862	1.17295	7.75726	0.938205	8.11599	45.9483
XLOC_017814	KBTBD4	59.9994	1.06365	2.3738	33.939	18.4487	41.4224	19.818	3.44083	11.9746	6.4686	7.72875	14.0754	11.0818	6.56743	19.2755	7.92213
XLOC_019693	CUFF.23900.1	59.9994	79.774	34.0245	55.1052	38.7422	46.2956	0	0	0	0	0	0	1.10818	0	0	0
XLOC_021580	ANKLE2	59.9994	82.9649	49.8498	21.5312	17.5262	17.8685	16.2147	8.02861	17.4176	51.7488	17.7761	28.5418	24.38	24.3933	26.377	28.5197
XLOC_023982	PHLPP2	59.9994	110.62	229.467	48.5364	67.3376	61.7275	25.2229	13.7633	55.5185	171.418	30.915	62.9484	52.0845	48.7866	68.9859	93.4811
XLOC_025096	CHMP2A	59.9994	78.7103	49.8498	28.4649	30.4403	25.1783	52.2473	33.2614	31.5693	6.4686	19.3219	18.3762	33.2454	33.7754	41.5944	53.8705
XLOC_035550	DDX24	59.9994	12.7638	10.2865	36.8584	56.2684	37.3614	82.8751	45.8778	33.7465	30.7258	87.3349	73.1139	69.8153	45.972	30.435	19.0131
XLOC_039885	NRSN1	59.9994	0	26.1118	33.2091	37.8198	32.4882	0	0	0	0	0	0	0	0	0	0
XLOC_043113	BAZ1B	59.9994	63.8192	90.9957	27.0052	49.8114	50.3566	5.4049	35.5553	15.2404	17.7886	30.1421	31.6697	32.1372	26.2697	41.5944	76.0524
XLOC_050827	LOC100851451	59.9994	7.44557	109.195	487.188	536.856	715.552	63.0571	590.676	139.34	198.909	241.137	166.559	96.4117	191.394	114.638	255.093
XLOC_050899	AHCYL1	59.9994	38.2915	97.3258	22.626	26.7506	13.8075	264.84	158.278	97.9738	33.9601	106.657	158.348	158.47	45.972	123.769	47.5328
XLOC_056575	CUFF.69779.1	59.9994	25.5277	125.02	170.79	302.558	204.675	1082.78	1798.41	653.158	642.008	586.612	351.494	656.043	868.777	530.583	289.95
XLOC_056758	SMARCC2	59.9994	10.6365	148.758	151.813	147.589	172.187	11117.9	2821.48	4215.05	4867.62	1708.83	850.78	4755.2	3010.7	13417.8	8473.51
XLOC_057516	ARL1	59.9994	181.885	49.8498	33.574	25.8281	35.737	45.0408	48.1717	65.3158	93.7947	68.013	61.3844	42.1108	69.4271	83.1889	20.5975
XLOC_060746	SLBP	59.9994	61.6919	94.952	119.334	83.019	137.262	25.2229	35.5553	74.0246	79.2403	66.4672	54.7377	28.8127	70.3653	34.4929	36.4418
XLOC_070476	UFL1	59.9994	26.5913	12.6603	31.3844	16.6038	18.6807	3.60327	6.88167	10.886	3.2343	6.95587	17.2033	1.10818	7.50564	1.0145	7.92213
XLOC_000134	KIAA1524	59.0763	25.5277	12.6603	81.3805	80.2517	104.774	1.80163	5.73472	8.70878	4.85145	10.0474	12.5115	6.64908	12.1967	5.07249	22.182
XLOC_003677	CUFF.5787.1	59.0763	0	1.58253	49.6312	0	8.93424	0	0	0	0	0	0	0	0	0	39.6106
XLOC_012862	RBM38	59.0763	20.2094	33.2332	20.8013	14.7589	13.8075	0	3.44083	0	0	0	0.390984	0	0.938205	0	0
XLOC_014921	UBXN2B	59.0763	85.0922	99.6996	52.1857	42.4319	40.6102	36.0327	22.9389	47.8983	25.8744	30.1421	19.5492	25.4881	36.59	29.4205	25.3508
XLOC_017561	ILK	59.0763	109.556	184.365	244.871	247.212	306.201	122.511	277.561	116.48	71.1546	168.487	164.604	390.079	336.815	288.118	202.806
XLOC_021605	CUFF.27550.1	59.0763	112.747	23.738	48.9013	67.3376	117.77	95.4865	75.6983	107.771	53.3659	102.792	68.4221	93.0871	80.6856	55.7974	76.0524
XLOC_021824	KIAA0922	59.0763	58.5009	88.6219	50.361	38.7422	37.3614	0	3.44083	0	0	7.72875	1.17295	7.75726	0.938205	12.174	11.091
XLOC_022015	LOC100849405	59.0763	29.7823	10.2865	13.1377	10.1468	13.8075	30.6278	11.4694	13.0632	11.32	6.95587	2.3459	9.97362	13.1349	14.203	41.1951
XLOC_022035	ALDH2	59.0763	6.38192	33.2332	33.574	25.8281	12.9953	99.0898	12.6164	27.2149	58.2174	45.5996	39.0984	75.3562	37.5282	42.6089	77.6368
XLOC_029936	CWC22	59.0763	11.7002	10.2865	18.6117	20.2935	35.737	28.8261	16.0572	18.5062	64.686	26.2777	14.0754	25.4881	26.2697	14.203	4.75328
XLOC_030076	ACTR3	59.0763	138.275	125.02	116.049	82.0966	98.2767	99.0898	71.1106	139.34	320.196	141.436	152.875	134.09	154.804	286.089	194.884
XLOC_030137	NOP58	59.0763	17.0184	4.7476	30.2896	18.4487	24.3661	181.965	110.107	132.809	182.738	210.222	213.868	154.037	226.107	109.566	82.3901
XLOC_030552	KIF5C	59.0763	47.8644	22.9467	7.66364	7.37947	7.30984	0	4.58778	0	1.61715	1.54575	5.86476	2.21636	0.938205	4.05799	6.3377
XLOC_037474	XPC	59.0763	31.9096	28.4856	2.91948	7.37947	11.3709	43.2392	89.4617	131.72	22.6401	29.3692	19.1582	32.1372	44.0956	31.4495	118.832
XLOC_039194	TAP1	59.0763	78.7103	37.9808	14.9623	23.0608	36.5492	48.6441	14.9103	91.4422	85.7089	51.0097	38.7074	87.5462	183.888	70.0004	79.2213
XLOC_043566	EIF2AK1	59.0763	39.3551	56.9712	29.1948	27.673	30.0515	25.2229	19.4981	42.4553	69.5374	57.1927	30.4967	50.9763	113.523	21.3045	12.6754
XLOC_047285	ANK3	59.0763	87.2195	27.6943	9.48831	5.5346	34.1126	0	0	1.0886	0	0	0	0	0	0	0
XLOC_049919	PFDN2	59.0763	67.0101	14.2428	85.7597	38.7422	40.6102	144.131	57.3472	50.0755	59.8345	65.6944	75.4598	313.615	54.4159	83.1889	44.3639
XLOC_050102	ANP32E	59.0763	59.5646	49.0585	58.0247	43.3544	35.737	3.60327	6.88167	10.886	12.9372	5.41012	14.8574	5.5409	12.1967	10.145	12.6754
XLOC_050186	SLC16A1	59.0763	58.5009	15.8253	21.8961	22.1384	12.1831	70.2637	71.1106	103.417	206.995	100.474	268.997	152.929	98.5115	86.2324	129.923
XLOC_050847	CUFF.61857.1	59.0763	0	0.791267	22.626	1.84487	8.12204	0	1.14694	0	0	0	0	0	0	0	0
XLOC_056706	GNS	59.0763	59.5646	165.375	159.842	128.218	93.4034	23.4212	10.3225	44.6325	45.2802	22.4134	44.9631	42.1108	25.3315	49.7104	34.8574
XLOC_056746	BAZ2A	59.0763	23.4004	40.3546	70.4325	55.346	68.2251	82.8751	36.7022	142.606	100.263	138.345	116.122	282.586	69.4271	133.914	77.6368
XLOC_060588	LNX1	59.0763	31.9096	36.3983	191.956	192.789	277.774	12.6114	32.1144	62.05	16.1715	2.31862	35.5795	21.0554	47.8484	9.13049	7.92213
XLOC_060666	CCNI	59.0763	23.4004	37.9808	74.0818	71.9498	64.9763	688.224	83.727	2105.35	664.648	373.299	222.47	846.65	34.7136	260.726	579.9
XLOC_063826	LOC789486	59.0763	14.8911	0.791267	13.1377	2.7673	5.68543	1.80163	0	0	3.2343	3.86437	1.56393	0	0	0	0
XLOC_066877	PLIN2	59.0763	53.1826	40.3546	57.6597	65.4928	58.4787	100.891	42.4369	26.1263	30.7258	44.8267	44.5721	89.7626	64.7361	31.4495	20.5975
XLOC_067095	C8H9orf102	59.0763	77.6466	106.03	33.939	27.673	30.8637	0	1.14694	6.53158	3.2343	10.8202	9.38361	3.32454	11.2585	3.0435	1.58443
XLOC_067440	CUFF.83352.2	59.0763	58.5009	78.3354	47.0766	43.3544	37.3614	16.2147	34.4083	25.0377	3.2343	33.2336	88.3623	27.7045	15.9495	26.377	23.7664
[truncated: 25,395 more rows]
