# Supplementary material for: Transcriptional profiles of bovine in vivo pre-implantation development
Source: BMC Genomics. 2014 Sep 4;15(1):756. doi: 10.1186/1471-2164-15-756 (PMC4162962; doi:10.1186/1471-2164-15-756)
Supplement: Supplementary file 4 — Additional file 4: Table S4: Differentially expressed genes between the 4- and 8-cell embryos. Spreadsheet 1: all differentially expressed genes; Spreadsheet 2: genes down-regulated; Spreadsheet 3: genes up-regulated; Spreadsheet 4: GO analysis output of down-regulated genes; Spreadsheet 5: GO analysis output of up-regulated genes. (XLS 728 KB) [file 12864_2014_6433_MOESM4_ESM.xls]

## Sheet: DEG 4- vs. 8-cells
Table S4. Differentially expressed genes between the 4- and 8-cell embryos.
Spreadsheet 1. All differentially expressed genes.
ID	Gene Name	4-cell	8-cell	Fold Change	log2 of Fold Change	P Value
XLOC_000132	DPPA2	0	24.4628	Inf	Inf	0.00262792
XLOC_000178	ARGFX	0	125.785	Inf	Inf	0.000156374
XLOC_000378	WWTR1	0	39.3172	Inf	Inf	0.000466898
XLOC_003409	MCC	0	27.6439	Inf	Inf	0.00128282
XLOC_003410	REEP5	0	52.4692	Inf	Inf	0.00934573
XLOC_003578	CUFF.5209.1	0	34.9915	Inf	Inf	0.00152438
XLOC_003943	SPATA7	0	24.5642	Inf	Inf	0.00296573
XLOC_003968	LOC100852236	0	17.7312	Inf	Inf	0.0110086
XLOC_004138	PNP	0	27.2237	Inf	Inf	0.00111727
XLOC_004325	SLC24A5	0	13.1951	Inf	Inf	0.0422284
XLOC_004337	DUOXA2	0	16.1226	Inf	Inf	0.0173985
XLOC_007138	GALM	0	26.4916	Inf	Inf	0.034229
XLOC_007260	COMMD1	0	25.854	Inf	Inf	0.00242644
XLOC_007426	NEK6	0	12.2894	Inf	Inf	0.0409764
XLOC_007451	C11H9orf117	0	32.1147	Inf	Inf	0.000534452
XLOC_007541	CUFF.12575.2	0	127.133	Inf	Inf	1.71e-09
XLOC_007562	STARD7	0	58.7223	Inf	Inf	6.65e-06
XLOC_008024	FAM78A	0	14.0647	Inf	Inf	0.0281987
XLOC_010451	RAB20	0	48.0776	Inf	Inf	0.0475593
XLOC_010511	LOC100296890	0	97.6846	Inf	Inf	4.25e-08
XLOC_010537	CUFF.13210.1	0	157.965	Inf	Inf	2.26e-10
XLOC_010571	C12H13orf33	0	13.1951	Inf	Inf	0.0422284
XLOC_012179	LOC100337293	0	12.5068	Inf	Inf	0.0371386
XLOC_012270	POLR3F	0	38.7449	Inf	Inf	0.000143901
XLOC_012289	GZF1	0	15.9414	Inf	Inf	0.0224093
XLOC_012350	CUFF.16788.1	0	54.382	Inf	Inf	8.51e-06
XLOC_012928	LOC100852168	0	23.6946	Inf	Inf	0.0121415
XLOC_012969	SDC4	0	107.358	Inf	Inf	0.0198422
XLOC_014863	NDRG1	0	33.8032	Inf	Inf	0.000414438
XLOC_014986	CUFF.19861.1	0	95.1842	Inf	Inf	0.0334563
XLOC_014992	KLF10	0	12.5575	Inf	Inf	0.0395303
XLOC_015170	LYPLA1	0	24.7309	Inf	Inf	0.00255329
XLOC_015210	PRDM14	0	24.8976	Inf	Inf	0.00220613
XLOC_016838	PGR	0	13.1444	Inf	Inf	0.0393912
XLOC_016880	IL18	0	18.0646	Inf	Inf	0.0226518
XLOC_016971	PSMA1	0	19.6732	Inf	Inf	0.0066844
XLOC_017144	FOLR1	0	58.8383	Inf	Inf	5.67e-06
XLOC_017353	LOC100851080	0	57.8819	Inf	Inf	5.22e-06
XLOC_017560	CUFF.22097.1	0	319.993	Inf	Inf	0.00400983
XLOC_017905	MRPL16	0	20.3254	Inf	Inf	0.00510475
XLOC_019642	GOLT1A	0	20.3254	Inf	Inf	0.00510475
XLOC_019736	PPPDE1	0	114.532	Inf	Inf	9.54e-09
XLOC_019843	ATAD3A	0	20.1587	Inf	Inf	0.00591271
XLOC_021623	CUFF.27618.1	0	32.6363	Inf	Inf	0.00287604
XLOC_021740	UQCR10	0	68.3016	Inf	Inf	2.03e-06
XLOC_024081	LOC785843	0	50.9329	Inf	Inf	1.48e-05
XLOC_024492	MBTPS1	0	17.2964	Inf	Inf	0.0132979
XLOC_024497	COTL1	0	13.9633	Inf	Inf	0.0249175
XLOC_024708	ZNF146	0	27.5786	Inf	Inf	0.00166928
XLOC_024728	LGALS7	0	16.1588	Inf	Inf	0.0202728
XLOC_024758	BLVRB	0	15.369	Inf	Inf	0.0363778
XLOC_025008	NLRP12	0	30.1873	Inf	Inf	0.000609844
XLOC_025069	LOC100297492	0	99.7286	Inf	Inf	0.03105
XLOC_027247	TNFRSF13B	0	22.434	Inf	Inf	0.0317895
XLOC_027278	PHOSPHO1	0	26.4555	Inf	Inf	0.00175385
XLOC_027280	CUFF.34663.1	0	169.79	Inf	Inf	0.0379002
XLOC_027358	JUP	0	180.579	Inf	Inf	0.000108077
XLOC_027418	HEXIM1	0	19.5065	Inf	Inf	0.00778109
XLOC_027568	DNAI2	0	44.5493	Inf	Inf	0.0381449
XLOC_027626	SUPT4H1	0	95.453	Inf	Inf	3.56e-08
XLOC_027717	SDF2	0	12.072	Inf	Inf	0.0452626
XLOC_027904	LOC100849094	0	12.7242	Inf	Inf	0.0336958
XLOC_027919	SLC5A10	0	33.2885	Inf	Inf	0.000541605
XLOC_027965	IGF2BP1	0	54.1862	Inf	Inf	2.27e-05
XLOC_028007	PSMD3	0	16.3762	Inf	Inf	0.018363
XLOC_030040	RND3	0	178.167	Inf	Inf	1.57e-05
XLOC_030205	ZFAND2B	0	232.599	Inf	Inf	0.0074084
XLOC_030326	SLC30A2	0	27.5279	Inf	Inf	0.00157126
XLOC_030629	PPIL3	0	16.7095	Inf	Inf	0.0133612
XLOC_030727	LOC508628	0	12.3908	Inf	Inf	0.0466938
XLOC_030804	SNHG3	0	34.4116	Inf	Inf	0.00622934
XLOC_033434	ERCC8	0	15.3038	Inf	Inf	0.0209391
XLOC_033573	DUSP1	0	17.2964	Inf	Inf	0.0132979
XLOC_033743	SRD5A1	0	13.1951	Inf	Inf	0.0422284
XLOC_034972	SELS	0	74.4463	Inf	Inf	8.52e-07
XLOC_034980	PGPEP1L	0	67.084	Inf	Inf	0.032143
XLOC_035051	MESDC1	0	13.3111	Inf	Inf	0.0333588
XLOC_035187	GOLGA5	0	13.4125	Inf	Inf	0.0380946
XLOC_035339	CUFF.42776.1	0	19.7746	Inf	Inf	0.00754157
XLOC_035388	WHAMM	0	68.0918	Inf	Inf	0.000110874
XLOC_035398	CTSH	0	26.7889	Inf	Inf	0.00132003
XLOC_035516	FKBP3	0	38.5928	Inf	Inf	0.000123316
XLOC_035590	BAG5	0	19.137	Inf	Inf	0.00713262
XLOC_037190	RPL14	0	114.155	Inf	Inf	5.05e-09
XLOC_037482	CUFF.47690.1	0	60.7296	Inf	Inf	3.92e-06
XLOC_037504	GLB1	0	23.4266	Inf	Inf	0.00664126
XLOC_037669	GNAT1	0	12.9416	Inf	Inf	0.0306023
XLOC_037685	WDR6	0	529.269	Inf	Inf	1.28e-16
XLOC_037755	C22H3orf19	0	16.1226	Inf	Inf	0.0173985
XLOC_039234	KCTD20	0	30.1074	Inf	Inf	0.00107135
XLOC_039383	BOLA	0	46.3461	Inf	Inf	3.54e-05
XLOC_039389	MOG	0	17.2964	Inf	Inf	0.0132979
XLOC_039456	LOC522960	0	37.1363	Inf	Inf	0.000166177
XLOC_039621	CUFF.48086.1	0	109.525	Inf	Inf	0.00623357
XLOC_039850	BTN2A1	0	17.195	Inf	Inf	0.0117652
XLOC_041277	KCTD1	0	16.4776	Inf	Inf	0.0328954
XLOC_041354	LOC100851189	0	43.8026	Inf	Inf	6.71e-05
XLOC_041361	KATNAL2	0	15.3545	Inf	Inf	0.0223356
XLOC_041500	GATA6	0	122.082	Inf	Inf	4.28e-09
XLOC_041574	CCDC68	0	14.7023	Inf	Inf	0.0301929
XLOC_042876	NDUFB10	0	24.0787	Inf	Inf	0.00333884
XLOC_043085	CCT6A	0	105.619	Inf	Inf	1.54e-08
XLOC_043195	LOC100850666	0	34.8103	Inf	Inf	0.000307527
XLOC_043239	LOC516108	0	12.8763	Inf	Inf	0.040752
XLOC_043288	CLDN6	0	100.858	Inf	Inf	0.0042953
XLOC_043427	IL27	0	253.807	Inf	Inf	0.0433278
XLOC_043590	LOC100850770	0	13.2604	Inf	Inf	0.0313316
XLOC_044638	CUFF.54929.1	0	40.3028	Inf	Inf	0.000118839
XLOC_044679	C26H10orf26	0	16.0574	Inf	Inf	0.0177777
XLOC_044680	CUFF.55151.1	0	15.5719	Inf	Inf	0.0202503
XLOC_047294	REEP3	0	15.369	Inf	Inf	0.0363778
XLOC_047305	LOC513640	0	34.0421	Inf	Inf	0.000474937
XLOC_048621	CUFF.60396.1	0	13.9126	Inf	Inf	0.0313981
XLOC_048906	LOC100850916	0	14.8183	Inf	Inf	0.0238767
XLOC_050161	CUFF.61946.1	0	725.518	Inf	Inf	0.0247439
XLOC_050362	LOC782781	0	21.4485	Inf	Inf	0.00476612
XLOC_050380	PPAP2B	0	18.8543	Inf	Inf	0.01032
XLOC_050615	RCSD1	0	27.68	Inf	Inf	0.00861027
XLOC_050651	UFC1	0	18.1514	Inf	Inf	0.012908
XLOC_050693	LOC781667	0	13.1951	Inf	Inf	0.0422284
XLOC_050915	KIAA1324	0	23.8106	Inf	Inf	0.00343517
XLOC_051024	TYW3	0	11.5358	Inf	Inf	0.0486756
XLOC_051074	CUFF.63740.1	0	47.0052	Inf	Inf	0.0251421
XLOC_051163	CCDC30	0	15.369	Inf	Inf	0.0363778
XLOC_053681	LOC100174927	0	60.2079	Inf	Inf	3.19e-06
XLOC_054044	PUS7	0	27.4918	Inf	Inf	0.00108561
XLOC_054264	MRPS33	0	16.3254	Inf	Inf	0.0172024
XLOC_056794	SLC25A3	0	106.112	Inf	Inf	1.56e-06
XLOC_056932	HEBP1	0	37.3176	Inf	Inf	0.0181226
XLOC_056986	NANOG	0	38.9407	Inf	Inf	0.0457555
XLOC_057420	LOC784846	0	13.6952	Inf	Inf	0.0258362
XLOC_057558	TXN2	0	12.8256	Inf	Inf	0.0381554
XLOC_057760	LOC100852376	0	47.2372	Inf	Inf	5.64e-05
XLOC_057783	CUFF.72855.1	0	25.115	Inf	Inf	0.00202338
XLOC_060113	AGXT2L1	0	24.6802	Inf	Inf	0.00240698
XLOC_060251	PDGFRA	0	38.5782	Inf	Inf	0.000163765
XLOC_060434	LOC100850275	0	21.0283	Inf	Inf	0.00653039
XLOC_060686	PLAC8	0	16.963	Inf	Inf	0.0203113
XLOC_062982	LOC538435	0	47.0781	Inf	Inf	0.0139193
XLOC_063084	CUFF.77369.1	0	14.4488	Inf	Inf	0.0218522
XLOC_063143	FGFR4	0	14.5502	Inf	Inf	0.0247031
XLOC_063195	LOC510631	0	44.1652	Inf	Inf	0.0121911
XLOC_063645	IER2	0	16.2095	Inf	Inf	0.0217222
XLOC_063732	PCP2	0	14.8183	Inf	Inf	0.0238767
XLOC_063892	NOP16	0	21.1804	Inf	Inf	0.00491578
XLOC_063915	AGXT2L2	0	16.34	Inf	Inf	0.0391906
XLOC_063952	LOC788323	0	64.6204	Inf	Inf	0.00441393
XLOC_063978	UQCR11	0	14.9704	Inf	Inf	0.0292534
XLOC_066823	MOB3B	0	16.3254	Inf	Inf	0.0172024
XLOC_066992	GLIPR2	0	42.8969	Inf	Inf	6.47e-05
XLOC_067025	CUFF.83234.1	0	167.87	Inf	Inf	0.000115194
XLOC_067051	SLC25A37	0	24.7163	Inf	Inf	0.0214018
XLOC_067368	KIAA1539	0	16.7602	Inf	Inf	0.0141996
XLOC_067504	GAS1	0	14.6516	Inf	Inf	0.0281697
XLOC_067505	CUFF.83756.1	0	21.2457	Inf	Inf	0.0157021
XLOC_070089	CUFF.85121.1	0	18.4848	Inf	Inf	0.00939534
XLOC_070210	LOC100174924	0	137.785	Inf	Inf	0.00606119
XLOC_070222	CUFF.86578.2	0	13.4632	Inf	Inf	0.0408772
XLOC_070357	B3GAT2	0	12.7749	Inf	Inf	0.0358147
XLOC_075189	CUFF.88010.1	0	59.621	Inf	Inf	3.17e-06
XLOC_075193	SLC9A6	0	19.6586	Inf	Inf	0.00942279
XLOC_075274	LOC100850604	0	16.5935	Inf	Inf	0.0166525
XLOC_075296	CUFF.88509.1	0	21.9992	Inf	Inf	0.007922
XLOC_075364	IL2RG	0	13.9633	Inf	Inf	0.0249175
XLOC_075375	MAGED1	0	18.4848	Inf	Inf	0.00939534
XLOC_075421	CUFF.89290.1	0	19.876	Inf	Inf	0.0085625
XLOC_075471	MAP7D2	0	17.934	Inf	Inf	0.0142377
XLOC_030843	SLC30A2	0.408248	819.003	2006.14	10.9702	4.91e-09
XLOC_075535	CUFF.87899.1	0.816497	1398	1712.19	10.7416	0.00290119
XLOC_050461	KLF17	1.49162	2221.69	1489.45	10.5406	0.000307488
XLOC_046025	LOC100140788	3.75261	5410.7	1441.85	10.4937	0.00357165
XLOC_030759	LOC516378	3.94111	4196.85	1064.89	10.0565	1.51e-12
XLOC_063726	LOC538435	8.24334	7846.54	951.865	9.89461	9.91e-06
XLOC_063404	LOC100849231	19.1872	13897.8	724.326	9.5005	1.02e-05
XLOC_037693	LOC100852030	0.361123	257.054	711.817	9.47536	0.0462147
XLOC_000946	CUFF.3557.1	0.816497	523.731	641.436	9.32516	0.0225145
XLOC_023770	TMEM170A	2.62211	1676.4	639.332	9.32042	1.83e-06
XLOC_060452	ELOVL6	3.12461	1895.67	606.69	9.24482	0.0156622
XLOC_057434	LOC100849392	0.816497	461.694	565.457	9.14327	2.91e-06
XLOC_067122	CUFF.84082.2	9.87633	4460.15	451.6	8.8189	5.91e-19
XLOC_014835	JRK	0.722247	324.154	448.813	8.80997	1.76e-12
XLOC_025006	LOC504861	0.361123	146.922	406.847	8.66834	1.9e-09
XLOC_024787	RPS19	1.58587	623.536	393.183	8.61906	0.000112496
XLOC_000204	RNF168	1.1305	431.961	382.099	8.5778	2.07e-09
XLOC_000266	CAMK2N2	0.816497	297.822	364.756	8.51079	3.07e-12
XLOC_063401	GM2A	0.769372	273.221	355.122	8.47217	5.33e-10
XLOC_024084	LOC508086	2.98324	1021.22	342.319	8.4192	0.000122183
XLOC_070181	CCNC	0.361123	120.967	334.973	8.3879	9.09e-07
XLOC_044864	LOC100851323	0.816497	267.15	327.19	8.35399	4.46e-09
XLOC_015070	RPL8	0.816497	205.884	252.155	7.97817	1.41e-05
XLOC_028274	RPL38	1.08337	265.49	245.06	7.93699	3.49e-07
XLOC_000602	CUFF.911.1	2.30812	556.797	241.235	7.91429	1.27e-13
XLOC_014947	PRDM14	3.98823	941.477	236.064	7.88303	9.43e-12
XLOC_056663	AMIGO2	0.361123	80.3812	222.586	7.79822	8.89e-05
XLOC_056481	GLIPR1	0.816497	174.087	213.213	7.73615	1.74e-09
XLOC_012865	TFAP2C	0.408248	86.8371	212.707	7.73272	9.93e-07
XLOC_060461	RPL34	0.361123	73.5697	203.725	7.67048	2.59e-06
XLOC_044942	CUFF.55536.1	3.25011	648.33	199.479	7.64009	2.39e-13
XLOC_047468	LOC513640	8.02359	1582.52	197.234	7.62376	1.2e-11
XLOC_019888	LOC100850879	1.49162	293.048	196.463	7.61812	0.0159177
XLOC_067546	CUFF.84071.1	0.408248	77.9246	190.875	7.57649	1.76e-06
XLOC_063691	EIF3G	0.408248	77.3231	189.402	7.56531	2.15e-06
XLOC_070461	QRSL1	0.769372	145.342	188.91	7.56156	1.72e-08
XLOC_064105	GM2A	31.8424	5925.44	186.087	7.53983	7.38e-12
XLOC_027065	SDF2	5.93522	1101.51	185.588	7.53596	1.46e-14
XLOC_070295	MTHFD1L	0.408248	75.5985	185.178	7.53277	2.67e-06
XLOC_003791	SLC28A2	1.89987	346.719	182.496	7.51172	7.68e-12
XLOC_017203	CAPRIN1	0.722247	131.198	181.653	7.50504	2.13e-08
XLOC_046084	LOC100138651	0.361123	64.4683	178.522	7.47995	0.000792354
XLOC_046206	LOC100140788	1.1305	199.392	176.376	7.46251	0.0362842
XLOC_007901	ROCK2	0.722247	126.69	175.412	7.4546	2.88e-06
XLOC_000747	EIF2B5	0.408248	69.6858	170.695	7.41527	4.49e-06
XLOC_063933	GNB2L1	2.26099	380.428	168.257	7.39452	6.92e-12
XLOC_035228	EVL	0.408248	68.6565	168.173	7.39381	0.0145216
XLOC_075474	MAP3K15	13.3462	2242.85	168.052	7.39276	0.0296853
XLOC_030256	LOC528262	1.1305	187.572	165.92	7.37435	3.25e-09
XLOC_000750	CUFF.1993.3	15.3562	2381.14	155.061	7.27669	0.00139928
XLOC_070535	SGK1	0.816497	126.256	154.631	7.27269	1.4e-05
XLOC_024142	ZNF576	0.361123	55.7586	154.403	7.27056	4.56e-05
XLOC_027392	CUFF.34947.1	0.361123	55.2808	153.08	7.25814	0.0479236
XLOC_063769	RPL36	0.408248	59.8384	146.574	7.19548	3.78e-05
XLOC_012585	LOC100851652	0.722247	105.061	145.465	7.18453	8.7e-07
XLOC_024266	C18H19orf63	0.361123	51.5851	142.846	7.15832	5.09e-05
XLOC_046085	TRIML2	8.68284	1226.89	141.3	7.14262	7.2e-14
XLOC_019575	DHX9	0.361123	50.5995	140.117	7.13049	7.73e-05
XLOC_028010	MSL1	1.08337	150.646	139.053	7.11949	2.56e-08
XLOC_024085	LOC789309	100.959	13919.5	137.873	7.10719	2.97e-15
XLOC_024119	ATP5SL	0.361123	49.5632	137.247	7.10063	0.000113332
XLOC_012799	NOP56	4.83598	663.4	137.18	7.09993	5.87e-05
XLOC_057392	XRCC6BP1	0.361123	47.4692	131.449	7.03835	0.00013721
XLOC_035528	SERINC4	1.22474	156.878	128.091	7.00102	4.11e-05
XLOC_064110	SPARC	1.63299	205.101	125.598	6.97267	2.57e-09
XLOC_057762	CUFF.72728.1	0.722247	87.7136	121.445	6.92416	0.0299703
XLOC_035444	MPI	1.44449	175.326	121.375	6.92333	0.0178854
XLOC_024409	LOC100137761	0.722247	87.6275	121.326	6.92275	0.0148229
XLOC_043169	ATP5J2	0.361123	42.6941	118.226	6.8854	0.000202359
XLOC_019848	PUSL1	5.6996	663.256	116.369	6.86256	2.2e-07
XLOC_053901	NOS3	0.816497	91.9823	112.655	6.81577	0.00202972
XLOC_019945	ATF3	0.361123	40.3681	111.785	6.80458	0.000349053
XLOC_039789	MOG	6.97147	772.433	110.799	6.7918	3.07e-12
XLOC_050001	GBA	0.816497	89.6271	109.77	6.77834	1.29e-06
XLOC_030665	CUFF.38791.1	2.40236	251.251	104.585	6.70853	1.53e-09
XLOC_075290	RPL36A	0.722247	75.0262	103.879	6.69876	6.35e-06
XLOC_039199	CUFF.47875.1	1.44449	148.255	102.635	6.68137	8.95e-08
XLOC_043233	LUC7L	0.361123	36.7015	101.632	6.6672	0.000679765
XLOC_007448	ZNF79	106.204	10743.6	101.16	6.6605	5.68e-14
XLOC_057437	RPS26	3.07749	309.235	100.483	6.65081	0.000104957
XLOC_024739	LOC789309	0.816497	82.0405	100.479	6.65075	2.5e-06
XLOC_070298	C9H6orf211	0.361123	35.6798	98.8023	6.62647	0.000779167
XLOC_039631	PPIL1	0.361123	35.3465	97.8791	6.61293	0.00100575
XLOC_028112	ATXN7L3	0.361123	34.006	94.1672	6.55715	0.00111796
XLOC_048656	LRFN4	3.39149	315.089	92.9059	6.5377	5.95e-10
XLOC_024470	TMEM170A	0.361123	33.4552	92.642	6.53359	0.00156894
XLOC_027991	RPL23	8.10197	739.065	91.2205	6.51129	1.02e-11
XLOC_014828	CUFF.18372.1	0.816497	73.3669	89.8558	6.48954	1.17e-05
XLOC_063547	NDUFA13	0.361123	32.2814	89.3916	6.48207	0.00153003
XLOC_044590	CUFF.54728.1	0.361123	31.5931	87.4856	6.45097	0.00176963
XLOC_012684	SEPHS1	1.17762	101.33	86.0461	6.42704	8.94e-07
XLOC_023832	RPL13	4.66336	389.486	83.5206	6.38406	1.24e-05
XLOC_057144	KRR1	0.408248	34.0205	83.333	6.38082	0.00320552
XLOC_049931	PEX19	0.361123	30.0713	83.2716	6.37975	0.0023267
XLOC_024397	RPS9	1.49162	124.184	83.2544	6.37945	2.58e-07
XLOC_024242	RPL13A	1.85274	153.263	82.7221	6.3702	4.21e-05
XLOC_050370	TACSTD2	0.408248	33.0711	81.0073	6.33998	0.00193748
XLOC_014806	VPS28	0.361123	28.9698	80.2213	6.32591	0.0431826
XLOC_043242	CCDC78	1.63299	129.56	79.3388	6.30995	0.0180393
XLOC_023773	TERF2IP	0.408248	32.3321	79.1971	6.30738	0.00160973
XLOC_070423	SULT1C4	20.4903	1609.37	78.5428	6.29541	0.00903779
XLOC_019982	KDM5B	1.85274	145.386	78.4706	6.29408	1.49e-07
XLOC_016881	BCO2	0.408248	31.6653	77.5639	6.27731	0.0148419
XLOC_037138	GPD1L	3.89398	298.009	76.5307	6.25797	0.000260513
XLOC_027566	GPRC5C	10.4885	801.451	76.4127	6.25574	0.0118527
XLOC_050914	SARS	0.769372	57.7152	75.016	6.22913	6.93e-05
XLOC_021803	CUFF.28812.2	8.94971	670.755	74.9472	6.2278	2.85e-07
XLOC_021838	RPS3A	2.71636	202.652	74.604	6.22118	1.92e-08
XLOC_010512	ITM2B	4.6946	346.203	73.7449	6.20447	0.000828662
XLOC_043023	RBBP6	1.08337	78.5045	72.4632	6.17918	0.0052605
XLOC_003805	MAPK1IP1L	1.17762	85.2139	72.3611	6.17714	3.19e-05
XLOC_024902	PIH1D1	0.722247	52.2011	72.276	6.17545	0.0344817
XLOC_048675	NDUFV1	0.408248	28.3829	69.5236	6.11943	0.0049488
XLOC_024813	CUFF.31296.2	21.715	1505.05	69.3094	6.11498	2.35e-07
XLOC_048627	KAT5	5.43273	375.587	69.1341	6.11133	9.92e-10
XLOC_039688	XPO5	36.7096	2523.29	68.7366	6.10301	2.96e-12
XLOC_017010	CUFF.22025.1	1.80562	123.444	68.3667	6.09522	0.00125619
XLOC_060268	REST	0.722247	47.8171	66.2061	6.04889	0.000210499
XLOC_039884	MRS2	3.84686	253.946	66.0138	6.0447	0.0241519
XLOC_050754	RPS27	1.1305	74.5553	65.9492	6.04328	8.83e-05
XLOC_063031	LONP1	61.8007	3968.51	64.2145	6.00483	5.59e-12
XLOC_060552	RBM47	1.99412	126.893	63.6338	5.99172	0.000751629
XLOC_027114	TMEM93	0.361123	22.9556	63.5673	5.99021	0.00963791
XLOC_024350	PRKCG	0.361123	22.9411	63.5269	5.9893	0.0243973
XLOC_075256	SSR4	2.35524	147.262	62.5254	5.96637	2.74e-07
XLOC_037692	PFKFB4	32.2665	1990.77	61.6979	5.94715	8.81e-12
XLOC_063236	RPS15	2.26099	139.386	61.6483	5.94599	2.97e-07
XLOC_012726	OVOL2	0.408248	24.883	60.9507	5.92957	0.00867741
XLOC_027941	NME1	0.408248	24.8469	60.8622	5.92748	0.00591903
XLOC_000313	RPL22L1	1.22474	74.0552	60.4658	5.91805	1.66e-05
XLOC_044885	BLOC1S2	0.816497	48.1068	58.9185	5.88065	0.000363202
XLOC_051105	FOXE3	3.26599	188.405	57.687	5.85017	0.0388376
XLOC_075426	GNL3L	0.722247	41.4405	57.3771	5.8424	0.000757284
XLOC_057667	SLC2A3	2.57499	147.038	57.1024	5.83548	3.13e-07
XLOC_044893	FBXW4	0.361123	20.5789	56.9857	5.83253	0.0176999
XLOC_063268	TGFBI	0.769372	43.8387	56.9799	5.83238	0.00688594
XLOC_044871	MARVELD1	0.408248	23.2237	56.8863	5.83001	0.00936988
XLOC_003961	MCC	0.361123	20.4629	56.6646	5.82437	0.0426471
XLOC_025067	LOC100137761	22.092	1219.6	55.2053	5.78673	0.0268588
XLOC_048923	BAD	0.722247	39.8173	55.1297	5.78476	0.00110651
XLOC_067124	FBXW12	0.408248	22.4701	55.0404	5.78242	0.0106907
XLOC_027404	TMUB2	0.408248	22.4556	55.0047	5.78148	0.0349515
XLOC_050621	UCK2	2.26099	124.329	54.9887	5.78106	0.00270687
XLOC_037747	CAND2	341.174	18639.1	54.6323	5.77168	8.54e-12
XLOC_019509	AURKAIP1	0.361123	19.4412	53.8354	5.75048	0.025851
XLOC_056493	LPCAT3	89.954	4791.95	53.2711	5.73528	1.12e-11
XLOC_021533	C17H4orf49	0.408248	21.4992	52.662	5.71869	0.0132885
XLOC_039928	CUFF.49754.1	1.22474	64.3669	52.5554	5.71577	0.000178289
XLOC_063237	APC2	1.1305	58.5994	51.8351	5.69586	0.000284331
XLOC_053525	GPNMB	0.408248	21.079	51.6327	5.69021	0.0114213
XLOC_039618	LOC100850270	237.908	12272.5	51.5852	5.68889	2.53e-11
XLOC_024118	BCKDHA	1.17762	60.7004	51.545	5.68776	0.00132701
XLOC_046140	PROSC	1.49162	76.7292	51.4403	5.68483	0.0140013
XLOC_007299	LCLAT1	3.70548	189.196	51.0584	5.67408	1e-07
XLOC_012325	GPCPD1	127.81	6481.45	50.7116	5.66424	3.02e-11
XLOC_041562	RPL17	5.0716	252.52	49.7909	5.63781	1.97e-08
XLOC_007847	CAD	0.408248	20.0573	49.1301	5.61853	0.0134082
XLOC_060540	RELL1	0.408248	19.9267	48.8103	5.60911	0.0229878
XLOC_025085	LOC100138449	0.361123	17.5138	48.4982	5.59986	0.0287064
XLOC_023761	LOC100295067	1.22474	59.3238	48.4377	5.59806	0.000135333
XLOC_027652	DHRS11	3.48574	168.421	48.3171	5.59446	0.000910838
XLOC_007844	SNX17	0.408248	19.7093	48.2778	5.59329	0.0387059
XLOC_070486	LOC100849213	24.8084	1195.82	48.2024	5.59103	1.68e-10
XLOC_021944	LOC100852373	1.99412	95.9017	48.0923	5.58773	0.0388008
XLOC_004434	ABCD4	0.361123	17.2457	47.7558	5.5776	0.0294489
XLOC_010274	ITM2B	1.44449	67.5626	46.7725	5.54759	0.000101886
XLOC_024872	RPL18	2.98324	139.444	46.7425	5.54666	1.45e-06
XLOC_075790	KDM6A	0.408248	19.0717	46.716	5.54584	0.023123
XLOC_012393	ATP5E	1.08337	50.2661	46.3979	5.53599	0.000497421
XLOC_027718	RAB34	0.408248	18.7529	45.9351	5.52152	0.022263
XLOC_003488	RPLP1	4.11373	188.058	45.7148	5.51459	1.72e-07
XLOC_003983	SFXN1	0.816497	37.3176	45.7045	5.51426	0.0476327
XLOC_057764	PHF5A	0.361123	16.4414	45.5286	5.5087	0.0318473
XLOC_030183	RPL37A	3.12461	142.125	45.4858	5.50734	0.00538756
XLOC_033675	ZNF131	1.1305	51.4184	45.4831	5.50726	0.000296893
XLOC_067523	OGN	0.361123	16.2095	44.8862	5.4882	0.0493221
XLOC_039224	RPL10A	2.35524	104.713	44.4598	5.47443	5.56e-06
XLOC_054034	LOC100849940	0.816497	35.9334	44.0092	5.45973	0.00223648
XLOC_027872	RPL26	3.75261	164.182	43.7515	5.45126	4.25e-07
XLOC_024243	RPS11	14.6181	632.7	43.2821	5.4357	2.25e-09
XLOC_048724	NAALAD2	0.361123	15.5719	43.1206	5.43031	0.0452776
XLOC_007970	RPL35	4.61623	198.79	43.0632	5.42838	1.41e-07
XLOC_050731	MTX1	3.21886	138.501	43.0281	5.42721	0.0260922
XLOC_039294	RSPH9	1.08337	45.9766	42.4385	5.4073	0.000624468
XLOC_004397	ATP6V1D	1.44449	61.2512	42.4032	5.4061	0.000242677
XLOC_024775	LOC100850656	0.361123	14.9343	41.355	5.36999	0.0421597
XLOC_056758	SMARCC2	141.878	5844.71	41.1953	5.36441	0.0177819
XLOC_015087	CYC1	0.769372	31.6146	41.0915	5.36077	0.00656912
XLOC_047564	TFAM	1.1305	46.1141	40.7911	5.35018	0.000939487
XLOC_024017	GRAMD1A	0.408248	16.5935	40.6457	5.34503	0.0382286
XLOC_000265	CLCN2	1.49162	60.5483	40.5923	5.34314	0.000274882
XLOC_014879	FAM84B	1.44449	57.6715	39.925	5.31922	0.0462784
XLOC_019798	NMNAT1	55.1274	2186.03	39.6542	5.3094	0.026985
XLOC_063601	TPM4	2.98324	117.35	39.3365	5.2978	0.00978486
XLOC_026984	VMP1	1.22474	47.7011	38.9478	5.28347	0.000484725
XLOC_050023	NUP210L	2.62211	100.931	38.4922	5.26649	1.45e-05
XLOC_053998	TWISTNB	1.08337	41.694	38.4854	5.26624	0.00185195
XLOC_063890	CUFF.78002.3	91.6644	3506.6	38.2548	5.25757	0.0354174
XLOC_007775	VAMP8	1.08337	41.1217	37.9572	5.2463	0.00137807
XLOC_003916	LOC509034	0.816497	30.8249	37.7527	5.23851	0.00424596
XLOC_035307	CUFF.44856.1	2.62211	98.641	37.6189	5.23339	2.49e-05
XLOC_021953	TMED2	1.63299	61.4179	37.6106	5.23307	0.000217135
XLOC_048754	AQP11	0.408248	15.3545	37.6106	5.23307	0.0493355
XLOC_027319	RPL19	2.98324	110.554	37.0584	5.21173	7.14e-06
XLOC_000115	RG9MTD1	1.44449	53.4111	36.9756	5.2085	0.000414451
XLOC_042884	RAB26	2.26099	82.6559	36.5574	5.19209	0.0497927
XLOC_000361	IGSF10	4.03536	147.125	36.4589	5.1882	1.56e-06
XLOC_017166	KLHL35	1.89987	69.0697	36.355	5.18408	0.00015132
XLOC_037401	UQCRC1	1.85274	67.1931	36.2668	5.18058	0.000162157
XLOC_023762	AARS	1.1305	40.8751	36.1568	5.1762	0.0193771
XLOC_060601	PPAT	0.769372	27.3396	35.535	5.15117	0.0441066
XLOC_016995	IPO7	8.36884	295.763	35.341	5.14327	0.000263533
XLOC_039944	LOC789017	1.49162	52.1282	34.9474	5.12711	0.0302156
XLOC_015152	CEBPD	3.07749	107.278	34.8591	5.12346	1.53e-05
XLOC_033482	RPL37	2.04124	70.8888	34.7283	5.11804	0.000184363
XLOC_070584	SYNE1	8.63571	299.895	34.7273	5.118	0.000247174
XLOC_039476	LOC787269	2.85774	98.634	34.5147	5.10914	1.36e-05
XLOC_007784	TMSB10	4.71048	159.211	33.7994	5.07893	1.4e-06
XLOC_000007	GART	0.816497	27.2744	33.4041	5.06195	0.00695374
XLOC_037384	QARS	1.85274	61.8526	33.3844	5.0611	0.000328079
XLOC_060470	AIMP1	1.1305	37.4044	33.0867	5.04818	0.00235508
XLOC_015011	RPL30	2.62211	85.2431	32.5093	5.02278	6.53e-05
XLOC_007435	WDR38	35.7522	1151.23	32.2004	5.00901	0.00122145
XLOC_014829	EEF1D	4.66336	150.038	32.1738	5.00781	2.71e-06
XLOC_057746	RPL3	4.30223	138.401	32.1695	5.00762	3.81e-06
XLOC_017447	MPZL2	2.04124	65.6567	32.1651	5.00742	0.00163966
XLOC_012202	CUL2	0.816497	26.1367	32.0108	5.00049	0.00961159
XLOC_060547	RPL9	4.52198	144.632	31.9842	4.99929	4.47e-06
XLOC_050006	LOC100850703	9.56233	304.872	31.8826	4.9947	1.43e-07
XLOC_057650	GABARAPL1	1.63299	51.7011	31.6603	4.9846	0.00171561
XLOC_046255	TRIML2	1.08337	34.2088	31.5763	4.98077	0.00529754
XLOC_043290	CCDC64B	7.14409	224.39	31.4091	4.97311	9.55e-07
XLOC_030153	EEF1B2	24.1963	756.781	31.2768	4.96702	1.87e-08
XLOC_039497	GPLD1	1.17762	36.7883	31.2396	4.9653	0.00404773
XLOC_062805	HNRNPH1	5.74673	179.363	31.2113	4.96399	2.12e-06
XLOC_047353	RPS24	11.5406	358.929	31.1014	4.95891	8.05e-08
XLOC_000517	KAT2B	1.08337	33.5205	30.9409	4.95144	0.00464223
XLOC_075557	CXHXorf48	2.88899	89.0693	30.8306	4.94629	0.00839475
XLOC_063713	SPC24	1.22474	37.6871	30.7714	4.94352	0.00839178
XLOC_050644	F11R	2.76349	84.9312	30.7333	4.94173	0.00979526
XLOC_050329	CRYZ	3.29724	101.075	30.6546	4.93803	0.0438784
XLOC_067062	DPYSL2	2.30812	70.729	30.6436	4.93752	0.000240436
XLOC_019448	MASP2	0.816497	24.9337	30.5375	4.93251	0.0334243
XLOC_030628	CLK1	1.1305	34.4408	30.4652	4.92909	0.0037015
XLOC_067077	GALT	1.58587	48.1068	30.3347	4.92289	0.00123829
XLOC_039183	LOC100140623	61.0155	1850.48	30.328	4.92258	6.91e-09
XLOC_037297	PDHB	2.76349	83.0038	30.0359	4.90862	0.000460075
XLOC_029888	IMP4	1.63299	47.9838	29.384	4.87696	0.00555626
XLOC_027720	TLCD1	273.284	8019.2	29.3439	4.87499	2.82e-09
XLOC_008008	C11H9orf114	13.6761	401.027	29.3233	4.87397	0.00478785
XLOC_012351	SNRPB	1.49162	43.7012	29.2979	4.87272	0.00179626
XLOC_025025	RPL28	5.29135	155.016	29.296	4.87263	5.44e-06
XLOC_053618	RP9	0.769372	22.4194	29.1399	4.86493	0.018437
XLOC_026996	DHRS11	1.17762	34.0928	28.9506	4.85552	0.00650909
XLOC_050659	PEX19	34.9982	1013.14	28.9483	4.85541	1.15e-07
XLOC_012349	IDH3B	2.04124	58.6355	28.7254	4.84426	0.000369016
XLOC_048742	TMEM126A	1.53874	44.02	28.6078	4.83834	0.00186025
XLOC_063416	MRPL22	1.1305	32.2161	28.4973	4.83276	0.00708479
XLOC_007246	GGCX	0.722247	20.4775	28.3525	4.8254	0.0276103
XLOC_057772	NDUFA6	10.7712	304.835	28.301	4.82278	1.41e-05
XLOC_051129	RPS8	6.10785	171.979	28.1571	4.81543	0.00202081
XLOC_039629	SRSF3	5.8251	163.059	27.9925	4.80697	1.11e-05
XLOC_021621	DIABLO	2.30812	64.3238	27.8686	4.80057	0.0136889
XLOC_048891	MTA2	1.17762	32.803	27.8553	4.79988	0.00725306
XLOC_050792	PSMB4	1.49162	41.3752	27.7384	4.79381	0.00293174
XLOC_037658	MANF	3.12461	86.0689	27.5455	4.78374	0.00282611
XLOC_063134	FAF2	4.52198	124.495	27.5311	4.78299	2.54e-05
XLOC_043275	C25H16orf79	1.08337	29.622	27.3424	4.77307	0.0126756
XLOC_017533	RPL27A	2.66924	72.9321	27.3232	4.77205	0.000144895
XLOC_037643	ACY1	0.769372	20.963	27.2469	4.76802	0.0248768
XLOC_057098	C5H22orf32	1.80562	49.0923	27.1887	4.76493	0.00131457
XLOC_030403	FBXO42	0.769372	20.847	27.0961	4.76001	0.0305245
XLOC_021677	RPL6	22.6417	607.348	26.8243	4.74547	1.93e-05
XLOC_039610	RPS10	5.87222	156.704	26.6857	4.73799	7.5e-06
XLOC_043553	CPSF4	57.8125	1518.93	26.2735	4.71553	1.93e-08
XLOC_030889	MRTO4	0.816497	21.3978	26.2068	4.71187	0.0211409
XLOC_043397	PDZD9	292.753	7661.21	26.1696	4.70982	1.55e-06
XLOC_039932	PAK1IP1	7.64659	199.594	26.1024	4.70611	1.67e-06
XLOC_048973	MRPL11	1.85274	48.2735	26.0551	4.7035	0.00174982
XLOC_030767	KIAA1522	19.7368	509.705	25.8251	4.6907	9.44e-08
XLOC_000653	CCDC58	1.49162	38.4261	25.7613	4.68714	0.00340074
XLOC_050818	BOLA1	3.84686	98.4958	25.6042	4.67831	0.0305729
XLOC_056747	GLS2	9.95471	250.337	25.1476	4.65235	0.00453227
XLOC_043551	ZNF394	1.53874	38.6942	25.1466	4.65229	0.00334569
XLOC_060143	H2AFZ	5.10285	127.597	25.005	4.64414	0.000180714
XLOC_024826	SNRPD2	3.89398	95.5037	24.526	4.61624	6.23e-05
XLOC_012918	EIF6	2.35524	57.4617	24.3974	4.60865	0.000545173
XLOC_003477	CUFF.4678.1	4.6946	114.242	24.3347	4.60495	4.59e-05
XLOC_012318	IDI1	2.85774	69.0552	24.1643	4.5948	0.000457272
XLOC_024365	RPL28	173.218	4180.54	24.1346	4.59303	1.51e-08
XLOC_057782	ARFGAP3	5.16585	124.655	24.1305	4.59279	1.93e-05
XLOC_060485	DAPP1	1.22474	29.5206	24.1034	4.59117	0.0111675
XLOC_063469	RPS23	3.79973	88.8735	23.3894	4.54778	0.000111774
XLOC_063155	HNRNPAB	3.25011	74.1205	22.8055	4.51131	0.000258469
XLOC_057158	EMG1	9.95471	226.201	22.723	4.50608	5.25e-06
XLOC_030450	LOC100850012	17.0676	381.404	22.3467	4.48199	0.0162956
XLOC_027827	PSMB6	2.35524	52.3387	22.2222	4.47393	0.00105227
XLOC_075775	HUWE1	1.99412	43.9186	22.0241	4.46101	0.00257901
XLOC_037321	TKT	3.65836	79.8811	21.8352	4.44859	0.000225273
XLOC_033651	MAP3K1	1.85274	40.3028	21.753	4.44315	0.00464674
XLOC_054012	DBF4	3.61123	77.8808	21.5663	4.4307	0.00769371
XLOC_000865	ATP1B3	1.44449	29.4698	20.4015	4.3506	0.0159073
XLOC_012584	DDX27	4.42773	90.2793	20.3895	4.34976	0.000172897
XLOC_048719	LOC532848	37.4477	763.079	20.3772	4.34888	3.04e-07
XLOC_019819	NOL9	100.692	2042.03	20.28	4.34199	3.55e-07
XLOC_004243	RPS29	4.47486	90.5328	20.2314	4.33853	0.000206865
XLOC_016856	ACAT1	3.75261	75.9027	20.2267	4.33819	0.00060196
XLOC_015272	POLR2K	1.1305	22.8397	20.2032	4.33651	0.0334604
XLOC_057560	EIF3D	5.47985	110.525	20.1693	4.33409	7.79e-05
XLOC_019735	FAM36A	2.35524	47.3316	20.0963	4.32886	0.00179138
XLOC_050837	CHD1L	2.93611	58.7223	20	4.32193	0.00162467
XLOC_056864	LOC100849737	420.924	8407.21	19.9732	4.32	1.76e-06
XLOC_007321	PREB	1.1305	22.4701	19.8764	4.31298	0.0301313
XLOC_010497	TPT1	13.2048	261.954	19.8377	4.31018	4.04e-06
XLOC_019902	ANGPTL1	2.98324	59.1571	19.8298	4.3096	0.00145817
XLOC_039278	GNMT	1.49162	29.4046	19.7132	4.30109	0.0362115
XLOC_030824	NUDC	3.17174	62.5194	19.7114	4.30096	0.000727679
XLOC_007053	RPL31	11.1165	218.673	19.6712	4.29801	0.00684106
XLOC_062812	MRPL55	1.17762	22.9702	19.5056	4.28582	0.0418224
XLOC_004231	STARD9	3.89398	75.7437	19.4515	4.28181	0.00207839
XLOC_051187	NDUFS5	1.49162	28.9989	19.4413	4.28105	0.0129046
XLOC_027619	CUFF.32667.1	1.49162	28.8829	19.3635	4.27527	0.0154298
XLOC_007261	B3GNT2	4.16086	79.8304	19.1861	4.26199	0.000291983
XLOC_012322	PRNP	3.48574	66.8527	19.1789	4.26145	0.00733498
XLOC_049976	MRPL24	2.66924	50.8822	19.0624	4.25266	0.00182813
XLOC_056568	MAP3K12	15.6389	297.886	19.0477	4.25155	6.19e-05
XLOC_000934	POFUT2	13.9901	265.917	19.0076	4.2485	6.89e-06
XLOC_030274	MARCKSL1	364.274	6828.56	18.7457	4.22849	1.04e-06
XLOC_027890	SCO1	1.17762	22.0354	18.7118	4.22587	0.0350271
XLOC_056667	SCAF11	3.57998	66.9757	18.7084	4.22561	0.00080906
XLOC_024094	TIMM50	5.11873	95.4384	18.6449	4.22071	0.000178911
XLOC_024039	COX6B1	1.99412	37.0203	18.5648	4.2145	0.00664917
XLOC_004266	SNX22	14.5397	268.583	18.4724	4.2073	6.28e-05
XLOC_000051	LOC615183	1.1305	20.5935	18.2163	4.18716	0.0340194
XLOC_063560	UBA52	5.79385	105.336	18.1807	4.18434	0.000175133
XLOC_019476	RPL22	2.26099	40.6869	17.9952	4.16954	0.00551271
XLOC_000597	RPL24	7.83509	140.821	17.9731	4.16777	0.00640342
XLOC_039494	C23H6orf62	5.79385	103.684	17.8956	4.16153	0.00341812
XLOC_042847	CUFF.52361.1	1.22474	21.4339	17.5007	4.12934	0.0471295
XLOC_012905	SNTA1	5.0716	88.736	17.4966	4.12901	0.00242223
XLOC_070236	RPS12	11.9017	207.645	17.4466	4.12488	0.000184646
XLOC_048524	MS4A8B	1.94699	33.9553	17.4399	4.12432	0.00905223
XLOC_017028	MRPL17	1.63299	28.4627	17.4298	4.12348	0.0131924
XLOC_043123	HSPB1	2.66924	46.4329	17.3956	4.12065	0.00520966
XLOC_063707	CUFF.77001.1	48.2973	836.809	17.3262	4.11488	7.27e-07
XLOC_070431	MARCKS	2.35524	40.7376	17.2966	4.11241	0.00577444
XLOC_063574	RPL18A	12.1373	208.825	17.2052	4.10478	1.4e-05
XLOC_053610	AOAH	2.66924	45.6939	17.1187	4.0975	0.00435347
XLOC_017414	LOC100849417	2.71636	46.3315	17.0564	4.09224	0.00470574
XLOC_039447	CUFF.49196.1	344.064	5830.92	16.9472	4.08297	3.48e-07
XLOC_003873	SRSF5	4.39648	74.4247	16.9282	4.08136	0.000591309
XLOC_050554	CUFF.64712.1	17.4599	295.561	16.928	4.08134	7.55e-06
XLOC_041322	LRRC30	1.89987	32.1147	16.9037	4.07926	0.0137975
XLOC_023960	CDH1	25.8288	434.554	16.8244	4.07249	0.0294949
XLOC_075386	GPKOW	1.94699	32.6655	16.7774	4.06845	0.0101685
XLOC_043285	SRRM2	56.6503	947.029	16.7171	4.06325	8.11e-07
XLOC_057759	CUFF.72743.3	116.567	1947.25	16.705	4.06221	0.00032434
XLOC_039761	POU5F1	299.08	4985.31	16.6688	4.05908	0.00786794
XLOC_010382	TBC1D4	3.29724	54.6717	16.5811	4.05146	0.00394615
XLOC_060705	HSD17B11	2.44949	40.5855	16.5689	4.05041	0.0049542
XLOC_050197	WDR77	2.40236	39.7305	16.5381	4.04772	0.00489064
XLOC_054191	NDUFA5	1.1305	18.6515	16.4985	4.04426	0.0493854
XLOC_037407	CCDC72	1.85274	30.5568	16.4928	4.04376	0.0157411
XLOC_066876	RPS6	4.33348	71.1569	16.4203	4.0374	0.000838963
XLOC_049001	MRPL21	2.40236	39.4332	16.4143	4.03688	0.00837298
XLOC_000274	MAP6D1	24.8243	405.614	16.3394	4.03028	0.00933091
XLOC_043368	RPS15A	7.0186	114.438	16.305	4.02724	0.000109368
XLOC_014881	MTSS1	2.30812	36.7522	15.923	3.99304	0.00935742
XLOC_039834	LOC100851841	24.2588	384.718	15.8589	3.98722	0.000106767
XLOC_037517	CUFF.45376.1	19.8305	310.495	15.6574	3.96878	1.21e-05
XLOC_070369	COX7A2	4.56911	71.3597	15.6179	3.96513	0.000930949
XLOC_070515	CTGF	1.63299	25.4845	15.606	3.96403	0.0278667
XLOC_051015	NEXN	12.0743	188.276	15.5931	3.96283	2.88e-05
XLOC_000202	TFRC	244.612	3786.96	15.4815	3.95247	9.42e-05
XLOC_000739	PSMD2	2.76349	42.7302	15.4624	3.95069	0.00622192
XLOC_050526	MRPS15	1.85274	28.0787	15.1552	3.92174	0.0222229
XLOC_064068	GPR151	9.71908	145.849	15.0065	3.90751	0.0156517
XLOC_067357	CUFF.82908.3	1.63299	24.4121	14.9493	3.90201	0.0295054
XLOC_024945	ETFB	2.35524	35.1798	14.9368	3.9008	0.0138219
XLOC_048753	C29H11orf67	2.85774	42.6288	14.917	3.89888	0.00561986
XLOC_037472	CUFF.47575.1	1.63299	24.3107	14.8872	3.896	0.0263541
XLOC_046024	AGPAT5	4.01948	59.744	14.8636	3.89371	0.0034348
XLOC_075229	MAMLD1	2.35524	34.7596	14.7584	3.88346	0.0119214
XLOC_035474	HEATR5A	1.85274	27.2744	14.7211	3.87981	0.0231042
XLOC_000741	VWA5B2	1.49162	21.7673	14.593	3.86721	0.0494602
XLOC_037339	RPL29	4.56911	66.57	14.5696	3.86489	0.00131843
XLOC_043459	C25H16orf93	14.3824	208.093	14.4686	3.85485	5.15e-05
XLOC_057686	NDUFA9	2.30812	33.2885	14.4224	3.85024	0.0198165
XLOC_067377	GBA2	8.96559	128.77	14.3627	3.84425	0.028229
XLOC_075562	RBMX	10.4101	148.98	14.3111	3.83907	8.51e-05
XLOC_050700	LOC100849406	4.56911	65.2657	14.2841	3.83634	0.00174098
XLOC_042829	SNRNP25	1.58587	22.5209	14.201	3.82792	0.0444462
XLOC_023953	NFATC3	60.6861	859.314	14.16	3.82375	3.47e-06
XLOC_019892	MRPS14	1.49162	21.0283	14.0976	3.81738	0.0438392
XLOC_048651	RBM14	4.66336	65.6206	14.0715	3.81471	0.00232755
XLOC_043316	FAM86A	2.85774	40.1507	14.0498	3.81248	0.00754951
XLOC_007076	LOC614107	4.52198	63.4397	14.0292	3.81036	0.00189206
XLOC_057286	LARP4	3.29724	45.3751	13.7616	3.78257	0.00723767
XLOC_007959	PSMB7	7.37972	101.453	13.7475	3.7811	0.000579105
XLOC_051080	GLIS1	37.7776	515.907	13.6564	3.77151	1.19e-05
XLOC_057082	RANGAP1	9.73496	132.654	13.6266	3.76835	0.0164975
XLOC_015139	NDUFB9	4.66336	63.5411	13.6256	3.76825	0.00204802
XLOC_062963	ATG4D	12.1998	166.051	13.611	3.7667	0.000166023
XLOC_024463	LOC100851589	192.296	2614.78	13.5977	3.76529	1.21e-06
XLOC_043083	MRPS17	1.80562	24.4121	13.5201	3.75703	0.0398005
XLOC_000208	SENP5	22.3589	301.169	13.4698	3.75165	0.000393413
XLOC_007319	SLC5A6	3.34436	45.0202	13.4615	3.75077	0.0274268
XLOC_027320	FBXO47	3.84686	51.7733	13.4586	3.75046	0.00573551
XLOC_000156	ATP6V1A	5.02448	67.5987	13.4539	3.74995	0.00353526
XLOC_007838	GPN1	2.98324	39.984	13.4029	3.74447	0.0110575
XLOC_017739	SLC5A12	3.48574	46.2954	13.2814	3.73133	0.00605182
XLOC_021587	RAN	1912.22	25293.6	13.2274	3.72545	1.82e-06
XLOC_048584	COX8A	7.78797	102.815	13.2017	3.72265	0.0222289
XLOC_012203	PARD3	5.43273	71.1569	13.0978	3.71125	0.00126352
XLOC_060383	CTBP1	6.92435	88.9603	12.8475	3.68341	0.00105097
XLOC_039814	LOC100851311	24.8396	317.436	12.7794	3.67575	0.0244099
XLOC_048981	KDM2A	33.2869	423.236	12.7148	3.66844	0.000298518
XLOC_043478	PHKG1	2.04124	25.9047	12.6907	3.6657	0.0442645
XLOC_075470	EIF1AX	11.3521	143.879	12.6742	3.66382	0.000244744
XLOC_063914	NHP2	16.0001	200.877	12.5548	3.65016	0.00872129
XLOC_057421	RBMS2	2.76349	34.506	12.4864	3.64229	0.0250501
XLOC_057721	ATP6V1E1	6.34347	78.4462	12.3664	3.62836	0.00175475
XLOC_027387	RPL27	4.74173	58.5049	12.3383	3.62507	0.00597785
XLOC_075709	NONO	16.2823	200.348	12.3046	3.62113	7.82e-05
XLOC_024749	FBL	11.4935	141.161	12.2819	3.61846	0.000210273
XLOC_030399	SDHB	7.0186	85.091	12.1236	3.59975	0.00123042
XLOC_056565	ATP5G2	4.16086	50.3675	12.1051	3.59754	0.00903409
XLOC_043038	TUFM	6.0136	72.3307	12.0278	3.58831	0.00201374
XLOC_003431	HMGCR	5.74673	68.8016	11.9723	3.58163	0.00321688
XLOC_075264	TAZ	1.94699	23.289	11.9615	3.58033	0.0393637
XLOC_039614	TAF11	20.6629	247.033	11.9554	3.57959	0.000647255
XLOC_048585	OTUB1	1.99412	23.7092	11.8896	3.57163	0.0459264
XLOC_028151	SMARCD2	14.2882	169.138	11.8376	3.56531	0.00155102
XLOC_024745	RPS16	22.0137	259.685	11.7966	3.56029	8.35e-05
XLOC_024278	ZNF273	6.65747	78.3232	11.7647	3.55639	0.00129741
XLOC_039202	RPS18	10.0648	118.387	11.7624	3.55612	0.00572892
XLOC_048947	SYVN1	55.9285	656.996	11.7471	3.55423	1.68e-05
XLOC_012925	NFS1	7.11284	83.5185	11.7419	3.5536	0.00156724
XLOC_007905	ATP6V1C2	4.93023	57.7444	11.7123	3.54995	0.0297046
XLOC_037374	AMT	3.89398	45.5925	11.7084	3.54948	0.00858388
XLOC_026994	PIGW	5.3856	62.4833	11.6019	3.53629	0.00904178
XLOC_060460	OSTC	9.35796	108.329	11.5762	3.53309	0.000711814
XLOC_030414	CCDC115	5.0716	58.7077	11.5758	3.53304	0.0155132
XLOC_010347	USP12	3.39149	39.1144	11.5331	3.52771	0.017604
XLOC_048566	TMEM179B	7.19122	82.7434	11.5062	3.52434	0.00131531
XLOC_070424	RWDD1	2.21387	25.4338	11.4884	3.52211	0.0458245
XLOC_060171	PPM1K	3.29724	37.7739	11.4562	3.51806	0.0183597
XLOC_064024	HSPA9	28.3413	324.408	11.4465	3.51683	4.65e-05
XLOC_048889	EEF1G	13.3621	152.385	11.4043	3.51151	0.000298705
XLOC_030059	HNRNPA1L2	5.5741	63.505	11.3929	3.51006	0.00434048
XLOC_007248	RETSAT	77.1093	878.255	11.3897	3.50966	2.27e-05
XLOC_024650	PSMD7	6.78297	77.2217	11.3846	3.50902	0.00231296
XLOC_000933	U2AF1	2.30812	26.1874	11.3458	3.50409	0.0417727
XLOC_053797	SSBP1	2.57499	29.151	11.3208	3.50091	0.0353561
XLOC_012225	KIAA1217	21.6367	242.31	11.199	3.4853	8.39e-05
XLOC_050750	HAX1	2.71636	30.3394	11.1691	3.48145	0.0284942
XLOC_024906	IRF3	2.71636	30.3248	11.1638	3.48075	0.0378735
XLOC_007715	C11H2orf63	1214.37	13497.3	11.1146	3.47438	6.03e-06
XLOC_063213	BSG	4.49073	49.7806	11.0852	3.47056	0.00865947
XLOC_067481	SIGMAR1	2.40236	26.6076	11.0756	3.46931	0.0489717
XLOC_024057	ZNF461	4.78885	52.8242	11.0306	3.46345	0.00641598
XLOC_057296	TMBIM6	26.6299	291.227	10.9361	3.45103	0.0113995
XLOC_035328	CHD2	5.11873	55.6427	10.8704	3.44233	0.0086484
XLOC_017198	HIPK3	4.38061	47.549	10.8544	3.44021	0.0102718
XLOC_048946	FAU	8.55734	92.8734	10.8531	3.44003	0.00107147
XLOC_057727	ANKRD54	2.66924	28.9337	10.8397	3.43825	0.0375777
XLOC_053690	CUFF.67398.1	130.605	1411.35	10.8062	3.43379	1.77e-05
XLOC_063588	BABAM1	4.11373	44.2666	10.7607	3.4277	0.0454717
XLOC_048661	KDM2A	3.75261	40.3389	10.7496	3.42621	0.0435731
XLOC_062868	SLC35E1	4.61623	49.4111	10.7038	3.42005	0.00978961
XLOC_010605	IL17D	45.9584	490.777	10.6787	3.41667	0.0144293
XLOC_053567	PSMC2	6.78297	72.4029	10.6742	3.41606	0.00462312
XLOC_048492	EI24	10.9597	116.365	10.6176	3.40838	0.000640401
XLOC_054057	LAMB1	5.98235	63.157	10.5572	3.40016	0.00434292
XLOC_051190	UTP11L	12.3099	128.198	10.4142	3.38047	0.00360933
XLOC_007564	SNRNP200	3.53286	36.6362	10.3701	3.37436	0.0232396
XLOC_067172	SLC31A1	19.5795	202.833	10.3594	3.37287	0.000259806
XLOC_022039	RPLP0	29.817	307.568	10.3152	3.3667	9.31e-05
XLOC_004478	EML5	31.2769	322.624	10.3151	3.36669	0.0180014
XLOC_039762	TCF19	15.7486	162.081	10.2918	3.36342	0.000463289
XLOC_054208	TNPO3	8.85546	90.6634	10.2381	3.35588	0.00170574
XLOC_054159	PPIA	6.46897	66.07	10.2134	3.35239	0.00462517
XLOC_064046	DND1	17.6172	179.66	10.198	3.35021	0.000311403
XLOC_027989	CWC25	36.5216	372.094	10.1883	3.34884	0.000126339
XLOC_050127	PIAS3	4.42773	44.9257	10.1464	3.3429	0.0193252
XLOC_047337	SEC24C	7.59947	76.8737	10.1157	3.33852	0.0045654
XLOC_014969	EIF3H	13.3621	134.966	10.1007	3.33638	0.000483332
XLOC_064097	RPS14	10.8967	109.902	10.0858	3.33425	0.00103307
XLOC_024205	GLTSCR2	2.71636	27.3758	10.0781	3.33315	0.0419807
XLOC_063709	TMED1	8.33759	84.0186	10.0771	3.33301	0.00207753
XLOC_039334	RDBP	3.43861	34.5422	10.0454	3.32846	0.0261118
XLOC_037423	SETD2	4.85185	48.4401	9.98384	3.3196	0.0109342
XLOC_017165	RPS3	46.5547	462.208	9.92828	3.31154	4.48e-05
XLOC_016912	ATP5L	3.29724	32.7016	9.91788	3.31003	0.0381181
XLOC_050899	AHCYL1	17.9783	177.775	9.88834	3.30573	0.000563443
XLOC_027105	CUFF.33661.1	36.788	359.515	9.77262	3.28875	0.000180559
XLOC_043240	WDR24	54.9399	533.711	9.71444	3.28013	9.05e-05
XLOC_016961	RPS13	19.0299	184.044	9.67129	3.27371	0.000411588
XLOC_030486	HAT1	6.37472	61.1935	9.5994	3.26294	0.0308135
XLOC_050022	TPM3	30.6965	293.72	9.56852	3.2583	0.00556889
XLOC_012774	GPCPD1	9.95471	94.6487	9.50793	3.24913	0.00178706
XLOC_007173	MSH6	12.1373	114.618	9.44347	3.23932	0.012231
XLOC_007827	WDR43	18.6847	175.262	9.37998	3.22959	0.00848034
XLOC_035231	YY1	21.2755	198.471	9.3286	3.22166	0.000266921
XLOC_030288	PUM1	4.16086	38.781	9.32044	3.2204	0.032317
XLOC_028241	CUFF.35748.1	29.4559	273.533	9.28621	3.21509	0.000169542
XLOC_021602	EIF2B1	6.34347	58.7515	9.26172	3.21128	0.0063276
XLOC_051188	AKIRIN1	4.47486	41.0202	9.16683	3.19642	0.0182005
XLOC_007532	CLIC3	3.98823	36.3029	9.10249	3.18626	0.03524
XLOC_064089	PDE6A	59.6027	541.007	9.07688	3.1822	0.00696516
XLOC_075263	RPL10	15.9212	142.589	8.95592	3.16284	0.00107856
XLOC_039290	YIPF3	59.0377	521.741	8.83741	3.14362	0.000127288
XLOC_057231	HNRNPA1	123.901	1092.57	8.8181	3.14047	9.32e-05
XLOC_024437	RPS5	10.2846	90.6488	8.81405	3.1398	0.00265103
XLOC_039921	NOL7	7.22247	63.6425	8.81174	3.13943	0.00928089
XLOC_007773	RNF181	4.42773	38.8609	8.7767	3.13368	0.0243544
XLOC_012930	SLA2	1088.25	9493.32	8.72349	3.12491	4.23e-05
XLOC_012725	SNX5	5.5741	48.52	8.70454	3.12177	0.0144953
XLOC_053770	CUFF.68036.1	468.435	4064.92	8.67767	3.11731	0.00634017
XLOC_039259	NFYA	3.79973	32.919	8.6635	3.11495	0.0428664
XLOC_024474	KARS	19.454	166.646	8.56614	3.09864	0.000753861
XLOC_063055	EEF2	12.4042	106.003	8.54576	3.09521	0.00227284
XLOC_050109	HIST2H2BE	7.04984	60.2441	8.54545	3.09516	0.0111702
XLOC_057055	POLR2F	3.43861	29.2163	8.49655	3.08688	0.0420125
XLOC_056912	RECQL	46.6648	392.935	8.42038	3.07388	0.00464593
XLOC_010503	KIAA0226L	39.3322	331.103	8.41811	3.0735	0.000420601
XLOC_050129	PDZK1	5.52698	46.4621	8.40642	3.07149	0.0148126
XLOC_015201	COPS5	4.61623	38.5928	8.36024	3.06354	0.0243989
XLOC_007188	RPS27A	31.7322	264.099	8.32274	3.05706	0.00782488
XLOC_028166	NOL11	5.1971	43.1289	8.29864	3.05288	0.0184448
XLOC_067364	VCP	32.3761	268.265	8.2859	3.05066	0.000438452
XLOC_075351	RPS4X	16.7848	138.799	8.26934	3.04777	0.00113162
XLOC_017536	EIF3F	4.20798	34.7089	8.24834	3.0441	0.0337122
XLOC_035304	APOPT1	5.11873	42.2086	8.24592	3.04368	0.0181022
XLOC_024616	KCTD19	4.16086	34.2595	8.23376	3.04155	0.0490594
XLOC_023764	ZNRF1	15.8116	130.147	8.23115	3.04109	0.00148832
XLOC_000253	TRA2B	11.9171	97.4241	8.17517	3.03125	0.0446698
XLOC_004245	DNAAF2	3.89398	31.7959	8.16539	3.02952	0.0417431
XLOC_039739	CFB	285.468	2326.24	8.14889	3.0266	8.79e-05
XLOC_070560	SF3B5	4.66336	37.9552	8.13903	3.02486	0.0289977
XLOC_057584	METTL20	16.0784	130.133	8.09362	3.01678	0.00188623
XLOC_027316	PSMB3	5.29135	42.7955	8.08782	3.01575	0.0220408
XLOC_062896	AKAP8	7.23834	58.5341	8.08667	3.01554	0.0104895
XLOC_019554	FAM20B	9.78208	78.881	8.06382	3.01146	0.00660204
XLOC_024079	EIF3K	18.9203	151.842	8.02537	3.00457	0.00100992
XLOC_000345	CCNL1	6.28047	50.3675	8.0197	3.00355	0.0250491
XLOC_053977	NDUFA4	9.71908	77.8593	8.01097	3.00198	0.0078202
XLOC_067630	RPS7	16.4237	131.278	7.99321	2.99878	0.0239439
XLOC_027967	ATP5G1	6.65747	53.1645	7.98569	2.99742	0.0209401
XLOC_004401	VTI1B	64.8936	518.203	7.98543	2.99737	0.0201712
XLOC_004267	SNX1	5.02448	40.0854	7.97802	2.99603	0.0321018
XLOC_063145	PRELID1	4.39648	34.9769	7.95567	2.99198	0.0333394
XLOC_035098	COX5A	8.29046	65.954	7.9554	2.99193	0.00949358
XLOC_050727	DAP3	5.47985	43.5491	7.94713	2.99043	0.0206633
XLOC_067412	CORO2A	3.84686	30.5568	7.94332	2.98974	0.0479698
XLOC_075350	XIST	4.61623	36.4987	7.9066	2.98306	0.0268856
XLOC_063405	G3BP1	12.9067	102.018	7.90426	2.98263	0.00311652
XLOC_056744	ATP5B	16.2982	128.292	7.87156	2.97665	0.00245803
XLOC_015290	INTS8	4.97735	38.9769	7.83084	2.96917	0.0246038
XLOC_051115	RAD54L	10.1273	78.4392	7.7453	2.95332	0.014165
XLOC_057289	C5H12orf62	5.6996	44.136	7.7437	2.95302	0.0249366
XLOC_067494	HNRNPK	23.6149	181.696	7.69413	2.94376	0.000945043
XLOC_057208	BTG1	7.77209	59.4398	7.64785	2.93505	0.0147017
XLOC_012754	FAM208B	12.1998	93.2645	7.64474	2.93447	0.00676426
XLOC_023808	COX4I1	13.2991	101.641	7.6427	2.93408	0.012222
XLOC_070581	RMND1	4.97735	37.9406	7.62265	2.93029	0.0335195
XLOC_046071	CASP3	8.49434	64.5774	7.6024	2.92646	0.00990081
XLOC_030799	YTHDF2	9.81333	74.4754	7.58921	2.92395	0.00861686
XLOC_046094	MTMR7	17.7898	134.813	7.57812	2.92184	0.0284288
XLOC_004436	NPC2	13.2519	99.7495	7.52716	2.91211	0.0329891
XLOC_064087	CSNK1A1	31.8111	239.281	7.52193	2.9111	0.000755694
XLOC_035009	FANCI	87.9747	661.068	7.51429	2.90964	0.000427892
XLOC_050078	MRPL9	21.7622	163.074	7.49346	2.90563	0.00854986
XLOC_003702	FAM96A	8.65159	64.8163	7.49184	2.90532	0.0128327
XLOC_039268	TAF8	5.79385	43.397	7.49018	2.905	0.0210055
XLOC_027803	ANKFY1	34.2447	256.439	7.48842	2.90466	0.00117479
XLOC_070327	ACAT2	241.96	1808.52	7.47446	2.90197	0.00283833
XLOC_019807	CUFF.24756.1	23.0182	171.718	7.4601	2.89919	0.0127376
XLOC_075560	MAP7D3	10.2375	76.323	7.45526	2.89826	0.0196719
XLOC_044972	CUFF.55828.1	164.926	1227.91	7.44523	2.89632	0.00207695
XLOC_023992	CCNE1	5.79385	43.0997	7.43888	2.89508	0.0335981
XLOC_039356	DDX39B	6.34347	47.1504	7.43289	2.89392	0.0226946
XLOC_039768	TUBB2B	8.96559	66.3381	7.39919	2.88737	0.0108787
XLOC_027276	PHB	10.7241	79.2651	7.39132	2.88583	0.00842658
XLOC_010423	CUFF.14549.3	11.0068	81.207	7.37788	2.88321	0.00721366
XLOC_063302	TMCO6	103.755	765.106	7.37416	2.88248	0.0219788
XLOC_051182	CAP1	50.276	369.043	7.34033	2.87584	0.0423189
XLOC_007077	POLE4	16.2823	119.409	7.33365	2.87453	0.010918
XLOC_060606	NOA1	12.6239	92.1705	7.30125	2.86814	0.0047499
XLOC_000403	TFDP2	6.15497	44.8896	7.29322	2.86656	0.0270345
XLOC_043005	UQCRC2	18.5745	135.27	7.28256	2.86445	0.00282625
XLOC_043164	ZNF3	13.6761	98.4166	7.19627	2.84725	0.00428326
XLOC_019710	LOC100851992	71.1894	511.29	7.18211	2.84441	0.0433234
XLOC_033411	TAF9	9.27959	66.5916	7.17614	2.84321	0.0148747
XLOC_062933	DHPS	33.3657	238.121	7.13669	2.83526	0.00152125
XLOC_056592	LOC615589	13.4246	95.5759	7.11948	2.83177	0.00842901
XLOC_057631	DDX47	7.96059	56.6574	7.11723	2.83132	0.0139562
XLOC_056913	SLCO1A2	12.8124	91.0544	7.10671	2.82918	0.00776999
XLOC_057303	TUBA1C	4890.04	34629.1	7.08154	2.82406	0.00019318
XLOC_000203	OSTALPHA	157.437	1107.37	7.03371	2.81429	0.000455991
XLOC_014821	PUF60	4.80473	33.7379	7.0218	2.81184	0.0444073
XLOC_003896	ZNF410	9.13821	63.9613	6.99932	2.80722	0.0158246
XLOC_064194	ELL2	12.4513	87.1128	6.99627	2.80659	0.00530757
XLOC_003546	PPIA	8.80834	61.1789	6.94557	2.79609	0.0150357
XLOC_024998	ZNF208	9.27959	64.36	6.93565	2.79403	0.0115684
XLOC_063214	HCN2	6.3906	44.252	6.92455	2.79172	0.0248407
XLOC_039863	HIST1H2BD	8.36884	57.8458	6.91204	2.78911	0.0176834
XLOC_050787	RIIAD1	291.607	2005.95	6.87897	2.78219	0.00018079
XLOC_030777	EIF3I	12.8596	88.2213	6.86036	2.77828	0.00711761
XLOC_049980	GPATCH4	97.8198	664.578	6.7939	2.76424	0.0269146
XLOC_000449	NDUFV3	4.97735	33.6872	6.76809	2.75875	0.0489948
XLOC_030305	RPA2	8.22746	55.6572	6.76481	2.75805	0.0259319
XLOC_060269	POLR2B	5.21298	35.1943	6.75129	2.75516	0.0428827
XLOC_037474	XPC	8.32171	55.9545	6.72392	2.7493	0.0171768
XLOC_037486	RPN1	11.5406	77.171	6.68693	2.74134	0.0109289
XLOC_037462	RPL32	26.4573	175.414	6.63009	2.72903	0.00687228
XLOC_003538	PSMB5	6.73585	44.5708	6.61696	2.72617	0.03363
XLOC_054215	CUFF.67825.1	111.842	737.509	6.59422	2.7212	0.000382661
XLOC_022146	UBE2L3	8.46309	55.7225	6.58418	2.719	0.021918
XLOC_004029	RPL4	62.9	412.26	6.55421	2.71242	0.000796
XLOC_035177	CKMT1B	7.50522	48.9618	6.5237	2.70569	0.0441102
XLOC_030137	NOP58	18.9987	122.72	6.45939	2.6914	0.00772792
XLOC_007850	ABHD1	9.59358	61.7512	6.43672	2.68633	0.0210124
XLOC_021891	PLK4	6.87722	44.2013	6.4272	2.68419	0.0308728
XLOC_044688	TAF5	67.5316	432.628	6.4063	2.67949	0.00163957
XLOC_017811	PSMC3	5.47985	35.0929	6.40399	2.67897	0.0448045
XLOC_030126	BZW1	22.657	144.343	6.37076	2.67147	0.00349096
XLOC_012502	RPN2	10.0961	64.0773	6.34675	2.66602	0.0174981
XLOC_063080	SPPL2B	8.41596	53.2951	6.33262	2.6628	0.0275868
XLOC_028231	METTL23	2261.94	14269.8	6.30864	2.65733	0.00173837
XLOC_044888	NDUFB8	11.3992	71.8813	6.30582	2.65668	0.0172412
XLOC_048786	GTF2H1	8.18034	50.9475	6.22804	2.63878	0.0408571
XLOC_029887	NIPA2	5.79385	36.0132	6.21577	2.63593	0.0435509
XLOC_004066	PSME1	22.5157	139.524	6.19674	2.63151	0.00508801
XLOC_027158	C19H17orf81	17.4287	107.235	6.15281	2.62125	0.0450926
XLOC_075768	RBM10	6.29635	38.5421	6.12134	2.61385	0.0410944
XLOC_062961	CDC37	33.774	203.492	6.02511	2.59099	0.00387612
XLOC_067201	CBR4	13.2519	79.6853	6.0131	2.58811	0.0185229
XLOC_008058	SURF1	4311.79	25773.1	5.97735	2.57951	0.000535836
XLOC_067566	KLF4	8.10197	48.0706	5.93321	2.56881	0.0364452
XLOC_044863	LOC100851293	10.1903	60.0051	5.88844	2.55788	0.0401704
XLOC_024450	SF3B3	10.677	62.8236	5.88404	2.55681	0.0281643
XLOC_050888	CEPT1	32.4545	190.898	5.88203	2.55631	0.00510663
XLOC_007913	LOC100852258	1997.61	11749.8	5.88194	2.55629	0.00361831
XLOC_030262	EIF4E2	11.7762	69.135	5.87074	2.55354	0.0201779
XLOC_050000	SCAMP3	8.46309	49.6792	5.87011	2.55339	0.0399153
XLOC_027553	GRB2	6.97147	40.9188	5.86947	2.55323	0.0384592
XLOC_057430	MYL6	15.6702	91.5906	5.8449	2.54718	0.0145846
XLOC_049989	SSR2	7.19122	41.6071	5.78583	2.53252	0.0488186
XLOC_075726	LOC100850396	16.1256	93.2353	5.78183	2.53153	0.0359541
XLOC_067503	ZCCHC6	9.37384	54.0125	5.76205	2.52658	0.0254732
XLOC_046130	TTI2	186.03	1061.9	5.70824	2.51305	0.00091409
XLOC_012415	NSFL1C	10.426	59.3599	5.69347	2.50931	0.0365242
XLOC_021936	RAN	18.9044	106.018	5.6081	2.48751	0.00992588
XLOC_027106	PAFAH1B1	39.7876	221.955	5.57851	2.47988	0.00402419
XLOC_035384	RPS17	26.7866	149.248	5.57174	2.47813	0.00539345
XLOC_057435	PA2G4	29.6756	164.842	5.55478	2.47373	0.0062776
XLOC_027160	EIF5A	106.848	586.825	5.49213	2.45736	0.00199817
XLOC_017250	DDB2	11.8546	64.6642	5.45479	2.44752	0.0291805
XLOC_070280	SASH1	10.4101	56.7803	5.45436	2.44741	0.0441951
XLOC_026991	APPBP2	7.50522	40.9188	5.45205	2.4468	0.0479164
XLOC_012568	UBE2C	21.401	116.452	5.44142	2.44398	0.0110878
XLOC_056478	ATXN7L3B	13.1106	71.1784	5.42909	2.44071	0.0287937
XLOC_028097	AARSD1	10.5515	57.1429	5.41564	2.43713	0.0254834
XLOC_041548	ATP5A1	47.4972	256.693	5.40439	2.43413	0.0031485
XLOC_007244	TMEM150A	24.1645	130.481	5.39968	2.43287	0.00815927
XLOC_056575	CUFF.69779.1	224.909	1214.16	5.39845	2.43255	0.00085045
XLOC_062948	ZNF266	37.4477	202.072	5.3961	2.43192	0.00805069
XLOC_012909	EIF2S2	49.7889	268.374	5.39024	2.43035	0.00288914
XLOC_050828	POLR3GL	47.8895	257.475	5.37644	2.42665	0.00505025
XLOC_041506	THOC1	42.5982	229.013	5.37611	2.42656	0.00622551
XLOC_027651	MYO19	88.6816	476.482	5.37295	2.42571	0.00262231
XLOC_030152	LOC100850426	98.2122	524.668	5.34219	2.41743	0.00246852
XLOC_030774	HDAC1	37.2597	198.702	5.3329	2.41492	0.00662889
XLOC_027812	TXNDC17	12.2469	65.1858	5.32262	2.41214	0.0413611
XLOC_042903	TCEB2	44.5918	236.491	5.30346	2.40693	0.00558994
XLOC_035507	LOC100850994	33.209	174.646	5.25899	2.39479	0.00440592
XLOC_030621	HSPD1	29.6597	155.458	5.24138	2.38995	0.00647357
XLOC_030078	DDX18	22.155	115.749	5.22451	2.3853	0.0116911
XLOC_019491	PEX10	304.513	1590.74	5.22389	2.38512	0.00228955
XLOC_037185	RPSA	53.2593	277.388	5.20826	2.3808	0.00371993
XLOC_047425	TOMM20	21.401	110.453	5.16108	2.36767	0.0104705
XLOC_007916	ASAP2	453.36	2336.97	5.15478	2.36591	0.00228937
XLOC_030646	PRRC2C	15.3874	78.7504	5.11784	2.35553	0.0360273
XLOC_066994	CLTA	23.3639	119.445	5.11237	2.35399	0.00971637
XLOC_048708	LOC100852035	12.4984	63.7224	5.09842	2.35005	0.0325819
XLOC_047280	LOC100295417	1000.43	5024.62	5.02247	2.3284	0.00214018
XLOC_044749	FAM204A	241.503	1212.56	5.02091	2.32795	0.00165624
XLOC_057186	CCDC59	12.8908	64.6934	5.01856	2.32727	0.0384856
XLOC_004139	APEX1	23.5053	117.829	5.01286	2.32563	0.0166448
XLOC_012388	PSMA7	20.3177	101.8	5.01044	2.32494	0.0169404
XLOC_060390	CUFF.76209.2	56.6508	283.699	5.00786	2.32419	0.00711474
XLOC_037333	WDR82	14.7594	73.0551	4.94972	2.30735	0.0360212
XLOC_075823	EIF1AX	328.893	1625.44	4.94217	2.30514	0.0038828
XLOC_050521	MEAF6	17.2402	85.0111	4.93099	2.30188	0.0320248
XLOC_017255	CUFF.23193.1	381.312	1879.11	4.92801	2.30101	0.0020533
XLOC_048501	FAM118B	63.7324	313.292	4.91575	2.29741	0.00503905
XLOC_010604	XPO4	64.0453	314.379	4.90869	2.29534	0.00913282
XLOC_057147	NAP1L1	71.9127	352.972	4.90834	2.29524	0.00433152
XLOC_043453	SEPHS2	16.3607	79.7721	4.87584	2.28565	0.0456522
XLOC_024820	ERCC1	56.6979	276.113	4.8699	2.28389	0.00474133
XLOC_024319	LOC617476	108.779	529.015	4.8632	2.28191	0.0193361
XLOC_000730	SENP2	32.706	157.849	4.8263	2.27092	0.0158391
XLOC_039929	C23H6orf228	23.1754	111.271	4.80127	2.26342	0.0344422
XLOC_007793	CCT4	18.8732	90.5619	4.79845	2.26257	0.0178391
XLOC_044750	NANOS1	194.038	930.674	4.79634	2.26193	0.00325177
XLOC_015172	RPS20	24.9651	119.51	4.78708	2.25915	0.0124752
XLOC_044877	PGAM1	20.836	99.3078	4.76615	2.25283	0.0218074
XLOC_007453	CDK9	59.9326	285.482	4.76338	2.25199	0.00650364
XLOC_019393	H3F3A	22.9869	107.692	4.68492	2.22802	0.0168627
XLOC_027794	TAX1BP3	25.8446	119.155	4.61042	2.2049	0.0277972
XLOC_012499	C13H20orf24	43.1791	198.79	4.60385	2.20284	0.00758103
XLOC_028244	WBP2	225.379	1037.37	4.6028	2.20251	0.00413503
XLOC_046186	RPL15	33.6797	154.422	4.58501	2.19692	0.0108373
XLOC_048832	PUS3	14.1627	64.8309	4.57758	2.19459	0.0433771
XLOC_030713	GLB1L	18.0879	81.671	4.51522	2.1748	0.0265078
XLOC_054035	DNAJC2	67.9398	305.321	4.49399	2.168	0.0132712
XLOC_050539	SFPQ	43.1786	193.478	4.48088	2.16378	0.0160761
XLOC_035018	NGRN	19.768	87.0621	4.40418	2.13887	0.0268773
XLOC_010285	KPNA3	513.2	2251.71	4.38759	2.13343	0.00593799
XLOC_063276	KIF20A	14.0213	61.4977	4.38602	2.13291	0.0484837
XLOC_039675	CUFF.48456.1	56.6513	246.831	4.35703	2.12335	0.0087877
XLOC_044664	NOLC1	21.3227	92.6199	4.34373	2.11893	0.0495906
XLOC_039587	BRD2	149.477	638.004	4.26823	2.09364	0.00876503
XLOC_039279	PPP2R5D	40.1958	171.479	4.26608	2.09291	0.0219753
XLOC_056743	PTGES3	58.3616	247.44	4.23977	2.08399	0.0143154
XLOC_030195	RQCD1	15.6702	65.3817	4.17236	2.06086	0.044788
XLOC_056607	DAZAP2	29.7069	123.872	4.16981	2.05998	0.0317104
XLOC_043260	RPS2	77.7854	323.843	4.16329	2.05772	0.00717753
XLOC_075406	SYN1	33.1147	137.785	4.16082	2.05687	0.0222266
XLOC_064198	LIX1	27.4776	113.909	4.1455	2.05155	0.0310257
XLOC_057068	ATF4	35.3752	146.198	4.13277	2.04711	0.0253953
XLOC_063003	RPS28	47.0413	193.471	4.11279	2.04012	0.0165997
XLOC_012383	LAMA5	595.979	2422.21	4.06425	2.02299	0.00965067
XLOC_017486	HSPA8	76.6549	307.582	4.01256	2.00452	0.012726
XLOC_050967	RPL5	72.6498	289.794	3.98891	1.99599	0.0131815
XLOC_033430	DIMT1	58.2996	232.288	3.98438	1.99436	0.0181671
XLOC_027481	THOC4	30.0839	119.539	3.97351	1.99042	0.0446993
XLOC_027446	PSMC5	70.2485	278.865	3.9697	1.98903	0.0268548
XLOC_024468	CFDP2	66.2607	262.975	3.9688	1.9887	0.0138438
XLOC_014916	RPS20	1072.21	4253.67	3.96719	1.98812	0.00636184
XLOC_024011	GPI	17.6484	69.8018	3.95513	1.98372	0.0499502
XLOC_030412	CYFIP1	123.083	479.25	3.89373	1.96115	0.0117054
XLOC_057767	NHP2L1	44.0109	169.842	3.85908	1.94826	0.020179
XLOC_042865	LOC100847576	68.0817	261.816	3.84562	1.94322	0.0149817
XLOC_070365	EEF1A1	67.2493	257.098	3.82306	1.93473	0.0414329
XLOC_024334	MGC157082	1299.28	4936.56	3.79946	1.92579	0.00536633
XLOC_027515	CUFF.35631.1	494.247	1875.05	3.79376	1.92363	0.00784589
XLOC_024644	TMED6	789.09	2990.17	3.78939	1.92197	0.0114803
XLOC_024637	SLC7A6OS	311.909	1172.31	3.7585	1.91016	0.0117554
XLOC_062827	NR2C2AP	34.2135	128.401	3.75294	1.90802	0.0265684
XLOC_030860	RPL11	71.6617	266.411	3.71762	1.89438	0.0296364
XLOC_033558	EXOC3	124.465	462.222	3.71367	1.89285	0.0104266
XLOC_012984	ACOT8	37.8401	139.828	3.69523	1.88567	0.0410337
XLOC_048983	PPP1CA	25.9389	95.5037	3.68187	1.88044	0.0444011
XLOC_063704	KRI1	34.9829	127.872	3.65527	1.86998	0.0405565
XLOC_030373	DDOST	42.4256	155.001	3.65348	1.86927	0.0395397
XLOC_060325	2013-09-11	134.152	487.908	3.63697	1.86274	0.0215343
XLOC_035527	MIR1282	63.2299	228.723	3.61733	1.85492	0.028696
XLOC_053500	BZW2	57.0119	202.768	3.55658	1.83049	0.0317585
XLOC_064028	SLC23A1	84.2216	295.481	3.50838	1.8108	0.0309836
XLOC_063776	TNFAIP8L1	36.1912	125.423	3.46556	1.79309	0.0451678
XLOC_027620	SRSF1	68.6785	236.513	3.44377	1.78399	0.0224852
XLOC_035299	EIF5	233.212	798.288	3.42301	1.77527	0.0188565
XLOC_048667	RAD9A	131.609	448.279	3.40614	1.76814	0.03147
XLOC_024870	CYTH2	47.2462	159.19	3.36937	1.75248	0.0493354
XLOC_056822	TXNRD1	91.5081	306.061	3.34464	1.74185	0.0209084
XLOC_062873	LOC100851895	30.8691	103.119	3.34054	1.74008	0.0488953
XLOC_037329	GLT8D1	36.5692	121.807	3.33086	1.7359	0.0432744
XLOC_003860	EIF2S1	42.2837	139.118	3.29011	1.71814	0.0443305
XLOC_030499	SSB	93.8003	305.264	3.2544	1.70239	0.027984
XLOC_021952	DDX55	476.209	1522.1	3.19629	1.6764	0.0169172
XLOC_049983	CCT3	42.5982	135.77	3.18723	1.6723	0.0483038
XLOC_048652	RBM4	66.9507	212.811	3.17862	1.6684	0.0436101
XLOC_027451	CEP95	109.47	347.957	3.17858	1.66838	0.0425799
XLOC_004122	RPGRIP1	624.287	1889.4	3.02648	1.59764	0.0398247
XLOC_044899	NOLC1	1030.12	2966.91	2.88017	1.52615	0.0361524
XLOC_030795	ZCCHC17	1519.99	4215.56	2.77341	1.47166	0.0390435
XLOC_004247	NEMF	4701.56	1828.24	0.388857	-1.36269	0.0402585
XLOC_019529	PRDM2	1944	713.044	0.366791	-1.44697	0.0369952
XLOC_048887	ASRGL1	1771.79	639.887	0.361152	-1.46932	0.0288766
XLOC_004367	DAAM1	938.416	333.334	0.355209	-1.49326	0.0347024
XLOC_012280	NAA20	980.066	347.841	0.354916	-1.49445	0.0289491
XLOC_026974	TRIM37	1639.28	581.673	0.354833	-1.49479	0.0365494
XLOC_046302	STAR	1912.09	655.404	0.342769	-1.54469	0.0492034
XLOC_067074	UBAP1	816.771	279.931	0.342729	-1.54486	0.0328196
XLOC_015023	TP53INP1	372.407	126.988	0.340992	-1.55219	0.0435698
XLOC_010685	TPP2	231.58	77.9677	0.336676	-1.57057	0.029606
XLOC_044966	EIF3A	8779.05	2907.78	0.331218	-1.59415	0.0321967
XLOC_004183	RYR3	757.235	250.164	0.330365	-1.59787	0.0259565
XLOC_039908	NUP153	1805.51	595.977	0.330088	-1.59908	0.0312223
XLOC_014906	PCMTD1	421.958	138.023	0.327102	-1.61219	0.0316701
XLOC_049011	PPFIA1	3860.42	1259.56	0.326277	-1.61583	0.0178703
XLOC_037578	TRNT1	165.838	53.0846	0.3201	-1.6434	0.027086
XLOC_007301	YPEL5	6897.57	2184.42	0.316695	-1.65884	0.022352
XLOC_037748	MKRN2	1010.24	316.995	0.313781	-1.67217	0.0247775
XLOC_050010	CKS1B	16674	5179.31	0.310622	-1.68677	0.0346516
XLOC_012626	USP6NL	4358.04	1337.78	0.306967	-1.70384	0.0114949
XLOC_027733	TAOK1	700.293	210.615	0.300753	-1.73335	0.042122
XLOC_028214	USP36	574.107	172.407	0.300304	-1.7355	0.0292306
XLOC_004037	KIF23	4452.86	1327.58	0.298141	-1.74593	0.0152957
XLOC_027051	CUFF.33311.1	86.4519	25.622	0.296373	-1.75451	0.0369704
XLOC_007509	CUFF.12388.1	339.18	99.3363	0.292872	-1.77166	0.0239467
XLOC_070610	TCP1	2880.47	830.752	0.288408	-1.79382	0.0186178
XLOC_039537	RIOK1	1004.67	284.519	0.283197	-1.82012	0.0285257
XLOC_014893	DERL1	207.636	58.1139	0.279883	-1.8371	0.0463313
XLOC_063477	RASA1	457.068	126.198	0.276104	-1.85672	0.0183089
XLOC_056599	CUFF.69802.1	222.002	61.2949	0.276101	-1.85673	0.0408585
XLOC_027908	TTC19	1862.3	510.994	0.274388	-1.86571	0.0108799
XLOC_000291	CUFF.2070.1	1864.5	509.427	0.273225	-1.87184	0.00395437
XLOC_063447	MAT2B	161.002	43.9839	0.273189	-1.87203	0.0442286
XLOC_024959	ZNF415	1071.53	292.264	0.272754	-1.87433	0.0129426
XLOC_007197	PAPOLG	171.931	46.6288	0.271206	-1.88254	0.0454669
XLOC_064090	CSF1R	188.481	50.23	0.266499	-1.9078	0.034174
XLOC_033410	OCLN	7516.31	1992.83	0.265134	-1.9152	0.00601636
XLOC_048362	PANX1	1048.99	275.069	0.262223	-1.93114	0.00973853
XLOC_067155	PTPN3	161.757	42.31	0.261566	-1.93475	0.0377405
XLOC_000583	MINA	130.038	33.9553	0.261118	-1.93723	0.04244
XLOC_039624	SRPK1	249.7	65.1858	0.261057	-1.93756	0.01679
XLOC_030817	FGR	75.1469	19.5933	0.260733	-1.93935	0.0316899
XLOC_051041	DNAJC6	197.414	51.3677	0.260203	-1.94229	0.0316608
XLOC_017324	C15H11orf31	251.945	65.2441	0.258962	-1.94919	0.0351438
XLOC_053576	HBP1	864.599	223.303	0.258273	-1.95303	0.00818118
XLOC_035172	LCMT2	872.133	224.955	0.257937	-1.95491	0.00950842
XLOC_063277	LOC100852133	408.129	104.989	0.257245	-1.95878	0.02844
XLOC_037455	VGLL4	4344.54	1110.46	0.255599	-1.96804	0.0152929
XLOC_064171	CCNH	108.591	27.7453	0.255504	-1.96858	0.0355295
XLOC_030103	MYO1B	86.4053	22.0715	0.255441	-1.96894	0.0270513
XLOC_050092	CERS2	161.944	41.2376	0.254641	-1.97346	0.0366831
XLOC_017703	RAB6A	154.487	39.2158	0.253845	-1.97798	0.0224669
XLOC_021499	FBXW7	129.113	32.6509	0.252886	-1.98344	0.0316733
XLOC_070513	EPB41L2	78.3822	19.76	0.252098	-1.98794	0.0352618
XLOC_050402	ECHDC2	235.93	59.3745	0.251661	-1.99045	0.0173405
XLOC_028088	STAT3	231.346	58.0555	0.250947	-1.99455	0.0112666
XLOC_004487	CUFF.8521.1	879.148	220.556	0.250875	-1.99496	0.0066533
XLOC_003979	LOC100849154	1083.03	271.54	0.250723	-1.99583	0.0241331
XLOC_050822	LOC516742	260.236	65.1066	0.250183	-1.99895	0.0409323
XLOC_050880	RAP1A	131.153	32.7523	0.249725	-2.00159	0.0243867
XLOC_012854	TH1L	201.843	50.3245	0.249325	-2.0039	0.0465024
XLOC_022004	FBXO21	585.22	145.653	0.248886	-2.00644	0.00406117
XLOC_023926	CBFB	154.281	38.3462	0.248548	-2.0084	0.0161038
XLOC_034977	LYSMD4	155.005	38.4261	0.247903	-2.01216	0.0302517
XLOC_035526	ELL3	85.5729	21.0644	0.246157	-2.02235	0.0430905
XLOC_057026	WNK1	122.376	30.1074	0.246024	-2.02313	0.0216733
XLOC_004215	NDUFAF1	3841.07	941.016	0.244988	-2.02922	0.0082933
XLOC_030012	RBMS1	118.672	29.0712	0.244971	-2.02931	0.0156542
XLOC_050411	NRD1	274.02	66.6638	0.243281	-2.0393	0.00677
XLOC_050164	VANGL1	165.447	40.216	0.243075	-2.04053	0.0334117
XLOC_035093	SIN3A	162.589	39.5131	0.243024	-2.04083	0.0325229
XLOC_000500	DYRK1A	109.911	26.6222	0.242217	-2.04563	0.0393172
XLOC_027076	TAOK1	103.017	24.8976	0.241685	-2.0488	0.0405276
XLOC_000372	SERP1	137.12	33.0496	0.241026	-2.05274	0.040049
XLOC_053664	CUFF.67239.2	201.812	48.5492	0.240567	-2.05549	0.0437514
XLOC_046342	TOP2B	1540.34	370.174	0.24032	-2.05697	0.00576283
XLOC_026962	DYNLL2	146.589	35.2089	0.240188	-2.05776	0.040303
XLOC_010260	GTF2F2	89.8592	21.5499	0.239818	-2.05999	0.0380684
XLOC_056473	RAB21	221.784	53.0631	0.239256	-2.06337	0.0132721
XLOC_030487	DYNC1I2	199.345	47.6504	0.239035	-2.0647	0.0233358
XLOC_037459	H1FOO	2916.8	692.499	0.237418	-2.0745	0.0161896
XLOC_037372	CUFF.47056.1	1007.79	238.795	0.236949	-2.07735	0.00418222
XLOC_043093	C25H7orf42	97.0192	22.9049	0.236087	-2.08261	0.0425642
XLOC_044779	FAM175B	116.489	27.4918	0.236003	-2.08312	0.0402063
XLOC_024469	BCNT2	110.507	26.0714	0.235925	-2.0836	0.0256604
XLOC_054192	WASL	65.5851	15.4052	0.234888	-2.08995	0.0490956
XLOC_000706	CCDC50	66.5107	15.6226	0.234888	-2.08996	0.0493085
XLOC_000704	OPA1	134.562	31.5785	0.234677	-2.09125	0.0269444
XLOC_046344	NGLY1	115.405	27.0063	0.234012	-2.09534	0.0382968
XLOC_053571	MLL5	58.8959	13.7313	0.233145	-2.1007	0.0451883
XLOC_023866	RBL2	221.689	51.2302	0.231091	-2.11347	0.0271144
XLOC_039598	CUTA	69.9811	16.1081	0.230177	-2.11918	0.0459532
XLOC_054023	GNAI1	63.4809	14.5356	0.228976	-2.12673	0.0331843
XLOC_050089	LOC100850199	3963.37	907.027	0.228853	-2.12751	0.00932386
XLOC_070306	SCAF8	72.4931	16.5428	0.228199	-2.13164	0.0486648
XLOC_004061	GMPR2	588.537	134.184	0.227996	-2.13292	0.0157753
XLOC_012237	SUV39H2	76.3404	17.3978	0.227898	-2.13354	0.0357852
XLOC_030163	CCNYL1	116.033	26.202	0.225814	-2.14679	0.0377886
XLOC_037302	ARF4	213.084	47.8025	0.224337	-2.15626	0.0145241
XLOC_000965	C1H8orf42	70.8764	15.84	0.223487	-2.16174	0.0452068
XLOC_000931	PKNOX1	1216.15	271.743	0.223445	-2.16201	0.00560729
XLOC_030445	NUP35	190.223	42.4767	0.223299	-2.16295	0.0198411
XLOC_060702	KLHL8	73.0586	16.2747	0.222763	-2.16642	0.0483038
XLOC_023769	BCNT2	3260.83	726.058	0.222661	-2.16708	0.00300872
XLOC_066995	MELK	121.121	26.941	0.222431	-2.16857	0.0226886
XLOC_067084	NAA35	97.4433	21.5645	0.221302	-2.17591	0.0433004
XLOC_063020	LOC505564	100.426	22.2021	0.221079	-2.17737	0.0305896
XLOC_023785	C18H16orf46	382.391	84.5186	0.221027	-2.17771	0.00976324
XLOC_027817	RABEP1	82.4954	18.2167	0.220821	-2.17905	0.0437417
XLOC_016973	RRAS2	339.529	74.8956	0.220587	-2.18058	0.0077263
XLOC_010562	BRCA2	228.581	50.3314	0.22019	-2.18318	0.0117672
XLOC_057214	TMCC3	128.453	28.0425	0.218309	-2.19556	0.0366111
XLOC_035030	PDE8A	230.716	50.0418	0.216898	-2.20491	0.0190307
XLOC_004422	ZFYVE1	167.174	36.1799	0.216421	-2.20809	0.0251164
XLOC_044976	PLEKHA1	3277.93	708.371	0.216103	-2.21021	0.0027033
XLOC_053476	SLC25A13	256.859	55.2294	0.215019	-2.21747	0.00275351
XLOC_057517	SYCP3	207.761	44.4333	0.213867	-2.22521	0.0200415
XLOC_042934	CLUAP1	86.3576	18.3834	0.212875	-2.23192	0.0431101
XLOC_012647	PDSS1	4488.16	944.501	0.210443	-2.2485	0.00288961
XLOC_067451	KCTD9	205.925	42.8101	0.207892	-2.26609	0.0166941
XLOC_015194	LOC100850459	167.848	34.7089	0.206787	-2.27378	0.0143332
XLOC_004469	GTF2A1	135.613	28.0425	0.206784	-2.2738	0.0282553
XLOC_017230	EXT2	190.648	39.3755	0.206535	-2.27554	0.0244506
XLOC_044950	ABLIM1	84.3481	17.3978	0.206262	-2.27745	0.0232627
XLOC_043603	LOC100300830	81.5847	16.7602	0.205434	-2.28326	0.0344329
XLOC_000780	FNDC3B	84.8353	17.3471	0.20448	-2.28997	0.0262461
XLOC_048687	PPFIA1	68.7881	14.0647	0.204464	-2.29008	0.0419006
XLOC_067009	NCBP1	675.253	137.966	0.204317	-2.29112	0.00400014
XLOC_060584	USP46	89.7809	18.3327	0.204194	-2.29199	0.0411813
XLOC_019526	AGMAT	960.671	195.521	0.203526	-2.29672	0.00234222
XLOC_007186	SPTBN1	108.858	22.1006	0.203023	-2.30029	0.0259679
XLOC_019911	GLUL	313.338	63.5918	0.20295	-2.30081	0.00651582
XLOC_000076	C1H3orf38	84.8194	17.0936	0.20153	-2.31094	0.0446592
XLOC_044705	ADD3	127.103	25.5859	0.2013	-2.31258	0.0116746
XLOC_019875	PRDM2	79.2929	15.9559	0.201228	-2.3131	0.0412874
XLOC_060655	G3BP2	129.914	25.9846	0.200014	-2.32183	0.0214631
XLOC_014873	ASAP1	63.5751	12.7096	0.199915	-2.32254	0.0302269
XLOC_017742	LIN7C	66.0717	13.1951	0.199709	-2.32403	0.0296016
XLOC_067471	DCAF12	144.233	28.7961	0.19965	-2.32446	0.0228002
XLOC_004011	SPG21	305.519	60.94	0.199464	-2.3258	0.0119064
XLOC_042947	UBN1	115.672	23.057	0.199331	-2.32676	0.0141648
XLOC_039517	RANBP9	137.309	27.2237	0.198266	-2.33449	0.0187483
XLOC_030766	S100PBP	167.676	33.1656	0.197796	-2.33792	0.0196737
XLOC_050966	MTF2	110.931	21.8833	0.197269	-2.34176	0.0222601
XLOC_003568	SUPT16H	1169.7	230.216	0.196816	-2.34508	0.00189336
XLOC_070205	RARS2	59.7282	11.7386	0.196534	-2.34715	0.0295074
XLOC_053518	DNAH11	763.122	149.727	0.196203	-2.34958	0.00509916
XLOC_047347	SAMD8	77.7378	15.1517	0.194907	-2.35914	0.0437295
XLOC_039511	LOC100335353	50.0722	9.74596	0.194638	-2.36113	0.0395667
XLOC_021860	MMAA	80.5648	15.5864	0.193465	-2.36986	0.0482125
XLOC_004308	LEO1	73.5928	14.2314	0.19338	-2.37049	0.040564
XLOC_057690	C5H12orf5	100.442	19.3905	0.193051	-2.37295	0.0144614
XLOC_007837	SLC4A1AP	64.9725	12.5068	0.192494	-2.37712	0.0479957
XLOC_054289	CUFF.68532.1	3236.44	621.9	0.192156	-2.37965	0.00510906
XLOC_041508	COLEC12	500.514	96.0836	0.19197	-2.38105	0.00582288
XLOC_023775	LOC100851980	346.656	66.3165	0.191304	-2.38606	0.00698714
XLOC_037235	RAD18	71.7242	13.6952	0.190942	-2.38879	0.0452196
XLOC_012839	RPS21	1284.56	245.201	0.190883	-2.38924	0.00149678
XLOC_057444	ORMDL2	67.4845	12.811	0.189837	-2.39717	0.0163422
XLOC_063879	HSD17B4	54.2484	10.2822	0.189538	-2.39944	0.0272592
XLOC_075824	PDHA1	498.753	94.5251	0.189523	-2.39956	0.00155474
XLOC_030599	RALB	4363.86	822.755	0.188538	-2.40707	0.00350821
XLOC_019599	ANGEL2	75.7114	14.2168	0.187776	-2.41292	0.0445058
XLOC_033569	FBXW11	103.002	19.3037	0.187412	-2.41572	0.0270148
XLOC_019567	XPR1	109.768	20.5428	0.187147	-2.41776	0.022952
XLOC_067301	UHRF2	102.295	19.137	0.187076	-2.4183	0.023199
XLOC_030852	CLIC4	74.2049	13.8619	0.186805	-2.42039	0.048805
XLOC_003684	ATP5S	427.562	79.7728	0.186576	-2.42216	0.0418528
XLOC_016932	LOC100849617	72.0853	13.4271	0.186266	-2.42456	0.0446087
XLOC_024379	PPP1R12C	112.611	20.9268	0.185833	-2.42792	0.0278435
XLOC_050910	CYB561D1	52.3803	9.69525	0.185094	-2.43367	0.0396119
XLOC_017195	QSER1	85.6984	15.84	0.184834	-2.4357	0.0197549
XLOC_030295	LOC100851409	1153.48	212.289	0.184042	-2.4419	0.00180564
XLOC_054027	MAGI2	1263.87	232.107	0.183648	-2.44498	0.00119874
XLOC_012329	CRLS1	69.1492	12.6735	0.183277	-2.4479	0.0480527
XLOC_037184	LOC515736	95.9681	17.5791	0.183177	-2.44869	0.0307075
XLOC_010270	LOC100851198	130.84	23.9266	0.182869	-2.45112	0.01163
XLOC_027618	VEZF1	153.984	28.0134	0.181923	-2.4586	0.00687969
XLOC_019935	CENPF	126.475	23.0063	0.181904	-2.45875	0.0102552
XLOC_003838	HIF1A	50.3862	9.15906	0.181777	-2.45976	0.0468383
XLOC_054010	IGF2BP3	436.721	79.1859	0.181319	-2.4634	0.00721917
XLOC_060358	MSX1	88.4931	16.0212	0.181045	-2.46558	0.0374328
XLOC_060261	CUFF.75290.1	50.088	9.04307	0.180544	-2.46958	0.0280749
XLOC_039275	RPL7L1	652.004	117.633	0.180418	-2.47058	0.00320353
XLOC_047345	KAT6B	60.199	10.8329	0.179952	-2.47432	0.0392737
XLOC_007583	REV1	1466.59	262.808	0.179197	-2.48038	0.000730104
XLOC_010549	EXOSC8	356.721	63.8599	0.179019	-2.48181	0.00309358
XLOC_037347	LOC100849460	168.649	30.0859	0.178393	-2.48687	0.0112489
XLOC_033696	SKP2	154.518	27.4918	0.177919	-2.49071	0.0106421
XLOC_010302	FOXO1	456.597	80.7437	0.176838	-2.4995	0.00552921
XLOC_029892	PLEKHB2	112.265	19.8399	0.176723	-2.50044	0.0177645
XLOC_033617	CENPH	54.6566	9.64455	0.176457	-2.50261	0.0385767
XLOC_000297	TBL1XR1	246.999	43.3317	0.175433	-2.51101	0.0045583
XLOC_070316	SNX9	99.1071	17.3617	0.175181	-2.51308	0.0217379
XLOC_000336	TRIM59	92.1674	16.1081	0.17477	-2.51647	0.0138954
XLOC_048773	DBX1	2077.59	362.494	0.174478	-2.51888	0.00162608
XLOC_000525	LOC100850450	735.528	128.082	0.174137	-2.52171	0.0025815
XLOC_027999	MED1	56.5099	9.81124	0.17362	-2.526	0.0476319
XLOC_041496	RIOK3	144.453	25.0789	0.173613	-2.52605	0.0150846
XLOC_034973	CHSY1	101.306	17.5138	0.17288	-2.53215	0.0145133
XLOC_075477	PHKA2	93.5027	16.0212	0.171345	-2.54502	0.030966
XLOC_003827	DAAM1	139.35	23.8759	0.171338	-2.54508	0.009072
XLOC_007332	DTNB	171.883	29.267	0.170273	-2.55408	0.00679964
XLOC_070355	LMBRD1	107.257	18.2021	0.169706	-2.55889	0.00711827
XLOC_030855	RCAN3	146.777	24.8615	0.169382	-2.56165	0.0132428
XLOC_021678	LOC534434	82.2439	13.8619	0.168546	-2.56879	0.0315276
XLOC_070228	ENPP1	35.7993	6.02871	0.168403	-2.57001	0.0461887
XLOC_047336	FAM149B1	3294.51	553.863	0.168117	-2.57247	0.000720519
XLOC_027390	NBR1	86.0441	14.4488	0.167923	-2.57413	0.0232651
XLOC_039842	LOC100851969	214.497	36.0132	0.167896	-2.57436	0.00598871
XLOC_039915	MYLIP	200.696	33.651	0.167671	-2.57629	0.00840937
XLOC_021741	MTMR3	77.5488	12.927	0.166695	-2.58472	0.0139064
XLOC_012884	ZCCHC3	728.828	121.112	0.166173	-2.58924	0.00236211
XLOC_023881	AMFR	68.6626	11.3184	0.164841	-2.60085	0.0269
XLOC_017507	RRAS2	9694.71	1597.5	0.164781	-2.60138	0.00044334
XLOC_030631	FAM126B	144.36	23.7238	0.164338	-2.60526	0.0107032
XLOC_003781	CUFF.6623.1	312.756	51.2441	0.163847	-2.60958	0.000549379
XLOC_063294	HBEGF	6360.06	1034.5	0.162656	-2.6201	0.000655617
XLOC_060342	MRPS18C	495.898	80.5472	0.162427	-2.62214	0.000436065
XLOC_041343	SLMO1	667.478	108.336	0.162307	-2.6232	0.00469803
XLOC_007049	EIF5B	1755.68	283.417	0.161428	-2.63103	0.000695969
XLOC_022002	RFC5	5811.98	936.872	0.161197	-2.6331	0.000822128
XLOC_000422	RYK	56.2896	9.05765	0.160912	-2.63566	0.0413079
XLOC_060096	CAMK2D	86.6255	13.8619	0.160021	-2.64367	0.0265178
XLOC_047434	HEATR1	161.127	25.7818	0.160009	-2.64378	0.00976129
XLOC_017193	EIF3M	592.728	94.714	0.159793	-2.64572	0.00155248
XLOC_057232	CUFF.69696.1	911.654	145.676	0.159793	-2.64572	0.00138536
XLOC_014997	ZNF706	81.161	12.9416	0.159456	-2.64877	0.024593
XLOC_067237	ESCO2	46.6643	7.43449	0.159319	-2.65001	0.0372201
XLOC_004431	ENTPD5	48.2978	7.65188	0.158431	-2.65807	0.0409659
XLOC_024662	LOC505120	287.822	45.3459	0.157548	-2.66613	0.000989886
XLOC_014941	CSPP1	39.7717	6.24611	0.157049	-2.67071	0.0391249
XLOC_007652	HEATR5B	47.5602	7.43449	0.156317	-2.67745	0.0373537
XLOC_046165	GOLGA7	194.037	30.1727	0.1555	-2.68502	0.00274405
XLOC_048778	ZDHHC13	79.0409	12.2894	0.155482	-2.68518	0.0182218
XLOC_053761	BPGM	69.3531	10.6808	0.154006	-2.69894	0.0340017
XLOC_041230	CYB5A	63.6381	9.76054	0.153376	-2.70486	0.0336781
XLOC_043482	SBDS	75.9322	11.6372	0.153258	-2.70596	0.0141936
XLOC_000711	TP63	51.0613	7.81857	0.153121	-2.70725	0.0467546
XLOC_043014	USP31	1308.1	200.116	0.152982	-2.70856	0.000609147
XLOC_063860	CSNK1G3	149.321	22.789	0.152618	-2.71201	0.00372499
XLOC_030139	FAM117B	149.855	22.7528	0.151832	-2.71945	0.00710627
XLOC_050812	C3H1orf51	55.0336	8.35477	0.151812	-2.71964	0.0337372
XLOC_044782	BCCIP	492.334	74.5914	0.151506	-2.72256	0.00108672
XLOC_047379	BMPR1A	63.905	9.64455	0.15092	-2.72814	0.0202513
XLOC_010524	SPRYD7	53.3689	8.03597	0.150574	-2.73146	0.0442159
XLOC_019696	ESRRG	149.022	22.4194	0.150443	-2.73271	0.00480867
XLOC_033396	FAM169A	92.717	13.9126	0.150054	-2.73644	0.0163663
XLOC_023890	CPNE2	63.6376	9.54314	0.149961	-2.73734	0.0280564
XLOC_051023	LHX8	76.2621	11.4344	0.149936	-2.73758	0.0258158
XLOC_007452	TTC16	231.392	34.6581	0.149781	-2.73907	0.0026675
XLOC_015215	EYA1	38.1387	5.70991	0.149714	-2.73972	0.0467899
XLOC_053711	ING3	64.5965	9.64455	0.149305	-2.74367	0.0357294
XLOC_030093	RALB	197.022	29.3976	0.14921	-2.74458	0.00618792
XLOC_000806	NMD3	51.658	7.70258	0.149107	-2.74558	0.0258266
XLOC_030510	LOC100851294	722.141	107.619	0.149027	-2.74635	0.000342364
XLOC_046054	NEIL3	53.9656	8.03597	0.148909	-2.7475	0.0426537
XLOC_046282	GSR	43.8229	6.4635	0.147491	-2.7613	0.0344065
XLOC_056557	GTSF1	59.32	8.73885	0.147317	-2.763	0.0394523
XLOC_060241	ZAR1	168.225	24.7601	0.147184	-2.7643	0.00751116
XLOC_000611	LOC100849282	1247.75	183.182	0.14681	-2.76798	0.0119657
XLOC_046341	CUFF.57642.2	51.3435	7.53589	0.146774	-2.76833	0.0162027
XLOC_066803	HMBOX1	275.968	40.4188	0.146462	-2.77141	0.00159956
XLOC_012234	PRPF18	83.673	12.2387	0.146268	-2.77331	0.0163326
XLOC_014963	EXT1	74.8811	10.9343	0.146023	-2.77574	0.0337323
XLOC_000009	TMEM50B	52.4428	7.65188	0.145909	-2.77686	0.0289628
XLOC_063897	EIF4E1B	8351.36	1217.87	0.145829	-2.77765	0.000914372
XLOC_017467	LOC100849617	1741.6	253.766	0.145709	-2.77884	0.000348556
XLOC_035338	KLHL25	216.036	31.4264	0.145469	-2.78122	0.00274269
XLOC_024010	KIAA0355	52.6466	7.65188	0.145344	-2.78246	0.0279329
XLOC_033467	PAIP1	243.089	35.3103	0.145257	-2.78332	0.00247644
XLOC_007339	ITSN2	60.5447	8.73885	0.144337	-2.79249	0.0363969
XLOC_008048	SDCCAG3	55.5838	8.02138	0.144312	-2.79274	0.0326755
XLOC_056902	CUFF.71838.1	56.431	8.13737	0.1442	-2.79385	0.0254206
XLOC_000826	GMPS	100.584	14.4995	0.144153	-2.79433	0.00963385
XLOC_056706	GNS	98.2757	14.1661	0.144146	-2.79439	0.00597673
XLOC_060214	WDR19	57.5144	8.28948	0.144129	-2.79457	0.0120976
XLOC_044786	DOCK1	64.6743	9.26047	0.143186	-2.80404	0.0106554
XLOC_019411	CEP170	45.1573	6.4635	0.143133	-2.80457	0.0298363
XLOC_060565	GNPDA2	65.9145	9.42716	0.143021	-2.8057	0.0143591
XLOC_054117	ZNRF2	89.1365	12.6735	0.142181	-2.8142	0.0151712
XLOC_007731	PAPOLG	10914.1	1546.06	0.141656	-2.81953	0.00241027
XLOC_060728	FBXL5	87.8498	12.4415	0.141623	-2.81988	0.00672443
XLOC_021904	NUDT6	280.003	39.6436	0.141583	-2.82028	0.00287802
XLOC_033392	CPEB4	142.522	20.1733	0.141545	-2.82067	0.00779172
XLOC_050486	FOXJ3	70.7509	9.97793	0.141029	-2.82594	0.0247504
XLOC_041223	LOC100138793	596.275	83.8012	0.140541	-2.83094	0.000532168
XLOC_060446	AP1AR	72.7446	10.1807	0.139952	-2.837	0.0105361
XLOC_007717	CCDC88A	50.7785	7.06498	0.139133	-2.84546	0.041099
XLOC_050564	CUFF.64790.1	207.212	28.5134	0.137605	-2.8614	0.00220823
XLOC_019747	NME7	2046.39	281.54	0.137579	-2.86167	0.000253717
XLOC_054322	PAXIP1	201.229	27.6584	0.137448	-2.86305	0.00280917
XLOC_007168	RHOQ	465.263	63.78	0.137084	-2.86687	0.000344241
XLOC_047281	BICC1	87.6295	11.9706	0.136605	-2.87192	0.0129298
XLOC_037623	CCDC66	72.6349	9.91265	0.136472	-2.87332	0.0109424
XLOC_035139	NPAS3	46.0363	6.24611	0.135678	-2.88174	0.0212791
XLOC_057637	LOC100849859	474.649	63.6279	0.134053	-2.89913	0.0274612
XLOC_012259	MPP7	141.312	18.9342	0.133988	-2.89982	0.0066645
XLOC_064027	LOC100852307	89.7645	11.956	0.133193	-2.90841	0.00477482
XLOC_035181	WDR76	150.969	20.108	0.133192	-2.90842	0.00370972
XLOC_004404	ZFP36L1	203.868	27.1223	0.133038	-2.91009	0.00273044
XLOC_060343	AGPAT9	69.5262	9.22434	0.132674	-2.91404	0.0234784
XLOC_039939	BMP6	52.5529	6.94899	0.132229	-2.91889	0.0197226
XLOC_030427	INPP1	61.0319	8.03597	0.131668	-2.92502	0.0268563
XLOC_054198	GCC1	80.533	10.5141	0.130557	-2.93725	0.0133535
XLOC_014917	CUFF.19067.1	1214.39	158.284	0.130341	-2.93964	0.000326995
XLOC_070322	SYTL3	52.3014	6.79688	0.129956	-2.9439	0.0364524
XLOC_050349	SLC35D1	88.5561	11.4851	0.129693	-2.94683	0.0108557
XLOC_033424	FAM159B	689.135	88.1269	0.12788	-2.96713	0.000154279
XLOC_047510	CUFF.58731.1	1180.47	150.719	0.127677	-2.96943	0.000251062
XLOC_056735	TMEM194A	75.2729	9.59385	0.127454	-2.97195	0.0113306
XLOC_021656	CUFF.27916.1	48.6748	6.19541	0.127282	-2.9739	0.022861
XLOC_047332	MCU	50.4645	6.4128	0.127075	-2.97624	0.0239689
XLOC_030075	LYPD1	72.7451	9.22434	0.126804	-2.97933	0.0191854
XLOC_000375	PFN2	51.0767	6.4128	0.125552	-2.99364	0.022313
XLOC_054046	ATXN7L1	159.165	19.9559	0.125378	-2.99564	0.00377984
XLOC_000484	LOC100849715	400.451	50.1578	0.125253	-2.99708	0.00102914
XLOC_050346	GNG12	93.0151	11.6372	0.125111	-2.99872	0.00493381
XLOC_017521	MICAL2	68.2072	8.52146	0.124935	-3.00075	0.018774
XLOC_053704	RALA	9129.39	1133.46	0.124155	-3.00979	8.88e-05
XLOC_048364	TAF1D	485.315	60.1496	0.123939	-3.01229	0.000117305
XLOC_047282	PHYHIPL	124.308	15.369	0.123636	-3.01582	0.00511734
XLOC_007491	ABL1	73.3577	9.05765	0.123472	-3.01774	0.0134238
XLOC_041358	C24H18orf25	56.2891	6.94899	0.123452	-3.01798	0.0136309
XLOC_050262	GFI1	82.6521	10.1953	0.123352	-3.01914	0.0134096
XLOC_057416	CUFF.70753.1	154.391	19.021	0.1232	-3.02092	0.00606367
XLOC_050275	LRRC8B	1298.58	159.509	0.122834	-3.02522	0.000425981
XLOC_017710	CUFF.22396.1	606.328	74.3671	0.122651	-3.02736	0.000550679
XLOC_019508	CCNL2	64.5796	7.91998	0.122639	-3.02751	0.010884
XLOC_000652	ILDR1	146.684	17.9632	0.122462	-3.02959	0.00469277
XLOC_051034	SLC35D1	4279.2	523.023	0.122224	-3.03239	8.05e-05
XLOC_035470	SCFD1	513.435	62.6569	0.122035	-3.03464	0.000188964
XLOC_047266	GPR137B	47.9838	5.8259	0.121414	-3.04199	0.0377152
XLOC_003807	FBXO34	76.0736	9.22434	0.121256	-3.04388	0.0152994
XLOC_070605	EZR	1032.61	125.205	0.121251	-3.04393	5.27e-05
XLOC_039191	GCLC	149.65	18.1007	0.120954	-3.04747	0.00136057
XLOC_047265	TBCE	117.147	14.1661	0.120925	-3.04781	0.00203904
XLOC_007338	PTRHD1	53.4785	6.4635	0.120862	-3.04857	0.0137322
XLOC_057552	RBFOX2	100.803	12.1734	0.120765	-3.04973	0.00300562
XLOC_044589	KIF20B	77.392	9.32575	0.1205	-3.05289	0.00956315
XLOC_010587	CUFF.13609.1	38.924	4.68823	0.120446	-3.05354	0.0366362
XLOC_048989	CDK2AP2	73.1057	8.78956	0.120231	-3.05612	0.0130438
XLOC_012785	CDC25B	60.6702	7.28238	0.120032	-3.05851	0.0228768
XLOC_066998	CUFF.83089.1	728.246	86.7065	0.119062	-3.07021	6.69e-05
XLOC_043092	RABGEF1	93.722	11.101	0.118446	-3.07769	0.00490745
XLOC_049892	TADA1	118.75	14.0647	0.11844	-3.07777	0.00274829
XLOC_035498	SLC25A21	857.405	100.468	0.117176	-3.09325	0.000300133
XLOC_044731	NHLRC2	42.1116	4.90562	0.116491	-3.10171	0.0348436
XLOC_021996	TMEM233	87.8656	10.1953	0.116033	-3.10739	0.0102583
XLOC_033614	RAD17	67.2806	7.76787	0.115455	-3.1146	0.016915
XLOC_016943	SORL1	105.545	12.1227	0.114858	-3.12208	0.0029483
XLOC_003641	CUFF.5552.1	57.2946	6.57949	0.114836	-3.12235	0.0209218
XLOC_015217	LOC782385	38.1228	4.36943	0.114614	-3.12514	0.0495974
XLOC_000285	PEX5L	193.221	22.1152	0.114456	-3.12714	0.00191586
XLOC_017554	ZNF215	106.456	12.1734	0.114352	-3.12845	0.00231406
XLOC_037672	RBM6	56.5416	6.4635	0.114314	-3.12893	0.0439648
XLOC_067395	RNF38	54.7668	6.24611	0.114049	-3.13227	0.0100719
XLOC_060156	TSPAN5	46.9788	5.34041	0.113677	-3.13699	0.0339187
XLOC_014891	C14H8orf76	32.706	3.71724	0.113656	-3.13725	0.0421228
XLOC_015219	HEY1	82.668	9.37645	0.113423	-3.14022	0.00566596
XLOC_054174	RALA	171.444	19.3037	0.112594	-3.15079	0.00177367
XLOC_046192	LOC100851694	181.774	20.4268	0.112375	-3.15361	0.000980597
XLOC_019812	CAMTA1	35.47	3.98534	0.112358	-3.15382	0.0322362
XLOC_039504	DEK	199.863	22.4556	0.112355	-3.15387	0.000343395
XLOC_043346	CUFF.52877.2	90.9431	10.1953	0.112107	-3.15706	0.00858372
XLOC_007802	RAB1A	1886.47	211.442	0.112084	-3.15735	0.00031067
XLOC_051067	CUFF.63722.1	2305.33	258.062	0.111941	-3.15919	2.01e-05
XLOC_012699	RSU1	134.766	15.0211	0.11146	-3.1654	0.000743454
XLOC_046262	SLC7A2	61.0314	6.79688	0.111367	-3.16661	0.0187638
XLOC_047467	SLC25A16	41.7028	4.63752	0.111204	-3.16872	0.0350607
XLOC_003819	ARID4A	42.6919	4.73893	0.111003	-3.17133	0.018306
XLOC_056891	TM7SF3	44.6861	4.95632	0.110914	-3.17248	0.0199659
XLOC_070097	TTK	57.8596	6.4128	0.110834	-3.17353	0.012638
XLOC_037208	SNRK	70.1383	7.76787	0.110751	-3.17461	0.0139619
XLOC_070549	NHSL1	69.3218	7.65188	0.110382	-3.17942	0.00796095
XLOC_054040	ORC5	56.6984	6.24611	0.110164	-3.18228	0.00874378
XLOC_070562	FBXO30	62.2244	6.84759	0.110047	-3.18381	0.0135924
XLOC_021508	NR3C2	143.825	15.8038	0.109882	-3.18597	0.0028081
XLOC_044785	C26H10orf90	168.147	18.4487	0.109718	-3.18813	0.00224983
XLOC_037503	DYNC1LI1	806.445	88.4095	0.109629	-3.1893	6.72e-05
XLOC_047375	FAM190B	57.6399	6.31139	0.109497	-3.19104	0.0203115
XLOC_048402	RAB30	77.2512	8.45617	0.109463	-3.19148	0.00436746
XLOC_003977	CDO1	210.116	22.9702	0.109321	-3.19335	0.00102703
XLOC_019774	MFN2	72.5878	7.91998	0.109109	-3.19616	0.00623484
XLOC_035080	CHRNA5	369.832	40.2958	0.108957	-3.19817	0.000621203
XLOC_063138	EIF4E1B	66.9195	7.28238	0.108823	-3.19994	0.0146443
XLOC_017740	CCDC34	92.6545	10.0793	0.108784	-3.20046	0.00452207
XLOC_067407	TSTD2	49.6322	5.39111	0.108621	-3.20262	0.0210983
XLOC_053875	CNTNAP2	107.367	11.6518	0.108523	-3.20392	0.00542378
XLOC_000842	TSC22D2	203.615	21.9992	0.108043	-3.21032	0.000984066
XLOC_048390	SYTL2	74.4559	8.03597	0.107929	-3.21184	0.0100943
XLOC_067256	MTAP	45.9738	4.95632	0.107808	-3.21347	0.0180089
XLOC_017796	PHF21A	38.5157	4.15203	0.107801	-3.21356	0.0392968
XLOC_056841	TIMP3	183.233	19.7239	0.107643	-3.21567	0.0290584
XLOC_026972	RAD51C	47.701	5.12302	0.107398	-3.21896	0.0257062
XLOC_019957	IRF6	1659.99	178.174	0.107334	-3.21982	3.48e-05
XLOC_017354	OOSP1	222.02	23.7891	0.107148	-3.22232	0.00170394
XLOC_050308	SSX2IP	52.4274	5.60851	0.106977	-3.22463	0.0214364
XLOC_041300	THOC1	123.885	13.2097	0.106629	-3.22933	0.00267921
XLOC_004021	DPP8	48.1564	5.12302	0.106383	-3.23266	0.0247586
XLOC_041288	NPC1	681.09	72.2654	0.106103	-3.23647	0.00685692
XLOC_015287	PLEKHF2	103.786	10.9489	0.105495	-3.24475	0.00454309
XLOC_004079	HOMEZ	50.7944	5.34041	0.105138	-3.24965	0.0248331
XLOC_050343	WLS	60.1206	6.31139	0.104979	-3.25183	0.0166561
XLOC_070127	CEP85L	37.1967	3.88393	0.104416	-3.25958	0.0451667
XLOC_024143	LOC100849482	677.262	70.7151	0.104413	-3.25962	0.000225593
XLOC_048429	CUFF.59664.4	100.897	10.5141	0.104207	-3.26248	0.00380988
XLOC_070142	TUBE1	94.0826	9.76054	0.103744	-3.2689	0.00485575
XLOC_021633	CAMKK2	69.6051	7.21709	0.103686	-3.2697	0.00505985
XLOC_019970	ASPM	42.7237	4.42013	0.103458	-3.27288	0.0256072
XLOC_003436	LOC100850082	164.473	17.0138	0.103444	-3.27308	0.000338439
XLOC_070202	RRAGD	37.605	3.88393	0.103282	-3.27533	0.0434195
XLOC_004413	SYNJ2BP	67.799	6.9997	0.103242	-3.2759	0.00430236
XLOC_043559	NPTX2	35.5478	3.66654	0.103144	-3.27727	0.0409524
XLOC_054155	CUFF.67336.1	16150.9	1664.39	0.103053	-3.27855	8.83e-05
XLOC_015162	PCMTD1	35.5796	3.66654	0.103052	-3.27856	0.0422079
XLOC_063987	GDF9	84.804	8.73885	0.103048	-3.27862	0.00778289
XLOC_035560	DICER1	82.0877	8.45617	0.103014	-3.27909	0.00320194
XLOC_064133	LSM11	2183.72	224.927	0.103002	-3.27925	7.95e-05
XLOC_049998	PKLR	42.4251	4.36943	0.102992	-3.2794	0.033199
XLOC_050634	ATF6	150.121	15.4559	0.102956	-3.2799	0.000511614
XLOC_007421	RABGAP1	99.1388	10.1807	0.102692	-3.28361	0.00195191
XLOC_017484	UBASH3B	419.776	42.9768	0.10238	-3.28799	0.000246259
XLOC_000585	CLDND1	56.3368	5.76062	0.102253	-3.28978	0.00654983
XLOC_021640	TCTN1	453.975	46.1648	0.10169	-3.29775	6.54e-05
XLOC_023803	KLHL36	38.2017	3.88393	0.101669	-3.29805	0.0412872
XLOC_039745	C23H6orf25	70.7192	7.16639	0.101336	-3.30278	0.00573248
XLOC_008066	BRD3	48.4858	4.90562	0.101176	-3.30505	0.018375
XLOC_015058	SNX16	29.3145	2.96365	0.101099	-3.30617	0.0482257
XLOC_010611	CUFF.13824.1	102.546	10.2967	0.100411	-3.31602	0.00301794
XLOC_003481	ANP32A	86.4058	8.67357	0.100382	-3.31643	0.00306573
XLOC_012519	FAM83D	29.566	2.96365	0.100239	-3.31849	0.0481926
XLOC_044684	CNNM2	183.174	18.166	0.0991735	-3.3339	0.000710681
XLOC_016976	BTBD10	2370.54	234.809	0.0990532	-3.33565	0.000142937
XLOC_067250	IFT74	32.2665	3.18105	0.0985868	-3.34246	0.0465004
XLOC_070448	FOXO3	88.509	8.72427	0.0985693	-3.34272	0.00196178
XLOC_048785	LDHA	73.2471	7.21709	0.0985308	-3.34328	0.00360877
XLOC_027057	NLK	201.874	19.8906	0.0985299	-3.34329	0.000529166
XLOC_024572	CUFF.29810.4	49.334	4.85492	0.0984091	-3.34506	0.022646
XLOC_063304	WDR55	565.377	55.5996	0.0983407	-3.34607	0.000154901
XLOC_027846	YBX2	149.039	14.6516	0.0983071	-3.34656	0.000575805
XLOC_000885	NCK1	54.3739	5.34041	0.0982164	-3.34789	0.0177214
XLOC_017266	OR4S1	30.7277	3.01436	0.0980989	-3.34962	0.0286674
XLOC_063116	CEP120	34.653	3.39844	0.0980707	-3.35003	0.0462115
XLOC_027277	ZNF652	32.4709	3.18105	0.0979662	-3.35157	0.0466556
XLOC_057606	GOLT1B	92.0106	9.00695	0.0978903	-3.35269	0.0048343
XLOC_027988	CUFF.34787.2	39.9131	3.88393	0.0973098	-3.36127	0.0345869
XLOC_075544	RAP2C	35.03	3.39844	0.0970153	-3.36564	0.0451337
XLOC_056816	HSP90B1	141.751	13.7459	0.0969717	-3.36629	0.00106425
XLOC_041374	ME2	33.397	3.23175	0.0967678	-3.36933	0.0296199
XLOC_064135	EBF1	47.9679	4.63752	0.0966797	-3.37064	0.0200144
XLOC_057150	CSRP2	40.2271	3.88393	0.0965502	-3.37258	0.0334436
XLOC_033629	SREK1IP1	106.959	10.2967	0.096268	-3.3768	0.00245996
XLOC_003897	COQ6	697.679	67.1278	0.0962159	-3.37758	3.26e-05
XLOC_007610	TET3	94.1768	9.05765	0.0961771	-3.37816	0.00334077
XLOC_047278	CSGALNACT2	68.6155	6.57949	0.0958893	-3.38249	0.00890028
XLOC_027711	UNC119	83.8774	8.03597	0.0958061	-3.38374	0.0056288
XLOC_033469	C20H5orf34	30.9475	2.96365	0.0957639	-3.38437	0.0399552
XLOC_063692	DNMT1	33.2556	3.18105	0.0956545	-3.38602	0.0413897
XLOC_060363	CUFF.75923.1	122.456	11.7025	0.0955649	-3.38738	0.00215865
XLOC_060669	CNOT6L	307.513	29.383	0.0955506	-3.38759	0.000237368
XLOC_060760	MFSD10	1527.68	145.48	0.0952293	-3.39245	3.08e-05
XLOC_046242	KIAA1430	35.7522	3.39844	0.0950554	-3.39509	0.0417774
XLOC_030300	SESN2	456.424	43.165	0.0945721	-3.40244	6.99e-05
XLOC_044948	AFAP1L2	63.8415	6.02871	0.0944326	-3.40457	0.00316097
XLOC_050326	SLC44A5	31.9207	3.01436	0.0944326	-3.40457	0.0239132
XLOC_010486	ELF1	77.7849	7.33308	0.0942738	-3.407	0.00552624
XLOC_053581	CBLL1	62.5071	5.8766	0.094015	-3.41097	0.00878558
XLOC_063429	LOC100850963	83.0138	7.76787	0.0935732	-3.41776	0.00599603
XLOC_075599	FAM58A	109.016	10.1953	0.0935217	-3.41856	0.00316479
XLOC_046239	CCDC111	1996.6	185.934	0.0931254	-3.42468	7.88e-06
XLOC_000135	MYH15	225.347	20.9484	0.0929608	-3.42723	0.000110354
XLOC_003816	NAA30	191.619	17.7965	0.0928743	-3.42858	0.000643771
XLOC_012198	MASTL	39.5361	3.66654	0.0927391	-3.43068	0.0272854
XLOC_053612	HERPUD2	100.615	9.32575	0.0926874	-3.43148	0.00233644
XLOC_019655	ELK4	45.3612	4.20273	0.0926505	-3.43206	0.0144604
XLOC_053768	PL-5283	68.9448	6.3621	0.0922781	-3.43787	0.00673714
XLOC_039622	FKBP5	55.6145	5.12302	0.0921165	-3.4404	0.0128396
XLOC_054218	COPG2	612.855	56.4185	0.0920584	-3.44131	0.000109638
XLOC_017407	BTG4	778.255	70.7151	0.0908637	-3.46015	8.61e-05
XLOC_029903	ERCC3	87.7396	7.97068	0.0908447	-3.46045	0.00162418
XLOC_053570	LHFPL3	69.5887	6.31139	0.0906957	-3.46282	0.00822528
XLOC_030524	TANK	84.6453	7.65188	0.0903994	-3.46754	0.0432036
XLOC_060588	LNX1	208.828	18.8689	0.0903561	-3.46823	0.000355759
XLOC_044754	LOC100851010	35.7993	3.23175	0.090274	-3.46955	0.0225319
XLOC_007660	SOS1	35.8465	3.23175	0.0901554	-3.47144	0.0224563
XLOC_007622	NOTO	43.3988	3.88393	0.089494	-3.48206	0.0246444
XLOC_000085	ARL6	48.9724	4.36943	0.0892222	-3.48645	0.0179112
XLOC_029976	METAP1D	36.2235	3.23175	0.0892171	-3.48654	0.0218628
XLOC_000315	PHC3	35.658	3.18105	0.08921	-3.48665	0.0319237
XLOC_044595	PCGF5	27.807	2.47816	0.0891201	-3.48811	0.0419804
XLOC_054256	PARP12	474.705	42.2954	0.0890983	-3.48846	0.000156389
XLOC_019867	DNAJC16	568.329	50.5273	0.088905	-3.49159	7.8e-05
XLOC_021687	MSI1	324.014	28.7454	0.0887166	-3.49465	0.000198537
XLOC_027790	SPATA22	44.3562	3.93464	0.0887055	-3.49483	0.0161051
XLOC_060491	TSPAN5	180.849	16.0212	0.0885887	-3.49673	0.000781758
XLOC_060114	LEF1	143.292	12.6228	0.0880916	-3.50485	0.00129954
XLOC_007328	KIF3C	50.213	4.42013	0.0880275	-3.5059	0.0122495
XLOC_016826	DCUN1D5	80.3287	7.06498	0.087951	-3.50716	0.00471585
XLOC_066997	GRHPR	31.2302	2.74626	0.0879359	-3.5074	0.0276496
XLOC_035290	WDR20	103.802	9.10836	0.0877477	-3.5105	0.00148451
XLOC_033472	HMGCS1	132.787	11.6372	0.0876384	-3.51229	0.000562241
XLOC_060388	TACC3	75.1787	6.57949	0.087518	-3.51428	0.00550801
XLOC_012235	FAM107B	1540.05	134.235	0.0871625	-3.52015	3.28e-05
XLOC_060475	CUFF.73679.1	262.23	22.8181	0.0870156	-3.52258	0.000336793
XLOC_019543	RABGAP1L	50.6218	4.36943	0.0863151	-3.53424	0.0163898
XLOC_030588	CUFF.38105.1	43.7594	3.76795	0.0861059	-3.53774	0.00841888
XLOC_048432	DBX1	39.4731	3.39844	0.0860952	-3.53792	0.0274334
XLOC_039536	TXNDC5	198.325	16.9776	0.0856052	-3.54616	0.000254171
XLOC_027738	SSH2	117.4	10.0286	0.0854229	-3.54923	0.00134603
XLOC_016990	ZNF143	466.252	39.752	0.0852587	-3.55201	1.96e-05
XLOC_017009	RIC3	2117.95	180.472	0.085211	-3.55282	2.85e-05
XLOC_025056	NLRP8	16071.9	1368.98	0.0851788	-3.55336	2.12e-05
XLOC_035215	LOC100851920	62.7745	5.34041	0.0850729	-3.55516	0.00912931
XLOC_062997	LRRC8E	63.4655	5.39111	0.0849456	-3.55732	0.00667538
XLOC_041427	LOC100138793	63.1356	5.34041	0.0845863	-3.56343	0.00886109
XLOC_060690	HELQ	46.5234	3.93464	0.0845733	-3.56365	0.013494
XLOC_060593	CUFF.75025.1	34.6376	2.91295	0.0840979	-3.57179	0.0371605
XLOC_060648	ANKRD17	373.192	31.3757	0.0840739	-3.5722	7.9e-05
XLOC_054055	CBLL1	1082.69	90.5981	0.0836787	-3.579	1.39e-05
XLOC_044773	ACADSB	40.6353	3.39844	0.0836327	-3.57979	0.0251235
XLOC_063105	PRRC1	195.231	16.3109	0.0835463	-3.58128	6.26e-05
XLOC_015229	MAL2	34.9357	2.91295	0.0833803	-3.58415	0.0352471
XLOC_030488	CYBRD1	81.5688	6.79688	0.083327	-3.58507	0.00428864
XLOC_019748	SLC19A2	413.621	34.1581	0.082583	-3.59801	2.78e-05
XLOC_007388	LOC536267	82.1343	6.7823	0.0825758	-3.59814	0.00101174
XLOC_007029	ZNF2	29.5972	2.42746	0.0820164	-3.60794	0.0491297
XLOC_060531	SEPSECS	41.5302	3.39844	0.0818306	-3.61122	0.0226984
XLOC_030618	LOC100850928	42.9439	3.49985	0.0814981	-3.61709	0.0129633
XLOC_010542	SLC25A15	24.4626	1.99267	0.0814577	-3.61781	0.0460304
XLOC_027514	LOC536606	223.713	18.1153	0.0809756	-3.62637	0.000191938
XLOC_070381	ELOVL4	96.2657	7.76787	0.080692	-3.63143	0.00256735
XLOC_039639	LOC100852207	52.7727	4.25344	0.0805993	-3.63309	0.00499696
XLOC_000809	SMC4	960.814	77.3592	0.0805143	-3.63461	6.24e-06
XLOC_003444	PDE8B	51.5787	4.15203	0.080499	-3.63488	0.0121302
XLOC_067075	NUDT2	30.257	2.42746	0.080228	-3.63975	0.0468212
XLOC_067156	PALM2	54.5311	4.36943	0.0801272	-3.64156	0.0112444
XLOC_030091	EPB41L5	88.8225	7.11569	0.0801113	-3.64185	0.0019733
XLOC_010376	RNF17	70.1696	5.60851	0.0799279	-3.64516	0.00491473
XLOC_054178	CUFF.67593.4	30.3825	2.42746	0.0798966	-3.64572	0.0455926
XLOC_060465	SGMS2	200.995	16.0212	0.0797096	-3.6491	0.000391252
XLOC_021608	MPHOSPH9	282.626	22.5209	0.0796844	-3.64956	5.25e-05
XLOC_051213	GJA4	30.8379	2.42746	0.0787168	-3.66718	0.0433479
XLOC_007792	FAM161A	65.1133	5.12302	0.0786784	-3.66789	0.00555948
XLOC_027634	RAD51C	225.646	17.7458	0.0786444	-3.66851	0.000260125
XLOC_016978	MICAL2	1135.59	89.1853	0.0785367	-3.67049	1.63e-05
XLOC_054291	PDIA4	74.2367	5.8259	0.0784774	-3.67158	0.00479149
XLOC_037192	ZNF621	28.2311	2.21006	0.0782847	-3.67513	0.0414543
XLOC_033510	DROSHA	97.8516	7.65188	0.0781988	-3.67671	0.00111536
XLOC_057720	CECR2	1889.38	147.081	0.0778462	-3.68323	3.37e-06
XLOC_053753	MEST	1127.08	87.3302	0.0774835	-3.68997	1.11e-05
XLOC_010333	KATNAL1	48.706	3.76795	0.077361	-3.69225	0.0052305
XLOC_000763	USP13	43.9956	3.39844	0.0772451	-3.69441	0.0180692
XLOC_035385	CPEB1	214.435	16.5067	0.0769777	-3.69941	0.000280792
XLOC_000185	CUFF.1333.1	11743.9	903.982	0.0769747	-3.69947	0.00360016
XLOC_015002	ANKRD46	48.5642	3.71724	0.0765429	-3.70759	0.00757365
XLOC_004272	APH1B	54.4533	4.15203	0.0762494	-3.71313	0.0270116
XLOC_010250	AKAP11	105.687	8.03597	0.0760358	-3.71718	0.00144482
XLOC_010544	COG6	44.7644	3.39844	0.0759184	-3.71941	0.0159961
XLOC_051044	CACHD1	89.5299	6.79688	0.0759175	-3.71942	0.00258456
XLOC_060575	NFXL1	29.8011	2.26077	0.0758618	-3.72048	0.0217071
XLOC_023857	TMEM188	93.2041	7.06498	0.0758012	-3.72164	0.00202179
XLOC_033475	SEPP1	87.0174	6.51421	0.074861	-3.73964	0.000704474
XLOC_067295	PTPRD	58.6761	4.36943	0.0744668	-3.74726	0.00768015
XLOC_070459	LOC526200	40.5411	3.01436	0.0743532	-3.74946	0.00863598
XLOC_067348	RFK	52.3014	3.88393	0.0742606	-3.75126	0.0104533
XLOC_010345	LNX2	132.929	9.86195	0.0741897	-3.75264	0.000380637
XLOC_056694	CUFF.70336.1	206.142	15.2024	0.073747	-3.76127	0.00462591
XLOC_014851	TRAPPC9	33.0046	2.42746	0.0735491	-3.76515	0.0334124
XLOC_060418	TADA2B	90.7234	6.63019	0.0730814	-3.77435	0.00143793
XLOC_075547	GPC4	220.323	16.0574	0.0728811	-3.77831	7.1e-05
XLOC_046070	MLF1IP	421.567	30.7235	0.0728794	-3.77835	2.23e-05
XLOC_035199	PPP4R4	40.2271	2.91295	0.0724127	-3.78761	0.0197858
XLOC_023901	CCDC135	914.324	65.8602	0.0720316	-3.79523	1.65e-05
XLOC_003736	LOC100851916	60.7804	4.36943	0.0718888	-3.79809	0.00652624
XLOC_037655	VPRBP	515.913	37.0203	0.0717569	-3.80074	0.000692402
XLOC_037268	C22H3orf64	27.1165	1.94197	0.0716157	-3.80358	0.0497492
XLOC_007443	ZBTB43	67.8148	4.85492	0.0715908	-3.80408	0.00481865
XLOC_056514	MYF5	109.282	7.81857	0.0715449	-3.80501	0.000907913
XLOC_060115	SGMS2	2722.46	194.516	0.0714483	-3.80696	8.33e-06
XLOC_057505	CDK17	174.396	12.4561	0.0714242	-3.80744	0.00023811
XLOC_037308	FAM208A	955.576	68.0335	0.0711963	-3.81205	2.56e-06
XLOC_000824	TIPARP	34.8097	2.47816	0.0711917	-3.81215	0.0173578
XLOC_027894	ELAC2	365.905	25.8179	0.0705589	-3.82503	2.4e-05
XLOC_056880	CAPRIN2	53.6363	3.76795	0.07025	-3.83136	0.00310451
XLOC_003796	CUFF.6825.1	429.933	30.2019	0.0702478	-3.8314	0.000143148
XLOC_037289	PTPRG	1023.63	71.8014	0.0701436	-3.83355	1.89e-06
XLOC_027603	CUFF.32536.1	64.5012	4.52154	0.0701	-3.83444	0.00153185
XLOC_063515	FER	149.369	10.3474	0.0692744	-3.85153	0.000217159
XLOC_000576	CGGBP1	24.981	1.72457	0.0690353	-3.85652	0.0450039
XLOC_004007	SERINC5	21.8564	1.50718	0.0689582	-3.85813	0.045071
XLOC_050252	ARHGAP29	35.9566	2.47816	0.0689209	-3.85891	0.016133
XLOC_049881	LOC100852339	1967.27	135.438	0.0688454	-3.8605	6.59e-06
XLOC_012579	NCOA3	119.191	8.18808	0.068697	-3.86361	0.0137938
XLOC_003837	PRKCH	63.6069	4.36943	0.0686943	-3.86367	0.00521395
XLOC_070248	KIAA1244	247.675	16.9922	0.068607	-3.8655	0.000113507
XLOC_063000	CCL25	32.2665	2.21006	0.0684941	-3.86788	0.0252276
XLOC_027413	GJC1	625.087	42.7233	0.0683477	-3.87096	1.95e-05
XLOC_075321	ALG13	103.677	7.06498	0.068144	-3.87527	0.00105054
XLOC_066878	HAUS6	53.8243	3.66654	0.0681206	-3.87577	0.00653618
XLOC_050184	LOC100849806	254.333	17.2819	0.0679498	-3.87939	1.27e-05
XLOC_056900	KRAS	36.5216	2.47816	0.0678547	-3.88141	0.0146796
XLOC_004194	ATPBD4	66.7473	4.47083	0.0669814	-3.9001	0.00201439
XLOC_054028	PHTF2	73.2629	4.90562	0.0669591	-3.90058	0.00222247
XLOC_003992	WDR41	55.6616	3.71724	0.0667829	-3.90438	0.00385081
XLOC_063428	LSM11	80.2344	5.34041	0.0665601	-3.9092	0.00235067
XLOC_046243	LRP2BP	372.907	24.8108	0.0665335	-3.90978	3.3e-05
XLOC_023789	CMIP	29.9584	1.99267	0.0665146	-3.91018	0.0223105
XLOC_070447	ARMC2	36.9611	2.42746	0.0656761	-3.92849	0.0205667
XLOC_024534	SHCBP1	82.2132	5.39111	0.0655748	-3.93071	0.00153409
XLOC_019407	CUFF.24283.1	149.446	9.70984	0.0649722	-3.94403	0.000329138
XLOC_033588	RGNEF	72.0382	4.63752	0.0643759	-3.95734	0.00248143
XLOC_075495	MOSPD2	38.4998	2.47816	0.0643681	-3.95751	0.0114089
XLOC_027342	CDC6	244.346	15.4197	0.0631063	-3.98607	4.73e-05
XLOC_017532	AKIP1	796.142	50.0564	0.0628736	-3.9914	8.22e-06
XLOC_047325	CDH23	47.1985	2.96365	0.0627912	-3.99329	0.00640357
XLOC_017424	USP28	110.114	6.89829	0.0626469	-3.99661	0.000379662
XLOC_067577	EPB41L4B	74.4088	4.63752	0.0623249	-4.00405	0.00200292
XLOC_046177	HOOK3	71.9132	4.47083	0.0621698	-4.00764	0.00128602
XLOC_054053	LOC100851720	459.532	28.528	0.0620806	-4.00971	1.29e-05
XLOC_004456	TMED8	36.4273	2.26077	0.0620624	-4.01014	0.00929262
XLOC_070611	PNLDC1	1456.2	90.323	0.0620265	-4.01097	2.93e-06
XLOC_053796	WEE2	156.545	9.70984	0.062026	-4.01098	0.000253712
XLOC_035151	SLC25A21	63.5126	3.93464	0.0619505	-4.01274	0.00272414
XLOC_054239	CUFF.67982.1	1483.36	91.2725	0.0615311	-4.02254	4.02e-06
XLOC_037518	CUFF.45336.2	39.4577	2.42746	0.0615205	-4.02279	0.0156081
XLOC_027509	CYTH1	31.6385	1.94197	0.0613799	-4.02609	0.0280399
XLOC_056847	HMGXB4	48.2978	2.96365	0.0613621	-4.02651	0.00576326
XLOC_041564	MYO5B	56.2743	3.44915	0.0612917	-4.02816	0.00377041
XLOC_050963	FNBP1L	83.6413	5.12302	0.0612499	-4.02915	0.00132701
XLOC_023975	LOC510844	39.7092	2.42746	0.0611309	-4.03195	0.015577
XLOC_043404	PALB2	36.2235	2.21006	0.0610119	-4.03476	0.0158629
XLOC_027364	NKIRAS2	39.8501	2.42746	0.0609148	-4.03706	0.0147046
XLOC_010504	ESD	37.2438	2.26077	0.0607018	-4.04212	0.00838647
XLOC_034979	IGF1R	37.4011	2.26077	0.0604466	-4.0482	0.00841821
XLOC_007179	CUFF.9776.1	979.909	58.7952	0.0600007	-4.05888	4.66e-06
XLOC_060471	CUFF.73600.1	12532.6	750.874	0.0599136	-4.06097	1.68e-06
XLOC_027696	CUFF.33176.2	56.7296	3.39844	0.0599059	-4.06116	0.00529409
XLOC_010687	LOC100298796	36.977	2.21006	0.0597687	-4.06447	0.0142293
XLOC_056789	NEDD1	24.541	1.45648	0.0593486	-4.07464	0.0471463
XLOC_054187	RNF148	50.0092	2.96365	0.0592622	-4.07674	0.00476103
XLOC_015008	STK3	37.3063	2.21006	0.059241	-4.07726	0.013207
XLOC_017821	LOC512220	868.599	51.1649	0.058905	-4.08547	2.54e-06
XLOC_017363	VPS26B	25.6879	1.50718	0.0586727	-4.09117	0.0262631
XLOC_056519	TMTC2	74.5353	4.36943	0.0586222	-4.09241	0.00214462
XLOC_070435	LOC539486	33.5225	1.94197	0.0579303	-4.10954	0.0217965
XLOC_043602	GET4	238.409	13.7966	0.0578694	-4.11106	2.07e-05
XLOC_007308	SUPT7L	33.5855	1.94197	0.0578216	-4.11225	0.0220534
XLOC_060228	SLC30A9	95.355	5.49252	0.0576008	-4.11777	0.00027219
XLOC_043438	ASPHD1	160.766	9.22434	0.0573773	-4.12338	0.000154394
XLOC_017618	TRIM6	52.5683	3.01436	0.0573418	-4.12427	0.00218095
XLOC_067221	NEIL2	33.9466	1.94197	0.0572065	-4.12768	0.0210724
XLOC_070187	FBXL4	42.5506	2.42746	0.0570488	-4.13166	0.0107129
XLOC_033458	ARL15	34.9829	1.99267	0.0569613	-4.13387	0.011506
XLOC_041381	POLI	38.8138	2.21006	0.0569401	-4.13441	0.0111867
XLOC_053529	CUFF.65846.1	2547.48	144.995	0.0569172	-4.13499	1.56e-06
XLOC_060123	CUFF.73596.1	187.853	10.6808	0.0568573	-4.13651	0.000100173
XLOC_053479	DLX6	47.4188	2.69556	0.0568457	-4.1368	0.00662429
XLOC_007954	RABGAP1	1739.85	98.7716	0.0567703	-4.13872	1.73e-05
XLOC_039818	ZNF187	61.7224	3.49985	0.0567031	-4.14043	0.00137503
XLOC_075725	NUDT11	25.6874	1.45648	0.0567	-4.14051	0.0409719
XLOC_043347	BCAR4	129.003	7.28238	0.056451	-4.14686	0.000306126
XLOC_039901	CDKAL1	40.2271	2.26077	0.0562001	-4.15328	0.00572616
XLOC_000913	HMGN1	124.167	6.94899	0.0559649	-4.15933	0.000117102
XLOC_041281	OSBPL1A	52.3014	2.91295	0.0556955	-4.1663	0.00559638
XLOC_004485	PATL2	39.8501	2.21006	0.0554595	-4.17242	0.00984065
XLOC_060499	BMPR1B	39.866	2.21006	0.0554374	-4.173	0.00998638
XLOC_039512	LOC574091	35.03	1.94197	0.0554373	-4.173	0.0183939
XLOC_019749	C16H1orf114	99.5153	5.49252	0.0551927	-4.17938	0.000194123
XLOC_064122	CUFF.79371.1	70.4518	3.88393	0.0551289	-4.18105	0.00201326
XLOC_070128	GOPC	111.465	6.1447	0.0551269	-4.1811	0.000266513
XLOC_056674	PRICKLE1	141.015	7.75329	0.0549819	-4.1849	4.47e-05
XLOC_060295	SLC4A4	35.4853	1.94197	0.0547259	-4.19163	0.0174521
XLOC_046321	KAT6A	26.677	1.45648	0.0545966	-4.19504	0.037478
XLOC_046188	CUFF.57612.2	44.5452	2.42746	0.0544943	-4.19775	0.00902446
XLOC_021506	DCLK2	377.556	20.3761	0.0539683	-4.21174	5.45e-06
XLOC_003451	CMYA5	386.96	20.8761	0.0539491	-4.21226	1.06e-05
XLOC_051055	INADL	27.9643	1.50718	0.0538966	-4.21366	0.0180356
XLOC_000341	SHOX2	27.0694	1.45648	0.0538053	-4.21611	0.0348913
XLOC_015004	FBXO43	36.223	1.94197	0.0536115	-4.22131	0.0154217
XLOC_054127	TAX1BP1	10713.9	572.966	0.053479	-4.22488	5.27e-07
XLOC_023959	CDH3	75.2417	3.98534	0.0529672	-4.23876	0.000629615
XLOC_028120	GJC1	133.478	7.06498	0.05293	-4.23977	0.000176984
XLOC_046224	CUFF.56339.1	163541	8611.71	0.0526579	-4.24721	0.00941867
XLOC_015039	CUFF.20329.1	103.599	5.44182	0.0525278	-4.25078	0.000233894
XLOC_075441	LOC100849937	2087.29	109.105	0.0522711	-4.25784	7.61e-07
XLOC_064215	CUFF.80780.1	3375.61	175.994	0.0521369	-4.26155	4.36e-07
XLOC_007977	CUFF.12036.1	993.457	51.7518	0.0520926	-4.26278	8.03e-07
XLOC_046143	ASH2L	2280.24	118.677	0.0520457	-4.26408	2.81e-07
XLOC_033703	RAI14	80.1719	4.15203	0.0517891	-4.27121	0.00095035
XLOC_066879	FAM154A	65.7106	3.39844	0.0517183	-4.27318	0.00226225
XLOC_010435	TPP2	24.039	1.23908	0.0515446	-4.27804	0.0337025
XLOC_007986	TOR2A	24.1645	1.23908	0.0512769	-4.28555	0.0326541
XLOC_070294	PLEKHG1	147.405	7.55047	0.0512225	-4.28708	0.000113898
XLOC_029990	LOC100851294	38.924	1.99267	0.0511939	-4.28788	0.00696919
XLOC_044984	ACADSB	548.529	27.8758	0.0508193	-4.29848	2.25e-06
XLOC_056809	CHPT1	403.461	20.4122	0.0505927	-4.30493	1.03e-06
XLOC_041464	MAPRE2	107.789	5.39111	0.0500152	-4.32149	0.000280616
XLOC_050618	MAEL	59.3512	2.96365	0.0499341	-4.32383	0.00177206
XLOC_010349	WASF3	2161.48	107.518	0.0497428	-4.32937	3.82e-07
XLOC_035521	ZSCAN29	34.9204	1.72457	0.0493859	-4.33976	0.0122498
XLOC_043477	PSPH	40.4781	1.99267	0.0492284	-4.34437	0.0055523
XLOC_050319	CUFF.63310.1	135.77	6.63019	0.0488342	-4.35597	8.17e-05
XLOC_016888	USP28	933.025	45.0056	0.0482362	-4.37374	4.2e-07
XLOC_067327	PTAR1	60.6077	2.91295	0.0480624	-4.37895	0.00253106
XLOC_070400	HEY2	70.9236	3.39844	0.047917	-4.38332	0.00143592
XLOC_075795	TSPAN7	40.9181	1.94197	0.0474599	-4.39715	0.00910616
XLOC_010372	ZMYM5	41.2321	1.94197	0.0470985	-4.40818	0.00874915
XLOC_046074	SNX25	203.114	9.54314	0.0469843	-4.41168	2.01e-05
XLOC_067147	ZNF462	47.1043	2.21006	0.0469185	-4.4137	0.00429682
XLOC_047526	NRG3	72.5094	3.39844	0.046869	-4.41522	0.00125298
XLOC_037607	PTPRG	75.6182	3.49985	0.0462832	-4.43337	0.000370646
XLOC_070196	CUFF.86330.1	1941.52	89.3305	0.0460105	-4.44189	4.13e-07
XLOC_062839	ELL	42.3938	1.94197	0.0458078	-4.44826	0.00751651
XLOC_056938	LRP6	42.7078	1.94197	0.045471	-4.45891	0.00722507
XLOC_003846	MTHFD1	43.8701	1.99267	0.0454221	-4.46046	0.00381759
XLOC_024807	ZNF235	129.411	5.8766	0.0454103	-4.46084	8.88e-05
XLOC_048692	TNFRSF10A	85.6041	3.88393	0.0453709	-4.46209	0.000605178
XLOC_015258	RIMS2	102.216	4.63752	0.0453697	-4.46213	0.000253539
XLOC_070379	LCA5	32.2506	1.45648	0.0451612	-4.46877	0.0169306
XLOC_053765	TMEM140	164.693	7.38378	0.0448337	-4.47927	2.61e-05
XLOC_043484	AUTS2	492.413	21.9992	0.0446764	-4.48434	1.32e-06
XLOC_035128	SCFD1	553.285	24.6441	0.0445414	-4.48871	1.1e-06
XLOC_010680	TMTC4	33.8524	1.50718	0.0445221	-4.48933	0.00778951
XLOC_007726	FANCL	196.974	8.72427	0.0442916	-4.49682	5.45e-06
XLOC_037313	WNT5A	773.654	33.9844	0.0439272	-4.50874	7.95e-07
XLOC_017197	QSER1	22.1392	0.970984	0.0438582	-4.51101	0.0462561
XLOC_039320	TFAP2B	443.611	19.4197	0.0437763	-4.51371	2.31e-06
XLOC_016848	SESN3	22.3748	0.970984	0.0433963	-4.52628	0.0451531
XLOC_057272	SCN8A	100.74	4.36943	0.0433733	-4.52705	0.00027889
XLOC_000564	USP25	44.8433	1.94197	0.0433056	-4.5293	0.00568791
XLOC_044783	FANK1	22.4844	0.970984	0.0431848	-4.53333	0.0429834
XLOC_021824	KIAA0922	33.7581	1.45648	0.0431445	-4.53468	0.0140978
XLOC_030630	ORC2	34.9982	1.50718	0.0430644	-4.53736	0.00641295
XLOC_070301	SYNE1	116.552	5.00703	0.0429597	-4.54087	3.88e-05
XLOC_000509	PLCL2	133.07	5.65921	0.0425282	-4.55544	4.96e-05
XLOC_023814	LOC100849683	22.8455	0.970984	0.0425021	-4.55632	0.0406431
XLOC_029988	STK39	45.8012	1.94197	0.0423999	-4.55979	0.0051334
XLOC_050965	CCDC18	23.0028	0.970984	0.0422116	-4.56622	0.0407495
XLOC_030020	WDSUB1	116.018	4.85492	0.0418463	-4.57876	0.000145721
XLOC_067548	LOC530653	29.7699	1.23908	0.041622	-4.58651	0.0141594
XLOC_050898	FAM40A	47.2774	1.94197	0.041076	-4.60556	0.00446162
XLOC_007177	GTF2A1L	24.0231	0.970984	0.0404187	-4.62883	0.0340525
XLOC_033618	PIK3R1	105.498	4.25344	0.0403178	-4.63244	5.2e-05
XLOC_048499	DDX25	36.3018	1.45648	0.0401212	-4.63949	0.0102289
XLOC_014953	FAM164A	72.6508	2.91295	0.0400952	-4.64043	0.000832737
XLOC_010316	SOHLH2	24.2429	0.970984	0.0400523	-4.64197	0.0326878
XLOC_046190	CUFF.57645.1	230.655	9.22434	0.039992	-4.64415	9.65e-06
XLOC_063773	UHRF1	532.2	21.1442	0.0397299	-4.65363	8.03e-07
XLOC_039957	LOC100335881	638.766	25.347	0.0396812	-4.6554	4.42e-07
XLOC_043540	PILRA	950.587	37.6072	0.0395621	-4.65974	6.61e-08
XLOC_004217	RPAP1	24.5886	0.970984	0.0394891	-4.6624	0.0321404
XLOC_053917	INSIG1	49.4754	1.94197	0.0392512	-4.67112	0.00341385
XLOC_064132	SOX30	24.8709	0.970984	0.039041	-4.67887	0.0295513
XLOC_000351	PLCH1	31.7481	1.23908	0.0390285	-4.67933	0.0104979
XLOC_043002	TMEM159	49.9933	1.94197	0.0388446	-4.68614	0.00314376
XLOC_000134	KIAA1524	82.1025	3.18105	0.0387448	-4.68985	0.000346345
XLOC_030845	PAQR7	50.2443	1.94197	0.0386505	-4.69337	0.00299766
XLOC_057602	LRMP	39.1283	1.50718	0.0385189	-4.69829	0.00387821
XLOC_046080	FAM149A	89.6236	3.39844	0.0379191	-4.72093	0.000296703
XLOC_035213	CUFF.44543.1	708.757	26.8611	0.0378989	-4.7217	5.19e-06
XLOC_014948	EYA1	153.842	5.8259	0.0378695	-4.72282	3.13e-05
XLOC_050083	RFX5	20.1292	0.753589	0.0374377	-4.73937	0.0349574
XLOC_050237	EXTL2	25.986	0.970984	0.0373656	-4.74214	0.025896
XLOC_007664	SLC8A1	39.1596	1.45648	0.0371933	-4.74881	0.00714709
XLOC_019374	KCTD3	1454.6	54.0417	0.0371524	-4.7504	8.96e-08
XLOC_000598	CBLB	80.3287	2.96365	0.0368941	-4.76047	0.000251721
XLOC_033495	NADKD1	61.33	2.26077	0.0368624	-4.76171	0.000497138
XLOC_047436	ZP4	210.824	7.76787	0.0368452	-4.76238	9.14e-06
XLOC_050980	LRRC8B	39.6308	1.45648	0.0367511	-4.76607	0.0068706
XLOC_024097	CUFF.31056.1	132.253	4.85492	0.0367093	-4.76771	5.35e-05
XLOC_024476	ADAMTS18	61.392	2.21006	0.0359992	-4.79589	0.001198
XLOC_030898	PADI6	26.991	0.970984	0.0359743	-4.79689	0.0225588
XLOC_043395	ZP2	319.368	11.4851	0.035962	-4.79738	1.28e-06
XLOC_017746	KIF18A	76.3717	2.74626	0.0359591	-4.7975	0.000200196
XLOC_044956	LOC100850943	54.5778	1.94197	0.0355817	-4.81272	0.00184535
XLOC_000143	ABHD10	41.0748	1.45648	0.0354591	-4.8177	0.00543745
XLOC_033496	LMBRD2	27.6815	0.970984	0.035077	-4.83333	0.0195782
XLOC_039428	ZNF323	27.7133	0.970984	0.0350368	-4.83499	0.0202302
XLOC_057611	PDE3A	27.7599	0.970984	0.0349779	-4.83741	0.0190864
XLOC_003741	ZNF280D	35.6892	1.23908	0.0347186	-4.84815	0.00605756
XLOC_046109	CUFF.56926.1	546.218	18.9342	0.0346641	-4.85041	3.26e-07
XLOC_057384	SRGAP1	101.683	3.49985	0.0344194	-4.86064	4.17e-05
XLOC_050136	NOTCH2	56.4781	1.94197	0.0343844	-4.8621	0.00156821
XLOC_004379	PRKCH	3639.38	125.061	0.0343633	-4.86299	2.16e-08
XLOC_021727	TTC28	94.0513	3.23175	0.0343616	-4.86306	7.58e-05
XLOC_004374	SIX1	85.5258	2.91295	0.0340593	-4.87581	0.000269879
XLOC_030080	INSIG2	57.4826	1.94197	0.0337835	-4.88754	0.00136289
XLOC_000818	MLF1	43.1791	1.45648	0.0337311	-4.88978	0.00428656
XLOC_075428	TRO	72.0372	2.42746	0.0336973	-4.89122	0.0180253
XLOC_012711	SVIL	139.084	4.63752	0.0333433	-4.90646	2.53e-05
XLOC_019731	CUFF.24201.1	72.9643	2.42746	0.0332691	-4.90967	0.000491091
XLOC_021561	SPATA5	29.3304	0.970984	0.033105	-4.9168	0.0157361
XLOC_060359	STX18	525.129	17.3617	0.0330618	-4.91869	0.000527966
XLOC_010492	EPSTI1	58.9271	1.94197	0.0329554	-4.92334	0.00116639
XLOC_044983	ACADSB	29.4712	0.970984	0.0329468	-4.92372	0.0147275
XLOC_044781	C26H10orf137	90.3617	2.96365	0.0327977	-4.93026	0.000105648
XLOC_010256	LACC1	44.4663	1.45648	0.0327546	-4.93216	0.00356789
XLOC_057666	GDF3	29.7227	0.970984	0.032668	-4.93598	0.0146097
XLOC_030002	COBLL1	38.1858	1.23908	0.0324487	-4.9457	0.00433539
XLOC_004318	GALK2	30.131	0.970984	0.0322254	-4.95566	0.0137857
XLOC_014896	HAS2	288.687	9.22434	0.0319527	-4.96792	1.41e-06
XLOC_030616	C2H2orf66	61.0006	1.94197	0.0318352	-4.97323	0.00101215
XLOC_017524	AMPD3	23.8976	0.753589	0.031534	-4.98695	0.0187719
XLOC_070329	PNLDC1	119.3	3.66654	0.0307337	-5.02403	3.59e-05
XLOC_056784	ELK3	47.701	1.45648	0.0305334	-5.03347	0.00246767
XLOC_060509	HERC3	63.7636	1.94197	0.0304557	-5.03714	0.000732546
XLOC_067324	LOC100852295	31.9054	0.970984	0.0304332	-5.03821	0.0107968
XLOC_010329	FRY	24.8868	0.753589	0.0302807	-5.04546	0.0158049
XLOC_057189	CUFF.69365.2	32.1092	0.970984	0.03024	-5.0474	0.010227
XLOC_060237	ATP10D	64.4075	1.94197	0.0301513	-5.05164	0.000692407
XLOC_017789	ACCSL	63539.9	1914.13	0.0301248	-5.0529	5.57e-09
XLOC_070596	TFB1M	1321.89	38.8824	0.0294143	-5.08734	2.09e-09
XLOC_050785	TUFT1	934.293	27.2744	0.0291925	-5.09826	1.33e-08
XLOC_047463	ATOH7	33.3027	0.970984	0.0291563	-5.10005	0.00879689
XLOC_042959	NUBP1	681.864	19.6878	0.0288735	-5.11411	5.65e-08
XLOC_023809	IRF8	117.839	3.39844	0.0288397	-5.1158	3.75e-05
XLOC_016988	LOC100295762	118.058	3.39844	0.0287862	-5.11848	3.57e-05
XLOC_007609	MTHFD2	33.9466	0.970984	0.0286033	-5.12768	0.00812625
XLOC_019914	RGS16	145.804	4.15203	0.0284768	-5.13407	1.09e-05
XLOC_064060	NR3C1	34.2135	0.970984	0.0283801	-5.13897	0.00778625
XLOC_064131	ADAM19	34.6371	0.970984	0.028033	-5.15673	0.00710826
XLOC_027455	ZNF750	69.6983	1.94197	0.0278625	-5.16553	0.000391659
XLOC_049994	RIT1	54.4681	1.50718	0.0276708	-5.17549	0.000525172
XLOC_060557	BEND4	35.1714	0.970984	0.0276072	-5.17881	0.00686644
XLOC_057364	MDM2	72.8701	1.99267	0.0273455	-5.19255	0.000147045
XLOC_007813	GFPT1	90.3617	2.42746	0.0268638	-5.21819	0.000108703
XLOC_007709	CUFF.10144.3	36.1763	0.970984	0.0268403	-5.21946	0.00603386
XLOC_000195	KALRN	64.4234	1.72457	0.0267694	-5.22327	0.000376286
XLOC_060527	PPARGC1A	73.1846	1.94197	0.0265352	-5.23595	0.000290656
XLOC_017534	TUB	28.4826	0.753589	0.0264579	-5.24016	0.00903194
XLOC_047257	LOC616014	18.5433	0.485492	0.0261815	-5.25531	0.0473944
XLOC_000621	WDR52	18.763	0.485492	0.0258749	-5.2723	0.0452472
XLOC_047417	SIPA1L2	18.826	0.485492	0.0257883	-5.27714	0.0457718
XLOC_024554	CUFF.29713.2	18.9044	0.485492	0.0256814	-5.28313	0.0444619
XLOC_017501	INSC	19.1713	0.485492	0.0253239	-5.30336	0.0422067
XLOC_024540	NETO2	96.0931	2.42746	0.0252615	-5.30691	6.95e-05
XLOC_030031	GALNT13	19.2502	0.485492	0.0252201	-5.30928	0.043468
XLOC_027835	SLC16A11	58.0481	1.45648	0.0250908	-5.3167	0.000738662
XLOC_030455	PLEKHA3	38.7985	0.970984	0.0250263	-5.32041	0.00419888
XLOC_070469	PRDM13	58.8954	1.45648	0.0247299	-5.3376	0.00476247
XLOC_000762	PEX5L	8952.38	219.478	0.0245162	-5.35012	1.38e-09
XLOC_010276	RB1	20.0979	0.485492	0.0241563	-5.37146	0.0369612
XLOC_070212	SNX14	20.145	0.485492	0.0240998	-5.37483	0.0367508
XLOC_041392	NEDD4L	40.306	0.970984	0.0240903	-5.3754	0.00347849
XLOC_043153	ZCWPW1	40.4786	0.970984	0.0239876	-5.38157	0.00336804
XLOC_070363	OOEP	20.3648	0.485492	0.0238398	-5.39049	0.0350953
XLOC_050217	SORT1	20.5062	0.485492	0.0236754	-5.40047	0.0344998
XLOC_067289	C8H9orf93	20.5533	0.485492	0.0236211	-5.40378	0.0343041
XLOC_044945	DCLRE1A	103.017	2.42746	0.0235637	-5.40729	3.9e-05
XLOC_041373	MAPK4	291.434	6.79688	0.0233222	-5.42215	2.62e-07
XLOC_022085	LOC100850383	53.2121	1.23908	0.0232857	-5.42441	0.00063115
XLOC_075548	CUFF.87978.1	32.5175	0.753589	0.0231749	-5.43129	0.00458156
XLOC_053554	CUFF.66049.1	192.971	4.36943	0.0226429	-5.4648	1.5e-06
XLOC_015216	PEX2	107.649	2.42746	0.0225497	-5.47074	2.77e-05
XLOC_066825	LOC100335177	129.945	2.91295	0.0224167	-5.47928	1.05e-05
XLOC_060599	CUFF.75291.1	825.098	18.3327	0.0222188	-5.49207	4.54e-09
XLOC_070093	LCA5	44.1369	0.970984	0.0219993	-5.5064	0.00206108
XLOC_037581	CHL1	125.658	2.69556	0.0214515	-5.54278	7.33e-06
XLOC_019421	ATP1B1	539.752	11.4198	0.0211575	-5.56268	3.23e-09
XLOC_057268	NR4A1	23.0653	0.485492	0.0210486	-5.57013	0.0217886
XLOC_007125	LTBP1	36.2547	0.753589	0.020786	-5.58825	0.00267645
XLOC_012201	LOC100849445	23.4735	0.485492	0.0206825	-5.59544	0.0203719
XLOC_044733	TDRD1	70.4841	1.45648	0.0206639	-5.59674	0.000203567
XLOC_057591	PPFIBP1	47.5279	0.970984	0.0204297	-5.61318	0.00127016
XLOC_075444	SRPX	71.6612	1.45648	0.0203245	-5.62064	0.000173919
XLOC_075500	PRPS2	49.7105	0.970984	0.0195328	-5.67796	0.000975806
XLOC_004306	DMXL2	238.881	4.63752	0.0194136	-5.68679	2.01e-07
XLOC_019905	FAM163A	330.325	6.31139	0.0191066	-5.70978	5.43e-08
XLOC_053640	CUFF.66953.1	197.287	3.71724	0.0188418	-5.72992	3.6e-07
XLOC_033665	ITGA2	66.2443	1.23908	0.0187047	-5.74045	0.000140553
XLOC_067095	C8H9orf102	25.9701	0.485492	0.0186942	-5.74126	0.0135999
XLOC_053611	LOC527805	26.0485	0.485492	0.018638	-5.74561	0.0132348
XLOC_075584	CD99L2	225.281	4.15203	0.0184305	-5.76176	0.00656162
XLOC_003412	C10H5orf13	52.7102	0.970984	0.0184212	-5.76249	0.000713992
XLOC_000217	CUFF.1578.1	186.862	3.39844	0.0181869	-5.78096	6.99e-07
XLOC_007337	ADCY3	463.979	8.35477	0.0180068	-5.79532	5.07e-09
XLOC_043098	CUFF.53806.7	55.2375	0.970984	0.0175783	-5.83006	0.000500561
XLOC_025062	ZIM2	27.9013	0.485492	0.0174004	-5.84474	0.00976801
XLOC_041368	MYO5B	478.358	8.18808	0.0171171	-5.86842	1.55e-09
XLOC_010375	CENPJ	28.6865	0.485492	0.016924	-5.88478	0.0087725
XLOC_060476	TET2	131.468	2.21006	0.0168107	-5.89448	2.54e-06
XLOC_066915	CUFF.82184.9	29.2515	0.485492	0.0165972	-5.91292	0.00780452
XLOC_021695	ACADS	29.4717	0.485492	0.0164731	-5.92374	0.00788624
XLOC_039640	BTBD9	29.7227	0.485492	0.016334	-5.93598	0.00739856
XLOC_029978	CYBRD1	4792.99	77.6787	0.0162067	-5.94726	6.77e-05
XLOC_066897	KDM4C	30.9162	0.485492	0.0157035	-5.99277	0.00625026
XLOC_033578	C20H5orf47	64.0617	0.970984	0.015157	-6.04387	0.00018088
XLOC_043503	FKBP6	33.1142	0.485492	0.0146611	-6.09186	0.00434477
XLOC_010385	LOC616167	66.2756	0.970984	0.0146507	-6.09289	0.000141155
XLOC_060252	KIT	134.028	1.94197	0.0144892	-6.10888	2.32e-06
XLOC_012849	PHACTR3	67.0921	0.970984	0.0144724	-6.11055	0.000129316
XLOC_012240	CUFF.16006.1	33.7264	0.485492	0.014395	-6.11829	0.00386325
XLOC_070446	CEP57L1	33.9779	0.485492	0.0142885	-6.129	0.00382265
XLOC_044722	TECTB	33.9932	0.485492	0.014282	-6.12966	0.00369047
XLOC_060376	CUFF.76141.2	34.0409	0.485492	0.014262	-6.13168	0.0038625
XLOC_039222	CUFF.48123.9	34.2919	0.485492	0.0141576	-6.14228	0.00363282
XLOC_047441	FAM13C	242.304	3.39844	0.0140255	-6.1558	6.08e-08
XLOC_000787	GPR160	34.653	0.485492	0.0140101	-6.15739	0.00343547
XLOC_000152	BOC	376.869	5.22442	0.0138627	-6.17265	4.53e-09
XLOC_054266	WEE2	5623.55	77.7725	0.0138298	-6.17608	4.78e-12
XLOC_063111	CUFF.77583.2	35.2026	0.485492	0.0137914	-6.18009	0.00318447
XLOC_000677	LRCH3	35.3127	0.485492	0.0137484	-6.1846	0.00320149
XLOC_056901	CASC1	56.8705	0.753589	0.013251	-6.23776	0.000157206
XLOC_012576	CUFF.17805.3	183.582	2.42746	0.0132228	-6.24083	2.51e-07
XLOC_070123	CUFF.85547.4	36.8832	0.485492	0.0131629	-6.24737	0.0158359
XLOC_030066	ZRANB3	74.5819	0.970984	0.013019	-6.26324	5.96e-05
XLOC_017712	PGM2L1	38.6253	0.485492	0.0125693	-6.31396	0.00188086
XLOC_070548	KIAA1244	118.154	1.45648	0.0123269	-6.34204	3.18e-06
XLOC_035479	CUFF.43828.2	39.5207	0.485492	0.0122845	-6.34702	0.00171506
XLOC_025039	CUFF.31976.1	61.832	0.753589	0.0121877	-6.35843	8.45e-05
XLOC_017260	PTPRJ	62.0364	0.753589	0.0121475	-6.36319	8.42e-05
XLOC_053794	AGK	82.2439	0.970984	0.0118061	-6.40432	2.69e-05
XLOC_039617	CUFF.48125.1	2683.29	30.2526	0.0112744	-6.4708	4.24e-12
XLOC_044607	CEP55	44.1211	0.485492	0.0110036	-6.50588	0.000876216
XLOC_017439	DSCAML1	44.6866	0.485492	0.0108644	-6.52425	0.000829125
XLOC_012208	MGC152301	45.0164	0.485492	0.0107848	-6.53486	0.000803057
XLOC_067007	TDRD7	45.5184	0.485492	0.0106658	-6.55086	0.000717878
XLOC_003454	CUFF.4525.1	286.328	3.01436	0.0105276	-6.56968	5.03e-05
XLOC_063093	KIF3A	46.5701	0.485492	0.010425	-6.58381	0.000600398
XLOC_004321	FBN1	47.073	0.485492	0.0103136	-6.59931	0.000589892
XLOC_025013	NLRP9	141.328	1.45648	0.0103056	-6.60043	5.88e-07
XLOC_051006	PRKACB	141.769	1.45648	0.0102736	-6.60491	5.98e-07
XLOC_030223	MOGAT1	47.6698	0.485492	0.0101845	-6.61748	0.000548753
XLOC_054000	CUFF.65759.1	374.411	3.76795	0.0100637	-6.6347	0.00168062
XLOC_024593	CUFF.30071.2	50.841	0.485492	0.00954921	-6.7104	0.000344839
XLOC_000215	CUFF.1574.2	51.7205	0.485492	0.00938683	-6.73515	0.000313289
XLOC_063498	LNPEP	54.8134	0.485492	0.00885718	-6.81894	0.000204493
XLOC_056509	LOC100851264	124.669	0.970984	0.00778846	-7.00445	7.3e-07
XLOC_035383	LOC100849096	441.037	3.39844	0.00770557	-7.01988	1.56e-10
XLOC_056703	GRIP1	98.1031	0.753589	0.00768161	-7.02438	2.01e-06
XLOC_039490	LRRC16A	331.018	2.42746	0.00733332	-7.09132	7e-10
XLOC_047369	NRG3	1848.59	13.1083	0.00709097	-7.1398	4e-13
XLOC_007921	CUFF.11708.1	249.134	1.50718	0.00604967	-7.36893	6.75e-10
XLOC_017553	LOC782386	174.507	0.970984	0.00556415	-7.48962	2.94e-08
XLOC_014815	GPAA1	163.421	0.753589	0.00461134	-7.7606	1.43e-08
XLOC_047253	LOC614741	253.702	0.970984	0.00382726	-8.02947	8.17e-08
XLOC_014926	CUFF.19165.1	655.17	1.94197	0.00296407	-8.39821	2.22e-13
XLOC_030176	CUFF.38879.1	238.834	0.485492	0.00203276	-8.94235	2.61e-10
XLOC_012691	DCLRE1C	287.289	0.485492	0.00168991	-9.20884	3.56e-11
XLOC_037252	CHL1	1821	2.96365	0.00162749	-9.26314	1.91e-17
XLOC_000103	LOC100850053	78.9154	0	﹣Inf	NA	2.65e-06
XLOC_000356	CUFF.2816.1	20.1604	0	﹣Inf	NA	0.0144086
XLOC_000569	ROBO1	18.261	0	﹣Inf	NA	0.0223487
XLOC_000587	CPOX	14.8849	0	﹣Inf	NA	0.0431904
XLOC_000604	TRAT1	28.6235	0	﹣Inf	NA	0.00295306
XLOC_000607	CUFF.1030.4	15.7014	0	﹣Inf	NA	0.0365043
XLOC_000723	KNG1	129.034	0	﹣Inf	NA	2.43e-08
XLOC_000732	VPS8	29.4871	0	﹣Inf	NA	0.00254458
XLOC_000869	ZBTB38	15.2461	0	﹣Inf	NA	0.0399926
XLOC_000992	DAZL	91.3201	0	﹣Inf	NA	7.44e-07
XLOC_003742	MNS1	86.8289	0	﹣Inf	NA	1.13e-06
XLOC_003743	RFX7	47.1827	0	﹣Inf	NA	0.000148211
XLOC_003769	TMOD2	18.2293	0	﹣Inf	NA	0.0215685
XLOC_004027	LOC100849502	15.1989	0	﹣Inf	NA	0.0402893
XLOC_004179	C10H15orf55	30.8691	0	﹣Inf	NA	0.00205436
XLOC_004297	TEX9	235.506	0	﹣Inf	NA	4.24e-11
XLOC_004300	UNC13C	29.6285	0	﹣Inf	NA	0.00249802
XLOC_004310	GNB5	25.5148	0	﹣Inf	NA	0.00527826
XLOC_004323	SLC12A1	42.3149	0	﹣Inf	NA	0.000299736
XLOC_004370	C10H14orf38	43.4772	0	﹣Inf	NA	0.000259094
XLOC_007073	FHL2	28.2783	0	﹣Inf	NA	0.00320319
XLOC_007143	TMEM178	23.6774	0	﹣Inf	NA	0.0176919
XLOC_007198	REL	14.3824	0	﹣Inf	NA	0.0477174
XLOC_007340	ITSN2	23.6149	0	﹣Inf	NA	0.00753723
XLOC_007349	APOB	23.4576	0	﹣Inf	NA	0.00756623
XLOC_007560	ASTL	39.2062	0	﹣Inf	NA	0.000494159
XLOC_007576	MGAT4A	23.8976	0	﹣Inf	NA	0.00724496
XLOC_007675	ABCG5	24.1804	0	﹣Inf	NA	0.0069664
XLOC_007699	NRXN1	16.7536	0	﹣Inf	NA	0.0298114
XLOC_007918	LOC536267	49.0984	0	﹣Inf	NA	0.000113946
XLOC_007919	LOC536267	376.158	0	﹣Inf	NA	2.32e-13
XLOC_010327	LOC100852088	19.2497	0	﹣Inf	NA	0.0204044
XLOC_010339	LOC100852237	17.9312	0	﹣Inf	NA	0.0234735
XLOC_012441	TTLL9	32.6747	0	﹣Inf	NA	0.00149705
XLOC_012525	LOC100850528	32.7531	0	﹣Inf	NA	0.00145688
XLOC_012659	NEBL	14.0997	0	﹣Inf	NA	0.0499254
XLOC_012677	CUFF.15954.1	125.344	0	﹣Inf	NA	3.29e-08
XLOC_012901	SUN5	2442.83	0	﹣Inf	NA	0.0210621
XLOC_012921	LOC100849893	21.8723	0	﹣Inf	NA	0.010816
XLOC_012958	SERINC3	22.343	0	﹣Inf	NA	0.00954791
XLOC_014920	FAM110B	15.9058	0	﹣Inf	NA	0.0361154
XLOC_015021	CUFF.20186.1	138.785	0	﹣Inf	NA	1.17e-08
XLOC_015113	DENND3	16.4867	0	﹣Inf	NA	0.0316949
XLOC_015234	CUFF.19636.1	16.3766	0	﹣Inf	NA	0.0315849
XLOC_016867	LOC100294918	16.6122	0	﹣Inf	NA	0.0304614
XLOC_017108	LOC782175	38.2488	0	﹣Inf	NA	0.000600147
XLOC_017338	FAM111B	18.826	0	﹣Inf	NA	0.0193394
XLOC_017360	MS4A1	15.5601	0	﹣Inf	NA	0.0373178
XLOC_019693	CUFF.23900.1	37.7305	0	﹣Inf	NA	0.000637832
XLOC_019698	GPATCH2	28.5139	0	﹣Inf	NA	0.00310523
XLOC_019760	MYOC	14.6339	0	﹣Inf	NA	0.0468295
XLOC_019974	DENND1B	78.1932	0	﹣Inf	NA	2.87e-06
XLOC_021527	CLGN	18.6375	0	﹣Inf	NA	0.0198921
XLOC_021818	RBM46	25.797	0	﹣Inf	NA	0.0302241
XLOC_021868	CUFF.26449.1	17.7268	0	﹣Inf	NA	0.0237335
XLOC_021893	SLC25A31	22.2175	0	﹣Inf	NA	0.0099061
XLOC_022071	PIWIL3	16.0467	0	﹣Inf	NA	0.0332471
XLOC_023867	CUFF.29726.2	29.9901	0	﹣Inf	NA	0.00249757
XLOC_024911	AKT1S1	23.9135	0	﹣Inf	NA	0.00736893
XLOC_027129	NLRP1	19.1088	0	﹣Inf	NA	0.0185457
XLOC_027159	SLC2A4	14.9008	0	﹣Inf	NA	0.0439831
XLOC_027800	P2RX1	16.0784	0	﹣Inf	NA	0.0344421
XLOC_027914	SLC47A1	16.5338	0	﹣Inf	NA	0.0314686
XLOC_028144	CUFF.35167.1	29.0948	0	﹣Inf	NA	0.00277541
XLOC_029931	FRZB	33.962	0	﹣Inf	NA	0.00117029
XLOC_029971	RAPGEF4	36.537	0	﹣Inf	NA	0.000760166
XLOC_030045	CUFF.37635.1	68.1283	0	﹣Inf	NA	9.09e-06
XLOC_030507	NOSTRIN	15.2461	0	﹣Inf	NA	0.0399926
XLOC_030632	LOC100852045	70.4196	0	﹣Inf	NA	0.0240834
XLOC_033414	CUFF.40811.1	116.442	0	﹣Inf	NA	7.11e-08
XLOC_033433	CUFF.41037.1	25.2791	0	﹣Inf	NA	0.0054522
XLOC_033646	RAB3C	26.8968	0	﹣Inf	NA	0.00421882
XLOC_035183	UTP14A	55.3948	0	﹣Inf	NA	4.76e-05
XLOC_035395	TM6SF1	30.4296	0	﹣Inf	NA	0.00225272
XLOC_035520	LCMT2	25.672	0	﹣Inf	NA	0.00526339
XLOC_037193	LOC100851994	18.2139	0	﹣Inf	NA	0.0225052
XLOC_039250	CUFF.48213.1	42.5034	0	﹣Inf	NA	0.000293433
XLOC_039885	NRSN1	31.1831	0	﹣Inf	NA	0.00193895
XLOC_039906	RNF144B	23.5206	0	﹣Inf	NA	0.00763784
XLOC_041296	GREB1L	44.6543	0	﹣Inf	NA	0.00160125
XLOC_041318	CUFF.51332.1	70.2638	0	﹣Inf	NA	7.09e-06
XLOC_041386	RAB27B	19.9407	0	﹣Inf	NA	0.0151684
XLOC_041463	CUFF.50788.1	75.5234	0	﹣Inf	NA	3.74e-06
XLOC_041521	CUFF.51329.3	45.3771	0	﹣Inf	NA	0.000194455
XLOC_043154	PVRIG	14.8849	0	﹣Inf	NA	0.0431904
XLOC_043232	CUFF.52339.1	70.2316	0	﹣Inf	NA	0.0011932
XLOC_043317	LOC521021	161.787	0	﹣Inf	NA	2.35e-09
XLOC_044609	PDE6C	38.8138	0	﹣Inf	NA	0.000534458
XLOC_044716	LOC785923	14.2569	0	﹣Inf	NA	0.049679
XLOC_044898	C26H10orf76	21.6997	0	﹣Inf	NA	0.0113061
XLOC_044969	RGS10	28.5134	0	﹣Inf	NA	0.0117152
XLOC_046062	ODZ3	17.5701	0	﹣Inf	NA	0.0252907
XLOC_047455	RTKN2	14.4454	0	﹣Inf	NA	0.0482273
XLOC_048398	CUFF.59335.1	17.2402	0	﹣Inf	NA	0.0265853
XLOC_048765	ANO5	14.8537	0	﹣Inf	NA	0.0443068
XLOC_049883	CUFF.60819.7	32.6594	0	﹣Inf	NA	0.00155429
XLOC_050371	OMA1	14.2882	0	﹣Inf	NA	0.0484393
XLOC_050375	DAB1	24.1963	0	﹣Inf	NA	0.0124438
XLOC_050979	LRRC8C	16.1097	0	﹣Inf	NA	0.0335811
XLOC_050996	LOC100851518	38.5311	0	﹣Inf	NA	0.000552457
XLOC_051027	CTH	30.5551	0	﹣Inf	NA	0.00217712
XLOC_051066	PRKAA2	18.0567	0	﹣Inf	NA	0.0225772
XLOC_053456	C4H7orf57	20.3018	0	﹣Inf	NA	0.0141106
XLOC_053574	CUFF.66429.4	14.8537	0	﹣Inf	NA	0.0443068
XLOC_053744	LOC529423	27.9643	0	﹣Inf	NA	0.0034001
XLOC_053862	LOC787740	23.1908	0	﹣Inf	NA	0.00800313
XLOC_053962	SLC25A13	17.1147	0	﹣Inf	NA	0.0276491
XLOC_053978	THSD7A	50.8415	0	﹣Inf	NA	9.1e-05
XLOC_053999	TMEM196	14.5079	0	﹣Inf	NA	0.0458524
XLOC_054031	CCDC146	15.6702	0	﹣Inf	NA	0.0374429
XLOC_054104	FKBP9	43.4777	0	﹣Inf	NA	0.000271984
[truncated: 34 more rows]

## Sheet: Down-regulated
Table S4. Differentially expressed genes between the 4- and 8-cell embryos.
Spreadsheet 2. Genes down-regulated.
ID	Gene Name	4-cell	8-cell	Fold Change	log2 of Fold Change	P Value
XLOC_004247	NEMF	4701.56	1828.24	0.388857	-1.36269	0.0402585
XLOC_019529	PRDM2	1944	713.044	0.366791	-1.44697	0.0369952
XLOC_048887	ASRGL1	1771.79	639.887	0.361152	-1.46932	0.0288766
XLOC_004367	DAAM1	938.416	333.334	0.355209	-1.49326	0.0347024
XLOC_012280	NAA20	980.066	347.841	0.354916	-1.49445	0.0289491
XLOC_026974	TRIM37	1639.28	581.673	0.354833	-1.49479	0.0365494
XLOC_046302	STAR	1912.09	655.404	0.342769	-1.54469	0.0492034
XLOC_067074	UBAP1	816.771	279.931	0.342729	-1.54486	0.0328196
XLOC_015023	TP53INP1	372.407	126.988	0.340992	-1.55219	0.0435698
XLOC_010685	TPP2	231.58	77.9677	0.336676	-1.57057	0.029606
XLOC_044966	EIF3A	8779.05	2907.78	0.331218	-1.59415	0.0321967
XLOC_004183	RYR3	757.235	250.164	0.330365	-1.59787	0.0259565
XLOC_039908	NUP153	1805.51	595.977	0.330088	-1.59908	0.0312223
XLOC_014906	PCMTD1	421.958	138.023	0.327102	-1.61219	0.0316701
XLOC_049011	PPFIA1	3860.42	1259.56	0.326277	-1.61583	0.0178703
XLOC_037578	TRNT1	165.838	53.0846	0.3201	-1.6434	0.027086
XLOC_007301	YPEL5	6897.57	2184.42	0.316695	-1.65884	0.022352
XLOC_037748	MKRN2	1010.24	316.995	0.313781	-1.67217	0.0247775
XLOC_050010	CKS1B	16674	5179.31	0.310622	-1.68677	0.0346516
XLOC_012626	USP6NL	4358.04	1337.78	0.306967	-1.70384	0.0114949
XLOC_027733	TAOK1	700.293	210.615	0.300753	-1.73335	0.042122
XLOC_028214	USP36	574.107	172.407	0.300304	-1.7355	0.0292306
XLOC_004037	KIF23	4452.86	1327.58	0.298141	-1.74593	0.0152957
XLOC_027051	CUFF.33311.1	86.4519	25.622	0.296373	-1.75451	0.0369704
XLOC_007509	CUFF.12388.1	339.18	99.3363	0.292872	-1.77166	0.0239467
XLOC_070610	TCP1	2880.47	830.752	0.288408	-1.79382	0.0186178
XLOC_039537	RIOK1	1004.67	284.519	0.283197	-1.82012	0.0285257
XLOC_014893	DERL1	207.636	58.1139	0.279883	-1.8371	0.0463313
XLOC_063477	RASA1	457.068	126.198	0.276104	-1.85672	0.0183089
XLOC_056599	CUFF.69802.1	222.002	61.2949	0.276101	-1.85673	0.0408585
XLOC_027908	TTC19	1862.3	510.994	0.274388	-1.86571	0.0108799
XLOC_000291	CUFF.2070.1	1864.5	509.427	0.273225	-1.87184	0.00395437
XLOC_063447	MAT2B	161.002	43.9839	0.273189	-1.87203	0.0442286
XLOC_024959	ZNF415	1071.53	292.264	0.272754	-1.87433	0.0129426
XLOC_007197	PAPOLG	171.931	46.6288	0.271206	-1.88254	0.0454669
XLOC_064090	CSF1R	188.481	50.23	0.266499	-1.9078	0.034174
XLOC_033410	OCLN	7516.31	1992.83	0.265134	-1.9152	0.00601636
XLOC_048362	PANX1	1048.99	275.069	0.262223	-1.93114	0.00973853
XLOC_067155	PTPN3	161.757	42.31	0.261566	-1.93475	0.0377405
XLOC_000583	MINA	130.038	33.9553	0.261118	-1.93723	0.04244
XLOC_039624	SRPK1	249.7	65.1858	0.261057	-1.93756	0.01679
XLOC_030817	FGR	75.1469	19.5933	0.260733	-1.93935	0.0316899
XLOC_051041	DNAJC6	197.414	51.3677	0.260203	-1.94229	0.0316608
XLOC_017324	C15H11orf31	251.945	65.2441	0.258962	-1.94919	0.0351438
XLOC_053576	HBP1	864.599	223.303	0.258273	-1.95303	0.00818118
XLOC_035172	LCMT2	872.133	224.955	0.257937	-1.95491	0.00950842
XLOC_063277	LOC100852133	408.129	104.989	0.257245	-1.95878	0.02844
XLOC_037455	VGLL4	4344.54	1110.46	0.255599	-1.96804	0.0152929
XLOC_064171	CCNH	108.591	27.7453	0.255504	-1.96858	0.0355295
XLOC_030103	MYO1B	86.4053	22.0715	0.255441	-1.96894	0.0270513
XLOC_050092	CERS2	161.944	41.2376	0.254641	-1.97346	0.0366831
XLOC_017703	RAB6A	154.487	39.2158	0.253845	-1.97798	0.0224669
XLOC_021499	FBXW7	129.113	32.6509	0.252886	-1.98344	0.0316733
XLOC_070513	EPB41L2	78.3822	19.76	0.252098	-1.98794	0.0352618
XLOC_050402	ECHDC2	235.93	59.3745	0.251661	-1.99045	0.0173405
XLOC_028088	STAT3	231.346	58.0555	0.250947	-1.99455	0.0112666
XLOC_004487	CUFF.8521.1	879.148	220.556	0.250875	-1.99496	0.0066533
XLOC_003979	LOC100849154	1083.03	271.54	0.250723	-1.99583	0.0241331
XLOC_050822	LOC516742	260.236	65.1066	0.250183	-1.99895	0.0409323
XLOC_050880	RAP1A	131.153	32.7523	0.249725	-2.00159	0.0243867
XLOC_012854	TH1L	201.843	50.3245	0.249325	-2.0039	0.0465024
XLOC_022004	FBXO21	585.22	145.653	0.248886	-2.00644	0.00406117
XLOC_023926	CBFB	154.281	38.3462	0.248548	-2.0084	0.0161038
XLOC_034977	LYSMD4	155.005	38.4261	0.247903	-2.01216	0.0302517
XLOC_035526	ELL3	85.5729	21.0644	0.246157	-2.02235	0.0430905
XLOC_057026	WNK1	122.376	30.1074	0.246024	-2.02313	0.0216733
XLOC_004215	NDUFAF1	3841.07	941.016	0.244988	-2.02922	0.0082933
XLOC_030012	RBMS1	118.672	29.0712	0.244971	-2.02931	0.0156542
XLOC_050411	NRD1	274.02	66.6638	0.243281	-2.0393	0.00677
XLOC_050164	VANGL1	165.447	40.216	0.243075	-2.04053	0.0334117
XLOC_035093	SIN3A	162.589	39.5131	0.243024	-2.04083	0.0325229
XLOC_000500	DYRK1A	109.911	26.6222	0.242217	-2.04563	0.0393172
XLOC_027076	TAOK1	103.017	24.8976	0.241685	-2.0488	0.0405276
XLOC_000372	SERP1	137.12	33.0496	0.241026	-2.05274	0.040049
XLOC_053664	CUFF.67239.2	201.812	48.5492	0.240567	-2.05549	0.0437514
XLOC_046342	TOP2B	1540.34	370.174	0.24032	-2.05697	0.00576283
XLOC_026962	DYNLL2	146.589	35.2089	0.240188	-2.05776	0.040303
XLOC_010260	GTF2F2	89.8592	21.5499	0.239818	-2.05999	0.0380684
XLOC_056473	RAB21	221.784	53.0631	0.239256	-2.06337	0.0132721
XLOC_030487	DYNC1I2	199.345	47.6504	0.239035	-2.0647	0.0233358
XLOC_037459	H1FOO	2916.8	692.499	0.237418	-2.0745	0.0161896
XLOC_037372	CUFF.47056.1	1007.79	238.795	0.236949	-2.07735	0.00418222
XLOC_043093	C25H7orf42	97.0192	22.9049	0.236087	-2.08261	0.0425642
XLOC_044779	FAM175B	116.489	27.4918	0.236003	-2.08312	0.0402063
XLOC_024469	BCNT2	110.507	26.0714	0.235925	-2.0836	0.0256604
XLOC_054192	WASL	65.5851	15.4052	0.234888	-2.08995	0.0490956
XLOC_000706	CCDC50	66.5107	15.6226	0.234888	-2.08996	0.0493085
XLOC_000704	OPA1	134.562	31.5785	0.234677	-2.09125	0.0269444
XLOC_046344	NGLY1	115.405	27.0063	0.234012	-2.09534	0.0382968
XLOC_053571	MLL5	58.8959	13.7313	0.233145	-2.1007	0.0451883
XLOC_023866	RBL2	221.689	51.2302	0.231091	-2.11347	0.0271144
XLOC_039598	CUTA	69.9811	16.1081	0.230177	-2.11918	0.0459532
XLOC_054023	GNAI1	63.4809	14.5356	0.228976	-2.12673	0.0331843
XLOC_050089	LOC100850199	3963.37	907.027	0.228853	-2.12751	0.00932386
XLOC_070306	SCAF8	72.4931	16.5428	0.228199	-2.13164	0.0486648
XLOC_004061	GMPR2	588.537	134.184	0.227996	-2.13292	0.0157753
XLOC_012237	SUV39H2	76.3404	17.3978	0.227898	-2.13354	0.0357852
XLOC_030163	CCNYL1	116.033	26.202	0.225814	-2.14679	0.0377886
XLOC_037302	ARF4	213.084	47.8025	0.224337	-2.15626	0.0145241
XLOC_000965	C1H8orf42	70.8764	15.84	0.223487	-2.16174	0.0452068
XLOC_000931	PKNOX1	1216.15	271.743	0.223445	-2.16201	0.00560729
XLOC_030445	NUP35	190.223	42.4767	0.223299	-2.16295	0.0198411
XLOC_060702	KLHL8	73.0586	16.2747	0.222763	-2.16642	0.0483038
XLOC_023769	BCNT2	3260.83	726.058	0.222661	-2.16708	0.00300872
XLOC_066995	MELK	121.121	26.941	0.222431	-2.16857	0.0226886
XLOC_067084	NAA35	97.4433	21.5645	0.221302	-2.17591	0.0433004
XLOC_063020	LOC505564	100.426	22.2021	0.221079	-2.17737	0.0305896
XLOC_023785	C18H16orf46	382.391	84.5186	0.221027	-2.17771	0.00976324
XLOC_027817	RABEP1	82.4954	18.2167	0.220821	-2.17905	0.0437417
XLOC_016973	RRAS2	339.529	74.8956	0.220587	-2.18058	0.0077263
XLOC_010562	BRCA2	228.581	50.3314	0.22019	-2.18318	0.0117672
XLOC_057214	TMCC3	128.453	28.0425	0.218309	-2.19556	0.0366111
XLOC_035030	PDE8A	230.716	50.0418	0.216898	-2.20491	0.0190307
XLOC_004422	ZFYVE1	167.174	36.1799	0.216421	-2.20809	0.0251164
XLOC_044976	PLEKHA1	3277.93	708.371	0.216103	-2.21021	0.0027033
XLOC_053476	SLC25A13	256.859	55.2294	0.215019	-2.21747	0.00275351
XLOC_057517	SYCP3	207.761	44.4333	0.213867	-2.22521	0.0200415
XLOC_042934	CLUAP1	86.3576	18.3834	0.212875	-2.23192	0.0431101
XLOC_012647	PDSS1	4488.16	944.501	0.210443	-2.2485	0.00288961
XLOC_067451	KCTD9	205.925	42.8101	0.207892	-2.26609	0.0166941
XLOC_015194	LOC100850459	167.848	34.7089	0.206787	-2.27378	0.0143332
XLOC_004469	GTF2A1	135.613	28.0425	0.206784	-2.2738	0.0282553
XLOC_017230	EXT2	190.648	39.3755	0.206535	-2.27554	0.0244506
XLOC_044950	ABLIM1	84.3481	17.3978	0.206262	-2.27745	0.0232627
XLOC_043603	LOC100300830	81.5847	16.7602	0.205434	-2.28326	0.0344329
XLOC_000780	FNDC3B	84.8353	17.3471	0.20448	-2.28997	0.0262461
XLOC_048687	PPFIA1	68.7881	14.0647	0.204464	-2.29008	0.0419006
XLOC_067009	NCBP1	675.253	137.966	0.204317	-2.29112	0.00400014
XLOC_060584	USP46	89.7809	18.3327	0.204194	-2.29199	0.0411813
XLOC_019526	AGMAT	960.671	195.521	0.203526	-2.29672	0.00234222
XLOC_007186	SPTBN1	108.858	22.1006	0.203023	-2.30029	0.0259679
XLOC_019911	GLUL	313.338	63.5918	0.20295	-2.30081	0.00651582
XLOC_000076	C1H3orf38	84.8194	17.0936	0.20153	-2.31094	0.0446592
XLOC_044705	ADD3	127.103	25.5859	0.2013	-2.31258	0.0116746
XLOC_019875	PRDM2	79.2929	15.9559	0.201228	-2.3131	0.0412874
XLOC_060655	G3BP2	129.914	25.9846	0.200014	-2.32183	0.0214631
XLOC_014873	ASAP1	63.5751	12.7096	0.199915	-2.32254	0.0302269
XLOC_017742	LIN7C	66.0717	13.1951	0.199709	-2.32403	0.0296016
XLOC_067471	DCAF12	144.233	28.7961	0.19965	-2.32446	0.0228002
XLOC_004011	SPG21	305.519	60.94	0.199464	-2.3258	0.0119064
XLOC_042947	UBN1	115.672	23.057	0.199331	-2.32676	0.0141648
XLOC_039517	RANBP9	137.309	27.2237	0.198266	-2.33449	0.0187483
XLOC_030766	S100PBP	167.676	33.1656	0.197796	-2.33792	0.0196737
XLOC_050966	MTF2	110.931	21.8833	0.197269	-2.34176	0.0222601
XLOC_003568	SUPT16H	1169.7	230.216	0.196816	-2.34508	0.00189336
XLOC_070205	RARS2	59.7282	11.7386	0.196534	-2.34715	0.0295074
XLOC_053518	DNAH11	763.122	149.727	0.196203	-2.34958	0.00509916
XLOC_047347	SAMD8	77.7378	15.1517	0.194907	-2.35914	0.0437295
XLOC_039511	LOC100335353	50.0722	9.74596	0.194638	-2.36113	0.0395667
XLOC_021860	MMAA	80.5648	15.5864	0.193465	-2.36986	0.0482125
XLOC_004308	LEO1	73.5928	14.2314	0.19338	-2.37049	0.040564
XLOC_057690	C5H12orf5	100.442	19.3905	0.193051	-2.37295	0.0144614
XLOC_007837	SLC4A1AP	64.9725	12.5068	0.192494	-2.37712	0.0479957
XLOC_054289	CUFF.68532.1	3236.44	621.9	0.192156	-2.37965	0.00510906
XLOC_041508	COLEC12	500.514	96.0836	0.19197	-2.38105	0.00582288
XLOC_023775	LOC100851980	346.656	66.3165	0.191304	-2.38606	0.00698714
XLOC_037235	RAD18	71.7242	13.6952	0.190942	-2.38879	0.0452196
XLOC_012839	RPS21	1284.56	245.201	0.190883	-2.38924	0.00149678
XLOC_057444	ORMDL2	67.4845	12.811	0.189837	-2.39717	0.0163422
XLOC_063879	HSD17B4	54.2484	10.2822	0.189538	-2.39944	0.0272592
XLOC_075824	PDHA1	498.753	94.5251	0.189523	-2.39956	0.00155474
XLOC_030599	RALB	4363.86	822.755	0.188538	-2.40707	0.00350821
XLOC_019599	ANGEL2	75.7114	14.2168	0.187776	-2.41292	0.0445058
XLOC_033569	FBXW11	103.002	19.3037	0.187412	-2.41572	0.0270148
XLOC_019567	XPR1	109.768	20.5428	0.187147	-2.41776	0.022952
XLOC_067301	UHRF2	102.295	19.137	0.187076	-2.4183	0.023199
XLOC_030852	CLIC4	74.2049	13.8619	0.186805	-2.42039	0.048805
XLOC_003684	ATP5S	427.562	79.7728	0.186576	-2.42216	0.0418528
XLOC_016932	LOC100849617	72.0853	13.4271	0.186266	-2.42456	0.0446087
XLOC_024379	PPP1R12C	112.611	20.9268	0.185833	-2.42792	0.0278435
XLOC_050910	CYB561D1	52.3803	9.69525	0.185094	-2.43367	0.0396119
XLOC_017195	QSER1	85.6984	15.84	0.184834	-2.4357	0.0197549
XLOC_030295	LOC100851409	1153.48	212.289	0.184042	-2.4419	0.00180564
XLOC_054027	MAGI2	1263.87	232.107	0.183648	-2.44498	0.00119874
XLOC_012329	CRLS1	69.1492	12.6735	0.183277	-2.4479	0.0480527
XLOC_037184	LOC515736	95.9681	17.5791	0.183177	-2.44869	0.0307075
XLOC_010270	LOC100851198	130.84	23.9266	0.182869	-2.45112	0.01163
XLOC_027618	VEZF1	153.984	28.0134	0.181923	-2.4586	0.00687969
XLOC_019935	CENPF	126.475	23.0063	0.181904	-2.45875	0.0102552
XLOC_003838	HIF1A	50.3862	9.15906	0.181777	-2.45976	0.0468383
XLOC_054010	IGF2BP3	436.721	79.1859	0.181319	-2.4634	0.00721917
XLOC_060358	MSX1	88.4931	16.0212	0.181045	-2.46558	0.0374328
XLOC_060261	CUFF.75290.1	50.088	9.04307	0.180544	-2.46958	0.0280749
XLOC_039275	RPL7L1	652.004	117.633	0.180418	-2.47058	0.00320353
XLOC_047345	KAT6B	60.199	10.8329	0.179952	-2.47432	0.0392737
XLOC_007583	REV1	1466.59	262.808	0.179197	-2.48038	0.000730104
XLOC_010549	EXOSC8	356.721	63.8599	0.179019	-2.48181	0.00309358
XLOC_037347	LOC100849460	168.649	30.0859	0.178393	-2.48687	0.0112489
XLOC_033696	SKP2	154.518	27.4918	0.177919	-2.49071	0.0106421
XLOC_010302	FOXO1	456.597	80.7437	0.176838	-2.4995	0.00552921
XLOC_029892	PLEKHB2	112.265	19.8399	0.176723	-2.50044	0.0177645
XLOC_033617	CENPH	54.6566	9.64455	0.176457	-2.50261	0.0385767
XLOC_000297	TBL1XR1	246.999	43.3317	0.175433	-2.51101	0.0045583
XLOC_070316	SNX9	99.1071	17.3617	0.175181	-2.51308	0.0217379
XLOC_000336	TRIM59	92.1674	16.1081	0.17477	-2.51647	0.0138954
XLOC_048773	DBX1	2077.59	362.494	0.174478	-2.51888	0.00162608
XLOC_000525	LOC100850450	735.528	128.082	0.174137	-2.52171	0.0025815
XLOC_027999	MED1	56.5099	9.81124	0.17362	-2.526	0.0476319
XLOC_041496	RIOK3	144.453	25.0789	0.173613	-2.52605	0.0150846
XLOC_034973	CHSY1	101.306	17.5138	0.17288	-2.53215	0.0145133
XLOC_075477	PHKA2	93.5027	16.0212	0.171345	-2.54502	0.030966
XLOC_003827	DAAM1	139.35	23.8759	0.171338	-2.54508	0.009072
XLOC_007332	DTNB	171.883	29.267	0.170273	-2.55408	0.00679964
XLOC_070355	LMBRD1	107.257	18.2021	0.169706	-2.55889	0.00711827
XLOC_030855	RCAN3	146.777	24.8615	0.169382	-2.56165	0.0132428
XLOC_021678	LOC534434	82.2439	13.8619	0.168546	-2.56879	0.0315276
XLOC_070228	ENPP1	35.7993	6.02871	0.168403	-2.57001	0.0461887
XLOC_047336	FAM149B1	3294.51	553.863	0.168117	-2.57247	0.000720519
XLOC_027390	NBR1	86.0441	14.4488	0.167923	-2.57413	0.0232651
XLOC_039842	LOC100851969	214.497	36.0132	0.167896	-2.57436	0.00598871
XLOC_039915	MYLIP	200.696	33.651	0.167671	-2.57629	0.00840937
XLOC_021741	MTMR3	77.5488	12.927	0.166695	-2.58472	0.0139064
XLOC_012884	ZCCHC3	728.828	121.112	0.166173	-2.58924	0.00236211
XLOC_023881	AMFR	68.6626	11.3184	0.164841	-2.60085	0.0269
XLOC_017507	RRAS2	9694.71	1597.5	0.164781	-2.60138	0.00044334
XLOC_030631	FAM126B	144.36	23.7238	0.164338	-2.60526	0.0107032
XLOC_003781	CUFF.6623.1	312.756	51.2441	0.163847	-2.60958	0.000549379
XLOC_063294	HBEGF	6360.06	1034.5	0.162656	-2.6201	0.000655617
XLOC_060342	MRPS18C	495.898	80.5472	0.162427	-2.62214	0.000436065
XLOC_041343	SLMO1	667.478	108.336	0.162307	-2.6232	0.00469803
XLOC_007049	EIF5B	1755.68	283.417	0.161428	-2.63103	0.000695969
XLOC_022002	RFC5	5811.98	936.872	0.161197	-2.6331	0.000822128
XLOC_000422	RYK	56.2896	9.05765	0.160912	-2.63566	0.0413079
XLOC_060096	CAMK2D	86.6255	13.8619	0.160021	-2.64367	0.0265178
XLOC_047434	HEATR1	161.127	25.7818	0.160009	-2.64378	0.00976129
XLOC_017193	EIF3M	592.728	94.714	0.159793	-2.64572	0.00155248
XLOC_057232	CUFF.69696.1	911.654	145.676	0.159793	-2.64572	0.00138536
XLOC_014997	ZNF706	81.161	12.9416	0.159456	-2.64877	0.024593
XLOC_067237	ESCO2	46.6643	7.43449	0.159319	-2.65001	0.0372201
XLOC_004431	ENTPD5	48.2978	7.65188	0.158431	-2.65807	0.0409659
XLOC_024662	LOC505120	287.822	45.3459	0.157548	-2.66613	0.000989886
XLOC_014941	CSPP1	39.7717	6.24611	0.157049	-2.67071	0.0391249
XLOC_007652	HEATR5B	47.5602	7.43449	0.156317	-2.67745	0.0373537
XLOC_046165	GOLGA7	194.037	30.1727	0.1555	-2.68502	0.00274405
XLOC_048778	ZDHHC13	79.0409	12.2894	0.155482	-2.68518	0.0182218
XLOC_053761	BPGM	69.3531	10.6808	0.154006	-2.69894	0.0340017
XLOC_041230	CYB5A	63.6381	9.76054	0.153376	-2.70486	0.0336781
XLOC_043482	SBDS	75.9322	11.6372	0.153258	-2.70596	0.0141936
XLOC_000711	TP63	51.0613	7.81857	0.153121	-2.70725	0.0467546
XLOC_043014	USP31	1308.1	200.116	0.152982	-2.70856	0.000609147
XLOC_063860	CSNK1G3	149.321	22.789	0.152618	-2.71201	0.00372499
XLOC_030139	FAM117B	149.855	22.7528	0.151832	-2.71945	0.00710627
XLOC_050812	C3H1orf51	55.0336	8.35477	0.151812	-2.71964	0.0337372
XLOC_044782	BCCIP	492.334	74.5914	0.151506	-2.72256	0.00108672
XLOC_047379	BMPR1A	63.905	9.64455	0.15092	-2.72814	0.0202513
XLOC_010524	SPRYD7	53.3689	8.03597	0.150574	-2.73146	0.0442159
XLOC_019696	ESRRG	149.022	22.4194	0.150443	-2.73271	0.00480867
XLOC_033396	FAM169A	92.717	13.9126	0.150054	-2.73644	0.0163663
XLOC_023890	CPNE2	63.6376	9.54314	0.149961	-2.73734	0.0280564
XLOC_051023	LHX8	76.2621	11.4344	0.149936	-2.73758	0.0258158
XLOC_007452	TTC16	231.392	34.6581	0.149781	-2.73907	0.0026675
XLOC_015215	EYA1	38.1387	5.70991	0.149714	-2.73972	0.0467899
XLOC_053711	ING3	64.5965	9.64455	0.149305	-2.74367	0.0357294
XLOC_030093	RALB	197.022	29.3976	0.14921	-2.74458	0.00618792
XLOC_000806	NMD3	51.658	7.70258	0.149107	-2.74558	0.0258266
XLOC_030510	LOC100851294	722.141	107.619	0.149027	-2.74635	0.000342364
XLOC_046054	NEIL3	53.9656	8.03597	0.148909	-2.7475	0.0426537
XLOC_046282	GSR	43.8229	6.4635	0.147491	-2.7613	0.0344065
XLOC_056557	GTSF1	59.32	8.73885	0.147317	-2.763	0.0394523
XLOC_060241	ZAR1	168.225	24.7601	0.147184	-2.7643	0.00751116
XLOC_000611	LOC100849282	1247.75	183.182	0.14681	-2.76798	0.0119657
XLOC_046341	CUFF.57642.2	51.3435	7.53589	0.146774	-2.76833	0.0162027
XLOC_066803	HMBOX1	275.968	40.4188	0.146462	-2.77141	0.00159956
XLOC_012234	PRPF18	83.673	12.2387	0.146268	-2.77331	0.0163326
XLOC_014963	EXT1	74.8811	10.9343	0.146023	-2.77574	0.0337323
XLOC_000009	TMEM50B	52.4428	7.65188	0.145909	-2.77686	0.0289628
XLOC_063897	EIF4E1B	8351.36	1217.87	0.145829	-2.77765	0.000914372
XLOC_017467	LOC100849617	1741.6	253.766	0.145709	-2.77884	0.000348556
XLOC_035338	KLHL25	216.036	31.4264	0.145469	-2.78122	0.00274269
XLOC_024010	KIAA0355	52.6466	7.65188	0.145344	-2.78246	0.0279329
XLOC_033467	PAIP1	243.089	35.3103	0.145257	-2.78332	0.00247644
XLOC_007339	ITSN2	60.5447	8.73885	0.144337	-2.79249	0.0363969
XLOC_008048	SDCCAG3	55.5838	8.02138	0.144312	-2.79274	0.0326755
XLOC_056902	CUFF.71838.1	56.431	8.13737	0.1442	-2.79385	0.0254206
XLOC_000826	GMPS	100.584	14.4995	0.144153	-2.79433	0.00963385
XLOC_056706	GNS	98.2757	14.1661	0.144146	-2.79439	0.00597673
XLOC_060214	WDR19	57.5144	8.28948	0.144129	-2.79457	0.0120976
XLOC_044786	DOCK1	64.6743	9.26047	0.143186	-2.80404	0.0106554
XLOC_019411	CEP170	45.1573	6.4635	0.143133	-2.80457	0.0298363
XLOC_060565	GNPDA2	65.9145	9.42716	0.143021	-2.8057	0.0143591
XLOC_054117	ZNRF2	89.1365	12.6735	0.142181	-2.8142	0.0151712
XLOC_007731	PAPOLG	10914.1	1546.06	0.141656	-2.81953	0.00241027
XLOC_060728	FBXL5	87.8498	12.4415	0.141623	-2.81988	0.00672443
XLOC_021904	NUDT6	280.003	39.6436	0.141583	-2.82028	0.00287802
XLOC_033392	CPEB4	142.522	20.1733	0.141545	-2.82067	0.00779172
XLOC_050486	FOXJ3	70.7509	9.97793	0.141029	-2.82594	0.0247504
XLOC_041223	LOC100138793	596.275	83.8012	0.140541	-2.83094	0.000532168
XLOC_060446	AP1AR	72.7446	10.1807	0.139952	-2.837	0.0105361
XLOC_007717	CCDC88A	50.7785	7.06498	0.139133	-2.84546	0.041099
XLOC_050564	CUFF.64790.1	207.212	28.5134	0.137605	-2.8614	0.00220823
XLOC_019747	NME7	2046.39	281.54	0.137579	-2.86167	0.000253717
XLOC_054322	PAXIP1	201.229	27.6584	0.137448	-2.86305	0.00280917
XLOC_007168	RHOQ	465.263	63.78	0.137084	-2.86687	0.000344241
XLOC_047281	BICC1	87.6295	11.9706	0.136605	-2.87192	0.0129298
XLOC_037623	CCDC66	72.6349	9.91265	0.136472	-2.87332	0.0109424
XLOC_035139	NPAS3	46.0363	6.24611	0.135678	-2.88174	0.0212791
XLOC_057637	LOC100849859	474.649	63.6279	0.134053	-2.89913	0.0274612
XLOC_012259	MPP7	141.312	18.9342	0.133988	-2.89982	0.0066645
XLOC_064027	LOC100852307	89.7645	11.956	0.133193	-2.90841	0.00477482
XLOC_035181	WDR76	150.969	20.108	0.133192	-2.90842	0.00370972
XLOC_004404	ZFP36L1	203.868	27.1223	0.133038	-2.91009	0.00273044
XLOC_060343	AGPAT9	69.5262	9.22434	0.132674	-2.91404	0.0234784
XLOC_039939	BMP6	52.5529	6.94899	0.132229	-2.91889	0.0197226
XLOC_030427	INPP1	61.0319	8.03597	0.131668	-2.92502	0.0268563
XLOC_054198	GCC1	80.533	10.5141	0.130557	-2.93725	0.0133535
XLOC_014917	CUFF.19067.1	1214.39	158.284	0.130341	-2.93964	0.000326995
XLOC_070322	SYTL3	52.3014	6.79688	0.129956	-2.9439	0.0364524
XLOC_050349	SLC35D1	88.5561	11.4851	0.129693	-2.94683	0.0108557
XLOC_033424	FAM159B	689.135	88.1269	0.12788	-2.96713	0.000154279
XLOC_047510	CUFF.58731.1	1180.47	150.719	0.127677	-2.96943	0.000251062
XLOC_056735	TMEM194A	75.2729	9.59385	0.127454	-2.97195	0.0113306
XLOC_021656	CUFF.27916.1	48.6748	6.19541	0.127282	-2.9739	0.022861
XLOC_047332	MCU	50.4645	6.4128	0.127075	-2.97624	0.0239689
XLOC_030075	LYPD1	72.7451	9.22434	0.126804	-2.97933	0.0191854
XLOC_000375	PFN2	51.0767	6.4128	0.125552	-2.99364	0.022313
XLOC_054046	ATXN7L1	159.165	19.9559	0.125378	-2.99564	0.00377984
XLOC_000484	LOC100849715	400.451	50.1578	0.125253	-2.99708	0.00102914
XLOC_050346	GNG12	93.0151	11.6372	0.125111	-2.99872	0.00493381
XLOC_017521	MICAL2	68.2072	8.52146	0.124935	-3.00075	0.018774
XLOC_053704	RALA	9129.39	1133.46	0.124155	-3.00979	8.88e-05
XLOC_048364	TAF1D	485.315	60.1496	0.123939	-3.01229	0.000117305
XLOC_047282	PHYHIPL	124.308	15.369	0.123636	-3.01582	0.00511734
XLOC_007491	ABL1	73.3577	9.05765	0.123472	-3.01774	0.0134238
XLOC_041358	C24H18orf25	56.2891	6.94899	0.123452	-3.01798	0.0136309
XLOC_050262	GFI1	82.6521	10.1953	0.123352	-3.01914	0.0134096
XLOC_057416	CUFF.70753.1	154.391	19.021	0.1232	-3.02092	0.00606367
XLOC_050275	LRRC8B	1298.58	159.509	0.122834	-3.02522	0.000425981
XLOC_017710	CUFF.22396.1	606.328	74.3671	0.122651	-3.02736	0.000550679
XLOC_019508	CCNL2	64.5796	7.91998	0.122639	-3.02751	0.010884
XLOC_000652	ILDR1	146.684	17.9632	0.122462	-3.02959	0.00469277
XLOC_051034	SLC35D1	4279.2	523.023	0.122224	-3.03239	8.05e-05
XLOC_035470	SCFD1	513.435	62.6569	0.122035	-3.03464	0.000188964
XLOC_047266	GPR137B	47.9838	5.8259	0.121414	-3.04199	0.0377152
XLOC_003807	FBXO34	76.0736	9.22434	0.121256	-3.04388	0.0152994
XLOC_070605	EZR	1032.61	125.205	0.121251	-3.04393	5.27e-05
XLOC_039191	GCLC	149.65	18.1007	0.120954	-3.04747	0.00136057
XLOC_047265	TBCE	117.147	14.1661	0.120925	-3.04781	0.00203904
XLOC_007338	PTRHD1	53.4785	6.4635	0.120862	-3.04857	0.0137322
XLOC_057552	RBFOX2	100.803	12.1734	0.120765	-3.04973	0.00300562
XLOC_044589	KIF20B	77.392	9.32575	0.1205	-3.05289	0.00956315
XLOC_010587	CUFF.13609.1	38.924	4.68823	0.120446	-3.05354	0.0366362
XLOC_048989	CDK2AP2	73.1057	8.78956	0.120231	-3.05612	0.0130438
XLOC_012785	CDC25B	60.6702	7.28238	0.120032	-3.05851	0.0228768
XLOC_066998	CUFF.83089.1	728.246	86.7065	0.119062	-3.07021	6.69e-05
XLOC_043092	RABGEF1	93.722	11.101	0.118446	-3.07769	0.00490745
XLOC_049892	TADA1	118.75	14.0647	0.11844	-3.07777	0.00274829
XLOC_035498	SLC25A21	857.405	100.468	0.117176	-3.09325	0.000300133
XLOC_044731	NHLRC2	42.1116	4.90562	0.116491	-3.10171	0.0348436
XLOC_021996	TMEM233	87.8656	10.1953	0.116033	-3.10739	0.0102583
XLOC_033614	RAD17	67.2806	7.76787	0.115455	-3.1146	0.016915
XLOC_016943	SORL1	105.545	12.1227	0.114858	-3.12208	0.0029483
XLOC_003641	CUFF.5552.1	57.2946	6.57949	0.114836	-3.12235	0.0209218
XLOC_015217	LOC782385	38.1228	4.36943	0.114614	-3.12514	0.0495974
XLOC_000285	PEX5L	193.221	22.1152	0.114456	-3.12714	0.00191586
XLOC_017554	ZNF215	106.456	12.1734	0.114352	-3.12845	0.00231406
XLOC_037672	RBM6	56.5416	6.4635	0.114314	-3.12893	0.0439648
XLOC_067395	RNF38	54.7668	6.24611	0.114049	-3.13227	0.0100719
XLOC_060156	TSPAN5	46.9788	5.34041	0.113677	-3.13699	0.0339187
XLOC_014891	C14H8orf76	32.706	3.71724	0.113656	-3.13725	0.0421228
XLOC_015219	HEY1	82.668	9.37645	0.113423	-3.14022	0.00566596
XLOC_054174	RALA	171.444	19.3037	0.112594	-3.15079	0.00177367
XLOC_046192	LOC100851694	181.774	20.4268	0.112375	-3.15361	0.000980597
XLOC_019812	CAMTA1	35.47	3.98534	0.112358	-3.15382	0.0322362
XLOC_039504	DEK	199.863	22.4556	0.112355	-3.15387	0.000343395
XLOC_043346	CUFF.52877.2	90.9431	10.1953	0.112107	-3.15706	0.00858372
XLOC_007802	RAB1A	1886.47	211.442	0.112084	-3.15735	0.00031067
XLOC_051067	CUFF.63722.1	2305.33	258.062	0.111941	-3.15919	2.01e-05
XLOC_012699	RSU1	134.766	15.0211	0.11146	-3.1654	0.000743454
XLOC_046262	SLC7A2	61.0314	6.79688	0.111367	-3.16661	0.0187638
XLOC_047467	SLC25A16	41.7028	4.63752	0.111204	-3.16872	0.0350607
XLOC_003819	ARID4A	42.6919	4.73893	0.111003	-3.17133	0.018306
XLOC_056891	TM7SF3	44.6861	4.95632	0.110914	-3.17248	0.0199659
XLOC_070097	TTK	57.8596	6.4128	0.110834	-3.17353	0.012638
XLOC_037208	SNRK	70.1383	7.76787	0.110751	-3.17461	0.0139619
XLOC_070549	NHSL1	69.3218	7.65188	0.110382	-3.17942	0.00796095
XLOC_054040	ORC5	56.6984	6.24611	0.110164	-3.18228	0.00874378
XLOC_070562	FBXO30	62.2244	6.84759	0.110047	-3.18381	0.0135924
XLOC_021508	NR3C2	143.825	15.8038	0.109882	-3.18597	0.0028081
XLOC_044785	C26H10orf90	168.147	18.4487	0.109718	-3.18813	0.00224983
XLOC_037503	DYNC1LI1	806.445	88.4095	0.109629	-3.1893	6.72e-05
XLOC_047375	FAM190B	57.6399	6.31139	0.109497	-3.19104	0.0203115
XLOC_048402	RAB30	77.2512	8.45617	0.109463	-3.19148	0.00436746
XLOC_003977	CDO1	210.116	22.9702	0.109321	-3.19335	0.00102703
XLOC_019774	MFN2	72.5878	7.91998	0.109109	-3.19616	0.00623484
XLOC_035080	CHRNA5	369.832	40.2958	0.108957	-3.19817	0.000621203
XLOC_063138	EIF4E1B	66.9195	7.28238	0.108823	-3.19994	0.0146443
XLOC_017740	CCDC34	92.6545	10.0793	0.108784	-3.20046	0.00452207
XLOC_067407	TSTD2	49.6322	5.39111	0.108621	-3.20262	0.0210983
XLOC_053875	CNTNAP2	107.367	11.6518	0.108523	-3.20392	0.00542378
XLOC_000842	TSC22D2	203.615	21.9992	0.108043	-3.21032	0.000984066
XLOC_048390	SYTL2	74.4559	8.03597	0.107929	-3.21184	0.0100943
XLOC_067256	MTAP	45.9738	4.95632	0.107808	-3.21347	0.0180089
XLOC_017796	PHF21A	38.5157	4.15203	0.107801	-3.21356	0.0392968
XLOC_056841	TIMP3	183.233	19.7239	0.107643	-3.21567	0.0290584
XLOC_026972	RAD51C	47.701	5.12302	0.107398	-3.21896	0.0257062
XLOC_019957	IRF6	1659.99	178.174	0.107334	-3.21982	3.48e-05
XLOC_017354	OOSP1	222.02	23.7891	0.107148	-3.22232	0.00170394
XLOC_050308	SSX2IP	52.4274	5.60851	0.106977	-3.22463	0.0214364
XLOC_041300	THOC1	123.885	13.2097	0.106629	-3.22933	0.00267921
XLOC_004021	DPP8	48.1564	5.12302	0.106383	-3.23266	0.0247586
XLOC_041288	NPC1	681.09	72.2654	0.106103	-3.23647	0.00685692
XLOC_015287	PLEKHF2	103.786	10.9489	0.105495	-3.24475	0.00454309
XLOC_004079	HOMEZ	50.7944	5.34041	0.105138	-3.24965	0.0248331
XLOC_050343	WLS	60.1206	6.31139	0.104979	-3.25183	0.0166561
XLOC_070127	CEP85L	37.1967	3.88393	0.104416	-3.25958	0.0451667
XLOC_024143	LOC100849482	677.262	70.7151	0.104413	-3.25962	0.000225593
XLOC_048429	CUFF.59664.4	100.897	10.5141	0.104207	-3.26248	0.00380988
XLOC_070142	TUBE1	94.0826	9.76054	0.103744	-3.2689	0.00485575
XLOC_021633	CAMKK2	69.6051	7.21709	0.103686	-3.2697	0.00505985
XLOC_019970	ASPM	42.7237	4.42013	0.103458	-3.27288	0.0256072
XLOC_003436	LOC100850082	164.473	17.0138	0.103444	-3.27308	0.000338439
XLOC_070202	RRAGD	37.605	3.88393	0.103282	-3.27533	0.0434195
XLOC_004413	SYNJ2BP	67.799	6.9997	0.103242	-3.2759	0.00430236
XLOC_043559	NPTX2	35.5478	3.66654	0.103144	-3.27727	0.0409524
XLOC_054155	CUFF.67336.1	16150.9	1664.39	0.103053	-3.27855	8.83e-05
XLOC_015162	PCMTD1	35.5796	3.66654	0.103052	-3.27856	0.0422079
XLOC_063987	GDF9	84.804	8.73885	0.103048	-3.27862	0.00778289
XLOC_035560	DICER1	82.0877	8.45617	0.103014	-3.27909	0.00320194
XLOC_064133	LSM11	2183.72	224.927	0.103002	-3.27925	7.95e-05
XLOC_049998	PKLR	42.4251	4.36943	0.102992	-3.2794	0.033199
XLOC_050634	ATF6	150.121	15.4559	0.102956	-3.2799	0.000511614
XLOC_007421	RABGAP1	99.1388	10.1807	0.102692	-3.28361	0.00195191
XLOC_017484	UBASH3B	419.776	42.9768	0.10238	-3.28799	0.000246259
XLOC_000585	CLDND1	56.3368	5.76062	0.102253	-3.28978	0.00654983
XLOC_021640	TCTN1	453.975	46.1648	0.10169	-3.29775	6.54e-05
XLOC_023803	KLHL36	38.2017	3.88393	0.101669	-3.29805	0.0412872
XLOC_039745	C23H6orf25	70.7192	7.16639	0.101336	-3.30278	0.00573248
XLOC_008066	BRD3	48.4858	4.90562	0.101176	-3.30505	0.018375
XLOC_015058	SNX16	29.3145	2.96365	0.101099	-3.30617	0.0482257
XLOC_010611	CUFF.13824.1	102.546	10.2967	0.100411	-3.31602	0.00301794
XLOC_003481	ANP32A	86.4058	8.67357	0.100382	-3.31643	0.00306573
XLOC_012519	FAM83D	29.566	2.96365	0.100239	-3.31849	0.0481926
XLOC_044684	CNNM2	183.174	18.166	0.0991735	-3.3339	0.000710681
XLOC_016976	BTBD10	2370.54	234.809	0.0990532	-3.33565	0.000142937
XLOC_067250	IFT74	32.2665	3.18105	0.0985868	-3.34246	0.0465004
XLOC_070448	FOXO3	88.509	8.72427	0.0985693	-3.34272	0.00196178
XLOC_048785	LDHA	73.2471	7.21709	0.0985308	-3.34328	0.00360877
XLOC_027057	NLK	201.874	19.8906	0.0985299	-3.34329	0.000529166
XLOC_024572	CUFF.29810.4	49.334	4.85492	0.0984091	-3.34506	0.022646
XLOC_063304	WDR55	565.377	55.5996	0.0983407	-3.34607	0.000154901
XLOC_027846	YBX2	149.039	14.6516	0.0983071	-3.34656	0.000575805
XLOC_000885	NCK1	54.3739	5.34041	0.0982164	-3.34789	0.0177214
XLOC_017266	OR4S1	30.7277	3.01436	0.0980989	-3.34962	0.0286674
XLOC_063116	CEP120	34.653	3.39844	0.0980707	-3.35003	0.0462115
XLOC_027277	ZNF652	32.4709	3.18105	0.0979662	-3.35157	0.0466556
XLOC_057606	GOLT1B	92.0106	9.00695	0.0978903	-3.35269	0.0048343
XLOC_027988	CUFF.34787.2	39.9131	3.88393	0.0973098	-3.36127	0.0345869
XLOC_075544	RAP2C	35.03	3.39844	0.0970153	-3.36564	0.0451337
XLOC_056816	HSP90B1	141.751	13.7459	0.0969717	-3.36629	0.00106425
XLOC_041374	ME2	33.397	3.23175	0.0967678	-3.36933	0.0296199
XLOC_064135	EBF1	47.9679	4.63752	0.0966797	-3.37064	0.0200144
XLOC_057150	CSRP2	40.2271	3.88393	0.0965502	-3.37258	0.0334436
XLOC_033629	SREK1IP1	106.959	10.2967	0.096268	-3.3768	0.00245996
XLOC_003897	COQ6	697.679	67.1278	0.0962159	-3.37758	3.26e-05
XLOC_007610	TET3	94.1768	9.05765	0.0961771	-3.37816	0.00334077
XLOC_047278	CSGALNACT2	68.6155	6.57949	0.0958893	-3.38249	0.00890028
XLOC_027711	UNC119	83.8774	8.03597	0.0958061	-3.38374	0.0056288
XLOC_033469	C20H5orf34	30.9475	2.96365	0.0957639	-3.38437	0.0399552
XLOC_063692	DNMT1	33.2556	3.18105	0.0956545	-3.38602	0.0413897
XLOC_060363	CUFF.75923.1	122.456	11.7025	0.0955649	-3.38738	0.00215865
XLOC_060669	CNOT6L	307.513	29.383	0.0955506	-3.38759	0.000237368
XLOC_060760	MFSD10	1527.68	145.48	0.0952293	-3.39245	3.08e-05
XLOC_046242	KIAA1430	35.7522	3.39844	0.0950554	-3.39509	0.0417774
XLOC_030300	SESN2	456.424	43.165	0.0945721	-3.40244	6.99e-05
XLOC_044948	AFAP1L2	63.8415	6.02871	0.0944326	-3.40457	0.00316097
XLOC_050326	SLC44A5	31.9207	3.01436	0.0944326	-3.40457	0.0239132
XLOC_010486	ELF1	77.7849	7.33308	0.0942738	-3.407	0.00552624
XLOC_053581	CBLL1	62.5071	5.8766	0.094015	-3.41097	0.00878558
XLOC_063429	LOC100850963	83.0138	7.76787	0.0935732	-3.41776	0.00599603
XLOC_075599	FAM58A	109.016	10.1953	0.0935217	-3.41856	0.00316479
XLOC_046239	CCDC111	1996.6	185.934	0.0931254	-3.42468	7.88e-06
XLOC_000135	MYH15	225.347	20.9484	0.0929608	-3.42723	0.000110354
XLOC_003816	NAA30	191.619	17.7965	0.0928743	-3.42858	0.000643771
XLOC_012198	MASTL	39.5361	3.66654	0.0927391	-3.43068	0.0272854
XLOC_053612	HERPUD2	100.615	9.32575	0.0926874	-3.43148	0.00233644
XLOC_019655	ELK4	45.3612	4.20273	0.0926505	-3.43206	0.0144604
XLOC_053768	PL-5283	68.9448	6.3621	0.0922781	-3.43787	0.00673714
XLOC_039622	FKBP5	55.6145	5.12302	0.0921165	-3.4404	0.0128396
XLOC_054218	COPG2	612.855	56.4185	0.0920584	-3.44131	0.000109638
XLOC_017407	BTG4	778.255	70.7151	0.0908637	-3.46015	8.61e-05
XLOC_029903	ERCC3	87.7396	7.97068	0.0908447	-3.46045	0.00162418
XLOC_053570	LHFPL3	69.5887	6.31139	0.0906957	-3.46282	0.00822528
XLOC_030524	TANK	84.6453	7.65188	0.0903994	-3.46754	0.0432036
XLOC_060588	LNX1	208.828	18.8689	0.0903561	-3.46823	0.000355759
XLOC_044754	LOC100851010	35.7993	3.23175	0.090274	-3.46955	0.0225319
XLOC_007660	SOS1	35.8465	3.23175	0.0901554	-3.47144	0.0224563
XLOC_007622	NOTO	43.3988	3.88393	0.089494	-3.48206	0.0246444
XLOC_000085	ARL6	48.9724	4.36943	0.0892222	-3.48645	0.0179112
XLOC_029976	METAP1D	36.2235	3.23175	0.0892171	-3.48654	0.0218628
XLOC_000315	PHC3	35.658	3.18105	0.08921	-3.48665	0.0319237
XLOC_044595	PCGF5	27.807	2.47816	0.0891201	-3.48811	0.0419804
XLOC_054256	PARP12	474.705	42.2954	0.0890983	-3.48846	0.000156389
XLOC_019867	DNAJC16	568.329	50.5273	0.088905	-3.49159	7.8e-05
XLOC_021687	MSI1	324.014	28.7454	0.0887166	-3.49465	0.000198537
XLOC_027790	SPATA22	44.3562	3.93464	0.0887055	-3.49483	0.0161051
XLOC_060491	TSPAN5	180.849	16.0212	0.0885887	-3.49673	0.000781758
XLOC_060114	LEF1	143.292	12.6228	0.0880916	-3.50485	0.00129954
XLOC_007328	KIF3C	50.213	4.42013	0.0880275	-3.5059	0.0122495
XLOC_016826	DCUN1D5	80.3287	7.06498	0.087951	-3.50716	0.00471585
XLOC_066997	GRHPR	31.2302	2.74626	0.0879359	-3.5074	0.0276496
XLOC_035290	WDR20	103.802	9.10836	0.0877477	-3.5105	0.00148451
XLOC_033472	HMGCS1	132.787	11.6372	0.0876384	-3.51229	0.000562241
XLOC_060388	TACC3	75.1787	6.57949	0.087518	-3.51428	0.00550801
XLOC_012235	FAM107B	1540.05	134.235	0.0871625	-3.52015	3.28e-05
XLOC_060475	CUFF.73679.1	262.23	22.8181	0.0870156	-3.52258	0.000336793
XLOC_019543	RABGAP1L	50.6218	4.36943	0.0863151	-3.53424	0.0163898
XLOC_030588	CUFF.38105.1	43.7594	3.76795	0.0861059	-3.53774	0.00841888
XLOC_048432	DBX1	39.4731	3.39844	0.0860952	-3.53792	0.0274334
XLOC_039536	TXNDC5	198.325	16.9776	0.0856052	-3.54616	0.000254171
XLOC_027738	SSH2	117.4	10.0286	0.0854229	-3.54923	0.00134603
XLOC_016990	ZNF143	466.252	39.752	0.0852587	-3.55201	1.96e-05
XLOC_017009	RIC3	2117.95	180.472	0.085211	-3.55282	2.85e-05
XLOC_025056	NLRP8	16071.9	1368.98	0.0851788	-3.55336	2.12e-05
XLOC_035215	LOC100851920	62.7745	5.34041	0.0850729	-3.55516	0.00912931
XLOC_062997	LRRC8E	63.4655	5.39111	0.0849456	-3.55732	0.00667538
XLOC_041427	LOC100138793	63.1356	5.34041	0.0845863	-3.56343	0.00886109
XLOC_060690	HELQ	46.5234	3.93464	0.0845733	-3.56365	0.013494
XLOC_060593	CUFF.75025.1	34.6376	2.91295	0.0840979	-3.57179	0.0371605
XLOC_060648	ANKRD17	373.192	31.3757	0.0840739	-3.5722	7.9e-05
XLOC_054055	CBLL1	1082.69	90.5981	0.0836787	-3.579	1.39e-05
XLOC_044773	ACADSB	40.6353	3.39844	0.0836327	-3.57979	0.0251235
XLOC_063105	PRRC1	195.231	16.3109	0.0835463	-3.58128	6.26e-05
XLOC_015229	MAL2	34.9357	2.91295	0.0833803	-3.58415	0.0352471
XLOC_030488	CYBRD1	81.5688	6.79688	0.083327	-3.58507	0.00428864
XLOC_019748	SLC19A2	413.621	34.1581	0.082583	-3.59801	2.78e-05
XLOC_007388	LOC536267	82.1343	6.7823	0.0825758	-3.59814	0.00101174
XLOC_007029	ZNF2	29.5972	2.42746	0.0820164	-3.60794	0.0491297
XLOC_060531	SEPSECS	41.5302	3.39844	0.0818306	-3.61122	0.0226984
XLOC_030618	LOC100850928	42.9439	3.49985	0.0814981	-3.61709	0.0129633
XLOC_010542	SLC25A15	24.4626	1.99267	0.0814577	-3.61781	0.0460304
XLOC_027514	LOC536606	223.713	18.1153	0.0809756	-3.62637	0.000191938
XLOC_070381	ELOVL4	96.2657	7.76787	0.080692	-3.63143	0.00256735
XLOC_039639	LOC100852207	52.7727	4.25344	0.0805993	-3.63309	0.00499696
XLOC_000809	SMC4	960.814	77.3592	0.0805143	-3.63461	6.24e-06
XLOC_003444	PDE8B	51.5787	4.15203	0.080499	-3.63488	0.0121302
XLOC_067075	NUDT2	30.257	2.42746	0.080228	-3.63975	0.0468212
XLOC_067156	PALM2	54.5311	4.36943	0.0801272	-3.64156	0.0112444
XLOC_030091	EPB41L5	88.8225	7.11569	0.0801113	-3.64185	0.0019733
XLOC_010376	RNF17	70.1696	5.60851	0.0799279	-3.64516	0.00491473
XLOC_054178	CUFF.67593.4	30.3825	2.42746	0.0798966	-3.64572	0.0455926
XLOC_060465	SGMS2	200.995	16.0212	0.0797096	-3.6491	0.000391252
XLOC_021608	MPHOSPH9	282.626	22.5209	0.0796844	-3.64956	5.25e-05
XLOC_051213	GJA4	30.8379	2.42746	0.0787168	-3.66718	0.0433479
XLOC_007792	FAM161A	65.1133	5.12302	0.0786784	-3.66789	0.00555948
XLOC_027634	RAD51C	225.646	17.7458	0.0786444	-3.66851	0.000260125
XLOC_016978	MICAL2	1135.59	89.1853	0.0785367	-3.67049	1.63e-05
XLOC_054291	PDIA4	74.2367	5.8259	0.0784774	-3.67158	0.00479149
XLOC_037192	ZNF621	28.2311	2.21006	0.0782847	-3.67513	0.0414543
XLOC_033510	DROSHA	97.8516	7.65188	0.0781988	-3.67671	0.00111536
XLOC_057720	CECR2	1889.38	147.081	0.0778462	-3.68323	3.37e-06
XLOC_053753	MEST	1127.08	87.3302	0.0774835	-3.68997	1.11e-05
XLOC_010333	KATNAL1	48.706	3.76795	0.077361	-3.69225	0.0052305
XLOC_000763	USP13	43.9956	3.39844	0.0772451	-3.69441	0.0180692
XLOC_035385	CPEB1	214.435	16.5067	0.0769777	-3.69941	0.000280792
XLOC_000185	CUFF.1333.1	11743.9	903.982	0.0769747	-3.69947	0.00360016
XLOC_015002	ANKRD46	48.5642	3.71724	0.0765429	-3.70759	0.00757365
XLOC_004272	APH1B	54.4533	4.15203	0.0762494	-3.71313	0.0270116
XLOC_010250	AKAP11	105.687	8.03597	0.0760358	-3.71718	0.00144482
XLOC_010544	COG6	44.7644	3.39844	0.0759184	-3.71941	0.0159961
XLOC_051044	CACHD1	89.5299	6.79688	0.0759175	-3.71942	0.00258456
XLOC_060575	NFXL1	29.8011	2.26077	0.0758618	-3.72048	0.0217071
XLOC_023857	TMEM188	93.2041	7.06498	0.0758012	-3.72164	0.00202179
XLOC_033475	SEPP1	87.0174	6.51421	0.074861	-3.73964	0.000704474
XLOC_067295	PTPRD	58.6761	4.36943	0.0744668	-3.74726	0.00768015
XLOC_070459	LOC526200	40.5411	3.01436	0.0743532	-3.74946	0.00863598
XLOC_067348	RFK	52.3014	3.88393	0.0742606	-3.75126	0.0104533
XLOC_010345	LNX2	132.929	9.86195	0.0741897	-3.75264	0.000380637
XLOC_056694	CUFF.70336.1	206.142	15.2024	0.073747	-3.76127	0.00462591
XLOC_014851	TRAPPC9	33.0046	2.42746	0.0735491	-3.76515	0.0334124
XLOC_060418	TADA2B	90.7234	6.63019	0.0730814	-3.77435	0.00143793
XLOC_075547	GPC4	220.323	16.0574	0.0728811	-3.77831	7.1e-05
XLOC_046070	MLF1IP	421.567	30.7235	0.0728794	-3.77835	2.23e-05
XLOC_035199	PPP4R4	40.2271	2.91295	0.0724127	-3.78761	0.0197858
XLOC_023901	CCDC135	914.324	65.8602	0.0720316	-3.79523	1.65e-05
XLOC_003736	LOC100851916	60.7804	4.36943	0.0718888	-3.79809	0.00652624
XLOC_037655	VPRBP	515.913	37.0203	0.0717569	-3.80074	0.000692402
XLOC_037268	C22H3orf64	27.1165	1.94197	0.0716157	-3.80358	0.0497492
XLOC_007443	ZBTB43	67.8148	4.85492	0.0715908	-3.80408	0.00481865
XLOC_056514	MYF5	109.282	7.81857	0.0715449	-3.80501	0.000907913
XLOC_060115	SGMS2	2722.46	194.516	0.0714483	-3.80696	8.33e-06
XLOC_057505	CDK17	174.396	12.4561	0.0714242	-3.80744	0.00023811
XLOC_037308	FAM208A	955.576	68.0335	0.0711963	-3.81205	2.56e-06
XLOC_000824	TIPARP	34.8097	2.47816	0.0711917	-3.81215	0.0173578
XLOC_027894	ELAC2	365.905	25.8179	0.0705589	-3.82503	2.4e-05
XLOC_056880	CAPRIN2	53.6363	3.76795	0.07025	-3.83136	0.00310451
XLOC_003796	CUFF.6825.1	429.933	30.2019	0.0702478	-3.8314	0.000143148
XLOC_037289	PTPRG	1023.63	71.8014	0.0701436	-3.83355	1.89e-06
XLOC_027603	CUFF.32536.1	64.5012	4.52154	0.0701	-3.83444	0.00153185
XLOC_063515	FER	149.369	10.3474	0.0692744	-3.85153	0.000217159
XLOC_000576	CGGBP1	24.981	1.72457	0.0690353	-3.85652	0.0450039
XLOC_004007	SERINC5	21.8564	1.50718	0.0689582	-3.85813	0.045071
XLOC_050252	ARHGAP29	35.9566	2.47816	0.0689209	-3.85891	0.016133
XLOC_049881	LOC100852339	1967.27	135.438	0.0688454	-3.8605	6.59e-06
XLOC_012579	NCOA3	119.191	8.18808	0.068697	-3.86361	0.0137938
XLOC_003837	PRKCH	63.6069	4.36943	0.0686943	-3.86367	0.00521395
XLOC_070248	KIAA1244	247.675	16.9922	0.068607	-3.8655	0.000113507
XLOC_063000	CCL25	32.2665	2.21006	0.0684941	-3.86788	0.0252276
XLOC_027413	GJC1	625.087	42.7233	0.0683477	-3.87096	1.95e-05
XLOC_075321	ALG13	103.677	7.06498	0.068144	-3.87527	0.00105054
XLOC_066878	HAUS6	53.8243	3.66654	0.0681206	-3.87577	0.00653618
XLOC_050184	LOC100849806	254.333	17.2819	0.0679498	-3.87939	1.27e-05
XLOC_056900	KRAS	36.5216	2.47816	0.0678547	-3.88141	0.0146796
XLOC_004194	ATPBD4	66.7473	4.47083	0.0669814	-3.9001	0.00201439
XLOC_054028	PHTF2	73.2629	4.90562	0.0669591	-3.90058	0.00222247
XLOC_003992	WDR41	55.6616	3.71724	0.0667829	-3.90438	0.00385081
XLOC_063428	LSM11	80.2344	5.34041	0.0665601	-3.9092	0.00235067
XLOC_046243	LRP2BP	372.907	24.8108	0.0665335	-3.90978	3.3e-05
XLOC_023789	CMIP	29.9584	1.99267	0.0665146	-3.91018	0.0223105
XLOC_070447	ARMC2	36.9611	2.42746	0.0656761	-3.92849	0.0205667
XLOC_024534	SHCBP1	82.2132	5.39111	0.0655748	-3.93071	0.00153409
XLOC_019407	CUFF.24283.1	149.446	9.70984	0.0649722	-3.94403	0.000329138
XLOC_033588	RGNEF	72.0382	4.63752	0.0643759	-3.95734	0.00248143
XLOC_075495	MOSPD2	38.4998	2.47816	0.0643681	-3.95751	0.0114089
XLOC_027342	CDC6	244.346	15.4197	0.0631063	-3.98607	4.73e-05
XLOC_017532	AKIP1	796.142	50.0564	0.0628736	-3.9914	8.22e-06
XLOC_047325	CDH23	47.1985	2.96365	0.0627912	-3.99329	0.00640357
XLOC_017424	USP28	110.114	6.89829	0.0626469	-3.99661	0.000379662
XLOC_067577	EPB41L4B	74.4088	4.63752	0.0623249	-4.00405	0.00200292
XLOC_046177	HOOK3	71.9132	4.47083	0.0621698	-4.00764	0.00128602
XLOC_054053	LOC100851720	459.532	28.528	0.0620806	-4.00971	1.29e-05
XLOC_004456	TMED8	36.4273	2.26077	0.0620624	-4.01014	0.00929262
XLOC_070611	PNLDC1	1456.2	90.323	0.0620265	-4.01097	2.93e-06
XLOC_053796	WEE2	156.545	9.70984	0.062026	-4.01098	0.000253712
XLOC_035151	SLC25A21	63.5126	3.93464	0.0619505	-4.01274	0.00272414
XLOC_054239	CUFF.67982.1	1483.36	91.2725	0.0615311	-4.02254	4.02e-06
XLOC_037518	CUFF.45336.2	39.4577	2.42746	0.0615205	-4.02279	0.0156081
XLOC_027509	CYTH1	31.6385	1.94197	0.0613799	-4.02609	0.0280399
XLOC_056847	HMGXB4	48.2978	2.96365	0.0613621	-4.02651	0.00576326
XLOC_041564	MYO5B	56.2743	3.44915	0.0612917	-4.02816	0.00377041
XLOC_050963	FNBP1L	83.6413	5.12302	0.0612499	-4.02915	0.00132701
XLOC_023975	LOC510844	39.7092	2.42746	0.0611309	-4.03195	0.015577
XLOC_043404	PALB2	36.2235	2.21006	0.0610119	-4.03476	0.0158629
XLOC_027364	NKIRAS2	39.8501	2.42746	0.0609148	-4.03706	0.0147046
XLOC_010504	ESD	37.2438	2.26077	0.0607018	-4.04212	0.00838647
XLOC_034979	IGF1R	37.4011	2.26077	0.0604466	-4.0482	0.00841821
XLOC_007179	CUFF.9776.1	979.909	58.7952	0.0600007	-4.05888	4.66e-06
XLOC_060471	CUFF.73600.1	12532.6	750.874	0.0599136	-4.06097	1.68e-06
XLOC_027696	CUFF.33176.2	56.7296	3.39844	0.0599059	-4.06116	0.00529409
XLOC_010687	LOC100298796	36.977	2.21006	0.0597687	-4.06447	0.0142293
XLOC_056789	NEDD1	24.541	1.45648	0.0593486	-4.07464	0.0471463
XLOC_054187	RNF148	50.0092	2.96365	0.0592622	-4.07674	0.00476103
XLOC_015008	STK3	37.3063	2.21006	0.059241	-4.07726	0.013207
XLOC_017821	LOC512220	868.599	51.1649	0.058905	-4.08547	2.54e-06
XLOC_017363	VPS26B	25.6879	1.50718	0.0586727	-4.09117	0.0262631
XLOC_056519	TMTC2	74.5353	4.36943	0.0586222	-4.09241	0.00214462
XLOC_070435	LOC539486	33.5225	1.94197	0.0579303	-4.10954	0.0217965
XLOC_043602	GET4	238.409	13.7966	0.0578694	-4.11106	2.07e-05
XLOC_007308	SUPT7L	33.5855	1.94197	0.0578216	-4.11225	0.0220534
XLOC_060228	SLC30A9	95.355	5.49252	0.0576008	-4.11777	0.00027219
XLOC_043438	ASPHD1	160.766	9.22434	0.0573773	-4.12338	0.000154394
XLOC_017618	TRIM6	52.5683	3.01436	0.0573418	-4.12427	0.00218095
XLOC_067221	NEIL2	33.9466	1.94197	0.0572065	-4.12768	0.0210724
XLOC_070187	FBXL4	42.5506	2.42746	0.0570488	-4.13166	0.0107129
XLOC_033458	ARL15	34.9829	1.99267	0.0569613	-4.13387	0.011506
XLOC_041381	POLI	38.8138	2.21006	0.0569401	-4.13441	0.0111867
XLOC_053529	CUFF.65846.1	2547.48	144.995	0.0569172	-4.13499	1.56e-06
XLOC_060123	CUFF.73596.1	187.853	10.6808	0.0568573	-4.13651	0.000100173
XLOC_053479	DLX6	47.4188	2.69556	0.0568457	-4.1368	0.00662429
XLOC_007954	RABGAP1	1739.85	98.7716	0.0567703	-4.13872	1.73e-05
XLOC_039818	ZNF187	61.7224	3.49985	0.0567031	-4.14043	0.00137503
XLOC_075725	NUDT11	25.6874	1.45648	0.0567	-4.14051	0.0409719
XLOC_043347	BCAR4	129.003	7.28238	0.056451	-4.14686	0.000306126
XLOC_039901	CDKAL1	40.2271	2.26077	0.0562001	-4.15328	0.00572616
XLOC_000913	HMGN1	124.167	6.94899	0.0559649	-4.15933	0.000117102
XLOC_041281	OSBPL1A	52.3014	2.91295	0.0556955	-4.1663	0.00559638
XLOC_004485	PATL2	39.8501	2.21006	0.0554595	-4.17242	0.00984065
XLOC_060499	BMPR1B	39.866	2.21006	0.0554374	-4.173	0.00998638
XLOC_039512	LOC574091	35.03	1.94197	0.0554373	-4.173	0.0183939
XLOC_019749	C16H1orf114	99.5153	5.49252	0.0551927	-4.17938	0.000194123
XLOC_064122	CUFF.79371.1	70.4518	3.88393	0.0551289	-4.18105	0.00201326
XLOC_070128	GOPC	111.465	6.1447	0.0551269	-4.1811	0.000266513
XLOC_056674	PRICKLE1	141.015	7.75329	0.0549819	-4.1849	4.47e-05
XLOC_060295	SLC4A4	35.4853	1.94197	0.0547259	-4.19163	0.0174521
XLOC_046321	KAT6A	26.677	1.45648	0.0545966	-4.19504	0.037478
XLOC_046188	CUFF.57612.2	44.5452	2.42746	0.0544943	-4.19775	0.00902446
XLOC_021506	DCLK2	377.556	20.3761	0.0539683	-4.21174	5.45e-06
XLOC_003451	CMYA5	386.96	20.8761	0.0539491	-4.21226	1.06e-05
XLOC_051055	INADL	27.9643	1.50718	0.0538966	-4.21366	0.0180356
XLOC_000341	SHOX2	27.0694	1.45648	0.0538053	-4.21611	0.0348913
XLOC_015004	FBXO43	36.223	1.94197	0.0536115	-4.22131	0.0154217
XLOC_054127	TAX1BP1	10713.9	572.966	0.053479	-4.22488	5.27e-07
XLOC_023959	CDH3	75.2417	3.98534	0.0529672	-4.23876	0.000629615
XLOC_028120	GJC1	133.478	7.06498	0.05293	-4.23977	0.000176984
XLOC_046224	CUFF.56339.1	163541	8611.71	0.0526579	-4.24721	0.00941867
XLOC_015039	CUFF.20329.1	103.599	5.44182	0.0525278	-4.25078	0.000233894
XLOC_075441	LOC100849937	2087.29	109.105	0.0522711	-4.25784	7.61e-07
XLOC_064215	CUFF.80780.1	3375.61	175.994	0.0521369	-4.26155	4.36e-07
XLOC_007977	CUFF.12036.1	993.457	51.7518	0.0520926	-4.26278	8.03e-07
XLOC_046143	ASH2L	2280.24	118.677	0.0520457	-4.26408	2.81e-07
XLOC_033703	RAI14	80.1719	4.15203	0.0517891	-4.27121	0.00095035
XLOC_066879	FAM154A	65.7106	3.39844	0.0517183	-4.27318	0.00226225
XLOC_010435	TPP2	24.039	1.23908	0.0515446	-4.27804	0.0337025
XLOC_007986	TOR2A	24.1645	1.23908	0.0512769	-4.28555	0.0326541
XLOC_070294	PLEKHG1	147.405	7.55047	0.0512225	-4.28708	0.000113898
XLOC_029990	LOC100851294	38.924	1.99267	0.0511939	-4.28788	0.00696919
XLOC_044984	ACADSB	548.529	27.8758	0.0508193	-4.29848	2.25e-06
XLOC_056809	CHPT1	403.461	20.4122	0.0505927	-4.30493	1.03e-06
XLOC_041464	MAPRE2	107.789	5.39111	0.0500152	-4.32149	0.000280616
XLOC_050618	MAEL	59.3512	2.96365	0.0499341	-4.32383	0.00177206
XLOC_010349	WASF3	2161.48	107.518	0.0497428	-4.32937	3.82e-07
XLOC_035521	ZSCAN29	34.9204	1.72457	0.0493859	-4.33976	0.0122498
XLOC_043477	PSPH	40.4781	1.99267	0.0492284	-4.34437	0.0055523
XLOC_050319	CUFF.63310.1	135.77	6.63019	0.0488342	-4.35597	8.17e-05
XLOC_016888	USP28	933.025	45.0056	0.0482362	-4.37374	4.2e-07
XLOC_067327	PTAR1	60.6077	2.91295	0.0480624	-4.37895	0.00253106
XLOC_070400	HEY2	70.9236	3.39844	0.047917	-4.38332	0.00143592
XLOC_075795	TSPAN7	40.9181	1.94197	0.0474599	-4.39715	0.00910616
XLOC_010372	ZMYM5	41.2321	1.94197	0.0470985	-4.40818	0.00874915
XLOC_046074	SNX25	203.114	9.54314	0.0469843	-4.41168	2.01e-05
XLOC_067147	ZNF462	47.1043	2.21006	0.0469185	-4.4137	0.00429682
XLOC_047526	NRG3	72.5094	3.39844	0.046869	-4.41522	0.00125298
XLOC_037607	PTPRG	75.6182	3.49985	0.0462832	-4.43337	0.000370646
XLOC_070196	CUFF.86330.1	1941.52	89.3305	0.0460105	-4.44189	4.13e-07
XLOC_062839	ELL	42.3938	1.94197	0.0458078	-4.44826	0.00751651
XLOC_056938	LRP6	42.7078	1.94197	0.045471	-4.45891	0.00722507
XLOC_003846	MTHFD1	43.8701	1.99267	0.0454221	-4.46046	0.00381759
XLOC_024807	ZNF235	129.411	5.8766	0.0454103	-4.46084	8.88e-05
XLOC_048692	TNFRSF10A	85.6041	3.88393	0.0453709	-4.46209	0.000605178
XLOC_015258	RIMS2	102.216	4.63752	0.0453697	-4.46213	0.000253539
XLOC_070379	LCA5	32.2506	1.45648	0.0451612	-4.46877	0.0169306
XLOC_053765	TMEM140	164.693	7.38378	0.0448337	-4.47927	2.61e-05
XLOC_043484	AUTS2	492.413	21.9992	0.0446764	-4.48434	1.32e-06
XLOC_035128	SCFD1	553.285	24.6441	0.0445414	-4.48871	1.1e-06
XLOC_010680	TMTC4	33.8524	1.50718	0.0445221	-4.48933	0.00778951
XLOC_007726	FANCL	196.974	8.72427	0.0442916	-4.49682	5.45e-06
XLOC_037313	WNT5A	773.654	33.9844	0.0439272	-4.50874	7.95e-07
XLOC_017197	QSER1	22.1392	0.970984	0.0438582	-4.51101	0.0462561
XLOC_039320	TFAP2B	443.611	19.4197	0.0437763	-4.51371	2.31e-06
XLOC_016848	SESN3	22.3748	0.970984	0.0433963	-4.52628	0.0451531
XLOC_057272	SCN8A	100.74	4.36943	0.0433733	-4.52705	0.00027889
XLOC_000564	USP25	44.8433	1.94197	0.0433056	-4.5293	0.00568791
XLOC_044783	FANK1	22.4844	0.970984	0.0431848	-4.53333	0.0429834
XLOC_021824	KIAA0922	33.7581	1.45648	0.0431445	-4.53468	0.0140978
XLOC_030630	ORC2	34.9982	1.50718	0.0430644	-4.53736	0.00641295
XLOC_070301	SYNE1	116.552	5.00703	0.0429597	-4.54087	3.88e-05
XLOC_000509	PLCL2	133.07	5.65921	0.0425282	-4.55544	4.96e-05
XLOC_023814	LOC100849683	22.8455	0.970984	0.0425021	-4.55632	0.0406431
XLOC_029988	STK39	45.8012	1.94197	0.0423999	-4.55979	0.0051334
XLOC_050965	CCDC18	23.0028	0.970984	0.0422116	-4.56622	0.0407495
XLOC_030020	WDSUB1	116.018	4.85492	0.0418463	-4.57876	0.000145721
XLOC_067548	LOC530653	29.7699	1.23908	0.041622	-4.58651	0.0141594
XLOC_050898	FAM40A	47.2774	1.94197	0.041076	-4.60556	0.00446162
XLOC_007177	GTF2A1L	24.0231	0.970984	0.0404187	-4.62883	0.0340525
XLOC_033618	PIK3R1	105.498	4.25344	0.0403178	-4.63244	5.2e-05
XLOC_048499	DDX25	36.3018	1.45648	0.0401212	-4.63949	0.0102289
XLOC_014953	FAM164A	72.6508	2.91295	0.0400952	-4.64043	0.000832737
XLOC_010316	SOHLH2	24.2429	0.970984	0.0400523	-4.64197	0.0326878
XLOC_046190	CUFF.57645.1	230.655	9.22434	0.039992	-4.64415	9.65e-06
XLOC_063773	UHRF1	532.2	21.1442	0.0397299	-4.65363	8.03e-07
XLOC_039957	LOC100335881	638.766	25.347	0.0396812	-4.6554	4.42e-07
XLOC_043540	PILRA	950.587	37.6072	0.0395621	-4.65974	6.61e-08
XLOC_004217	RPAP1	24.5886	0.970984	0.0394891	-4.6624	0.0321404
XLOC_053917	INSIG1	49.4754	1.94197	0.0392512	-4.67112	0.00341385
XLOC_064132	SOX30	24.8709	0.970984	0.039041	-4.67887	0.0295513
XLOC_000351	PLCH1	31.7481	1.23908	0.0390285	-4.67933	0.0104979
XLOC_043002	TMEM159	49.9933	1.94197	0.0388446	-4.68614	0.00314376
XLOC_000134	KIAA1524	82.1025	3.18105	0.0387448	-4.68985	0.000346345
XLOC_030845	PAQR7	50.2443	1.94197	0.0386505	-4.69337	0.00299766
XLOC_057602	LRMP	39.1283	1.50718	0.0385189	-4.69829	0.00387821
XLOC_046080	FAM149A	89.6236	3.39844	0.0379191	-4.72093	0.000296703
XLOC_035213	CUFF.44543.1	708.757	26.8611	0.0378989	-4.7217	5.19e-06
XLOC_014948	EYA1	153.842	5.8259	0.0378695	-4.72282	3.13e-05
XLOC_050083	RFX5	20.1292	0.753589	0.0374377	-4.73937	0.0349574
XLOC_050237	EXTL2	25.986	0.970984	0.0373656	-4.74214	0.025896
XLOC_007664	SLC8A1	39.1596	1.45648	0.0371933	-4.74881	0.00714709
XLOC_019374	KCTD3	1454.6	54.0417	0.0371524	-4.7504	8.96e-08
XLOC_000598	CBLB	80.3287	2.96365	0.0368941	-4.76047	0.000251721
XLOC_033495	NADKD1	61.33	2.26077	0.0368624	-4.76171	0.000497138
XLOC_047436	ZP4	210.824	7.76787	0.0368452	-4.76238	9.14e-06
XLOC_050980	LRRC8B	39.6308	1.45648	0.0367511	-4.76607	0.0068706
XLOC_024097	CUFF.31056.1	132.253	4.85492	0.0367093	-4.76771	5.35e-05
XLOC_024476	ADAMTS18	61.392	2.21006	0.0359992	-4.79589	0.001198
XLOC_030898	PADI6	26.991	0.970984	0.0359743	-4.79689	0.0225588
XLOC_043395	ZP2	319.368	11.4851	0.035962	-4.79738	1.28e-06
XLOC_017746	KIF18A	76.3717	2.74626	0.0359591	-4.7975	0.000200196
XLOC_044956	LOC100850943	54.5778	1.94197	0.0355817	-4.81272	0.00184535
XLOC_000143	ABHD10	41.0748	1.45648	0.0354591	-4.8177	0.00543745
XLOC_033496	LMBRD2	27.6815	0.970984	0.035077	-4.83333	0.0195782
XLOC_039428	ZNF323	27.7133	0.970984	0.0350368	-4.83499	0.0202302
XLOC_057611	PDE3A	27.7599	0.970984	0.0349779	-4.83741	0.0190864
XLOC_003741	ZNF280D	35.6892	1.23908	0.0347186	-4.84815	0.00605756
XLOC_046109	CUFF.56926.1	546.218	18.9342	0.0346641	-4.85041	3.26e-07
XLOC_057384	SRGAP1	101.683	3.49985	0.0344194	-4.86064	4.17e-05
XLOC_050136	NOTCH2	56.4781	1.94197	0.0343844	-4.8621	0.00156821
XLOC_004379	PRKCH	3639.38	125.061	0.0343633	-4.86299	2.16e-08
XLOC_021727	TTC28	94.0513	3.23175	0.0343616	-4.86306	7.58e-05
XLOC_004374	SIX1	85.5258	2.91295	0.0340593	-4.87581	0.000269879
XLOC_030080	INSIG2	57.4826	1.94197	0.0337835	-4.88754	0.00136289
XLOC_000818	MLF1	43.1791	1.45648	0.0337311	-4.88978	0.00428656
XLOC_075428	TRO	72.0372	2.42746	0.0336973	-4.89122	0.0180253
XLOC_012711	SVIL	139.084	4.63752	0.0333433	-4.90646	2.53e-05
XLOC_019731	CUFF.24201.1	72.9643	2.42746	0.0332691	-4.90967	0.000491091
XLOC_021561	SPATA5	29.3304	0.970984	0.033105	-4.9168	0.0157361
XLOC_060359	STX18	525.129	17.3617	0.0330618	-4.91869	0.000527966
XLOC_010492	EPSTI1	58.9271	1.94197	0.0329554	-4.92334	0.00116639
XLOC_044983	ACADSB	29.4712	0.970984	0.0329468	-4.92372	0.0147275
XLOC_044781	C26H10orf137	90.3617	2.96365	0.0327977	-4.93026	0.000105648
XLOC_010256	LACC1	44.4663	1.45648	0.0327546	-4.93216	0.00356789
XLOC_057666	GDF3	29.7227	0.970984	0.032668	-4.93598	0.0146097
XLOC_030002	COBLL1	38.1858	1.23908	0.0324487	-4.9457	0.00433539
XLOC_004318	GALK2	30.131	0.970984	0.0322254	-4.95566	0.0137857
XLOC_014896	HAS2	288.687	9.22434	0.0319527	-4.96792	1.41e-06
XLOC_030616	C2H2orf66	61.0006	1.94197	0.0318352	-4.97323	0.00101215
XLOC_017524	AMPD3	23.8976	0.753589	0.031534	-4.98695	0.0187719
XLOC_070329	PNLDC1	119.3	3.66654	0.0307337	-5.02403	3.59e-05
XLOC_056784	ELK3	47.701	1.45648	0.0305334	-5.03347	0.00246767
XLOC_060509	HERC3	63.7636	1.94197	0.0304557	-5.03714	0.000732546
XLOC_067324	LOC100852295	31.9054	0.970984	0.0304332	-5.03821	0.0107968
XLOC_010329	FRY	24.8868	0.753589	0.0302807	-5.04546	0.0158049
XLOC_057189	CUFF.69365.2	32.1092	0.970984	0.03024	-5.0474	0.010227
XLOC_060237	ATP10D	64.4075	1.94197	0.0301513	-5.05164	0.000692407
XLOC_017789	ACCSL	63539.9	1914.13	0.0301248	-5.0529	5.57e-09
XLOC_070596	TFB1M	1321.89	38.8824	0.0294143	-5.08734	2.09e-09
XLOC_050785	TUFT1	934.293	27.2744	0.0291925	-5.09826	1.33e-08
XLOC_047463	ATOH7	33.3027	0.970984	0.0291563	-5.10005	0.00879689
XLOC_042959	NUBP1	681.864	19.6878	0.0288735	-5.11411	5.65e-08
XLOC_023809	IRF8	117.839	3.39844	0.0288397	-5.1158	3.75e-05
XLOC_016988	LOC100295762	118.058	3.39844	0.0287862	-5.11848	3.57e-05
XLOC_007609	MTHFD2	33.9466	0.970984	0.0286033	-5.12768	0.00812625
XLOC_019914	RGS16	145.804	4.15203	0.0284768	-5.13407	1.09e-05
XLOC_064060	NR3C1	34.2135	0.970984	0.0283801	-5.13897	0.00778625
XLOC_064131	ADAM19	34.6371	0.970984	0.028033	-5.15673	0.00710826
XLOC_027455	ZNF750	69.6983	1.94197	0.0278625	-5.16553	0.000391659
XLOC_049994	RIT1	54.4681	1.50718	0.0276708	-5.17549	0.000525172
XLOC_060557	BEND4	35.1714	0.970984	0.0276072	-5.17881	0.00686644
XLOC_057364	MDM2	72.8701	1.99267	0.0273455	-5.19255	0.000147045
XLOC_007813	GFPT1	90.3617	2.42746	0.0268638	-5.21819	0.000108703
XLOC_007709	CUFF.10144.3	36.1763	0.970984	0.0268403	-5.21946	0.00603386
XLOC_000195	KALRN	64.4234	1.72457	0.0267694	-5.22327	0.000376286
XLOC_060527	PPARGC1A	73.1846	1.94197	0.0265352	-5.23595	0.000290656
XLOC_017534	TUB	28.4826	0.753589	0.0264579	-5.24016	0.00903194
XLOC_047257	LOC616014	18.5433	0.485492	0.0261815	-5.25531	0.0473944
XLOC_000621	WDR52	18.763	0.485492	0.0258749	-5.2723	0.0452472
XLOC_047417	SIPA1L2	18.826	0.485492	0.0257883	-5.27714	0.0457718
XLOC_024554	CUFF.29713.2	18.9044	0.485492	0.0256814	-5.28313	0.0444619
XLOC_017501	INSC	19.1713	0.485492	0.0253239	-5.30336	0.0422067
XLOC_024540	NETO2	96.0931	2.42746	0.0252615	-5.30691	6.95e-05
XLOC_030031	GALNT13	19.2502	0.485492	0.0252201	-5.30928	0.043468
XLOC_027835	SLC16A11	58.0481	1.45648	0.0250908	-5.3167	0.000738662
XLOC_030455	PLEKHA3	38.7985	0.970984	0.0250263	-5.32041	0.00419888
XLOC_070469	PRDM13	58.8954	1.45648	0.0247299	-5.3376	0.00476247
XLOC_000762	PEX5L	8952.38	219.478	0.0245162	-5.35012	1.38e-09
XLOC_010276	RB1	20.0979	0.485492	0.0241563	-5.37146	0.0369612
XLOC_070212	SNX14	20.145	0.485492	0.0240998	-5.37483	0.0367508
XLOC_041392	NEDD4L	40.306	0.970984	0.0240903	-5.3754	0.00347849
XLOC_043153	ZCWPW1	40.4786	0.970984	0.0239876	-5.38157	0.00336804
XLOC_070363	OOEP	20.3648	0.485492	0.0238398	-5.39049	0.0350953
XLOC_050217	SORT1	20.5062	0.485492	0.0236754	-5.40047	0.0344998
XLOC_067289	C8H9orf93	20.5533	0.485492	0.0236211	-5.40378	0.0343041
XLOC_044945	DCLRE1A	103.017	2.42746	0.0235637	-5.40729	3.9e-05
XLOC_041373	MAPK4	291.434	6.79688	0.0233222	-5.42215	2.62e-07
XLOC_022085	LOC100850383	53.2121	1.23908	0.0232857	-5.42441	0.00063115
XLOC_075548	CUFF.87978.1	32.5175	0.753589	0.0231749	-5.43129	0.00458156
XLOC_053554	CUFF.66049.1	192.971	4.36943	0.0226429	-5.4648	1.5e-06
XLOC_015216	PEX2	107.649	2.42746	0.0225497	-5.47074	2.77e-05
XLOC_066825	LOC100335177	129.945	2.91295	0.0224167	-5.47928	1.05e-05
XLOC_060599	CUFF.75291.1	825.098	18.3327	0.0222188	-5.49207	4.54e-09
XLOC_070093	LCA5	44.1369	0.970984	0.0219993	-5.5064	0.00206108
XLOC_037581	CHL1	125.658	2.69556	0.0214515	-5.54278	7.33e-06
XLOC_019421	ATP1B1	539.752	11.4198	0.0211575	-5.56268	3.23e-09
XLOC_057268	NR4A1	23.0653	0.485492	0.0210486	-5.57013	0.0217886
XLOC_007125	LTBP1	36.2547	0.753589	0.020786	-5.58825	0.00267645
XLOC_012201	LOC100849445	23.4735	0.485492	0.0206825	-5.59544	0.0203719
XLOC_044733	TDRD1	70.4841	1.45648	0.0206639	-5.59674	0.000203567
XLOC_057591	PPFIBP1	47.5279	0.970984	0.0204297	-5.61318	0.00127016
XLOC_075444	SRPX	71.6612	1.45648	0.0203245	-5.62064	0.000173919
XLOC_075500	PRPS2	49.7105	0.970984	0.0195328	-5.67796	0.000975806
XLOC_004306	DMXL2	238.881	4.63752	0.0194136	-5.68679	2.01e-07
XLOC_019905	FAM163A	330.325	6.31139	0.0191066	-5.70978	5.43e-08
XLOC_053640	CUFF.66953.1	197.287	3.71724	0.0188418	-5.72992	3.6e-07
XLOC_033665	ITGA2	66.2443	1.23908	0.0187047	-5.74045	0.000140553
XLOC_067095	C8H9orf102	25.9701	0.485492	0.0186942	-5.74126	0.0135999
XLOC_053611	LOC527805	26.0485	0.485492	0.018638	-5.74561	0.0132348
XLOC_075584	CD99L2	225.281	4.15203	0.0184305	-5.76176	0.00656162
XLOC_003412	C10H5orf13	52.7102	0.970984	0.0184212	-5.76249	0.000713992
XLOC_000217	CUFF.1578.1	186.862	3.39844	0.0181869	-5.78096	6.99e-07
XLOC_007337	ADCY3	463.979	8.35477	0.0180068	-5.79532	5.07e-09
XLOC_043098	CUFF.53806.7	55.2375	0.970984	0.0175783	-5.83006	0.000500561
XLOC_025062	ZIM2	27.9013	0.485492	0.0174004	-5.84474	0.00976801
XLOC_041368	MYO5B	478.358	8.18808	0.0171171	-5.86842	1.55e-09
XLOC_010375	CENPJ	28.6865	0.485492	0.016924	-5.88478	0.0087725
XLOC_060476	TET2	131.468	2.21006	0.0168107	-5.89448	2.54e-06
XLOC_066915	CUFF.82184.9	29.2515	0.485492	0.0165972	-5.91292	0.00780452
XLOC_021695	ACADS	29.4717	0.485492	0.0164731	-5.92374	0.00788624
XLOC_039640	BTBD9	29.7227	0.485492	0.016334	-5.93598	0.00739856
XLOC_029978	CYBRD1	4792.99	77.6787	0.0162067	-5.94726	6.77e-05
XLOC_066897	KDM4C	30.9162	0.485492	0.0157035	-5.99277	0.00625026
XLOC_033578	C20H5orf47	64.0617	0.970984	0.015157	-6.04387	0.00018088
XLOC_043503	FKBP6	33.1142	0.485492	0.0146611	-6.09186	0.00434477
XLOC_010385	LOC616167	66.2756	0.970984	0.0146507	-6.09289	0.000141155
XLOC_060252	KIT	134.028	1.94197	0.0144892	-6.10888	2.32e-06
XLOC_012849	PHACTR3	67.0921	0.970984	0.0144724	-6.11055	0.000129316
XLOC_012240	CUFF.16006.1	33.7264	0.485492	0.014395	-6.11829	0.00386325
XLOC_070446	CEP57L1	33.9779	0.485492	0.0142885	-6.129	0.00382265
XLOC_044722	TECTB	33.9932	0.485492	0.014282	-6.12966	0.00369047
XLOC_060376	CUFF.76141.2	34.0409	0.485492	0.014262	-6.13168	0.0038625
XLOC_039222	CUFF.48123.9	34.2919	0.485492	0.0141576	-6.14228	0.00363282
XLOC_047441	FAM13C	242.304	3.39844	0.0140255	-6.1558	6.08e-08
XLOC_000787	GPR160	34.653	0.485492	0.0140101	-6.15739	0.00343547
XLOC_000152	BOC	376.869	5.22442	0.0138627	-6.17265	4.53e-09
XLOC_054266	WEE2	5623.55	77.7725	0.0138298	-6.17608	4.78e-12
XLOC_063111	CUFF.77583.2	35.2026	0.485492	0.0137914	-6.18009	0.00318447
XLOC_000677	LRCH3	35.3127	0.485492	0.0137484	-6.1846	0.00320149
XLOC_056901	CASC1	56.8705	0.753589	0.013251	-6.23776	0.000157206
XLOC_012576	CUFF.17805.3	183.582	2.42746	0.0132228	-6.24083	2.51e-07
XLOC_070123	CUFF.85547.4	36.8832	0.485492	0.0131629	-6.24737	0.0158359
XLOC_030066	ZRANB3	74.5819	0.970984	0.013019	-6.26324	5.96e-05
XLOC_017712	PGM2L1	38.6253	0.485492	0.0125693	-6.31396	0.00188086
XLOC_070548	KIAA1244	118.154	1.45648	0.0123269	-6.34204	3.18e-06
XLOC_035479	CUFF.43828.2	39.5207	0.485492	0.0122845	-6.34702	0.00171506
XLOC_025039	CUFF.31976.1	61.832	0.753589	0.0121877	-6.35843	8.45e-05
XLOC_017260	PTPRJ	62.0364	0.753589	0.0121475	-6.36319	8.42e-05
XLOC_053794	AGK	82.2439	0.970984	0.0118061	-6.40432	2.69e-05
XLOC_039617	CUFF.48125.1	2683.29	30.2526	0.0112744	-6.4708	4.24e-12
XLOC_044607	CEP55	44.1211	0.485492	0.0110036	-6.50588	0.000876216
XLOC_017439	DSCAML1	44.6866	0.485492	0.0108644	-6.52425	0.000829125
XLOC_012208	MGC152301	45.0164	0.485492	0.0107848	-6.53486	0.000803057
XLOC_067007	TDRD7	45.5184	0.485492	0.0106658	-6.55086	0.000717878
XLOC_003454	CUFF.4525.1	286.328	3.01436	0.0105276	-6.56968	5.03e-05
XLOC_063093	KIF3A	46.5701	0.485492	0.010425	-6.58381	0.000600398
XLOC_004321	FBN1	47.073	0.485492	0.0103136	-6.59931	0.000589892
XLOC_025013	NLRP9	141.328	1.45648	0.0103056	-6.60043	5.88e-07
XLOC_051006	PRKACB	141.769	1.45648	0.0102736	-6.60491	5.98e-07
XLOC_030223	MOGAT1	47.6698	0.485492	0.0101845	-6.61748	0.000548753
XLOC_054000	CUFF.65759.1	374.411	3.76795	0.0100637	-6.6347	0.00168062
XLOC_024593	CUFF.30071.2	50.841	0.485492	0.00954921	-6.7104	0.000344839
XLOC_000215	CUFF.1574.2	51.7205	0.485492	0.00938683	-6.73515	0.000313289
XLOC_063498	LNPEP	54.8134	0.485492	0.00885718	-6.81894	0.000204493
XLOC_056509	LOC100851264	124.669	0.970984	0.00778846	-7.00445	7.3e-07
XLOC_035383	LOC100849096	441.037	3.39844	0.00770557	-7.01988	1.56e-10
XLOC_056703	GRIP1	98.1031	0.753589	0.00768161	-7.02438	2.01e-06
XLOC_039490	LRRC16A	331.018	2.42746	0.00733332	-7.09132	7e-10
XLOC_047369	NRG3	1848.59	13.1083	0.00709097	-7.1398	4e-13
XLOC_007921	CUFF.11708.1	249.134	1.50718	0.00604967	-7.36893	6.75e-10
XLOC_017553	LOC782386	174.507	0.970984	0.00556415	-7.48962	2.94e-08
XLOC_014815	GPAA1	163.421	0.753589	0.00461134	-7.7606	1.43e-08
XLOC_047253	LOC614741	253.702	0.970984	0.00382726	-8.02947	8.17e-08
XLOC_014926	CUFF.19165.1	655.17	1.94197	0.00296407	-8.39821	2.22e-13
XLOC_030176	CUFF.38879.1	238.834	0.485492	0.00203276	-8.94235	2.61e-10
XLOC_012691	DCLRE1C	287.289	0.485492	0.00168991	-9.20884	3.56e-11
XLOC_037252	CHL1	1821	2.96365	0.00162749	-9.26314	1.91e-17
XLOC_000103	LOC100850053	78.9154	0	﹣Inf	NA	2.65e-06
XLOC_000356	CUFF.2816.1	20.1604	0	﹣Inf	NA	0.0144086
XLOC_000569	ROBO1	18.261	0	﹣Inf	NA	0.0223487
XLOC_000587	CPOX	14.8849	0	﹣Inf	NA	0.0431904
XLOC_000604	TRAT1	28.6235	0	﹣Inf	NA	0.00295306
XLOC_000607	CUFF.1030.4	15.7014	0	﹣Inf	NA	0.0365043
XLOC_000723	KNG1	129.034	0	﹣Inf	NA	2.43e-08
XLOC_000732	VPS8	29.4871	0	﹣Inf	NA	0.00254458
XLOC_000869	ZBTB38	15.2461	0	﹣Inf	NA	0.0399926
XLOC_000992	DAZL	91.3201	0	﹣Inf	NA	7.44e-07
XLOC_003742	MNS1	86.8289	0	﹣Inf	NA	1.13e-06
XLOC_003743	RFX7	47.1827	0	﹣Inf	NA	0.000148211
XLOC_003769	TMOD2	18.2293	0	﹣Inf	NA	0.0215685
XLOC_004027	LOC100849502	15.1989	0	﹣Inf	NA	0.0402893
XLOC_004179	C10H15orf55	30.8691	0	﹣Inf	NA	0.00205436
XLOC_004297	TEX9	235.506	0	﹣Inf	NA	4.24e-11
XLOC_004300	UNC13C	29.6285	0	﹣Inf	NA	0.00249802
XLOC_004310	GNB5	25.5148	0	﹣Inf	NA	0.00527826
XLOC_004323	SLC12A1	42.3149	0	﹣Inf	NA	0.000299736
XLOC_004370	C10H14orf38	43.4772	0	﹣Inf	NA	0.000259094
XLOC_007073	FHL2	28.2783	0	﹣Inf	NA	0.00320319
XLOC_007143	TMEM178	23.6774	0	﹣Inf	NA	0.0176919
XLOC_007198	REL	14.3824	0	﹣Inf	NA	0.0477174
XLOC_007340	ITSN2	23.6149	0	﹣Inf	NA	0.00753723
XLOC_007349	APOB	23.4576	0	﹣Inf	NA	0.00756623
XLOC_007560	ASTL	39.2062	0	﹣Inf	NA	0.000494159
XLOC_007576	MGAT4A	23.8976	0	﹣Inf	NA	0.00724496
XLOC_007675	ABCG5	24.1804	0	﹣Inf	NA	0.0069664
XLOC_007699	NRXN1	16.7536	0	﹣Inf	NA	0.0298114
XLOC_007918	LOC536267	49.0984	0	﹣Inf	NA	0.000113946
XLOC_007919	LOC536267	376.158	0	﹣Inf	NA	2.32e-13
XLOC_010327	LOC100852088	19.2497	0	﹣Inf	NA	0.0204044
XLOC_010339	LOC100852237	17.9312	0	﹣Inf	NA	0.0234735
XLOC_012441	TTLL9	32.6747	0	﹣Inf	NA	0.00149705
XLOC_012525	LOC100850528	32.7531	0	﹣Inf	NA	0.00145688
XLOC_012659	NEBL	14.0997	0	﹣Inf	NA	0.0499254
XLOC_012677	CUFF.15954.1	125.344	0	﹣Inf	NA	3.29e-08
XLOC_012901	SUN5	2442.83	0	﹣Inf	NA	0.0210621
XLOC_012921	LOC100849893	21.8723	0	﹣Inf	NA	0.010816
XLOC_012958	SERINC3	22.343	0	﹣Inf	NA	0.00954791
XLOC_014920	FAM110B	15.9058	0	﹣Inf	NA	0.0361154
XLOC_015021	CUFF.20186.1	138.785	0	﹣Inf	NA	1.17e-08
XLOC_015113	DENND3	16.4867	0	﹣Inf	NA	0.0316949
XLOC_015234	CUFF.19636.1	16.3766	0	﹣Inf	NA	0.0315849
XLOC_016867	LOC100294918	16.6122	0	﹣Inf	NA	0.0304614
XLOC_017108	LOC782175	38.2488	0	﹣Inf	NA	0.000600147
XLOC_017338	FAM111B	18.826	0	﹣Inf	NA	0.0193394
XLOC_017360	MS4A1	15.5601	0	﹣Inf	NA	0.0373178
XLOC_019693	CUFF.23900.1	37.7305	0	﹣Inf	NA	0.000637832
XLOC_019698	GPATCH2	28.5139	0	﹣Inf	NA	0.00310523
XLOC_019760	MYOC	14.6339	0	﹣Inf	NA	0.0468295
XLOC_019974	DENND1B	78.1932	0	﹣Inf	NA	2.87e-06
XLOC_021527	CLGN	18.6375	0	﹣Inf	NA	0.0198921
XLOC_021818	RBM46	25.797	0	﹣Inf	NA	0.0302241
XLOC_021868	CUFF.26449.1	17.7268	0	﹣Inf	NA	0.0237335
XLOC_021893	SLC25A31	22.2175	0	﹣Inf	NA	0.0099061
XLOC_022071	PIWIL3	16.0467	0	﹣Inf	NA	0.0332471
XLOC_023867	CUFF.29726.2	29.9901	0	﹣Inf	NA	0.00249757
XLOC_024911	AKT1S1	23.9135	0	﹣Inf	NA	0.00736893
XLOC_027129	NLRP1	19.1088	0	﹣Inf	NA	0.0185457
XLOC_027159	SLC2A4	14.9008	0	﹣Inf	NA	0.0439831
XLOC_027800	P2RX1	16.0784	0	﹣Inf	NA	0.0344421
XLOC_027914	SLC47A1	16.5338	0	﹣Inf	NA	0.0314686
XLOC_028144	CUFF.35167.1	29.0948	0	﹣Inf	NA	0.00277541
XLOC_029931	FRZB	33.962	0	﹣Inf	NA	0.00117029
XLOC_029971	RAPGEF4	36.537	0	﹣Inf	NA	0.000760166
XLOC_030045	CUFF.37635.1	68.1283	0	﹣Inf	NA	9.09e-06
XLOC_030507	NOSTRIN	15.2461	0	﹣Inf	NA	0.0399926
XLOC_030632	LOC100852045	70.4196	0	﹣Inf	NA	0.0240834
XLOC_033414	CUFF.40811.1	116.442	0	﹣Inf	NA	7.11e-08
XLOC_033433	CUFF.41037.1	25.2791	0	﹣Inf	NA	0.0054522
XLOC_033646	RAB3C	26.8968	0	﹣Inf	NA	0.00421882
XLOC_035183	UTP14A	55.3948	0	﹣Inf	NA	4.76e-05
XLOC_035395	TM6SF1	30.4296	0	﹣Inf	NA	0.00225272
XLOC_035520	LCMT2	25.672	0	﹣Inf	NA	0.00526339
XLOC_037193	LOC100851994	18.2139	0	﹣Inf	NA	0.0225052
XLOC_039250	CUFF.48213.1	42.5034	0	﹣Inf	NA	0.000293433
XLOC_039885	NRSN1	31.1831	0	﹣Inf	NA	0.00193895
XLOC_039906	RNF144B	23.5206	0	﹣Inf	NA	0.00763784
XLOC_041296	GREB1L	44.6543	0	﹣Inf	NA	0.00160125
XLOC_041318	CUFF.51332.1	70.2638	0	﹣Inf	NA	7.09e-06
XLOC_041386	RAB27B	19.9407	0	﹣Inf	NA	0.0151684
XLOC_041463	CUFF.50788.1	75.5234	0	﹣Inf	NA	3.74e-06
XLOC_041521	CUFF.51329.3	45.3771	0	﹣Inf	NA	0.000194455
XLOC_043154	PVRIG	14.8849	0	﹣Inf	NA	0.0431904
XLOC_043232	CUFF.52339.1	70.2316	0	﹣Inf	NA	0.0011932
XLOC_043317	LOC521021	161.787	0	﹣Inf	NA	2.35e-09
XLOC_044609	PDE6C	38.8138	0	﹣Inf	NA	0.000534458
XLOC_044716	LOC785923	14.2569	0	﹣Inf	NA	0.049679
XLOC_044898	C26H10orf76	21.6997	0	﹣Inf	NA	0.0113061
XLOC_044969	RGS10	28.5134	0	﹣Inf	NA	0.0117152
XLOC_046062	ODZ3	17.5701	0	﹣Inf	NA	0.0252907
XLOC_047455	RTKN2	14.4454	0	﹣Inf	NA	0.0482273
XLOC_048398	CUFF.59335.1	17.2402	0	﹣Inf	NA	0.0265853
XLOC_048765	ANO5	14.8537	0	﹣Inf	NA	0.0443068
XLOC_049883	CUFF.60819.7	32.6594	0	﹣Inf	NA	0.00155429
XLOC_050371	OMA1	14.2882	0	﹣Inf	NA	0.0484393
XLOC_050375	DAB1	24.1963	0	﹣Inf	NA	0.0124438
XLOC_050979	LRRC8C	16.1097	0	﹣Inf	NA	0.0335811
XLOC_050996	LOC100851518	38.5311	0	﹣Inf	NA	0.000552457
XLOC_051027	CTH	30.5551	0	﹣Inf	NA	0.00217712
XLOC_051066	PRKAA2	18.0567	0	﹣Inf	NA	0.0225772
XLOC_053456	C4H7orf57	20.3018	0	﹣Inf	NA	0.0141106
XLOC_053574	CUFF.66429.4	14.8537	0	﹣Inf	NA	0.0443068
XLOC_053744	LOC529423	27.9643	0	﹣Inf	NA	0.0034001
XLOC_053862	LOC787740	23.1908	0	﹣Inf	NA	0.00800313
XLOC_053962	SLC25A13	17.1147	0	﹣Inf	NA	0.0276491
XLOC_053978	THSD7A	50.8415	0	﹣Inf	NA	9.1e-05
XLOC_053999	TMEM196	14.5079	0	﹣Inf	NA	0.0458524
XLOC_054031	CCDC146	15.6702	0	﹣Inf	NA	0.0374429
XLOC_054104	FKBP9	43.4777	0	﹣Inf	NA	0.000271984
XLOC_054196	GRM8	20.0979	0	﹣Inf	NA	0.0151105
XLOC_056487	NAV3	20.6475	0	﹣Inf	NA	0.0136777
XLOC_056705	WIF1	17.1459	0	﹣Inf	NA	0.0269704
XLOC_056717	LRIG3	53.1809	0	﹣Inf	NA	6.47e-05
XLOC_056722	CYP27B1	22.5787	0	﹣Inf	NA	0.00923238
XLOC_056796	ANKS1B	93.1877	0	﹣Inf	NA	5.81e-07
XLOC_056805	ANO4	28.5769	0	﹣Inf	NA	0.00313689
XLOC_056918	EPS8	17.4758	0	﹣Inf	NA	0.0256524
XLOC_057682	KCNA5	26.4414	0	﹣Inf	NA	0.00456891
XLOC_057795	SMC1B	36.3802	0	﹣Inf	NA	0.000800914
XLOC_060122	TBCK	18.1663	0	﹣Inf	NA	0.0213621
XLOC_060265	CUFF.75090.1	28.0739	0	﹣Inf	NA	0.00323349
XLOC_060472	NPNT	37.2592	0	﹣Inf	NA	0.00067456
XLOC_060709	LOC100850792	32.5959	0	﹣Inf	NA	0.00146084
XLOC_063406	GLRA1	14.8378	0	﹣Inf	NA	0.0435122
XLOC_063492	FAM81B	68.8035	0	﹣Inf	NA	8.35e-06
XLOC_064063	PRELID2	65.5846	0	﹣Inf	NA	1.23e-05
XLOC_064114	CUFF.79353.4	26.488	0	﹣Inf	NA	0.00429877
XLOC_064176	CETN3	20.1604	0	﹣Inf	NA	0.0144086
XLOC_066870	PTPLAD2	22.2175	0	﹣Inf	NA	0.0099061
XLOC_066910	GLIS3	14.2411	0	﹣Inf	NA	0.0488054
XLOC_066941	CUFF.82323.1	24.9964	0	﹣Inf	NA	0.0056702
XLOC_067139	FSD1L	21.7622	0	﹣Inf	NA	0.010777
XLOC_067204	CUFF.80858.1	56.7926	0	﹣Inf	NA	4.1e-05
XLOC_067213	SCRG1	16.4396	0	﹣Inf	NA	0.0319232
XLOC_067315	VLDLR	23.5678	0	﹣Inf	NA	0.00758733
XLOC_067602	WDR31	23.3168	0	﹣Inf	NA	0.00816261
XLOC_070390	ME1	21.6208	0	﹣Inf	NA	0.0109988
XLOC_075367	SLC7A3	47.5125	0	﹣Inf	NA	0.000143117
XLOC_075497	GPM6B	18.1038	0	﹣Inf	NA	0.0224178
XLOC_075570	MCF2	38.798	0	﹣Inf	NA	0.000526788
XLOC_075626	DIAPH2	22.3589	0	﹣Inf	NA	0.0097087
XLOC_075632	XKRX	16.4708	0	﹣Inf	NA	0.0311294
XLOC_075633	ARL13A	14.8849	0	﹣Inf	NA	0.0431904

## Sheet: Up-regulated
Table S4. Differentially expressed genes between the 4- and 8-cell embryos.
Spreadsheet 3. Genes up-regulated.
ID	Gene Name	4-cell	8-cell	Fold Change	log2 of Fold Change	P Value
XLOC_000132	DPPA2	0	24.4628	Inf	Inf	0.00262792
XLOC_000178	ARGFX	0	125.785	Inf	Inf	0.000156374
XLOC_000378	WWTR1	0	39.3172	Inf	Inf	0.000466898
XLOC_003409	MCC	0	27.6439	Inf	Inf	0.00128282
XLOC_003410	REEP5	0	52.4692	Inf	Inf	0.00934573
XLOC_003578	CUFF.5209.1	0	34.9915	Inf	Inf	0.00152438
XLOC_003943	SPATA7	0	24.5642	Inf	Inf	0.00296573
XLOC_003968	LOC100852236	0	17.7312	Inf	Inf	0.0110086
XLOC_004138	PNP	0	27.2237	Inf	Inf	0.00111727
XLOC_004325	SLC24A5	0	13.1951	Inf	Inf	0.0422284
XLOC_004337	DUOXA2	0	16.1226	Inf	Inf	0.0173985
XLOC_007138	GALM	0	26.4916	Inf	Inf	0.034229
XLOC_007260	COMMD1	0	25.854	Inf	Inf	0.00242644
XLOC_007426	NEK6	0	12.2894	Inf	Inf	0.0409764
XLOC_007451	C11H9orf117	0	32.1147	Inf	Inf	0.000534452
XLOC_007541	CUFF.12575.2	0	127.133	Inf	Inf	1.71e-09
XLOC_007562	STARD7	0	58.7223	Inf	Inf	6.65e-06
XLOC_008024	FAM78A	0	14.0647	Inf	Inf	0.0281987
XLOC_010451	RAB20	0	48.0776	Inf	Inf	0.0475593
XLOC_010511	LOC100296890	0	97.6846	Inf	Inf	4.25e-08
XLOC_010537	CUFF.13210.1	0	157.965	Inf	Inf	2.26e-10
XLOC_010571	C12H13orf33	0	13.1951	Inf	Inf	0.0422284
XLOC_012179	LOC100337293	0	12.5068	Inf	Inf	0.0371386
XLOC_012270	POLR3F	0	38.7449	Inf	Inf	0.000143901
XLOC_012289	GZF1	0	15.9414	Inf	Inf	0.0224093
XLOC_012350	CUFF.16788.1	0	54.382	Inf	Inf	8.51e-06
XLOC_012928	LOC100852168	0	23.6946	Inf	Inf	0.0121415
XLOC_012969	SDC4	0	107.358	Inf	Inf	0.0198422
XLOC_014863	NDRG1	0	33.8032	Inf	Inf	0.000414438
XLOC_014986	CUFF.19861.1	0	95.1842	Inf	Inf	0.0334563
XLOC_014992	KLF10	0	12.5575	Inf	Inf	0.0395303
XLOC_015170	LYPLA1	0	24.7309	Inf	Inf	0.00255329
XLOC_015210	PRDM14	0	24.8976	Inf	Inf	0.00220613
XLOC_016838	PGR	0	13.1444	Inf	Inf	0.0393912
XLOC_016880	IL18	0	18.0646	Inf	Inf	0.0226518
XLOC_016971	PSMA1	0	19.6732	Inf	Inf	0.0066844
XLOC_017144	FOLR1	0	58.8383	Inf	Inf	5.67e-06
XLOC_017353	LOC100851080	0	57.8819	Inf	Inf	5.22e-06
XLOC_017560	CUFF.22097.1	0	319.993	Inf	Inf	0.00400983
XLOC_017905	MRPL16	0	20.3254	Inf	Inf	0.00510475
XLOC_019642	GOLT1A	0	20.3254	Inf	Inf	0.00510475
XLOC_019736	PPPDE1	0	114.532	Inf	Inf	9.54e-09
XLOC_019843	ATAD3A	0	20.1587	Inf	Inf	0.00591271
XLOC_021623	CUFF.27618.1	0	32.6363	Inf	Inf	0.00287604
XLOC_021740	UQCR10	0	68.3016	Inf	Inf	2.03e-06
XLOC_024081	LOC785843	0	50.9329	Inf	Inf	1.48e-05
XLOC_024492	MBTPS1	0	17.2964	Inf	Inf	0.0132979
XLOC_024497	COTL1	0	13.9633	Inf	Inf	0.0249175
XLOC_024708	ZNF146	0	27.5786	Inf	Inf	0.00166928
XLOC_024728	LGALS7	0	16.1588	Inf	Inf	0.0202728
XLOC_024758	BLVRB	0	15.369	Inf	Inf	0.0363778
XLOC_025008	NLRP12	0	30.1873	Inf	Inf	0.000609844
XLOC_025069	LOC100297492	0	99.7286	Inf	Inf	0.03105
XLOC_027247	TNFRSF13B	0	22.434	Inf	Inf	0.0317895
XLOC_027278	PHOSPHO1	0	26.4555	Inf	Inf	0.00175385
XLOC_027280	CUFF.34663.1	0	169.79	Inf	Inf	0.0379002
XLOC_027358	JUP	0	180.579	Inf	Inf	0.000108077
XLOC_027418	HEXIM1	0	19.5065	Inf	Inf	0.00778109
XLOC_027568	DNAI2	0	44.5493	Inf	Inf	0.0381449
XLOC_027626	SUPT4H1	0	95.453	Inf	Inf	3.56e-08
XLOC_027717	SDF2	0	12.072	Inf	Inf	0.0452626
XLOC_027904	LOC100849094	0	12.7242	Inf	Inf	0.0336958
XLOC_027919	SLC5A10	0	33.2885	Inf	Inf	0.000541605
XLOC_027965	IGF2BP1	0	54.1862	Inf	Inf	2.27e-05
XLOC_028007	PSMD3	0	16.3762	Inf	Inf	0.018363
XLOC_030040	RND3	0	178.167	Inf	Inf	1.57e-05
XLOC_030205	ZFAND2B	0	232.599	Inf	Inf	0.0074084
XLOC_030326	SLC30A2	0	27.5279	Inf	Inf	0.00157126
XLOC_030629	PPIL3	0	16.7095	Inf	Inf	0.0133612
XLOC_030727	LOC508628	0	12.3908	Inf	Inf	0.0466938
XLOC_030804	SNHG3	0	34.4116	Inf	Inf	0.00622934
XLOC_033434	ERCC8	0	15.3038	Inf	Inf	0.0209391
XLOC_033573	DUSP1	0	17.2964	Inf	Inf	0.0132979
XLOC_033743	SRD5A1	0	13.1951	Inf	Inf	0.0422284
XLOC_034972	SELS	0	74.4463	Inf	Inf	8.52e-07
XLOC_034980	PGPEP1L	0	67.084	Inf	Inf	0.032143
XLOC_035051	MESDC1	0	13.3111	Inf	Inf	0.0333588
XLOC_035187	GOLGA5	0	13.4125	Inf	Inf	0.0380946
XLOC_035339	CUFF.42776.1	0	19.7746	Inf	Inf	0.00754157
XLOC_035388	WHAMM	0	68.0918	Inf	Inf	0.000110874
XLOC_035398	CTSH	0	26.7889	Inf	Inf	0.00132003
XLOC_035516	FKBP3	0	38.5928	Inf	Inf	0.000123316
XLOC_035590	BAG5	0	19.137	Inf	Inf	0.00713262
XLOC_037190	RPL14	0	114.155	Inf	Inf	5.05e-09
XLOC_037482	CUFF.47690.1	0	60.7296	Inf	Inf	3.92e-06
XLOC_037504	GLB1	0	23.4266	Inf	Inf	0.00664126
XLOC_037669	GNAT1	0	12.9416	Inf	Inf	0.0306023
XLOC_037685	WDR6	0	529.269	Inf	Inf	1.28e-16
XLOC_037755	C22H3orf19	0	16.1226	Inf	Inf	0.0173985
XLOC_039234	KCTD20	0	30.1074	Inf	Inf	0.00107135
XLOC_039383	BOLA	0	46.3461	Inf	Inf	3.54e-05
XLOC_039389	MOG	0	17.2964	Inf	Inf	0.0132979
XLOC_039456	LOC522960	0	37.1363	Inf	Inf	0.000166177
XLOC_039621	CUFF.48086.1	0	109.525	Inf	Inf	0.00623357
XLOC_039850	BTN2A1	0	17.195	Inf	Inf	0.0117652
XLOC_041277	KCTD1	0	16.4776	Inf	Inf	0.0328954
XLOC_041354	LOC100851189	0	43.8026	Inf	Inf	6.71e-05
XLOC_041361	KATNAL2	0	15.3545	Inf	Inf	0.0223356
XLOC_041500	GATA6	0	122.082	Inf	Inf	4.28e-09
XLOC_041574	CCDC68	0	14.7023	Inf	Inf	0.0301929
XLOC_042876	NDUFB10	0	24.0787	Inf	Inf	0.00333884
XLOC_043085	CCT6A	0	105.619	Inf	Inf	1.54e-08
XLOC_043195	LOC100850666	0	34.8103	Inf	Inf	0.000307527
XLOC_043239	LOC516108	0	12.8763	Inf	Inf	0.040752
XLOC_043288	CLDN6	0	100.858	Inf	Inf	0.0042953
XLOC_043427	IL27	0	253.807	Inf	Inf	0.0433278
XLOC_043590	LOC100850770	0	13.2604	Inf	Inf	0.0313316
XLOC_044638	CUFF.54929.1	0	40.3028	Inf	Inf	0.000118839
XLOC_044679	C26H10orf26	0	16.0574	Inf	Inf	0.0177777
XLOC_044680	CUFF.55151.1	0	15.5719	Inf	Inf	0.0202503
XLOC_047294	REEP3	0	15.369	Inf	Inf	0.0363778
XLOC_047305	LOC513640	0	34.0421	Inf	Inf	0.000474937
XLOC_048621	CUFF.60396.1	0	13.9126	Inf	Inf	0.0313981
XLOC_048906	LOC100850916	0	14.8183	Inf	Inf	0.0238767
XLOC_050161	CUFF.61946.1	0	725.518	Inf	Inf	0.0247439
XLOC_050362	LOC782781	0	21.4485	Inf	Inf	0.00476612
XLOC_050380	PPAP2B	0	18.8543	Inf	Inf	0.01032
XLOC_050615	RCSD1	0	27.68	Inf	Inf	0.00861027
XLOC_050651	UFC1	0	18.1514	Inf	Inf	0.012908
XLOC_050693	LOC781667	0	13.1951	Inf	Inf	0.0422284
XLOC_050915	KIAA1324	0	23.8106	Inf	Inf	0.00343517
XLOC_051024	TYW3	0	11.5358	Inf	Inf	0.0486756
XLOC_051074	CUFF.63740.1	0	47.0052	Inf	Inf	0.0251421
XLOC_051163	CCDC30	0	15.369	Inf	Inf	0.0363778
XLOC_053681	LOC100174927	0	60.2079	Inf	Inf	3.19e-06
XLOC_054044	PUS7	0	27.4918	Inf	Inf	0.00108561
XLOC_054264	MRPS33	0	16.3254	Inf	Inf	0.0172024
XLOC_056794	SLC25A3	0	106.112	Inf	Inf	1.56e-06
XLOC_056932	HEBP1	0	37.3176	Inf	Inf	0.0181226
XLOC_056986	NANOG	0	38.9407	Inf	Inf	0.0457555
XLOC_057420	LOC784846	0	13.6952	Inf	Inf	0.0258362
XLOC_057558	TXN2	0	12.8256	Inf	Inf	0.0381554
XLOC_057760	LOC100852376	0	47.2372	Inf	Inf	5.64e-05
XLOC_057783	CUFF.72855.1	0	25.115	Inf	Inf	0.00202338
XLOC_060113	AGXT2L1	0	24.6802	Inf	Inf	0.00240698
XLOC_060251	PDGFRA	0	38.5782	Inf	Inf	0.000163765
XLOC_060434	LOC100850275	0	21.0283	Inf	Inf	0.00653039
XLOC_060686	PLAC8	0	16.963	Inf	Inf	0.0203113
XLOC_062982	LOC538435	0	47.0781	Inf	Inf	0.0139193
XLOC_063084	CUFF.77369.1	0	14.4488	Inf	Inf	0.0218522
XLOC_063143	FGFR4	0	14.5502	Inf	Inf	0.0247031
XLOC_063195	LOC510631	0	44.1652	Inf	Inf	0.0121911
XLOC_063645	IER2	0	16.2095	Inf	Inf	0.0217222
XLOC_063732	PCP2	0	14.8183	Inf	Inf	0.0238767
XLOC_063892	NOP16	0	21.1804	Inf	Inf	0.00491578
XLOC_063915	AGXT2L2	0	16.34	Inf	Inf	0.0391906
XLOC_063952	LOC788323	0	64.6204	Inf	Inf	0.00441393
XLOC_063978	UQCR11	0	14.9704	Inf	Inf	0.0292534
XLOC_066823	MOB3B	0	16.3254	Inf	Inf	0.0172024
XLOC_066992	GLIPR2	0	42.8969	Inf	Inf	6.47e-05
XLOC_067025	CUFF.83234.1	0	167.87	Inf	Inf	0.000115194
XLOC_067051	SLC25A37	0	24.7163	Inf	Inf	0.0214018
XLOC_067368	KIAA1539	0	16.7602	Inf	Inf	0.0141996
XLOC_067504	GAS1	0	14.6516	Inf	Inf	0.0281697
XLOC_067505	CUFF.83756.1	0	21.2457	Inf	Inf	0.0157021
XLOC_070089	CUFF.85121.1	0	18.4848	Inf	Inf	0.00939534
XLOC_070210	LOC100174924	0	137.785	Inf	Inf	0.00606119
XLOC_070222	CUFF.86578.2	0	13.4632	Inf	Inf	0.0408772
XLOC_070357	B3GAT2	0	12.7749	Inf	Inf	0.0358147
XLOC_075189	CUFF.88010.1	0	59.621	Inf	Inf	3.17e-06
XLOC_075193	SLC9A6	0	19.6586	Inf	Inf	0.00942279
XLOC_075274	LOC100850604	0	16.5935	Inf	Inf	0.0166525
XLOC_075296	CUFF.88509.1	0	21.9992	Inf	Inf	0.007922
XLOC_075364	IL2RG	0	13.9633	Inf	Inf	0.0249175
XLOC_075375	MAGED1	0	18.4848	Inf	Inf	0.00939534
XLOC_075421	CUFF.89290.1	0	19.876	Inf	Inf	0.0085625
XLOC_075471	MAP7D2	0	17.934	Inf	Inf	0.0142377
XLOC_030843	SLC30A2	0.408248	819.003	2006.14	10.9702	4.91e-09
XLOC_075535	CUFF.87899.1	0.816497	1398	1712.19	10.7416	0.00290119
XLOC_050461	KLF17	1.49162	2221.69	1489.45	10.5406	0.000307488
XLOC_046025	LOC100140788	3.75261	5410.7	1441.85	10.4937	0.00357165
XLOC_030759	LOC516378	3.94111	4196.85	1064.89	10.0565	1.51e-12
XLOC_063726	LOC538435	8.24334	7846.54	951.865	9.89461	9.91e-06
XLOC_063404	LOC100849231	19.1872	13897.8	724.326	9.5005	1.02e-05
XLOC_037693	LOC100852030	0.361123	257.054	711.817	9.47536	0.0462147
XLOC_000946	CUFF.3557.1	0.816497	523.731	641.436	9.32516	0.0225145
XLOC_023770	TMEM170A	2.62211	1676.4	639.332	9.32042	1.83e-06
XLOC_060452	ELOVL6	3.12461	1895.67	606.69	9.24482	0.0156622
XLOC_057434	LOC100849392	0.816497	461.694	565.457	9.14327	2.91e-06
XLOC_067122	CUFF.84082.2	9.87633	4460.15	451.6	8.8189	5.91e-19
XLOC_014835	JRK	0.722247	324.154	448.813	8.80997	1.76e-12
XLOC_025006	LOC504861	0.361123	146.922	406.847	8.66834	1.9e-09
XLOC_024787	RPS19	1.58587	623.536	393.183	8.61906	0.000112496
XLOC_000204	RNF168	1.1305	431.961	382.099	8.5778	2.07e-09
XLOC_000266	CAMK2N2	0.816497	297.822	364.756	8.51079	3.07e-12
XLOC_063401	GM2A	0.769372	273.221	355.122	8.47217	5.33e-10
XLOC_024084	LOC508086	2.98324	1021.22	342.319	8.4192	0.000122183
XLOC_070181	CCNC	0.361123	120.967	334.973	8.3879	9.09e-07
XLOC_044864	LOC100851323	0.816497	267.15	327.19	8.35399	4.46e-09
XLOC_015070	RPL8	0.816497	205.884	252.155	7.97817	1.41e-05
XLOC_028274	RPL38	1.08337	265.49	245.06	7.93699	3.49e-07
XLOC_000602	CUFF.911.1	2.30812	556.797	241.235	7.91429	1.27e-13
XLOC_014947	PRDM14	3.98823	941.477	236.064	7.88303	9.43e-12
XLOC_056663	AMIGO2	0.361123	80.3812	222.586	7.79822	8.89e-05
XLOC_056481	GLIPR1	0.816497	174.087	213.213	7.73615	1.74e-09
XLOC_012865	TFAP2C	0.408248	86.8371	212.707	7.73272	9.93e-07
XLOC_060461	RPL34	0.361123	73.5697	203.725	7.67048	2.59e-06
XLOC_044942	CUFF.55536.1	3.25011	648.33	199.479	7.64009	2.39e-13
XLOC_047468	LOC513640	8.02359	1582.52	197.234	7.62376	1.2e-11
XLOC_019888	LOC100850879	1.49162	293.048	196.463	7.61812	0.0159177
XLOC_067546	CUFF.84071.1	0.408248	77.9246	190.875	7.57649	1.76e-06
XLOC_063691	EIF3G	0.408248	77.3231	189.402	7.56531	2.15e-06
XLOC_070461	QRSL1	0.769372	145.342	188.91	7.56156	1.72e-08
XLOC_064105	GM2A	31.8424	5925.44	186.087	7.53983	7.38e-12
XLOC_027065	SDF2	5.93522	1101.51	185.588	7.53596	1.46e-14
XLOC_070295	MTHFD1L	0.408248	75.5985	185.178	7.53277	2.67e-06
XLOC_003791	SLC28A2	1.89987	346.719	182.496	7.51172	7.68e-12
XLOC_017203	CAPRIN1	0.722247	131.198	181.653	7.50504	2.13e-08
XLOC_046084	LOC100138651	0.361123	64.4683	178.522	7.47995	0.000792354
XLOC_046206	LOC100140788	1.1305	199.392	176.376	7.46251	0.0362842
XLOC_007901	ROCK2	0.722247	126.69	175.412	7.4546	2.88e-06
XLOC_000747	EIF2B5	0.408248	69.6858	170.695	7.41527	4.49e-06
XLOC_063933	GNB2L1	2.26099	380.428	168.257	7.39452	6.92e-12
XLOC_035228	EVL	0.408248	68.6565	168.173	7.39381	0.0145216
XLOC_075474	MAP3K15	13.3462	2242.85	168.052	7.39276	0.0296853
XLOC_030256	LOC528262	1.1305	187.572	165.92	7.37435	3.25e-09
XLOC_000750	CUFF.1993.3	15.3562	2381.14	155.061	7.27669	0.00139928
XLOC_070535	SGK1	0.816497	126.256	154.631	7.27269	1.4e-05
XLOC_024142	ZNF576	0.361123	55.7586	154.403	7.27056	4.56e-05
XLOC_027392	CUFF.34947.1	0.361123	55.2808	153.08	7.25814	0.0479236
XLOC_063769	RPL36	0.408248	59.8384	146.574	7.19548	3.78e-05
XLOC_012585	LOC100851652	0.722247	105.061	145.465	7.18453	8.7e-07
XLOC_024266	C18H19orf63	0.361123	51.5851	142.846	7.15832	5.09e-05
XLOC_046085	TRIML2	8.68284	1226.89	141.3	7.14262	7.2e-14
XLOC_019575	DHX9	0.361123	50.5995	140.117	7.13049	7.73e-05
XLOC_028010	MSL1	1.08337	150.646	139.053	7.11949	2.56e-08
XLOC_024085	LOC789309	100.959	13919.5	137.873	7.10719	2.97e-15
XLOC_024119	ATP5SL	0.361123	49.5632	137.247	7.10063	0.000113332
XLOC_012799	NOP56	4.83598	663.4	137.18	7.09993	5.87e-05
XLOC_057392	XRCC6BP1	0.361123	47.4692	131.449	7.03835	0.00013721
XLOC_035528	SERINC4	1.22474	156.878	128.091	7.00102	4.11e-05
XLOC_064110	SPARC	1.63299	205.101	125.598	6.97267	2.57e-09
XLOC_057762	CUFF.72728.1	0.722247	87.7136	121.445	6.92416	0.0299703
XLOC_035444	MPI	1.44449	175.326	121.375	6.92333	0.0178854
XLOC_024409	LOC100137761	0.722247	87.6275	121.326	6.92275	0.0148229
XLOC_043169	ATP5J2	0.361123	42.6941	118.226	6.8854	0.000202359
XLOC_019848	PUSL1	5.6996	663.256	116.369	6.86256	2.2e-07
XLOC_053901	NOS3	0.816497	91.9823	112.655	6.81577	0.00202972
XLOC_019945	ATF3	0.361123	40.3681	111.785	6.80458	0.000349053
XLOC_039789	MOG	6.97147	772.433	110.799	6.7918	3.07e-12
XLOC_050001	GBA	0.816497	89.6271	109.77	6.77834	1.29e-06
XLOC_030665	CUFF.38791.1	2.40236	251.251	104.585	6.70853	1.53e-09
XLOC_075290	RPL36A	0.722247	75.0262	103.879	6.69876	6.35e-06
XLOC_039199	CUFF.47875.1	1.44449	148.255	102.635	6.68137	8.95e-08
XLOC_043233	LUC7L	0.361123	36.7015	101.632	6.6672	0.000679765
XLOC_007448	ZNF79	106.204	10743.6	101.16	6.6605	5.68e-14
XLOC_057437	RPS26	3.07749	309.235	100.483	6.65081	0.000104957
XLOC_024739	LOC789309	0.816497	82.0405	100.479	6.65075	2.5e-06
XLOC_070298	C9H6orf211	0.361123	35.6798	98.8023	6.62647	0.000779167
XLOC_039631	PPIL1	0.361123	35.3465	97.8791	6.61293	0.00100575
XLOC_028112	ATXN7L3	0.361123	34.006	94.1672	6.55715	0.00111796
XLOC_048656	LRFN4	3.39149	315.089	92.9059	6.5377	5.95e-10
XLOC_024470	TMEM170A	0.361123	33.4552	92.642	6.53359	0.00156894
XLOC_027991	RPL23	8.10197	739.065	91.2205	6.51129	1.02e-11
XLOC_014828	CUFF.18372.1	0.816497	73.3669	89.8558	6.48954	1.17e-05
XLOC_063547	NDUFA13	0.361123	32.2814	89.3916	6.48207	0.00153003
XLOC_044590	CUFF.54728.1	0.361123	31.5931	87.4856	6.45097	0.00176963
XLOC_012684	SEPHS1	1.17762	101.33	86.0461	6.42704	8.94e-07
XLOC_023832	RPL13	4.66336	389.486	83.5206	6.38406	1.24e-05
XLOC_057144	KRR1	0.408248	34.0205	83.333	6.38082	0.00320552
XLOC_049931	PEX19	0.361123	30.0713	83.2716	6.37975	0.0023267
XLOC_024397	RPS9	1.49162	124.184	83.2544	6.37945	2.58e-07
XLOC_024242	RPL13A	1.85274	153.263	82.7221	6.3702	4.21e-05
XLOC_050370	TACSTD2	0.408248	33.0711	81.0073	6.33998	0.00193748
XLOC_014806	VPS28	0.361123	28.9698	80.2213	6.32591	0.0431826
XLOC_043242	CCDC78	1.63299	129.56	79.3388	6.30995	0.0180393
XLOC_023773	TERF2IP	0.408248	32.3321	79.1971	6.30738	0.00160973
XLOC_070423	SULT1C4	20.4903	1609.37	78.5428	6.29541	0.00903779
XLOC_019982	KDM5B	1.85274	145.386	78.4706	6.29408	1.49e-07
XLOC_016881	BCO2	0.408248	31.6653	77.5639	6.27731	0.0148419
XLOC_037138	GPD1L	3.89398	298.009	76.5307	6.25797	0.000260513
XLOC_027566	GPRC5C	10.4885	801.451	76.4127	6.25574	0.0118527
XLOC_050914	SARS	0.769372	57.7152	75.016	6.22913	6.93e-05
XLOC_021803	CUFF.28812.2	8.94971	670.755	74.9472	6.2278	2.85e-07
XLOC_021838	RPS3A	2.71636	202.652	74.604	6.22118	1.92e-08
XLOC_010512	ITM2B	4.6946	346.203	73.7449	6.20447	0.000828662
XLOC_043023	RBBP6	1.08337	78.5045	72.4632	6.17918	0.0052605
XLOC_003805	MAPK1IP1L	1.17762	85.2139	72.3611	6.17714	3.19e-05
XLOC_024902	PIH1D1	0.722247	52.2011	72.276	6.17545	0.0344817
XLOC_048675	NDUFV1	0.408248	28.3829	69.5236	6.11943	0.0049488
XLOC_024813	CUFF.31296.2	21.715	1505.05	69.3094	6.11498	2.35e-07
XLOC_048627	KAT5	5.43273	375.587	69.1341	6.11133	9.92e-10
XLOC_039688	XPO5	36.7096	2523.29	68.7366	6.10301	2.96e-12
XLOC_017010	CUFF.22025.1	1.80562	123.444	68.3667	6.09522	0.00125619
XLOC_060268	REST	0.722247	47.8171	66.2061	6.04889	0.000210499
XLOC_039884	MRS2	3.84686	253.946	66.0138	6.0447	0.0241519
XLOC_050754	RPS27	1.1305	74.5553	65.9492	6.04328	8.83e-05
XLOC_063031	LONP1	61.8007	3968.51	64.2145	6.00483	5.59e-12
XLOC_060552	RBM47	1.99412	126.893	63.6338	5.99172	0.000751629
XLOC_027114	TMEM93	0.361123	22.9556	63.5673	5.99021	0.00963791
XLOC_024350	PRKCG	0.361123	22.9411	63.5269	5.9893	0.0243973
XLOC_075256	SSR4	2.35524	147.262	62.5254	5.96637	2.74e-07
XLOC_037692	PFKFB4	32.2665	1990.77	61.6979	5.94715	8.81e-12
XLOC_063236	RPS15	2.26099	139.386	61.6483	5.94599	2.97e-07
XLOC_012726	OVOL2	0.408248	24.883	60.9507	5.92957	0.00867741
XLOC_027941	NME1	0.408248	24.8469	60.8622	5.92748	0.00591903
XLOC_000313	RPL22L1	1.22474	74.0552	60.4658	5.91805	1.66e-05
XLOC_044885	BLOC1S2	0.816497	48.1068	58.9185	5.88065	0.000363202
XLOC_051105	FOXE3	3.26599	188.405	57.687	5.85017	0.0388376
XLOC_075426	GNL3L	0.722247	41.4405	57.3771	5.8424	0.000757284
XLOC_057667	SLC2A3	2.57499	147.038	57.1024	5.83548	3.13e-07
XLOC_044893	FBXW4	0.361123	20.5789	56.9857	5.83253	0.0176999
XLOC_063268	TGFBI	0.769372	43.8387	56.9799	5.83238	0.00688594
XLOC_044871	MARVELD1	0.408248	23.2237	56.8863	5.83001	0.00936988
XLOC_003961	MCC	0.361123	20.4629	56.6646	5.82437	0.0426471
XLOC_025067	LOC100137761	22.092	1219.6	55.2053	5.78673	0.0268588
XLOC_048923	BAD	0.722247	39.8173	55.1297	5.78476	0.00110651
XLOC_067124	FBXW12	0.408248	22.4701	55.0404	5.78242	0.0106907
XLOC_027404	TMUB2	0.408248	22.4556	55.0047	5.78148	0.0349515
XLOC_050621	UCK2	2.26099	124.329	54.9887	5.78106	0.00270687
XLOC_037747	CAND2	341.174	18639.1	54.6323	5.77168	8.54e-12
XLOC_019509	AURKAIP1	0.361123	19.4412	53.8354	5.75048	0.025851
XLOC_056493	LPCAT3	89.954	4791.95	53.2711	5.73528	1.12e-11
XLOC_021533	C17H4orf49	0.408248	21.4992	52.662	5.71869	0.0132885
XLOC_039928	CUFF.49754.1	1.22474	64.3669	52.5554	5.71577	0.000178289
XLOC_063237	APC2	1.1305	58.5994	51.8351	5.69586	0.000284331
XLOC_053525	GPNMB	0.408248	21.079	51.6327	5.69021	0.0114213
XLOC_039618	LOC100850270	237.908	12272.5	51.5852	5.68889	2.53e-11
XLOC_024118	BCKDHA	1.17762	60.7004	51.545	5.68776	0.00132701
XLOC_046140	PROSC	1.49162	76.7292	51.4403	5.68483	0.0140013
XLOC_007299	LCLAT1	3.70548	189.196	51.0584	5.67408	1e-07
XLOC_012325	GPCPD1	127.81	6481.45	50.7116	5.66424	3.02e-11
XLOC_041562	RPL17	5.0716	252.52	49.7909	5.63781	1.97e-08
XLOC_007847	CAD	0.408248	20.0573	49.1301	5.61853	0.0134082
XLOC_060540	RELL1	0.408248	19.9267	48.8103	5.60911	0.0229878
XLOC_025085	LOC100138449	0.361123	17.5138	48.4982	5.59986	0.0287064
XLOC_023761	LOC100295067	1.22474	59.3238	48.4377	5.59806	0.000135333
XLOC_027652	DHRS11	3.48574	168.421	48.3171	5.59446	0.000910838
XLOC_007844	SNX17	0.408248	19.7093	48.2778	5.59329	0.0387059
XLOC_070486	LOC100849213	24.8084	1195.82	48.2024	5.59103	1.68e-10
XLOC_021944	LOC100852373	1.99412	95.9017	48.0923	5.58773	0.0388008
XLOC_004434	ABCD4	0.361123	17.2457	47.7558	5.5776	0.0294489
XLOC_010274	ITM2B	1.44449	67.5626	46.7725	5.54759	0.000101886
XLOC_024872	RPL18	2.98324	139.444	46.7425	5.54666	1.45e-06
XLOC_075790	KDM6A	0.408248	19.0717	46.716	5.54584	0.023123
XLOC_012393	ATP5E	1.08337	50.2661	46.3979	5.53599	0.000497421
XLOC_027718	RAB34	0.408248	18.7529	45.9351	5.52152	0.022263
XLOC_003488	RPLP1	4.11373	188.058	45.7148	5.51459	1.72e-07
XLOC_003983	SFXN1	0.816497	37.3176	45.7045	5.51426	0.0476327
XLOC_057764	PHF5A	0.361123	16.4414	45.5286	5.5087	0.0318473
XLOC_030183	RPL37A	3.12461	142.125	45.4858	5.50734	0.00538756
XLOC_033675	ZNF131	1.1305	51.4184	45.4831	5.50726	0.000296893
XLOC_067523	OGN	0.361123	16.2095	44.8862	5.4882	0.0493221
XLOC_039224	RPL10A	2.35524	104.713	44.4598	5.47443	5.56e-06
XLOC_054034	LOC100849940	0.816497	35.9334	44.0092	5.45973	0.00223648
XLOC_027872	RPL26	3.75261	164.182	43.7515	5.45126	4.25e-07
XLOC_024243	RPS11	14.6181	632.7	43.2821	5.4357	2.25e-09
XLOC_048724	NAALAD2	0.361123	15.5719	43.1206	5.43031	0.0452776
XLOC_007970	RPL35	4.61623	198.79	43.0632	5.42838	1.41e-07
XLOC_050731	MTX1	3.21886	138.501	43.0281	5.42721	0.0260922
XLOC_039294	RSPH9	1.08337	45.9766	42.4385	5.4073	0.000624468
XLOC_004397	ATP6V1D	1.44449	61.2512	42.4032	5.4061	0.000242677
XLOC_024775	LOC100850656	0.361123	14.9343	41.355	5.36999	0.0421597
XLOC_056758	SMARCC2	141.878	5844.71	41.1953	5.36441	0.0177819
XLOC_015087	CYC1	0.769372	31.6146	41.0915	5.36077	0.00656912
XLOC_047564	TFAM	1.1305	46.1141	40.7911	5.35018	0.000939487
XLOC_024017	GRAMD1A	0.408248	16.5935	40.6457	5.34503	0.0382286
XLOC_000265	CLCN2	1.49162	60.5483	40.5923	5.34314	0.000274882
XLOC_014879	FAM84B	1.44449	57.6715	39.925	5.31922	0.0462784
XLOC_019798	NMNAT1	55.1274	2186.03	39.6542	5.3094	0.026985
XLOC_063601	TPM4	2.98324	117.35	39.3365	5.2978	0.00978486
XLOC_026984	VMP1	1.22474	47.7011	38.9478	5.28347	0.000484725
XLOC_050023	NUP210L	2.62211	100.931	38.4922	5.26649	1.45e-05
XLOC_053998	TWISTNB	1.08337	41.694	38.4854	5.26624	0.00185195
XLOC_063890	CUFF.78002.3	91.6644	3506.6	38.2548	5.25757	0.0354174
XLOC_007775	VAMP8	1.08337	41.1217	37.9572	5.2463	0.00137807
XLOC_003916	LOC509034	0.816497	30.8249	37.7527	5.23851	0.00424596
XLOC_035307	CUFF.44856.1	2.62211	98.641	37.6189	5.23339	2.49e-05
XLOC_021953	TMED2	1.63299	61.4179	37.6106	5.23307	0.000217135
XLOC_048754	AQP11	0.408248	15.3545	37.6106	5.23307	0.0493355
XLOC_027319	RPL19	2.98324	110.554	37.0584	5.21173	7.14e-06
XLOC_000115	RG9MTD1	1.44449	53.4111	36.9756	5.2085	0.000414451
XLOC_042884	RAB26	2.26099	82.6559	36.5574	5.19209	0.0497927
XLOC_000361	IGSF10	4.03536	147.125	36.4589	5.1882	1.56e-06
XLOC_017166	KLHL35	1.89987	69.0697	36.355	5.18408	0.00015132
XLOC_037401	UQCRC1	1.85274	67.1931	36.2668	5.18058	0.000162157
XLOC_023762	AARS	1.1305	40.8751	36.1568	5.1762	0.0193771
XLOC_060601	PPAT	0.769372	27.3396	35.535	5.15117	0.0441066
XLOC_016995	IPO7	8.36884	295.763	35.341	5.14327	0.000263533
XLOC_039944	LOC789017	1.49162	52.1282	34.9474	5.12711	0.0302156
XLOC_015152	CEBPD	3.07749	107.278	34.8591	5.12346	1.53e-05
XLOC_033482	RPL37	2.04124	70.8888	34.7283	5.11804	0.000184363
XLOC_070584	SYNE1	8.63571	299.895	34.7273	5.118	0.000247174
XLOC_039476	LOC787269	2.85774	98.634	34.5147	5.10914	1.36e-05
XLOC_007784	TMSB10	4.71048	159.211	33.7994	5.07893	1.4e-06
XLOC_000007	GART	0.816497	27.2744	33.4041	5.06195	0.00695374
XLOC_037384	QARS	1.85274	61.8526	33.3844	5.0611	0.000328079
XLOC_060470	AIMP1	1.1305	37.4044	33.0867	5.04818	0.00235508
XLOC_015011	RPL30	2.62211	85.2431	32.5093	5.02278	6.53e-05
XLOC_007435	WDR38	35.7522	1151.23	32.2004	5.00901	0.00122145
XLOC_014829	EEF1D	4.66336	150.038	32.1738	5.00781	2.71e-06
XLOC_057746	RPL3	4.30223	138.401	32.1695	5.00762	3.81e-06
XLOC_017447	MPZL2	2.04124	65.6567	32.1651	5.00742	0.00163966
XLOC_012202	CUL2	0.816497	26.1367	32.0108	5.00049	0.00961159
XLOC_060547	RPL9	4.52198	144.632	31.9842	4.99929	4.47e-06
XLOC_050006	LOC100850703	9.56233	304.872	31.8826	4.9947	1.43e-07
XLOC_057650	GABARAPL1	1.63299	51.7011	31.6603	4.9846	0.00171561
XLOC_046255	TRIML2	1.08337	34.2088	31.5763	4.98077	0.00529754
XLOC_043290	CCDC64B	7.14409	224.39	31.4091	4.97311	9.55e-07
XLOC_030153	EEF1B2	24.1963	756.781	31.2768	4.96702	1.87e-08
XLOC_039497	GPLD1	1.17762	36.7883	31.2396	4.9653	0.00404773
XLOC_062805	HNRNPH1	5.74673	179.363	31.2113	4.96399	2.12e-06
XLOC_047353	RPS24	11.5406	358.929	31.1014	4.95891	8.05e-08
XLOC_000517	KAT2B	1.08337	33.5205	30.9409	4.95144	0.00464223
XLOC_075557	CXHXorf48	2.88899	89.0693	30.8306	4.94629	0.00839475
XLOC_063713	SPC24	1.22474	37.6871	30.7714	4.94352	0.00839178
XLOC_050644	F11R	2.76349	84.9312	30.7333	4.94173	0.00979526
XLOC_050329	CRYZ	3.29724	101.075	30.6546	4.93803	0.0438784
XLOC_067062	DPYSL2	2.30812	70.729	30.6436	4.93752	0.000240436
XLOC_019448	MASP2	0.816497	24.9337	30.5375	4.93251	0.0334243
XLOC_030628	CLK1	1.1305	34.4408	30.4652	4.92909	0.0037015
XLOC_067077	GALT	1.58587	48.1068	30.3347	4.92289	0.00123829
XLOC_039183	LOC100140623	61.0155	1850.48	30.328	4.92258	6.91e-09
XLOC_037297	PDHB	2.76349	83.0038	30.0359	4.90862	0.000460075
XLOC_029888	IMP4	1.63299	47.9838	29.384	4.87696	0.00555626
XLOC_027720	TLCD1	273.284	8019.2	29.3439	4.87499	2.82e-09
XLOC_008008	C11H9orf114	13.6761	401.027	29.3233	4.87397	0.00478785
XLOC_012351	SNRPB	1.49162	43.7012	29.2979	4.87272	0.00179626
XLOC_025025	RPL28	5.29135	155.016	29.296	4.87263	5.44e-06
XLOC_053618	RP9	0.769372	22.4194	29.1399	4.86493	0.018437
XLOC_026996	DHRS11	1.17762	34.0928	28.9506	4.85552	0.00650909
XLOC_050659	PEX19	34.9982	1013.14	28.9483	4.85541	1.15e-07
XLOC_012349	IDH3B	2.04124	58.6355	28.7254	4.84426	0.000369016
XLOC_048742	TMEM126A	1.53874	44.02	28.6078	4.83834	0.00186025
XLOC_063416	MRPL22	1.1305	32.2161	28.4973	4.83276	0.00708479
XLOC_007246	GGCX	0.722247	20.4775	28.3525	4.8254	0.0276103
XLOC_057772	NDUFA6	10.7712	304.835	28.301	4.82278	1.41e-05
XLOC_051129	RPS8	6.10785	171.979	28.1571	4.81543	0.00202081
XLOC_039629	SRSF3	5.8251	163.059	27.9925	4.80697	1.11e-05
XLOC_021621	DIABLO	2.30812	64.3238	27.8686	4.80057	0.0136889
XLOC_048891	MTA2	1.17762	32.803	27.8553	4.79988	0.00725306
XLOC_050792	PSMB4	1.49162	41.3752	27.7384	4.79381	0.00293174
XLOC_037658	MANF	3.12461	86.0689	27.5455	4.78374	0.00282611
XLOC_063134	FAF2	4.52198	124.495	27.5311	4.78299	2.54e-05
XLOC_043275	C25H16orf79	1.08337	29.622	27.3424	4.77307	0.0126756
XLOC_017533	RPL27A	2.66924	72.9321	27.3232	4.77205	0.000144895
XLOC_037643	ACY1	0.769372	20.963	27.2469	4.76802	0.0248768
XLOC_057098	C5H22orf32	1.80562	49.0923	27.1887	4.76493	0.00131457
XLOC_030403	FBXO42	0.769372	20.847	27.0961	4.76001	0.0305245
XLOC_021677	RPL6	22.6417	607.348	26.8243	4.74547	1.93e-05
XLOC_039610	RPS10	5.87222	156.704	26.6857	4.73799	7.5e-06
XLOC_043553	CPSF4	57.8125	1518.93	26.2735	4.71553	1.93e-08
XLOC_030889	MRTO4	0.816497	21.3978	26.2068	4.71187	0.0211409
XLOC_043397	PDZD9	292.753	7661.21	26.1696	4.70982	1.55e-06
XLOC_039932	PAK1IP1	7.64659	199.594	26.1024	4.70611	1.67e-06
XLOC_048973	MRPL11	1.85274	48.2735	26.0551	4.7035	0.00174982
XLOC_030767	KIAA1522	19.7368	509.705	25.8251	4.6907	9.44e-08
XLOC_000653	CCDC58	1.49162	38.4261	25.7613	4.68714	0.00340074
XLOC_050818	BOLA1	3.84686	98.4958	25.6042	4.67831	0.0305729
XLOC_056747	GLS2	9.95471	250.337	25.1476	4.65235	0.00453227
XLOC_043551	ZNF394	1.53874	38.6942	25.1466	4.65229	0.00334569
XLOC_060143	H2AFZ	5.10285	127.597	25.005	4.64414	0.000180714
XLOC_024826	SNRPD2	3.89398	95.5037	24.526	4.61624	6.23e-05
XLOC_012918	EIF6	2.35524	57.4617	24.3974	4.60865	0.000545173
XLOC_003477	CUFF.4678.1	4.6946	114.242	24.3347	4.60495	4.59e-05
XLOC_012318	IDI1	2.85774	69.0552	24.1643	4.5948	0.000457272
XLOC_024365	RPL28	173.218	4180.54	24.1346	4.59303	1.51e-08
XLOC_057782	ARFGAP3	5.16585	124.655	24.1305	4.59279	1.93e-05
XLOC_060485	DAPP1	1.22474	29.5206	24.1034	4.59117	0.0111675
XLOC_063469	RPS23	3.79973	88.8735	23.3894	4.54778	0.000111774
XLOC_063155	HNRNPAB	3.25011	74.1205	22.8055	4.51131	0.000258469
XLOC_057158	EMG1	9.95471	226.201	22.723	4.50608	5.25e-06
XLOC_030450	LOC100850012	17.0676	381.404	22.3467	4.48199	0.0162956
XLOC_027827	PSMB6	2.35524	52.3387	22.2222	4.47393	0.00105227
XLOC_075775	HUWE1	1.99412	43.9186	22.0241	4.46101	0.00257901
XLOC_037321	TKT	3.65836	79.8811	21.8352	4.44859	0.000225273
XLOC_033651	MAP3K1	1.85274	40.3028	21.753	4.44315	0.00464674
XLOC_054012	DBF4	3.61123	77.8808	21.5663	4.4307	0.00769371
XLOC_000865	ATP1B3	1.44449	29.4698	20.4015	4.3506	0.0159073
XLOC_012584	DDX27	4.42773	90.2793	20.3895	4.34976	0.000172897
XLOC_048719	LOC532848	37.4477	763.079	20.3772	4.34888	3.04e-07
XLOC_019819	NOL9	100.692	2042.03	20.28	4.34199	3.55e-07
XLOC_004243	RPS29	4.47486	90.5328	20.2314	4.33853	0.000206865
XLOC_016856	ACAT1	3.75261	75.9027	20.2267	4.33819	0.00060196
XLOC_015272	POLR2K	1.1305	22.8397	20.2032	4.33651	0.0334604
XLOC_057560	EIF3D	5.47985	110.525	20.1693	4.33409	7.79e-05
XLOC_019735	FAM36A	2.35524	47.3316	20.0963	4.32886	0.00179138
XLOC_050837	CHD1L	2.93611	58.7223	20	4.32193	0.00162467
XLOC_056864	LOC100849737	420.924	8407.21	19.9732	4.32	1.76e-06
XLOC_007321	PREB	1.1305	22.4701	19.8764	4.31298	0.0301313
XLOC_010497	TPT1	13.2048	261.954	19.8377	4.31018	4.04e-06
XLOC_019902	ANGPTL1	2.98324	59.1571	19.8298	4.3096	0.00145817
XLOC_039278	GNMT	1.49162	29.4046	19.7132	4.30109	0.0362115
XLOC_030824	NUDC	3.17174	62.5194	19.7114	4.30096	0.000727679
XLOC_007053	RPL31	11.1165	218.673	19.6712	4.29801	0.00684106
XLOC_062812	MRPL55	1.17762	22.9702	19.5056	4.28582	0.0418224
XLOC_004231	STARD9	3.89398	75.7437	19.4515	4.28181	0.00207839
XLOC_051187	NDUFS5	1.49162	28.9989	19.4413	4.28105	0.0129046
XLOC_027619	CUFF.32667.1	1.49162	28.8829	19.3635	4.27527	0.0154298
XLOC_007261	B3GNT2	4.16086	79.8304	19.1861	4.26199	0.000291983
XLOC_012322	PRNP	3.48574	66.8527	19.1789	4.26145	0.00733498
XLOC_049976	MRPL24	2.66924	50.8822	19.0624	4.25266	0.00182813
XLOC_056568	MAP3K12	15.6389	297.886	19.0477	4.25155	6.19e-05
XLOC_000934	POFUT2	13.9901	265.917	19.0076	4.2485	6.89e-06
XLOC_030274	MARCKSL1	364.274	6828.56	18.7457	4.22849	1.04e-06
XLOC_027890	SCO1	1.17762	22.0354	18.7118	4.22587	0.0350271
XLOC_056667	SCAF11	3.57998	66.9757	18.7084	4.22561	0.00080906
XLOC_024094	TIMM50	5.11873	95.4384	18.6449	4.22071	0.000178911
XLOC_024039	COX6B1	1.99412	37.0203	18.5648	4.2145	0.00664917
XLOC_004266	SNX22	14.5397	268.583	18.4724	4.2073	6.28e-05
XLOC_000051	LOC615183	1.1305	20.5935	18.2163	4.18716	0.0340194
XLOC_063560	UBA52	5.79385	105.336	18.1807	4.18434	0.000175133
XLOC_019476	RPL22	2.26099	40.6869	17.9952	4.16954	0.00551271
XLOC_000597	RPL24	7.83509	140.821	17.9731	4.16777	0.00640342
XLOC_039494	C23H6orf62	5.79385	103.684	17.8956	4.16153	0.00341812
XLOC_042847	CUFF.52361.1	1.22474	21.4339	17.5007	4.12934	0.0471295
XLOC_012905	SNTA1	5.0716	88.736	17.4966	4.12901	0.00242223
XLOC_070236	RPS12	11.9017	207.645	17.4466	4.12488	0.000184646
XLOC_048524	MS4A8B	1.94699	33.9553	17.4399	4.12432	0.00905223
XLOC_017028	MRPL17	1.63299	28.4627	17.4298	4.12348	0.0131924
XLOC_043123	HSPB1	2.66924	46.4329	17.3956	4.12065	0.00520966
XLOC_063707	CUFF.77001.1	48.2973	836.809	17.3262	4.11488	7.27e-07
XLOC_070431	MARCKS	2.35524	40.7376	17.2966	4.11241	0.00577444
XLOC_063574	RPL18A	12.1373	208.825	17.2052	4.10478	1.4e-05
XLOC_053610	AOAH	2.66924	45.6939	17.1187	4.0975	0.00435347
XLOC_017414	LOC100849417	2.71636	46.3315	17.0564	4.09224	0.00470574
XLOC_039447	CUFF.49196.1	344.064	5830.92	16.9472	4.08297	3.48e-07
XLOC_003873	SRSF5	4.39648	74.4247	16.9282	4.08136	0.000591309
XLOC_050554	CUFF.64712.1	17.4599	295.561	16.928	4.08134	7.55e-06
XLOC_041322	LRRC30	1.89987	32.1147	16.9037	4.07926	0.0137975
XLOC_023960	CDH1	25.8288	434.554	16.8244	4.07249	0.0294949
XLOC_075386	GPKOW	1.94699	32.6655	16.7774	4.06845	0.0101685
XLOC_043285	SRRM2	56.6503	947.029	16.7171	4.06325	8.11e-07
XLOC_057759	CUFF.72743.3	116.567	1947.25	16.705	4.06221	0.00032434
XLOC_039761	POU5F1	299.08	4985.31	16.6688	4.05908	0.00786794
XLOC_010382	TBC1D4	3.29724	54.6717	16.5811	4.05146	0.00394615
XLOC_060705	HSD17B11	2.44949	40.5855	16.5689	4.05041	0.0049542
XLOC_050197	WDR77	2.40236	39.7305	16.5381	4.04772	0.00489064
XLOC_054191	NDUFA5	1.1305	18.6515	16.4985	4.04426	0.0493854
XLOC_037407	CCDC72	1.85274	30.5568	16.4928	4.04376	0.0157411
XLOC_066876	RPS6	4.33348	71.1569	16.4203	4.0374	0.000838963
XLOC_049001	MRPL21	2.40236	39.4332	16.4143	4.03688	0.00837298
XLOC_000274	MAP6D1	24.8243	405.614	16.3394	4.03028	0.00933091
XLOC_043368	RPS15A	7.0186	114.438	16.305	4.02724	0.000109368
XLOC_014881	MTSS1	2.30812	36.7522	15.923	3.99304	0.00935742
XLOC_039834	LOC100851841	24.2588	384.718	15.8589	3.98722	0.000106767
XLOC_037517	CUFF.45376.1	19.8305	310.495	15.6574	3.96878	1.21e-05
XLOC_070369	COX7A2	4.56911	71.3597	15.6179	3.96513	0.000930949
XLOC_070515	CTGF	1.63299	25.4845	15.606	3.96403	0.0278667
XLOC_051015	NEXN	12.0743	188.276	15.5931	3.96283	2.88e-05
XLOC_000202	TFRC	244.612	3786.96	15.4815	3.95247	9.42e-05
XLOC_000739	PSMD2	2.76349	42.7302	15.4624	3.95069	0.00622192
XLOC_050526	MRPS15	1.85274	28.0787	15.1552	3.92174	0.0222229
XLOC_064068	GPR151	9.71908	145.849	15.0065	3.90751	0.0156517
XLOC_067357	CUFF.82908.3	1.63299	24.4121	14.9493	3.90201	0.0295054
XLOC_024945	ETFB	2.35524	35.1798	14.9368	3.9008	0.0138219
XLOC_048753	C29H11orf67	2.85774	42.6288	14.917	3.89888	0.00561986
XLOC_037472	CUFF.47575.1	1.63299	24.3107	14.8872	3.896	0.0263541
XLOC_046024	AGPAT5	4.01948	59.744	14.8636	3.89371	0.0034348
XLOC_075229	MAMLD1	2.35524	34.7596	14.7584	3.88346	0.0119214
XLOC_035474	HEATR5A	1.85274	27.2744	14.7211	3.87981	0.0231042
XLOC_000741	VWA5B2	1.49162	21.7673	14.593	3.86721	0.0494602
XLOC_037339	RPL29	4.56911	66.57	14.5696	3.86489	0.00131843
XLOC_043459	C25H16orf93	14.3824	208.093	14.4686	3.85485	5.15e-05
XLOC_057686	NDUFA9	2.30812	33.2885	14.4224	3.85024	0.0198165
XLOC_067377	GBA2	8.96559	128.77	14.3627	3.84425	0.028229
XLOC_075562	RBMX	10.4101	148.98	14.3111	3.83907	8.51e-05
XLOC_050700	LOC100849406	4.56911	65.2657	14.2841	3.83634	0.00174098
XLOC_042829	SNRNP25	1.58587	22.5209	14.201	3.82792	0.0444462
XLOC_023953	NFATC3	60.6861	859.314	14.16	3.82375	3.47e-06
XLOC_019892	MRPS14	1.49162	21.0283	14.0976	3.81738	0.0438392
XLOC_048651	RBM14	4.66336	65.6206	14.0715	3.81471	0.00232755
XLOC_043316	FAM86A	2.85774	40.1507	14.0498	3.81248	0.00754951
XLOC_007076	LOC614107	4.52198	63.4397	14.0292	3.81036	0.00189206
XLOC_057286	LARP4	3.29724	45.3751	13.7616	3.78257	0.00723767
XLOC_007959	PSMB7	7.37972	101.453	13.7475	3.7811	0.000579105
XLOC_051080	GLIS1	37.7776	515.907	13.6564	3.77151	1.19e-05
XLOC_057082	RANGAP1	9.73496	132.654	13.6266	3.76835	0.0164975
XLOC_015139	NDUFB9	4.66336	63.5411	13.6256	3.76825	0.00204802
XLOC_062963	ATG4D	12.1998	166.051	13.611	3.7667	0.000166023
XLOC_024463	LOC100851589	192.296	2614.78	13.5977	3.76529	1.21e-06
XLOC_043083	MRPS17	1.80562	24.4121	13.5201	3.75703	0.0398005
XLOC_000208	SENP5	22.3589	301.169	13.4698	3.75165	0.000393413
XLOC_007319	SLC5A6	3.34436	45.0202	13.4615	3.75077	0.0274268
XLOC_027320	FBXO47	3.84686	51.7733	13.4586	3.75046	0.00573551
XLOC_000156	ATP6V1A	5.02448	67.5987	13.4539	3.74995	0.00353526
XLOC_007838	GPN1	2.98324	39.984	13.4029	3.74447	0.0110575
XLOC_017739	SLC5A12	3.48574	46.2954	13.2814	3.73133	0.00605182
XLOC_021587	RAN	1912.22	25293.6	13.2274	3.72545	1.82e-06
XLOC_048584	COX8A	7.78797	102.815	13.2017	3.72265	0.0222289
XLOC_012203	PARD3	5.43273	71.1569	13.0978	3.71125	0.00126352
XLOC_060383	CTBP1	6.92435	88.9603	12.8475	3.68341	0.00105097
XLOC_039814	LOC100851311	24.8396	317.436	12.7794	3.67575	0.0244099
XLOC_048981	KDM2A	33.2869	423.236	12.7148	3.66844	0.000298518
XLOC_043478	PHKG1	2.04124	25.9047	12.6907	3.6657	0.0442645
XLOC_075470	EIF1AX	11.3521	143.879	12.6742	3.66382	0.000244744
XLOC_063914	NHP2	16.0001	200.877	12.5548	3.65016	0.00872129
XLOC_057421	RBMS2	2.76349	34.506	12.4864	3.64229	0.0250501
XLOC_057721	ATP6V1E1	6.34347	78.4462	12.3664	3.62836	0.00175475
XLOC_027387	RPL27	4.74173	58.5049	12.3383	3.62507	0.00597785
XLOC_075709	NONO	16.2823	200.348	12.3046	3.62113	7.82e-05
XLOC_024749	FBL	11.4935	141.161	12.2819	3.61846	0.000210273
XLOC_030399	SDHB	7.0186	85.091	12.1236	3.59975	0.00123042
XLOC_056565	ATP5G2	4.16086	50.3675	12.1051	3.59754	0.00903409
XLOC_043038	TUFM	6.0136	72.3307	12.0278	3.58831	0.00201374
XLOC_003431	HMGCR	5.74673	68.8016	11.9723	3.58163	0.00321688
XLOC_075264	TAZ	1.94699	23.289	11.9615	3.58033	0.0393637
XLOC_039614	TAF11	20.6629	247.033	11.9554	3.57959	0.000647255
XLOC_048585	OTUB1	1.99412	23.7092	11.8896	3.57163	0.0459264
XLOC_028151	SMARCD2	14.2882	169.138	11.8376	3.56531	0.00155102
XLOC_024745	RPS16	22.0137	259.685	11.7966	3.56029	8.35e-05
XLOC_024278	ZNF273	6.65747	78.3232	11.7647	3.55639	0.00129741
XLOC_039202	RPS18	10.0648	118.387	11.7624	3.55612	0.00572892
XLOC_048947	SYVN1	55.9285	656.996	11.7471	3.55423	1.68e-05
XLOC_012925	NFS1	7.11284	83.5185	11.7419	3.5536	0.00156724
XLOC_007905	ATP6V1C2	4.93023	57.7444	11.7123	3.54995	0.0297046
XLOC_037374	AMT	3.89398	45.5925	11.7084	3.54948	0.00858388
XLOC_026994	PIGW	5.3856	62.4833	11.6019	3.53629	0.00904178
XLOC_060460	OSTC	9.35796	108.329	11.5762	3.53309	0.000711814
XLOC_030414	CCDC115	5.0716	58.7077	11.5758	3.53304	0.0155132
XLOC_010347	USP12	3.39149	39.1144	11.5331	3.52771	0.017604
XLOC_048566	TMEM179B	7.19122	82.7434	11.5062	3.52434	0.00131531
XLOC_070424	RWDD1	2.21387	25.4338	11.4884	3.52211	0.0458245
XLOC_060171	PPM1K	3.29724	37.7739	11.4562	3.51806	0.0183597
XLOC_064024	HSPA9	28.3413	324.408	11.4465	3.51683	4.65e-05
XLOC_048889	EEF1G	13.3621	152.385	11.4043	3.51151	0.000298705
XLOC_030059	HNRNPA1L2	5.5741	63.505	11.3929	3.51006	0.00434048
XLOC_007248	RETSAT	77.1093	878.255	11.3897	3.50966	2.27e-05
XLOC_024650	PSMD7	6.78297	77.2217	11.3846	3.50902	0.00231296
XLOC_000933	U2AF1	2.30812	26.1874	11.3458	3.50409	0.0417727
XLOC_053797	SSBP1	2.57499	29.151	11.3208	3.50091	0.0353561
XLOC_012225	KIAA1217	21.6367	242.31	11.199	3.4853	8.39e-05
XLOC_050750	HAX1	2.71636	30.3394	11.1691	3.48145	0.0284942
XLOC_024906	IRF3	2.71636	30.3248	11.1638	3.48075	0.0378735
XLOC_007715	C11H2orf63	1214.37	13497.3	11.1146	3.47438	6.03e-06
XLOC_063213	BSG	4.49073	49.7806	11.0852	3.47056	0.00865947
XLOC_067481	SIGMAR1	2.40236	26.6076	11.0756	3.46931	0.0489717
XLOC_024057	ZNF461	4.78885	52.8242	11.0306	3.46345	0.00641598
XLOC_057296	TMBIM6	26.6299	291.227	10.9361	3.45103	0.0113995
XLOC_035328	CHD2	5.11873	55.6427	10.8704	3.44233	0.0086484
XLOC_017198	HIPK3	4.38061	47.549	10.8544	3.44021	0.0102718
XLOC_048946	FAU	8.55734	92.8734	10.8531	3.44003	0.00107147
XLOC_057727	ANKRD54	2.66924	28.9337	10.8397	3.43825	0.0375777
XLOC_053690	CUFF.67398.1	130.605	1411.35	10.8062	3.43379	1.77e-05
XLOC_063588	BABAM1	4.11373	44.2666	10.7607	3.4277	0.0454717
XLOC_048661	KDM2A	3.75261	40.3389	10.7496	3.42621	0.0435731
XLOC_062868	SLC35E1	4.61623	49.4111	10.7038	3.42005	0.00978961
XLOC_010605	IL17D	45.9584	490.777	10.6787	3.41667	0.0144293
XLOC_053567	PSMC2	6.78297	72.4029	10.6742	3.41606	0.00462312
XLOC_048492	EI24	10.9597	116.365	10.6176	3.40838	0.000640401
XLOC_054057	LAMB1	5.98235	63.157	10.5572	3.40016	0.00434292
XLOC_051190	UTP11L	12.3099	128.198	10.4142	3.38047	0.00360933
XLOC_007564	SNRNP200	3.53286	36.6362	10.3701	3.37436	0.0232396
XLOC_067172	SLC31A1	19.5795	202.833	10.3594	3.37287	0.000259806
XLOC_022039	RPLP0	29.817	307.568	10.3152	3.3667	9.31e-05
XLOC_004478	EML5	31.2769	322.624	10.3151	3.36669	0.0180014
XLOC_039762	TCF19	15.7486	162.081	10.2918	3.36342	0.000463289
XLOC_054208	TNPO3	8.85546	90.6634	10.2381	3.35588	0.00170574
XLOC_054159	PPIA	6.46897	66.07	10.2134	3.35239	0.00462517
XLOC_064046	DND1	17.6172	179.66	10.198	3.35021	0.000311403
XLOC_027989	CWC25	36.5216	372.094	10.1883	3.34884	0.000126339
XLOC_050127	PIAS3	4.42773	44.9257	10.1464	3.3429	0.0193252
XLOC_047337	SEC24C	7.59947	76.8737	10.1157	3.33852	0.0045654
XLOC_014969	EIF3H	13.3621	134.966	10.1007	3.33638	0.000483332
XLOC_064097	RPS14	10.8967	109.902	10.0858	3.33425	0.00103307
XLOC_024205	GLTSCR2	2.71636	27.3758	10.0781	3.33315	0.0419807
XLOC_063709	TMED1	8.33759	84.0186	10.0771	3.33301	0.00207753
XLOC_039334	RDBP	3.43861	34.5422	10.0454	3.32846	0.0261118
XLOC_037423	SETD2	4.85185	48.4401	9.98384	3.3196	0.0109342
XLOC_017165	RPS3	46.5547	462.208	9.92828	3.31154	4.48e-05
XLOC_016912	ATP5L	3.29724	32.7016	9.91788	3.31003	0.0381181
XLOC_050899	AHCYL1	17.9783	177.775	9.88834	3.30573	0.000563443
XLOC_027105	CUFF.33661.1	36.788	359.515	9.77262	3.28875	0.000180559
XLOC_043240	WDR24	54.9399	533.711	9.71444	3.28013	9.05e-05
XLOC_016961	RPS13	19.0299	184.044	9.67129	3.27371	0.000411588
XLOC_030486	HAT1	6.37472	61.1935	9.5994	3.26294	0.0308135
XLOC_050022	TPM3	30.6965	293.72	9.56852	3.2583	0.00556889
XLOC_012774	GPCPD1	9.95471	94.6487	9.50793	3.24913	0.00178706
XLOC_007173	MSH6	12.1373	114.618	9.44347	3.23932	0.012231
XLOC_007827	WDR43	18.6847	175.262	9.37998	3.22959	0.00848034
XLOC_035231	YY1	21.2755	198.471	9.3286	3.22166	0.000266921
XLOC_030288	PUM1	4.16086	38.781	9.32044	3.2204	0.032317
XLOC_028241	CUFF.35748.1	29.4559	273.533	9.28621	3.21509	0.000169542
XLOC_021602	EIF2B1	6.34347	58.7515	9.26172	3.21128	0.0063276
XLOC_051188	AKIRIN1	4.47486	41.0202	9.16683	3.19642	0.0182005
XLOC_007532	CLIC3	3.98823	36.3029	9.10249	3.18626	0.03524
XLOC_064089	PDE6A	59.6027	541.007	9.07688	3.1822	0.00696516
XLOC_075263	RPL10	15.9212	142.589	8.95592	3.16284	0.00107856
XLOC_039290	YIPF3	59.0377	521.741	8.83741	3.14362	0.000127288
XLOC_057231	HNRNPA1	123.901	1092.57	8.8181	3.14047	9.32e-05
XLOC_024437	RPS5	10.2846	90.6488	8.81405	3.1398	0.00265103
XLOC_039921	NOL7	7.22247	63.6425	8.81174	3.13943	0.00928089
XLOC_007773	RNF181	4.42773	38.8609	8.7767	3.13368	0.0243544
XLOC_012930	SLA2	1088.25	9493.32	8.72349	3.12491	4.23e-05
XLOC_012725	SNX5	5.5741	48.52	8.70454	3.12177	0.0144953
XLOC_053770	CUFF.68036.1	468.435	4064.92	8.67767	3.11731	0.00634017
XLOC_039259	NFYA	3.79973	32.919	8.6635	3.11495	0.0428664
XLOC_024474	KARS	19.454	166.646	8.56614	3.09864	0.000753861
XLOC_063055	EEF2	12.4042	106.003	8.54576	3.09521	0.00227284
XLOC_050109	HIST2H2BE	7.04984	60.2441	8.54545	3.09516	0.0111702
XLOC_057055	POLR2F	3.43861	29.2163	8.49655	3.08688	0.0420125
XLOC_056912	RECQL	46.6648	392.935	8.42038	3.07388	0.00464593
XLOC_010503	KIAA0226L	39.3322	331.103	8.41811	3.0735	0.000420601
XLOC_050129	PDZK1	5.52698	46.4621	8.40642	3.07149	0.0148126
XLOC_015201	COPS5	4.61623	38.5928	8.36024	3.06354	0.0243989
XLOC_007188	RPS27A	31.7322	264.099	8.32274	3.05706	0.00782488
XLOC_028166	NOL11	5.1971	43.1289	8.29864	3.05288	0.0184448
XLOC_067364	VCP	32.3761	268.265	8.2859	3.05066	0.000438452
XLOC_075351	RPS4X	16.7848	138.799	8.26934	3.04777	0.00113162
XLOC_017536	EIF3F	4.20798	34.7089	8.24834	3.0441	0.0337122
XLOC_035304	APOPT1	5.11873	42.2086	8.24592	3.04368	0.0181022
XLOC_024616	KCTD19	4.16086	34.2595	8.23376	3.04155	0.0490594
XLOC_023764	ZNRF1	15.8116	130.147	8.23115	3.04109	0.00148832
XLOC_000253	TRA2B	11.9171	97.4241	8.17517	3.03125	0.0446698
XLOC_004245	DNAAF2	3.89398	31.7959	8.16539	3.02952	0.0417431
XLOC_039739	CFB	285.468	2326.24	8.14889	3.0266	8.79e-05
XLOC_070560	SF3B5	4.66336	37.9552	8.13903	3.02486	0.0289977
XLOC_057584	METTL20	16.0784	130.133	8.09362	3.01678	0.00188623
XLOC_027316	PSMB3	5.29135	42.7955	8.08782	3.01575	0.0220408
XLOC_062896	AKAP8	7.23834	58.5341	8.08667	3.01554	0.0104895
XLOC_019554	FAM20B	9.78208	78.881	8.06382	3.01146	0.00660204
XLOC_024079	EIF3K	18.9203	151.842	8.02537	3.00457	0.00100992
XLOC_000345	CCNL1	6.28047	50.3675	8.0197	3.00355	0.0250491
XLOC_053977	NDUFA4	9.71908	77.8593	8.01097	3.00198	0.0078202
XLOC_067630	RPS7	16.4237	131.278	7.99321	2.99878	0.0239439
XLOC_027967	ATP5G1	6.65747	53.1645	7.98569	2.99742	0.0209401
XLOC_004401	VTI1B	64.8936	518.203	7.98543	2.99737	0.0201712
XLOC_004267	SNX1	5.02448	40.0854	7.97802	2.99603	0.0321018
XLOC_063145	PRELID1	4.39648	34.9769	7.95567	2.99198	0.0333394
XLOC_035098	COX5A	8.29046	65.954	7.9554	2.99193	0.00949358
XLOC_050727	DAP3	5.47985	43.5491	7.94713	2.99043	0.0206633
XLOC_067412	CORO2A	3.84686	30.5568	7.94332	2.98974	0.0479698
XLOC_075350	XIST	4.61623	36.4987	7.9066	2.98306	0.0268856
XLOC_063405	G3BP1	12.9067	102.018	7.90426	2.98263	0.00311652
XLOC_056744	ATP5B	16.2982	128.292	7.87156	2.97665	0.00245803
XLOC_015290	INTS8	4.97735	38.9769	7.83084	2.96917	0.0246038
XLOC_051115	RAD54L	10.1273	78.4392	7.7453	2.95332	0.014165
XLOC_057289	C5H12orf62	5.6996	44.136	7.7437	2.95302	0.0249366
XLOC_067494	HNRNPK	23.6149	181.696	7.69413	2.94376	0.000945043
XLOC_057208	BTG1	7.77209	59.4398	7.64785	2.93505	0.0147017
XLOC_012754	FAM208B	12.1998	93.2645	7.64474	2.93447	0.00676426
XLOC_023808	COX4I1	13.2991	101.641	7.6427	2.93408	0.012222
XLOC_070581	RMND1	4.97735	37.9406	7.62265	2.93029	0.0335195
XLOC_046071	CASP3	8.49434	64.5774	7.6024	2.92646	0.00990081
XLOC_030799	YTHDF2	9.81333	74.4754	7.58921	2.92395	0.00861686
XLOC_046094	MTMR7	17.7898	134.813	7.57812	2.92184	0.0284288
XLOC_004436	NPC2	13.2519	99.7495	7.52716	2.91211	0.0329891
XLOC_064087	CSNK1A1	31.8111	239.281	7.52193	2.9111	0.000755694
XLOC_035009	FANCI	87.9747	661.068	7.51429	2.90964	0.000427892
XLOC_050078	MRPL9	21.7622	163.074	7.49346	2.90563	0.00854986
XLOC_003702	FAM96A	8.65159	64.8163	7.49184	2.90532	0.0128327
XLOC_039268	TAF8	5.79385	43.397	7.49018	2.905	0.0210055
XLOC_027803	ANKFY1	34.2447	256.439	7.48842	2.90466	0.00117479
XLOC_070327	ACAT2	241.96	1808.52	7.47446	2.90197	0.00283833
XLOC_019807	CUFF.24756.1	23.0182	171.718	7.4601	2.89919	0.0127376
XLOC_075560	MAP7D3	10.2375	76.323	7.45526	2.89826	0.0196719
XLOC_044972	CUFF.55828.1	164.926	1227.91	7.44523	2.89632	0.00207695
XLOC_023992	CCNE1	5.79385	43.0997	7.43888	2.89508	0.0335981
XLOC_039356	DDX39B	6.34347	47.1504	7.43289	2.89392	0.0226946
XLOC_039768	TUBB2B	8.96559	66.3381	7.39919	2.88737	0.0108787
XLOC_027276	PHB	10.7241	79.2651	7.39132	2.88583	0.00842658
XLOC_010423	CUFF.14549.3	11.0068	81.207	7.37788	2.88321	0.00721366
XLOC_063302	TMCO6	103.755	765.106	7.37416	2.88248	0.0219788
XLOC_051182	CAP1	50.276	369.043	7.34033	2.87584	0.0423189
XLOC_007077	POLE4	16.2823	119.409	7.33365	2.87453	0.010918
XLOC_060606	NOA1	12.6239	92.1705	7.30125	2.86814	0.0047499
XLOC_000403	TFDP2	6.15497	44.8896	7.29322	2.86656	0.0270345
XLOC_043005	UQCRC2	18.5745	135.27	7.28256	2.86445	0.00282625
XLOC_043164	ZNF3	13.6761	98.4166	7.19627	2.84725	0.00428326
XLOC_019710	LOC100851992	71.1894	511.29	7.18211	2.84441	0.0433234
XLOC_033411	TAF9	9.27959	66.5916	7.17614	2.84321	0.0148747
XLOC_062933	DHPS	33.3657	238.121	7.13669	2.83526	0.00152125
XLOC_056592	LOC615589	13.4246	95.5759	7.11948	2.83177	0.00842901
XLOC_057631	DDX47	7.96059	56.6574	7.11723	2.83132	0.0139562
XLOC_056913	SLCO1A2	12.8124	91.0544	7.10671	2.82918	0.00776999
XLOC_057303	TUBA1C	4890.04	34629.1	7.08154	2.82406	0.00019318
XLOC_000203	OSTALPHA	157.437	1107.37	7.03371	2.81429	0.000455991
XLOC_014821	PUF60	4.80473	33.7379	7.0218	2.81184	0.0444073
XLOC_003896	ZNF410	9.13821	63.9613	6.99932	2.80722	0.0158246
XLOC_064194	ELL2	12.4513	87.1128	6.99627	2.80659	0.00530757
XLOC_003546	PPIA	8.80834	61.1789	6.94557	2.79609	0.0150357
XLOC_024998	ZNF208	9.27959	64.36	6.93565	2.79403	0.0115684
XLOC_063214	HCN2	6.3906	44.252	6.92455	2.79172	0.0248407
XLOC_039863	HIST1H2BD	8.36884	57.8458	6.91204	2.78911	0.0176834
XLOC_050787	RIIAD1	291.607	2005.95	6.87897	2.78219	0.00018079
XLOC_030777	EIF3I	12.8596	88.2213	6.86036	2.77828	0.00711761
XLOC_049980	GPATCH4	97.8198	664.578	6.7939	2.76424	0.0269146
XLOC_000449	NDUFV3	4.97735	33.6872	6.76809	2.75875	0.0489948
XLOC_030305	RPA2	8.22746	55.6572	6.76481	2.75805	0.0259319
XLOC_060269	POLR2B	5.21298	35.1943	6.75129	2.75516	0.0428827
XLOC_037474	XPC	8.32171	55.9545	6.72392	2.7493	0.0171768
XLOC_037486	RPN1	11.5406	77.171	6.68693	2.74134	0.0109289
XLOC_037462	RPL32	26.4573	175.414	6.63009	2.72903	0.00687228
XLOC_003538	PSMB5	6.73585	44.5708	6.61696	2.72617	0.03363
XLOC_054215	CUFF.67825.1	111.842	737.509	6.59422	2.7212	0.000382661
XLOC_022146	UBE2L3	8.46309	55.7225	6.58418	2.719	0.021918
XLOC_004029	RPL4	62.9	412.26	6.55421	2.71242	0.000796
XLOC_035177	CKMT1B	7.50522	48.9618	6.5237	2.70569	0.0441102
XLOC_030137	NOP58	18.9987	122.72	6.45939	2.6914	0.00772792
XLOC_007850	ABHD1	9.59358	61.7512	6.43672	2.68633	0.0210124
XLOC_021891	PLK4	6.87722	44.2013	6.4272	2.68419	0.0308728
XLOC_044688	TAF5	67.5316	432.628	6.4063	2.67949	0.00163957
XLOC_017811	PSMC3	5.47985	35.0929	6.40399	2.67897	0.0448045
XLOC_030126	BZW1	22.657	144.343	6.37076	2.67147	0.00349096
XLOC_012502	RPN2	10.0961	64.0773	6.34675	2.66602	0.0174981
XLOC_063080	SPPL2B	8.41596	53.2951	6.33262	2.6628	0.0275868
XLOC_028231	METTL23	2261.94	14269.8	6.30864	2.65733	0.00173837
XLOC_044888	NDUFB8	11.3992	71.8813	6.30582	2.65668	0.0172412
XLOC_048786	GTF2H1	8.18034	50.9475	6.22804	2.63878	0.0408571
XLOC_029887	NIPA2	5.79385	36.0132	6.21577	2.63593	0.0435509
XLOC_004066	PSME1	22.5157	139.524	6.19674	2.63151	0.00508801
XLOC_027158	C19H17orf81	17.4287	107.235	6.15281	2.62125	0.0450926
XLOC_075768	RBM10	6.29635	38.5421	6.12134	2.61385	0.0410944
XLOC_062961	CDC37	33.774	203.492	6.02511	2.59099	0.00387612
XLOC_067201	CBR4	13.2519	79.6853	6.0131	2.58811	0.0185229
XLOC_008058	SURF1	4311.79	25773.1	5.97735	2.57951	0.000535836
XLOC_067566	KLF4	8.10197	48.0706	5.93321	2.56881	0.0364452
XLOC_044863	LOC100851293	10.1903	60.0051	5.88844	2.55788	0.0401704
XLOC_024450	SF3B3	10.677	62.8236	5.88404	2.55681	0.0281643
XLOC_050888	CEPT1	32.4545	190.898	5.88203	2.55631	0.00510663
XLOC_007913	LOC100852258	1997.61	11749.8	5.88194	2.55629	0.00361831
XLOC_030262	EIF4E2	11.7762	69.135	5.87074	2.55354	0.0201779
XLOC_050000	SCAMP3	8.46309	49.6792	5.87011	2.55339	0.0399153
XLOC_027553	GRB2	6.97147	40.9188	5.86947	2.55323	0.0384592
XLOC_057430	MYL6	15.6702	91.5906	5.8449	2.54718	0.0145846
XLOC_049989	SSR2	7.19122	41.6071	5.78583	2.53252	0.0488186
XLOC_075726	LOC100850396	16.1256	93.2353	5.78183	2.53153	0.0359541
XLOC_067503	ZCCHC6	9.37384	54.0125	5.76205	2.52658	0.0254732
XLOC_046130	TTI2	186.03	1061.9	5.70824	2.51305	0.00091409
XLOC_012415	NSFL1C	10.426	59.3599	5.69347	2.50931	0.0365242
XLOC_021936	RAN	18.9044	106.018	5.6081	2.48751	0.00992588
XLOC_027106	PAFAH1B1	39.7876	221.955	5.57851	2.47988	0.00402419
XLOC_035384	RPS17	26.7866	149.248	5.57174	2.47813	0.00539345
XLOC_057435	PA2G4	29.6756	164.842	5.55478	2.47373	0.0062776
XLOC_027160	EIF5A	106.848	586.825	5.49213	2.45736	0.00199817
XLOC_017250	DDB2	11.8546	64.6642	5.45479	2.44752	0.0291805
XLOC_070280	SASH1	10.4101	56.7803	5.45436	2.44741	0.0441951
XLOC_026991	APPBP2	7.50522	40.9188	5.45205	2.4468	0.0479164
XLOC_012568	UBE2C	21.401	116.452	5.44142	2.44398	0.0110878
XLOC_056478	ATXN7L3B	13.1106	71.1784	5.42909	2.44071	0.0287937
XLOC_028097	AARSD1	10.5515	57.1429	5.41564	2.43713	0.0254834
XLOC_041548	ATP5A1	47.4972	256.693	5.40439	2.43413	0.0031485
XLOC_007244	TMEM150A	24.1645	130.481	5.39968	2.43287	0.00815927
XLOC_056575	CUFF.69779.1	224.909	1214.16	5.39845	2.43255	0.00085045
XLOC_062948	ZNF266	37.4477	202.072	5.3961	2.43192	0.00805069
XLOC_012909	EIF2S2	49.7889	268.374	5.39024	2.43035	0.00288914
XLOC_050828	POLR3GL	47.8895	257.475	5.37644	2.42665	0.00505025
XLOC_041506	THOC1	42.5982	229.013	5.37611	2.42656	0.00622551
XLOC_027651	MYO19	88.6816	476.482	5.37295	2.42571	0.00262231
XLOC_030152	LOC100850426	98.2122	524.668	5.34219	2.41743	0.00246852
XLOC_030774	HDAC1	37.2597	198.702	5.3329	2.41492	0.00662889
XLOC_027812	TXNDC17	12.2469	65.1858	5.32262	2.41214	0.0413611
XLOC_042903	TCEB2	44.5918	236.491	5.30346	2.40693	0.00558994
XLOC_035507	LOC100850994	33.209	174.646	5.25899	2.39479	0.00440592
XLOC_030621	HSPD1	29.6597	155.458	5.24138	2.38995	0.00647357
XLOC_030078	DDX18	22.155	115.749	5.22451	2.3853	0.0116911
XLOC_019491	PEX10	304.513	1590.74	5.22389	2.38512	0.00228955
XLOC_037185	RPSA	53.2593	277.388	5.20826	2.3808	0.00371993
XLOC_047425	TOMM20	21.401	110.453	5.16108	2.36767	0.0104705
XLOC_007916	ASAP2	453.36	2336.97	5.15478	2.36591	0.00228937
XLOC_030646	PRRC2C	15.3874	78.7504	5.11784	2.35553	0.0360273
XLOC_066994	CLTA	23.3639	119.445	5.11237	2.35399	0.00971637
XLOC_048708	LOC100852035	12.4984	63.7224	5.09842	2.35005	0.0325819
XLOC_047280	LOC100295417	1000.43	5024.62	5.02247	2.3284	0.00214018
XLOC_044749	FAM204A	241.503	1212.56	5.02091	2.32795	0.00165624
XLOC_057186	CCDC59	12.8908	64.6934	5.01856	2.32727	0.0384856
XLOC_004139	APEX1	23.5053	117.829	5.01286	2.32563	0.0166448
XLOC_012388	PSMA7	20.3177	101.8	5.01044	2.32494	0.0169404
XLOC_060390	CUFF.76209.2	56.6508	283.699	5.00786	2.32419	0.00711474
XLOC_037333	WDR82	14.7594	73.0551	4.94972	2.30735	0.0360212
XLOC_075823	EIF1AX	328.893	1625.44	4.94217	2.30514	0.0038828
XLOC_050521	MEAF6	17.2402	85.0111	4.93099	2.30188	0.0320248
XLOC_017255	CUFF.23193.1	381.312	1879.11	4.92801	2.30101	0.0020533
XLOC_048501	FAM118B	63.7324	313.292	4.91575	2.29741	0.00503905
XLOC_010604	XPO4	64.0453	314.379	4.90869	2.29534	0.00913282
XLOC_057147	NAP1L1	71.9127	352.972	4.90834	2.29524	0.00433152
XLOC_043453	SEPHS2	16.3607	79.7721	4.87584	2.28565	0.0456522
XLOC_024820	ERCC1	56.6979	276.113	4.8699	2.28389	0.00474133
XLOC_024319	LOC617476	108.779	529.015	4.8632	2.28191	0.0193361
XLOC_000730	SENP2	32.706	157.849	4.8263	2.27092	0.0158391
XLOC_039929	C23H6orf228	23.1754	111.271	4.80127	2.26342	0.0344422
XLOC_007793	CCT4	18.8732	90.5619	4.79845	2.26257	0.0178391
XLOC_044750	NANOS1	194.038	930.674	4.79634	2.26193	0.00325177
XLOC_015172	RPS20	24.9651	119.51	4.78708	2.25915	0.0124752
XLOC_044877	PGAM1	20.836	99.3078	4.76615	2.25283	0.0218074
XLOC_007453	CDK9	59.9326	285.482	4.76338	2.25199	0.00650364
XLOC_019393	H3F3A	22.9869	107.692	4.68492	2.22802	0.0168627
XLOC_027794	TAX1BP3	25.8446	119.155	4.61042	2.2049	0.0277972
XLOC_012499	C13H20orf24	43.1791	198.79	4.60385	2.20284	0.00758103
XLOC_028244	WBP2	225.379	1037.37	4.6028	2.20251	0.00413503
XLOC_046186	RPL15	33.6797	154.422	4.58501	2.19692	0.0108373
XLOC_048832	PUS3	14.1627	64.8309	4.57758	2.19459	0.0433771
XLOC_030713	GLB1L	18.0879	81.671	4.51522	2.1748	0.0265078
XLOC_054035	DNAJC2	67.9398	305.321	4.49399	2.168	0.0132712
XLOC_050539	SFPQ	43.1786	193.478	4.48088	2.16378	0.0160761
XLOC_035018	NGRN	19.768	87.0621	4.40418	2.13887	0.0268773
XLOC_010285	KPNA3	513.2	2251.71	4.38759	2.13343	0.00593799
XLOC_063276	KIF20A	14.0213	61.4977	4.38602	2.13291	0.0484837
XLOC_039675	CUFF.48456.1	56.6513	246.831	4.35703	2.12335	0.0087877
XLOC_044664	NOLC1	21.3227	92.6199	4.34373	2.11893	0.0495906
XLOC_039587	BRD2	149.477	638.004	4.26823	2.09364	0.00876503
XLOC_039279	PPP2R5D	40.1958	171.479	4.26608	2.09291	0.0219753
XLOC_056743	PTGES3	58.3616	247.44	4.23977	2.08399	0.0143154
XLOC_030195	RQCD1	15.6702	65.3817	4.17236	2.06086	0.044788
XLOC_056607	DAZAP2	29.7069	123.872	4.16981	2.05998	0.0317104
XLOC_043260	RPS2	77.7854	323.843	4.16329	2.05772	0.00717753
XLOC_075406	SYN1	33.1147	137.785	4.16082	2.05687	0.0222266
XLOC_064198	LIX1	27.4776	113.909	4.1455	2.05155	0.0310257
XLOC_057068	ATF4	35.3752	146.198	4.13277	2.04711	0.0253953
XLOC_063003	RPS28	47.0413	193.471	4.11279	2.04012	0.0165997
XLOC_012383	LAMA5	595.979	2422.21	4.06425	2.02299	0.00965067
XLOC_017486	HSPA8	76.6549	307.582	4.01256	2.00452	0.012726
XLOC_050967	RPL5	72.6498	289.794	3.98891	1.99599	0.0131815
XLOC_033430	DIMT1	58.2996	232.288	3.98438	1.99436	0.0181671
XLOC_027481	THOC4	30.0839	119.539	3.97351	1.99042	0.0446993
XLOC_027446	PSMC5	70.2485	278.865	3.9697	1.98903	0.0268548
XLOC_024468	CFDP2	66.2607	262.975	3.9688	1.9887	0.0138438
XLOC_014916	RPS20	1072.21	4253.67	3.96719	1.98812	0.00636184
XLOC_024011	GPI	17.6484	69.8018	3.95513	1.98372	0.0499502
XLOC_030412	CYFIP1	123.083	479.25	3.89373	1.96115	0.0117054
XLOC_057767	NHP2L1	44.0109	169.842	3.85908	1.94826	0.020179
XLOC_042865	LOC100847576	68.0817	261.816	3.84562	1.94322	0.0149817
XLOC_070365	EEF1A1	67.2493	257.098	3.82306	1.93473	0.0414329
XLOC_024334	MGC157082	1299.28	4936.56	3.79946	1.92579	0.00536633
XLOC_027515	CUFF.35631.1	494.247	1875.05	3.79376	1.92363	0.00784589
XLOC_024644	TMED6	789.09	2990.17	3.78939	1.92197	0.0114803
XLOC_024637	SLC7A6OS	311.909	1172.31	3.7585	1.91016	0.0117554
XLOC_062827	NR2C2AP	34.2135	128.401	3.75294	1.90802	0.0265684
XLOC_030860	RPL11	71.6617	266.411	3.71762	1.89438	0.0296364
XLOC_033558	EXOC3	124.465	462.222	3.71367	1.89285	0.0104266
XLOC_012984	ACOT8	37.8401	139.828	3.69523	1.88567	0.0410337
XLOC_048983	PPP1CA	25.9389	95.5037	3.68187	1.88044	0.0444011
XLOC_063704	KRI1	34.9829	127.872	3.65527	1.86998	0.0405565
XLOC_030373	DDOST	42.4256	155.001	3.65348	1.86927	0.0395397
XLOC_060325	2013-09-11	134.152	487.908	3.63697	1.86274	0.0215343
XLOC_035527	MIR1282	63.2299	228.723	3.61733	1.85492	0.028696
XLOC_053500	BZW2	57.0119	202.768	3.55658	1.83049	0.0317585
XLOC_064028	SLC23A1	84.2216	295.481	3.50838	1.8108	0.0309836
XLOC_063776	TNFAIP8L1	36.1912	125.423	3.46556	1.79309	0.0451678
XLOC_027620	SRSF1	68.6785	236.513	3.44377	1.78399	0.0224852
XLOC_035299	EIF5	233.212	798.288	3.42301	1.77527	0.0188565
XLOC_048667	RAD9A	131.609	448.279	3.40614	1.76814	0.03147
XLOC_024870	CYTH2	47.2462	159.19	3.36937	1.75248	0.0493354
XLOC_056822	TXNRD1	91.5081	306.061	3.34464	1.74185	0.0209084
XLOC_062873	LOC100851895	30.8691	103.119	3.34054	1.74008	0.0488953
XLOC_037329	GLT8D1	36.5692	121.807	3.33086	1.7359	0.0432744
XLOC_003860	EIF2S1	42.2837	139.118	3.29011	1.71814	0.0443305
XLOC_030499	SSB	93.8003	305.264	3.2544	1.70239	0.027984
XLOC_021952	DDX55	476.209	1522.1	3.19629	1.6764	0.0169172
XLOC_049983	CCT3	42.5982	135.77	3.18723	1.6723	0.0483038
XLOC_048652	RBM4	66.9507	212.811	3.17862	1.6684	0.0436101
XLOC_027451	CEP95	109.47	347.957	3.17858	1.66838	0.0425799
XLOC_004122	RPGRIP1	624.287	1889.4	3.02648	1.59764	0.0398247
XLOC_044899	NOLC1	1030.12	2966.91	2.88017	1.52615	0.0361524
XLOC_030795	ZCCHC17	1519.99	4215.56	2.77341	1.47166	0.0390435

## Sheet: Down GO
Table S4. Differentially expressed genes between the 4- and 8-cell embryos.
Spreadsheet 4. GO analysis output of down-regulated genes.
GO.ID	Term	Annotated	Significant	Expected	Classic	Significant Genes
GO:0007049	cell cycle	838	68	38.92	3.7e-06	ABL1,AFAP1L2,ASPM,BCCIP,BTG4,C26H10orf90,CAMK2D,CCNH,CCNL2,CCNYL1,CDC25B,CENPF,CENPJ,CEP120,CKS1B,CPEB1,CYP27B1,DAZL,DICER1,DYNC1LI1,ERCC3,EYA1,FAM58A,FAM83D,FBXO43,FBXW7,FER,GNAI1,H1FOO,INSC,IRF6,KIF18A,KIF23,LEF1,LRP6,MAEL,MAPRE2,MASTL,MDM2,MED1,MLF1,MNS1,NEDD1,NOTCH2,PDE3A,PTPN3,RAB6A,RAD17,RAD51C,RB1,RBL2,SBDS,SESN2,SESN3,SIN3A,SMC1B,SMC4,SPTBN1,SUV39H2,SYCP3,TACC3,TAOK1,TP53INP1,UHRF1,USP28,…
GO:0022402	cell cycle process	627	53	29.12	1.6e-05	ASPM,C26H10orf90,CAMK2D,CDC25B,CENPF,CENPJ,CEP120,CPEB1,CYP27B1,DAZL,DICER1,DYNC1LI1,ERCC3,EYA1,FAM83D,FBXO43,FBXW7,H1FOO,INSC,IRF6,KIF18A,KIF23,LEF1,MAEL,MAPRE2,MASTL,MDM2,MED1,MLF1,MNS1,NEDD1,NOTCH2,PDE3A,RAB6A,RAD17,RAD51C,RB1,SBDS,SESN2,SESN3,SIN3A,SMC1B,SMC4,SPTBN1,SUV39H2,SYCP3,TACC3,TAOK1,TP53INP1,USP28,WASL,WEE2,WNT5A
GO:0050794	regulation of cellular process	5621	308	261.08	2.5e-05	ABL1,ADCY3,AFAP1L2,AGK,AGPAT9,AKT1S1,AMFR,ANKRD17,ANP32A,ARF4,ARHGAP29,ARID4A,ARL13A,ARL15,ARL6,ASAP1,ASH2L,ASPM,ASTL,ATF6,BCCIP,BICC1,BMP6,BMPR1A,BMPR1B,BOC,BRD3,BTG4,C26H10orf90,CAMK2D,CAPRIN2,CBFB,CBLB,CBLL1,CCDC88A,CCNH,CCNL2,CCNYL1,CDC25B,CDC6,CENPF,CENPJ,CEP120,CHL1,CLIC4,CMYA5,CPEB1,CSF1R,CSNK1G3,CSPP1,CTH,CYP27B1,CYTH1,DAZL,DBX1,DCLK2,DDX25,DEK,DERL1,DICER1,DLX6,DNAJC16,DNMT1,DOCK1,DSCAML…
GO:0048610	cellular process involved in reproduction	315	32	14.63	2.6e-05	ASTL,CDC25B,CLGN,CPEB1,DAZL,DDX25,FBXO43,FOXO3,GDF9,GLRA1,GOPC,H1FOO,HSD17B4,KIT,LEF1,MAEL,MNS1,PDE3A,PLEKHA1,RAD51C,SMC1B,SMC4,SUV39H2,SYCP3,TDRD1,TDRD7,TP63,WEE2,WNT5A,YBX2,ZP2,ZP4
GO:0051726	regulation of cell cycle	474	42	22.02	4.2e-05	ABL1,AFAP1L2,BCCIP,BTG4,C26H10orf90,CCNH,CCNL2,CCNYL1,CDC25B,CENPF,CENPJ,CYP27B1,DAZL,DICER1,DYNC1LI1,ERCC3,FAM58A,FBXO43,FBXW7,IRF6,LEF1,LRP6,MASTL,MDM2,MED1,MLF1,NOTCH2,PDE3A,PTPN3,RAB6A,RAD17,RB1,RBL2,SBDS,SESN2,SESN3,TACC3,TAOK1,TP53INP1,USP28,WEE2,WNT5A
GO:0000003	reproduction	742	58	34.46	6e-05	ASPM,ASTL,BMP6,BMPR1A,BMPR1B,CCDC135,CDC25B,CLGN,CLIC4,CPEB1,CYP27B1,DAZL,DDX25,DICER1,FANCL,FBXO43,FOXO3,FRZB,GDF9,GLRA1,GOPC,H1FOO,HERPUD2,HIF1A,HSD17B4,IGF1R,KIT,LEF1,LHX8,LOC782386,LRP6,MAEL,MED1,MNS1,NCOA3,NPAS3,OOEP,PDE3A,PLEKHA1,RAD18,RAD51C,SMC1B,SMC4,SOX30,SRPK1,STAT3,SUV39H2,SYCP3,TDRD1,TDRD7,THOC1,TIPARP,TP63,WEE2,WNT5A,YBX2,ZP2,ZP4
GO:0007126	meiosis	101	15	4.69	6.1e-05	CDC25B,CPEB1,DAZL,FBXO43,H1FOO,MAEL,MNS1,PDE3A,RAD51C,SMC1B,SMC4,SUV39H2,SYCP3,WEE2,WNT5A
GO:0051327	M phase of meiotic cell cycle	101	15	4.69	6.1e-05	CDC25B,CPEB1,DAZL,FBXO43,H1FOO,MAEL,MNS1,PDE3A,RAD51C,SMC1B,SMC4,SUV39H2,SYCP3,WEE2,WNT5A
GO:0045618	positive regulation of keratinocyte differentiation	6	4	0.28	6.4e-05	CYP27B1,MED1,NCOA3,PRKCH
GO:0050789	regulation of biological process	6008	323	279.05	7.2e-05	ABCG5,ABL1,ADCY3,AFAP1L2,AGK,AGPAT9,AKT1S1,AMFR,ANKRD17,ANP32A,APH1B,ARF4,ARHGAP29,ARID4A,ARL13A,ARL15,ARL6,ASAP1,ASH2L,ASPM,ASTL,ATF6,ATOH7,BCCIP,BICC1,BMP6,BMPR1A,BMPR1B,BOC,BRD3,BTG4,C26H10orf90,CAMK2D,CAPRIN2,CBFB,CBLB,CBLL1,CCDC88A,CCNH,CCNL2,CCNYL1,CDC25B,CDC6,CENPF,CENPJ,CEP120,CHL1,CHSY1,CLIC4,CMYA5,CPEB1,CSF1R,CSNK1G3,CSPP1,CTH,CYP27B1,CYTH1,DAZL,DBX1,DCLK2,DDX25,DEK,DERL1,DICER1,DLX6,DN…
GO:0022414	reproductive process	737	57	34.23	9.2e-05	ASPM,ASTL,BMP6,BMPR1A,BMPR1B,CCDC135,CDC25B,CLGN,CLIC4,CPEB1,CYP27B1,DAZL,DDX25,DICER1,FANCL,FBXO43,FOXO3,FRZB,GDF9,GLRA1,GOPC,H1FOO,HERPUD2,HIF1A,HSD17B4,IGF1R,KIT,LEF1,LHX8,LOC782386,LRP6,MAEL,MED1,MNS1,NCOA3,NPAS3,OOEP,PDE3A,PLEKHA1,RAD18,RAD51C,SMC1B,SMC4,SOX30,SRPK1,SUV39H2,SYCP3,TDRD1,TDRD7,THOC1,TIPARP,TP63,WEE2,WNT5A,YBX2,ZP2,ZP4
GO:0051321	meiotic cell cycle	105	15	4.88	9.7e-05	CDC25B,CPEB1,DAZL,FBXO43,H1FOO,MAEL,MNS1,PDE3A,RAD51C,SMC1B,SMC4,SUV39H2,SYCP3,WEE2,WNT5A
GO:0036215	response to stem cell factor stimulus	3	3	0.14	0.0001	FER,KIT,RABGEF1
GO:0036216	cellular response to stem cell factor stimulus	3	3	0.14	0.0001	FER,KIT,RABGEF1
GO:0038109	Kit signaling pathway	3	3	0.14	0.0001	FER,KIT,RABGEF1
GO:0009987	cellular process	10192	502	473.39	0.0001	ABHD10,ABL1,ACADS,ACADSB,ADCY3,AFAP1L2,AGK,AGPAT9,AKIP1,AKT1S1,AMFR,ANKRD17,ANP32A,ARF4,ARHGAP29,ARID4A,ARL13A,ARL15,ARL6,ASAP1,ASH2L,ASPHD1,ASPM,ASRGL1,ASTL,ATF6,ATP5S,ATPBD4,BCCIP,BICC1,BMP6,BMPR1A,BMPR1B,BOC,BPGM,BRD3,BTBD9,BTG4,C26H10orf90,CAMK2D,CAMKK2,CAPRIN2,CBFB,CBLB,CBLL1,CCDC135,CCDC88A,CCL25,CCNH,CCNL2,CCNYL1,CD99L2,CDC25B,CDC6,CDH23,CDH3,CDKAL1,CDO1,CENPF,CENPH,CENPJ,CEP120,CEP55,CERS…
GO:0045606	positive regulation of epidermal cell differentiation	7	4	0.33	0.00014	CYP27B1,MED1,NCOA3,PRKCH
GO:2000678	negative regulation of transcription regulatory region DNA binding	8	4	0.37	0.00028	HEY1,HEY2,MSX1,SIN3A
GO:0065007	biological regulation	6367	335	295.73	0.00033	ABCG5,ABL1,ADCY3,AFAP1L2,AGK,AGPAT9,AKT1S1,AMFR,ANKRD17,ANP32A,APH1B,ARF4,ARHGAP29,ARID4A,ARL13A,ARL15,ARL6,ASAP1,ASH2L,ASPM,ASTL,ATF6,ATOH7,BCCIP,BICC1,BMP6,BMPR1A,BMPR1B,BOC,BRD3,BTG4,C26H10orf90,CAMK2D,CAPRIN2,CBFB,CBLB,CBLL1,CCDC88A,CCNH,CCNL2,CCNYL1,CDC25B,CDC6,CDH23,CENPF,CENPJ,CEP120,CHL1,CHSY1,CLIC4,CMYA5,CNNM2,CPEB1,CSF1R,CSNK1G3,CSPP1,CTH,CYP27B1,CYTH1,DAZL,DBX1,DCLK2,DCLRE1C,DDX25,DEK,…
GO:0035556	intracellular signal transduction	1421	93	66	0.00033	ABL1,ADCY3,AGPAT9,AKT1S1,ARF4,ARHGAP29,ARL13A,ARL15,ARL6,ASAP1,CBLB,CCDC88A,CMYA5,CSF1R,CTH,CYTH1,DCLK2,DOCK1,DYRK1A,ENTPD5,FBXW11,FBXW7,FER,FGR,FOXO1,FOXO3,GOLT1B,HBEGF,HIF1A,IGF1R,ITSN2,KALRN,KIAA1244,KIT,KRAS,MCF2,MCU,MDM2,MED1,NBR1,NKIRAS2,NLK,NOTCH2,NPNT,NRG3,PAXIP1,PDE3A,PIK3R1,PLCH1,PLCL2,PLEKHA1,PLEKHG1,PRKAA2,PRKCH,PTPRJ,RAB1A,RAB21,RAB27B,RAB30,RAB3C,RAB6A,RABGEF1,RALA,RALB,RAP1A,RAP2C,…
GO:0048477	oogenesis	40	8	1.86	0.00042	ASPM,BMPR1B,CDC25B,FOXO3,GDF9,PDE3A,WEE2,YBX2
GO:0045616	regulation of keratinocyte differentiation	15	5	0.7	0.00043	CYP27B1,MED1,NCOA3,PRKCH,TP63
GO:0000279	M phase	324	29	15.05	0.00055	ASPM,CDC25B,CENPF,CEP120,CPEB1,DAZL,DICER1,DYNC1LI1,FAM83D,FBXO43,H1FOO,KIF18A,KIF23,MAEL,MAPRE2,MASTL,MNS1,NEDD1,PDE3A,RAD51C,RB1,SBDS,SMC1B,SMC4,SUV39H2,SYCP3,TACC3,WEE2,WNT5A
GO:0019953	sexual reproduction	371	32	17.23	0.00055	ASPM,ASTL,BMPR1B,CCDC135,CDC25B,CLGN,CLIC4,DAZL,DDX25,FANCL,FOXO3,GDF9,GLRA1,GOPC,HERPUD2,KIT,LOC782386,MAEL,OOEP,PDE3A,PLEKHA1,RAD18,RAD51C,SOX30,STAT3,SYCP3,TDRD1,TDRD7,WEE2,YBX2,ZP2,ZP4
GO:2000112	regulation of cellular macromolecule biosynthetic process	2122	128	98.56	0.00069	AFAP1L2,ANP32A,ARID4A,ASH2L,ATF6,BMPR1A,BRD3,CAPRIN2,CBFB,CCDC88A,CCNH,CCNL2,CENPF,CPEB1,CTH,DAZL,DBX1,DDX25,DICER1,DNMT1,EBF1,EIF3A,EIF3M,ELF1,ELK3,ELK4,ELL3,ENPP1,ERCC3,ESCO2,ESRRG,EYA1,FAM58A,FBXW11,FBXW7,FER,FHL2,FOXO1,FOXO3,GCLC,GFI1,GTF2F2,HBP1,HEY1,HEY2,HIF1A,HMBOX1,IFT74,IGF1R,INSIG1,INSIG2,IRF6,IRF8,KAT6A,KDM4C,KIT,LEF1,LEO1,LOC510844,LRP6,MAEL,MDM2,MED1,MLF1IP,MLL5,MSX1,MYF5,NCBP1,NCK1,…
GO:0051716	cellular response to stimulus	3371	190	156.57	0.00086	ABL1,ADCY3,AFAP1L2,AGK,AGPAT9,AKT1S1,AMFR,ARF4,ARHGAP29,ARL13A,ARL15,ARL6,ASAP1,ASH2L,ASPM,BCCIP,BICC1,BMP6,BMPR1A,BMPR1B,BOC,C26H10orf90,CAPRIN2,CBLB,CCDC88A,CLIC4,CMYA5,CSF1R,CSNK1G3,CTH,CYP27B1,CYTH1,DCLK2,DCLRE1A,DCLRE1C,DEK,DERL1,DICER1,DNMT1,DOCK1,DROSHA,DYRK1A,ELF1,ENPP1,ENTPD5,EPB41L5,ERCC3,EYA1,FANCL,FBXW11,FBXW7,FER,FGR,FOXO1,FOXO3,FRZB,GFI1,GLRA1,GNAI1,GNB5,GNG12,GOLT1B,HAS2,HBEGF,HBP1…
GO:0060019	radial glial cell differentiation	5	3	0.23	0.00093	LEF1,LRP6,STAT3
GO:0060021	palate development	67	10	3.11	0.00098	BMPR1A,DLX6,INSIG1,INSIG2,LEF1,LRP6,MSX1,PLEKHA1,TIPARP,WNT5A
GO:0048869	cellular developmental process	2145	128	99.63	0.00106	AKIP1,ANKRD17,ARL6,ASAP1,ASPM,BCCIP,BMP6,BMPR1A,BMPR1B,BOC,CAPRIN2,CBFB,CCDC135,CCDC88A,CDC25B,CEP120,CHL1,CLIC4,CSF1R,CSRP2,CYP27B1,DAZL,DBX1,DCLRE1C,DDX25,DICER1,DLX6,DSCAML1,ELL3,ENPP1,EPB41L5,ERCC3,EXT1,EXT2,EYA1,EZR,FAM161A,FBXW7,FER,FGR,FHL2,FNDC3B,FOXO3,FRZB,GDF9,GFI1,GJC1,GOPC,HEY1,HEY2,HIF1A,HOOK3,HSD17B4,INSC,INSIG1,IRF6,IRF8,KAT6A,KIF3A,KIT,KRAS,LEF1,LEO1,LHX8,LOC510844,LOC529423,LOC53…
GO:0030879	mammary gland development	105	13	4.88	0.00112	FRZB,HIF1A,IGF1R,IRF6,LEF1,LRP6,MED1,MSX1,NCOA3,NR3C1,NRG3,ROBO1,WNT5A
GO:0030154	cell differentiation	1974	119	91.69	0.00115	AKIP1,ANKRD17,ARL6,ASPM,BCCIP,BMP6,BMPR1A,BMPR1B,BOC,CAPRIN2,CBFB,CCDC135,CCDC88A,CDC25B,CEP120,CHL1,CLIC4,CSF1R,CSRP2,CYP27B1,DAZL,DBX1,DCLRE1C,DDX25,DICER1,DLX6,DSCAML1,ELL3,ENPP1,EPB41L5,ERCC3,EXT1,EXT2,EYA1,FBXW7,FER,FHL2,FNDC3B,FOXO3,FRZB,GDF9,GFI1,GJC1,GOPC,HEY1,HEY2,HIF1A,HOOK3,HSD17B4,INSC,INSIG1,IRF6,IRF8,KAT6A,KIT,KRAS,LEF1,LEO1,LHX8,LOC510844,LOC536267,LRP6,MAEL,MCF2,MED1,MLF1,MLL5,MSX…
GO:0010556	regulation of macromolecule biosynthetic process	2171	129	100.84	0.00119	AFAP1L2,ANP32A,ARID4A,ASH2L,ATF6,BMPR1A,BRD3,CAPRIN2,CBFB,CCDC88A,CCNH,CCNL2,CENPF,CPEB1,CTH,DAZL,DBX1,DDX25,DICER1,DNMT1,EBF1,EIF3A,EIF3M,ELF1,ELK3,ELK4,ELL3,ENPP1,ERCC3,ESCO2,ESRRG,EYA1,FAM58A,FBXW11,FBXW7,FER,FHL2,FOXO1,FOXO3,GCLC,GFI1,GTF2F2,HBP1,HEY1,HEY2,HIF1A,HMBOX1,IFT74,IGF1R,INSIG1,INSIG2,IRF6,IRF8,KAT6A,KDM4C,KIT,LEF1,LEO1,LOC510844,LRP6,MAEL,MDM2,MED1,MLF1IP,MLL5,MSX1,MYF5,NCBP1,NCK1,…
GO:0003006	developmental process involved in reproduction	326	28	15.14	0.00127	BMP6,BMPR1A,BMPR1B,CDC25B,CYP27B1,DAZL,DDX25,FOXO3,FRZB,GDF9,GOPC,HSD17B4,IGF1R,KIT,LHX8,LRP6,MED1,NCOA3,PDE3A,PLEKHA1,SYCP3,TDRD1,TDRD7,TIPARP,TP63,WEE2,WNT5A,YBX2
GO:0010923	negative regulation of phosphatase activity	59	9	2.74	0.00148	CMYA5,ELL,GPATCH2,KIAA1244,MASTL,SYTL2,UBN1,WNK1,ZFYVE1
GO:0044272	sulfur compound biosynthetic process	59	9	2.74	0.00148	CDO1,CHSY1,CSGALNACT2,CTH,EXT1,EXT2,GCLC,MAT2B,MTAP
GO:0010921	regulation of phosphatase activity	83	11	3.86	0.00152	CMYA5,ELL,GPATCH2,HSP90B1,KIAA1244,MASTL,NPNT,SYTL2,UBN1,WNK1,ZFYVE1
GO:0017157	regulation of exocytosis	60	9	2.79	0.00168	FGR,GLRA1,PFN2,RAB27B,RAB3C,RABGEF1,RALA,RAPGEF4,ZP4
GO:0007264	small GTPase mediated signal transduction	481	37	22.34	0.00176	ARF4,ARL13A,ARL15,ARL6,ASAP1,CYTH1,DOCK1,ITSN2,KALRN,KIAA1244,KRAS,MCF2,NKIRAS2,NOTCH2,PLEKHG1,RAB1A,RAB21,RAB27B,RAB30,RAB3C,RAB6A,RABGEF1,RALA,RALB,RAP1A,RAP2C,RAPGEF4,RASA1,RB1,RGNEF,RHOQ,RIT1,RRAS2,RSU1,SIPA1L2,SOS1,SRGAP1
GO:0042695	thelarche	6	3	0.28	0.00179	MED1,NCOA3,WNT5A
GO:0060744	mammary gland branching involved in thelarche	6	3	0.28	0.00179	MED1,NCOA3,WNT5A
GO:0045604	regulation of epidermal cell differentiation	20	5	0.93	0.00184	CYP27B1,MED1,NCOA3,PRKCH,TP63
GO:0043392	negative regulation of DNA binding	29	6	1.35	0.00186	HEY1,HEY2,LEF1,MSX1,SIN3A,ZNF462
GO:0042787	protein ubiquitination involved in ubiquitin-dependent protein catabolic process	39	7	1.81	0.00189	FBXW7,HERC3,LNX1,MDM2,MYLIP,RNF144B,UHRF1
GO:0060443	mammary gland morphogenesis	50	8	2.32	0.00197	FRZB,LRP6,MED1,NCOA3,NR3C1,NRG3,ROBO1,WNT5A
GO:0001570	vasculogenesis	62	9	2.88	0.00212	FBXW7,GJC1,HEY1,HEY2,PAXIP1,PTPRJ,RASA1,TIPARP,ZFP36L1
GO:0061180	mammary gland epithelium development	62	9	2.88	0.00212	HIF1A,IRF6,LRP6,MED1,MSX1,NCOA3,NR3C1,ROBO1,WNT5A
GO:0010960	magnesium ion homeostasis	2	2	0.09	0.00215	CNNM2,TFAP2B
GO:0021943	formation of radial glial scaffolds	2	2	0.09	0.00215	LEF1,LRP6
GO:0038093	Fc receptor signaling pathway	2	2	0.09	0.00215	FER,KIT
GO:0061341	non-canonical Wnt receptor signaling pathway involved in heart development	2	2	0.09	0.00215	LRP6,WNT5A
GO:0061346	planar cell polarity pathway involved in heart morphogenesis	2	2	0.09	0.00215	LRP6,WNT5A
GO:0061347	planar cell polarity pathway involved in outflow tract morphogenesis	2	2	0.09	0.00215	LRP6,WNT5A
GO:0061348	planar cell polarity pathway involved in ventricular septum morphogenesis	2	2	0.09	0.00215	LRP6,WNT5A
GO:0061349	planar cell polarity pathway involved in cardiac right atrium morphogenesis	2	2	0.09	0.00215	LRP6,WNT5A
GO:0061350	planar cell polarity pathway involved in cardiac muscle tissue morphogenesis	2	2	0.09	0.00215	LRP6,WNT5A
GO:0061354	planar cell polarity pathway involved in pericardium morphogenesis	2	2	0.09	0.00215	LRP6,WNT5A
GO:2000360	negative regulation of binding of sperm to zona pellucida	2	2	0.09	0.00215	ASTL,ZP4
GO:2000820	negative regulation of transcription from RNA polymerase II promoter involved in smooth muscle cell differentiation	2	2	0.09	0.00215	HEY1,HEY2
GO:0046660	female sex differentiation	87	11	4.04	0.00223	BMPR1B,FOXO3,GDF9,KIT,LHX8,MED1,NCOA3,PLEKHA1,TIPARP,TP63,WNT5A
GO:0048519	negative regulation of biological process	2405	139	111.7	0.00224	ABCG5,ABL1,AKT1S1,ANKRD17,ARID4A,ASPM,ASTL,BICC1,BMPR1A,BTG4,C26H10orf90,CAPRIN2,CBLB,CBLL1,CENPF,CHL1,CHSY1,CLIC4,CMYA5,CTH,CYP27B1,DICER1,DNMT1,DROSHA,DSCAML1,DYNC1LI1,DYRK1A,ELF1,ELK3,ELK4,ENPP1,EPB41L5,ERCC3,EYA1,FBXO43,FBXW11,FBXW7,FER,FHL2,FOXO1,FOXO3,FRZB,GCLC,GDF9,GFI1,GLRA1,HEY1,HEY2,HIF1A,HMBOX1,HOOK3,HSP90B1,IGF1R,INSIG1,INSIG2,IRF6,IRF8,KAT6A,KCNA5,KIT,KNG1,KRAS,LEF1,LEO1,LOC510844,LR…
GO:0001837	epithelial to mesenchymal transition	63	9	2.93	0.00237	ELL3,EPB41L5,HEY1,HEY2,HIF1A,LEF1,LRP6,MSX1,WNT5A
GO:0007281	germ cell development	114	13	5.29	0.00239	CDC25B,DAZL,DDX25,FOXO3,GDF9,GOPC,KIT,PDE3A,SYCP3,TDRD1,TDRD7,WEE2,YBX2
GO:0031323	regulation of cellular metabolic process	3018	169	140.18	0.00263	ABL1,AFAP1L2,AKT1S1,ANP32A,ARID4A,ASAP1,ASH2L,ATF6,BCCIP,BMP6,BMPR1A,BRD3,CAPRIN2,CBFB,CCDC88A,CCNH,CCNL2,CCNYL1,CDC25B,CENPF,CMYA5,CPEB1,CSF1R,CTH,DAZL,DBX1,DDX25,DEK,DICER1,DNMT1,DYRK1A,EBF1,EIF3A,EIF3M,ELF1,ELK3,ELK4,ELL,ELL3,ENPP1,ERCC3,ESCO2,ESRRG,EYA1,FAM58A,FBXW11,FBXW7,FER,FGR,FHL2,FOXO1,FOXO3,GCLC,GFI1,GPATCH2,GTF2F2,HBP1,HEY1,HEY2,HIF1A,HMBOX1,HSP90B1,IFT74,IGF1R,INSIG1,INSIG2,IRF6,IRF8…
GO:0030278	regulation of ossification	129	14	5.99	0.00264	BMP6,BMPR1A,BMPR1B,CHSY1,CYP27B1,ENPP1,GPM6B,HEY1,HIF1A,LRP6,NBR1,NPNT,TP63,WNT5A
GO:0050810	regulation of steroid biosynthetic process	31	6	1.44	0.00266	BMP6,INSIG1,INSIG2,NR3C1,PEX2,STAR
GO:0019222	regulation of metabolic process	3367	186	156.39	0.00274	ABL1,AFAP1L2,AKT1S1,ANP32A,APH1B,ARID4A,ASAP1,ASH2L,ASTL,ATF6,BCCIP,BMP6,BMPR1A,BRD3,C26H10orf90,CAPRIN2,CBFB,CBLB,CCDC88A,CCNH,CCNL2,CCNYL1,CDC25B,CENPF,CMYA5,CPEB1,CSF1R,CTH,CYP27B1,DAZL,DBX1,DDX25,DEK,DICER1,DNMT1,DROSHA,DYRK1A,EBF1,EIF3A,EIF3M,ELF1,ELK3,ELK4,ELL,ELL3,ENPP1,EPB41L5,ERCC3,ESCO2,ESRRG,EYA1,FAM58A,FBXO43,FBXW11,FBXW7,FER,FGR,FHL2,FOXO1,FOXO3,GCLC,GFI1,GPATCH2,GTF2F2,HBP1,HEY1,HEY…
GO:0031326	regulation of cellular biosynthetic process	2262	131	105.06	0.00289	AFAP1L2,ANP32A,ARID4A,ASH2L,ATF6,BMP6,BMPR1A,BRD3,CAPRIN2,CBFB,CCDC88A,CCNH,CCNL2,CENPF,CPEB1,CTH,DAZL,DBX1,DDX25,DICER1,DNMT1,EBF1,EIF3A,EIF3M,ELF1,ELK3,ELK4,ELL3,ENPP1,ERCC3,ESCO2,ESRRG,EYA1,FAM58A,FBXW11,FBXW7,FER,FHL2,FOXO1,FOXO3,GCLC,GFI1,GTF2F2,HBP1,HEY1,HEY2,HIF1A,HMBOX1,IFT74,IGF1R,INSIG1,INSIG2,IRF6,IRF8,KAT6A,KDM4C,KIT,LEF1,LEO1,LOC510844,LRP6,MAEL,MDM2,MED1,MLF1IP,MLL5,MSX1,MYF5,NCBP1,…
GO:0040020	regulation of meiosis	22	5	1.02	0.00289	DAZL,FBXO43,PDE3A,WEE2,WNT5A
GO:0048523	negative regulation of cellular process	2184	127	101.44	0.00294	ABL1,AKT1S1,ANKRD17,ARID4A,ASPM,ASTL,BICC1,BMPR1A,BTG4,C26H10orf90,CAPRIN2,CBLB,CBLL1,CENPF,CHL1,CLIC4,CMYA5,CTH,CYP27B1,DICER1,DNMT1,DSCAML1,DYNC1LI1,DYRK1A,ELF1,ELK3,ELK4,ENPP1,EPB41L5,ERCC3,EYA1,FBXO43,FBXW11,FBXW7,FER,FHL2,FOXO1,FOXO3,FRZB,GCLC,GDF9,GFI1,GLRA1,HEY1,HEY2,HIF1A,HMBOX1,HOOK3,HSP90B1,IGF1R,INSIG1,INSIG2,IRF6,KAT6A,KIT,KNG1,KRAS,LEF1,LEO1,LOC510844,LRP6,MAEL,MDM2,MED1,MLF1,MSX1,NB…
GO:0061053	somite development	65	9	3.02	0.00295	BMPR1A,EPB41L5,FRZB,LEF1,LRP6,MYF5,PALB2,WDR19,WNT5A
GO:0021889	olfactory bulb interneuron differentiation	7	3	0.33	0.00303	DICER1,ROBO1,WNT5A
GO:0022027	interkinetic nuclear migration	7	3	0.33	0.00303	CEP120,HOOK3,TACC3
GO:0009889	regulation of biosynthetic process	2286	132	106.18	0.00309	AFAP1L2,ANP32A,ARID4A,ASH2L,ATF6,BMP6,BMPR1A,BRD3,CAPRIN2,CBFB,CCDC88A,CCNH,CCNL2,CENPF,CPEB1,CTH,DAZL,DBX1,DDX25,DICER1,DNMT1,EBF1,EIF3A,EIF3M,ELF1,ELK3,ELK4,ELL3,ENPP1,ERCC3,ESCO2,ESRRG,EYA1,FAM58A,FBXW11,FBXW7,FER,FHL2,FOXO1,FOXO3,GCLC,GFI1,GTF2F2,HBP1,HEY1,HEY2,HIF1A,HMBOX1,IFT74,IGF1R,INSIG1,INSIG2,IRF6,IRF8,KAT6A,KDM4C,KIT,LEF1,LEO1,LOC510844,LRP6,MAEL,MDM2,MED1,MLF1IP,MLL5,MSX1,MYF5,NCBP1,…
GO:0006974	response to DNA damage stimulus	431	33	20.02	0.00328	ABL1,ASH2L,BCCIP,C26H10orf90,DCLRE1A,DCLRE1C,DEK,DYRK1A,ERCC3,EYA1,FANCL,FBXW7,FOXO1,FOXO3,MAEL,MASTL,MDM2,NEIL2,NEIL3,PALB2,PAXIP1,POLI,RAD17,RAD18,RAD51C,REV1,SMC1B,SMC4,TAOK1,TP63,UHRF1,USP28,ZRANB3
GO:0001503	ossification	237	21	11.01	0.00344	BMP6,BMPR1A,BMPR1B,CBFB,CHSY1,CYP27B1,ENPP1,EXT1,EXT2,FHL2,GPM6B,HEY1,HIF1A,LEF1,LRP6,MYF5,NBR1,NPNT,SBDS,TP63,WNT5A
GO:0035162	embryonic hemopoiesis	23	5	1.07	0.00356	HIF1A,KAT6A,KIT,MED1,STK3
GO:0051445	regulation of meiotic cell cycle	23	5	1.07	0.00356	DAZL,FBXO43,PDE3A,WEE2,WNT5A
GO:0030032	lamellipodium assembly	33	6	1.53	0.0037	CCDC88A,FER,KIT,LRRC16A,NCK1,WASF3
GO:0045684	positive regulation of epidermis development	15	4	0.7	0.00417	CYP27B1,MED1,NCOA3,PRKCH
GO:0010646	regulation of cell communication	1142	72	53.04	0.00428	AFAP1L2,AKT1S1,ASPM,BICC1,BMP6,BMPR1A,CAPRIN2,CBLB,CMYA5,CPEB1,CSF1R,CTH,CYP27B1,DICER1,DYRK1A,ELF1,ENPP1,EYA1,FBXW7,FGR,FOXO1,FRZB,GDF9,GFI1,GLRA1,GOLT1B,HBEGF,HEY1,HEY2,HIF1A,IGF1R,KIT,KRAS,LEF1,LRP6,MCU,MDM2,MED1,MSX1,NLK,NOTCH2,NPC1,NPNT,PFN2,PLEKHA1,PRICKLE1,PRKAA2,PRKCH,PTPRJ,RABGEF1,RASA1,RB1,REL,RGS10,RGS16,ROBO1,SERP1,SNX14,SNX25,STAT3,STK3,SYNJ2BP,TAOK1,TFAP2B,TMOD2,TP63,TRAT1,USP46,WAS…
GO:0009948	anterior/posterior axis specification	34	6	1.58	0.00433	EPB41L5,HEY1,HEY2,LRP6,WLS,WNT5A
GO:0030858	positive regulation of epithelial cell differentiation	24	5	1.11	0.00433	BMP6,CYP27B1,MED1,NCOA3,PRKCH
GO:0048599	oocyte development	24	5	1.11	0.00433	CDC25B,FOXO3,GDF9,PDE3A,WEE2
GO:0046545	development of primary female sexual characteristics	82	10	3.81	0.00454	BMPR1B,FOXO3,GDF9,KIT,LHX8,NCOA3,PLEKHA1,TIPARP,TP63,WNT5A
GO:0030216	keratinocyte differentiation	57	8	2.65	0.00456	CLIC4,CYP27B1,IRF6,MED1,NCOA3,PRKCH,TP63,WNT5A
GO:0070167	regulation of biomineral tissue development	57	8	2.65	0.00456	BMP6,BMPR1A,BMPR1B,CYP27B1,DICER1,GPM6B,HIF1A,NBR1
GO:0007343	egg activation	8	3	0.37	0.00468	ASTL,WEE2,ZP2
GO:0021873	forebrain neuroblast division	8	3	0.37	0.00468	ASPM,LEF1,LRP6
GO:0055057	neuroblast division	8	3	0.37	0.00468	ASPM,LEF1,LRP6
GO:0070102	interleukin-6-mediated signaling pathway	8	3	0.37	0.00468	FER,GFI1,STAT3
GO:0035303	regulation of dephosphorylation	96	11	4.46	0.00484	CMYA5,ELL,GPATCH2,HSP90B1,KIAA1244,MASTL,NPNT,SYTL2,UBN1,WNK1,ZFYVE1
GO:0060603	mammary gland duct morphogenesis	35	6	1.63	0.00502	LRP6,MED1,NCOA3,NR3C1,ROBO1,WNT5A
GO:0022403	cell cycle phase	444	33	20.62	0.00516	ASPM,C26H10orf90,CAMK2D,CDC25B,CENPF,CEP120,CPEB1,DAZL,DICER1,DYNC1LI1,FAM83D,FBXO43,H1FOO,KIF18A,KIF23,MAEL,MAPRE2,MASTL,MDM2,MNS1,NEDD1,PDE3A,RAD51C,RB1,SBDS,SIN3A,SMC1B,SMC4,SUV39H2,SYCP3,TACC3,WEE2,WNT5A
GO:0006366	transcription from RNA polymerase II promoter	984	63	45.7	0.00533	ASH2L,ATF6,BRD3,CAPRIN2,CBFB,CCNH,DBX1,DICER1,ELF1,ELK4,ELL,ELL3,ERCC3,EYA1,FHL2,FOXO1,FOXO3,GFI1,GTF2A1,GTF2A1L,GTF2F2,HEY1,HEY2,HIF1A,IFT74,INSIG1,INSIG2,KDM4C,LEF1,LEO1,LOC510844,LRP6,MAEL,MDM2,MED1,MSX1,MYF5,NCK1,NCOA3,NPNT,PAXIP1,PEX2,PHF21A,PIK3R1,PKNOX1,PPARGC1A,RB1,RFX5,RHOQ,SIN3A,SIX1,SLC30A9,STAT3,TBL1XR1,TFAP2B,TP63,UHRF1,VLDLR,WNT5A,ZNF215,ZNF462,ZNF750,ZSCAN29
GO:2000677	regulation of transcription regulatory region DNA binding	16	4	0.74	0.00536	HEY1,HEY2,MSX1,SIN3A
GO:0006355	regulation of transcription, DNA-dependent	1926	112	89.46	0.00546	AFAP1L2,ANP32A,ARID4A,ASH2L,ATF6,BMPR1A,BRD3,CAPRIN2,CBFB,CCNH,CCNL2,CENPF,CTH,DBX1,DICER1,DNMT1,EBF1,ELF1,ELK3,ELK4,ELL3,ERCC3,ESRRG,EYA1,FAM58A,FBXW11,FER,FHL2,FOXO1,FOXO3,GCLC,GFI1,GTF2F2,HBP1,HEY1,HEY2,HIF1A,HMBOX1,IFT74,INSIG1,INSIG2,IRF6,IRF8,KAT6A,KDM4C,KIT,LEF1,LEO1,LOC510844,LRP6,MAEL,MDM2,MED1,MLF1IP,MLL5,MSX1,MYF5,NCK1,NCOA3,NLK,NOSTRIN,NPAS3,NPNT,PAXIP1,PCGF5,PDE8A,PDE8B,PEX2,PHF21A,P…
GO:0010468	regulation of gene expression	2343	133	108.83	0.0055	AFAP1L2,ANP32A,ARID4A,ASH2L,ASTL,ATF6,BMPR1A,BRD3,C26H10orf90,CAPRIN2,CBFB,CCNH,CCNL2,CENPF,CPEB1,CTH,DAZL,DBX1,DDX25,DICER1,DNMT1,DROSHA,EBF1,EIF3A,EIF3M,ELF1,ELK3,ELK4,ELL3,EPB41L5,ERCC3,ESRRG,EYA1,FAM58A,FBXW11,FBXW7,FER,FHL2,FOXO1,FOXO3,GCLC,GFI1,GTF2F2,HBP1,HEY1,HEY2,HIF1A,HMBOX1,IFT74,INSIG1,INSIG2,IRF6,IRF8,KAT6A,KDM4C,KIT,LEF1,LEO1,LOC510844,LRP6,MAEL,MDM2,MED1,MLF1IP,MLL5,MSX1,MYF5,MYLIP…
GO:0007292	female gamete generation	59	8	2.74	0.00565	ASPM,BMPR1B,CDC25B,FOXO3,GDF9,PDE3A,WEE2,YBX2
GO:0007165	signal transduction	2687	150	124.8	0.0057	ABL1,ADCY3,AFAP1L2,AGK,AGPAT9,AKT1S1,AMFR,ARF4,ARHGAP29,ARL13A,ARL15,ARL6,ASAP1,ASPM,BICC1,BMP6,BMPR1A,BMPR1B,BOC,CAPRIN2,CBLB,CCDC88A,CMYA5,CSF1R,CSNK1G3,CTH,CYP27B1,CYTH1,DCLK2,DERL1,DOCK1,DYRK1A,ELF1,ENPP1,ENTPD5,EYA1,FBXW11,FBXW7,FER,FGR,FOXO1,FOXO3,FRZB,GFI1,GLRA1,GNAI1,GNB5,GNG12,GOLT1B,HBEGF,HBP1,HEY1,HEY2,HIF1A,IGF1R,INSIG1,INSIG2,ITGA2,ITSN2,KALRN,KIAA1244,KIF3A,KIT,KRAS,LEF1,LRP6,MCF2,M…
GO:0010608	posttranscriptional regulation of gene expression	280	23	13.01	0.00576	C26H10orf90,CPEB1,DAZL,DDX25,DICER1,DROSHA,EIF3A,EIF3M,EPB41L5,FBXW11,FBXW7,FOXO3,MDM2,MSX1,MYLIP,NCBP1,PEX2,SEPSECS,SERP1,TDRD7,USP13,YBX2,ZFP36L1
GO:0045778	positive regulation of ossification	36	6	1.67	0.00579	BMP6,BMPR1A,BMPR1B,GPM6B,LRP6,WNT5A
GO:0060324	face development	36	6	1.67	0.00579	LEF1,LRP6,MSX1,PLEKHA1,TIPARP,WNT5A
GO:0006351	transcription, DNA-dependent	2108	121	97.91	0.00584	AFAP1L2,ANP32A,ARID4A,ASH2L,ATF6,BMPR1A,BRD3,CAPRIN2,CBFB,CCNH,CCNL2,CENPF,CTH,DBX1,DICER1,DNMT1,EBF1,ELF1,ELK3,ELK4,ELL,ELL3,ERCC3,ESRRG,EYA1,FAM58A,FBXW11,FER,FHL2,FOXJ3,FOXO1,FOXO3,GCLC,GFI1,GTF2A1,GTF2A1L,GTF2F2,HBP1,HEY1,HEY2,HIF1A,HMBOX1,IFT74,INSIG1,INSIG2,IRF6,IRF8,KAT6A,KDM4C,KIT,LEF1,LEO1,LOC510844,LRP6,MAEL,MDM2,MED1,MLF1,MLF1IP,MLL5,MSX1,MYF5,NCK1,NCOA3,NLK,NOSTRIN,NPAS3,NPNT,NR3C1,NR…
GO:0009913	epidermal cell differentiation	72	9	3.34	0.0059	CLIC4,CYP27B1,ERCC3,IRF6,MED1,NCOA3,PRKCH,TP63,WNT5A
GO:2001141	regulation of RNA biosynthetic process	1932	112	89.74	0.00602	AFAP1L2,ANP32A,ARID4A,ASH2L,ATF6,BMPR1A,BRD3,CAPRIN2,CBFB,CCNH,CCNL2,CENPF,CTH,DBX1,DICER1,DNMT1,EBF1,ELF1,ELK3,ELK4,ELL3,ERCC3,ESRRG,EYA1,FAM58A,FBXW11,FER,FHL2,FOXO1,FOXO3,GCLC,GFI1,GTF2F2,HBP1,HEY1,HEY2,HIF1A,HMBOX1,IFT74,INSIG1,INSIG2,IRF6,IRF8,KAT6A,KDM4C,KIT,LEF1,LEO1,LOC510844,LRP6,MAEL,MDM2,MED1,MLF1IP,MLL5,MSX1,MYF5,NCK1,NCOA3,NLK,NOSTRIN,NPAS3,NPNT,PAXIP1,PCGF5,PDE8A,PDE8B,PEX2,PHF21A,P…
GO:0009994	oocyte differentiation	26	5	1.21	0.0062	CDC25B,FOXO3,GDF9,PDE3A,WEE2
GO:0050854	regulation of antigen receptor-mediated signaling pathway	26	5	1.21	0.0062	CBLB,ELF1,PRKCH,PTPRJ,TRAT1
GO:0003213	cardiac right atrium morphogenesis	3	2	0.14	0.00626	LRP6,WNT5A
GO:0010956	negative regulation of calcidiol 1-monooxygenase activity	3	2	0.14	0.00626	CYP27B1,GFI1
GO:0015014	heparan sulfate proteoglycan biosynthetic process, polysaccharide chain biosynthetic process	3	2	0.14	0.00626	EXT1,EXT2
GO:0030953	astral microtubule organization	3	2	0.14	0.00626	CEP120,TACC3
GO:0031643	positive regulation of myelination	3	2	0.14	0.00626	DICER1,WASF3
GO:0033007	negative regulation of mast cell activation involved in immune response	3	2	0.14	0.00626	FER,RABGEF1
GO:0060467	negative regulation of fertilization	3	2	0.14	0.00626	ASTL,ZP2
GO:0060468	prevention of polyspermy	3	2	0.14	0.00626	ASTL,ZP2
GO:2000359	regulation of binding of sperm to zona pellucida	3	2	0.14	0.00626	ASTL,ZP4
GO:0060322	head development	48	7	2.23	0.00631	DLX6,LEF1,LRP6,MSX1,PLEKHA1,TIPARP,WNT5A
GO:0032774	RNA biosynthetic process	2114	121	98.19	0.0064	AFAP1L2,ANP32A,ARID4A,ASH2L,ATF6,BMPR1A,BRD3,CAPRIN2,CBFB,CCNH,CCNL2,CENPF,CTH,DBX1,DICER1,DNMT1,EBF1,ELF1,ELK3,ELK4,ELL,ELL3,ERCC3,ESRRG,EYA1,FAM58A,FBXW11,FER,FHL2,FOXJ3,FOXO1,FOXO3,GCLC,GFI1,GTF2A1,GTF2A1L,GTF2F2,HBP1,HEY1,HEY2,HIF1A,HMBOX1,IFT74,INSIG1,INSIG2,IRF6,IRF8,KAT6A,KDM4C,KIT,LEF1,LEO1,LOC510844,LRP6,MAEL,MDM2,MED1,MLF1,MLF1IP,MLL5,MSX1,MYF5,NCK1,NCOA3,NLK,NOSTRIN,NPAS3,NPNT,NR3C1,NR…
GO:2000241	regulation of reproductive process	100	11	4.64	0.00659	ASTL,DICER1,GDF9,GLRA1,LEF1,PDE3A,SRPK1,WEE2,WNT5A,ZP2,ZP4
GO:0060255	regulation of macromolecule metabolic process	2921	161	135.67	0.00663	ABL1,AFAP1L2,AKT1S1,ANP32A,ARID4A,ASH2L,ASTL,ATF6,BCCIP,BMP6,BMPR1A,BRD3,C26H10orf90,CAPRIN2,CBFB,CBLB,CCDC88A,CCNH,CCNL2,CCNYL1,CDC25B,CENPF,CPEB1,CSF1R,CTH,DAZL,DBX1,DDX25,DEK,DICER1,DNMT1,DROSHA,DYRK1A,EBF1,EIF3A,EIF3M,ELF1,ELK3,ELK4,ELL3,ENPP1,EPB41L5,ERCC3,ESCO2,ESRRG,EYA1,FAM58A,FBXO43,FBXW11,FBXW7,FER,FGR,FHL2,FOXO1,FOXO3,GCLC,GFI1,GTF2F2,HBP1,HEY1,HEY2,HIF1A,HMBOX1,IFT74,IGF1R,INSIG1,INSI…
GO:0035137	hindlimb morphogenesis	37	6	1.72	0.00665	BMPR1A,DICER1,LRP6,MED1,MSX1,TFAP2B
GO:0031648	protein destabilization	17	4	0.79	0.00676	FBXW11,MDM2,MYLIP,PEX2
GO:0003222	ventricular trabecula myocardium morphogenesis	9	3	0.42	0.00678	HEY1,HEY2,MED1
GO:0003272	endocardial cushion formation	9	3	0.42	0.00678	BMPR1A,HEY1,MSX1
GO:0006534	cysteine metabolic process	9	3	0.42	0.00678	CDO1,CTH,GCLC
GO:0046543	development of secondary female sexual characteristics	9	3	0.42	0.00678	MED1,NCOA3,WNT5A
GO:0035107	appendage morphogenesis	129	13	5.99	0.00691	BMPR1A,BMPR1B,DICER1,DLX6,LEF1,LRP6,MED1,MSX1,NOTCH2,TFAP2B,TP63,WDR19,WNT5A
GO:0035108	limb morphogenesis	129	13	5.99	0.00691	BMPR1A,BMPR1B,DICER1,DLX6,LEF1,LRP6,MED1,MSX1,NOTCH2,TFAP2B,TP63,WDR19,WNT5A
GO:0051100	negative regulation of binding	62	8	2.88	0.00763	EPB41L5,HEY1,HEY2,LEF1,MSX1,SIN3A,YBX2,ZNF462
GO:0006887	exocytosis	146	14	6.78	0.00796	FGR,GLRA1,KIT,LIN7C,PFN2,RAB27B,RAB3C,RABGEF1,RALA,RAPGEF4,RIMS2,SCFD1,SYTL2,ZP4
GO:0051252	regulation of RNA metabolic process	1991	114	92.48	0.00817	AFAP1L2,ANP32A,ARID4A,ASH2L,ATF6,BMPR1A,BRD3,CAPRIN2,CBFB,CCNH,CCNL2,CENPF,CTH,DBX1,DICER1,DNMT1,EBF1,ELF1,ELK3,ELK4,ELL3,ERCC3,ESRRG,EYA1,FAM58A,FBXW11,FER,FHL2,FOXO1,FOXO3,GCLC,GFI1,GTF2F2,HBP1,HEY1,HEY2,HIF1A,HMBOX1,IFT74,INSIG1,INSIG2,IRF6,IRF8,KAT6A,KDM4C,KIT,LEF1,LEO1,LOC510844,LRP6,MAEL,MDM2,MED1,MLF1IP,MLL5,MSX1,MYF5,NCBP1,NCK1,NCOA3,NLK,NOSTRIN,NPAS3,NPNT,PAXIP1,PCGF5,PDE8A,PDE8B,PEX2,PH…
GO:0071840	cellular component organization or biogenesis	3122	170	145.01	0.00831	ABL1,AKIP1,AKT1S1,AMFR,ARL6,ASAP1,ASPM,BMPR1B,BOC,C26H10orf90,CAPRIN2,CBLL1,CCDC88A,CDH23,CENPJ,CEP120,CHL1,CLGN,CLIC4,CPEB1,CSF1R,CTH,CYP27B1,DAAM1,DCLRE1C,DICER1,DNMT1,DYNC1LI1,EIF3A,EIF3M,ELK4,ELL3,ENPP1,EPB41L2,EPB41L4B,EPB41L5,EPS8,EXOSC8,EXT1,EYA1,EZR,FAM161A,FAM83D,FBXW7,FER,FGR,FRZB,GDF9,GET4,GFI1,GOPC,GPM6B,GRHPR,H1FOO,HEY1,HEY2,HIF1A,HOOK3,HSP90B1,IGF1R,ING3,INSC,INSIG1,KAT6A,KCNA5,KCTD…
GO:0002279	mast cell activation involved in immune response	18	4	0.84	0.00837	FER,FGR,KIT,RABGEF1
GO:0007339	binding of sperm to zona pellucida	18	4	0.84	0.00837	ASTL,CLGN,ZP2,ZP4
GO:0002768	immune response-regulating cell surface receptor signaling pathway	76	9	3.53	0.0084	CBLB,ELF1,FER,KIT,PLEKHA1,PRKCH,PTPRJ,RABGEF1,TRAT1
GO:0055013	cardiac muscle cell development	28	5	1.3	0.00859	DICER1,FHL2,HEY2,NEBL,SLC8A1
GO:0060325	face morphogenesis	28	5	1.3	0.00859	LEF1,LRP6,MSX1,PLEKHA1,TIPARP
GO:0006304	DNA modification	51	7	2.37	0.00881	DNMT1,MAEL,MLL5,TDRD1,TET2,TET3,UHRF1
GO:0007276	gamete generation	307	24	14.26	0.00883	ASPM,BMPR1B,CCDC135,CDC25B,DAZL,DDX25,FANCL,FOXO3,GDF9,GOPC,HERPUD2,KIT,LOC782386,MAEL,PDE3A,PLEKHA1,RAD18,RAD51C,SOX30,SYCP3,TDRD1,TDRD7,WEE2,YBX2
GO:0051254	positive regulation of RNA metabolic process	841	54	39.06	0.00914	AFAP1L2,ASH2L,ATF6,BMPR1A,CAPRIN2,CBFB,DICER1,EBF1,ELF1,ELL3,ERCC3,ESRRG,EYA1,FBXW11,FOXO1,FOXO3,HEY2,HIF1A,HMBOX1,IFT74,INSIG1,INSIG2,IRF6,IRF8,KAT6A,LEF1,LEO1,LRP6,MED1,MLL5,MSX1,MYF5,NCBP1,NCK1,NCOA3,NPAS3,NPNT,PAXIP1,PIK3R1,PKNOX1,PPARGC1A,RB1,REL,RHOQ,SIN3A,SIX1,SLC30A9,STAT3,TBL1XR1,TFAP2B,TP53INP1,WNT5A,ZNF462,ZNF750
GO:0001556	oocyte maturation	10	3	0.46	0.00936	CDC25B,FOXO3,PDE3A
GO:0006790	sulfur compound metabolic process	120	12	5.57	0.00982	CDO1,CHSY1,CSGALNACT2,CTH,ENPP1,EXT1,EXT2,GCLC,GSR,LOC530653,MAT2B,MTAP

## Sheet: Up GO
Table S4. Differentially expressed genes between the 4- and 8-cell embryos.
Spreadsheet 5. GO analysis output of up-regulated genes.
GO.ID	Term	Annotated	Significant	Expected	Classic	Significant Genes
GO:0044237	cellular metabolic process	6354	390	289.23	7.9e-20	AARS,AARSD1,ABCD4,ACOT8,ACY1,AGPAT5,AHCYL1,AKAP8,AMT,AOAH,APEX1,ARFGAP3,ATF3,ATF4,ATG4D,ATP5A1,ATP5B,ATP5E,ATP5G1,ATP5G2,ATP5J2,ATP5L,AURKAIP1,B3GNT2,BABAM1,BAD,BCO2,BLOC1S2,BLVRB,BRD2,BTG1,BZW1,BZW2,CAD,CAPRIN1,CASP3,CBR4,CCDC59,CCNC,CCNE1,CCNL1,CCT3,CCT4,CCT6A,CDH1,CDK9,CEBPD,CEPT1,CHD1L,CLK1,COMMD1,COPS5,CPSF4,CRYZ,CSNK1A1,CTBP1,CTGF,CTSH,CUL2,CYC1,DDB2,DDOST,DDX39B,DDX47,DHPS,DNAJC2,DPYSL2,EI…
GO:0044267	cellular protein metabolic process	2351	190	107.02	8.9e-18	AARS,AARSD1,AURKAIP1,B3GNT2,BABAM1,BTG1,CAPRIN1,CASP3,CCNC,CCNE1,CCNL1,CCT3,CCT4,CCT6A,CDK9,CLK1,COMMD1,COPS5,CSNK1A1,CTBP1,CUL2,DDB2,DDOST,DHPS,EIF2B1,EIF2S1,EIF3D,EIF3G,EIF3H,EIF3I,EIF3K,EIF5A,ERCC8,FANCI,FAU,FGFR4,FKBP3,GBA,GGCX,GNB2L1,GPD1L,GPLD1,HAX1,HEXIM1,HIPK3,HMGCR,HSPA9,HSPD1,IGF2BP1,ITM2B,KARS,KDM2A,LOC100296890,LOC508628,LOC781667,LONP1,MAGED1,MAP3K12,MAP6D1,MEAF6,MRPL11,MRPL16,MRPL17…
GO:0022613	ribonucleoprotein complex biogenesis	163	37	7.42	2e-16	DDX39B,DDX47,EIF3D,EIF3G,EIF3H,EIF3I,EIF3K,EIF6,FBL,GNL3L,IMP4,KRR1,MRTO4,NHP2,NHP2L1,NOA1,NOL9,NOP56,PIH1D1,RPL11,RPL13A,RPL14,RPLP0,RPS15,RPS16,RPS17,RPS18,RPS19,RPS24,RPS28,RPS6,RPS7,RPS8,RPSA,SCAF11,SRSF1,UTP11L
GO:0071843	cellular component biogenesis at cellular level	173	38	7.87	2.5e-16	DDX39B,DDX47,EIF3D,EIF3G,EIF3H,EIF3I,EIF3K,EIF6,FBL,GNL3L,IMP4,KRR1,MRTO4,NHP2,NHP2L1,NOA1,NOL9,NOP56,PEX19,PIH1D1,RPL11,RPL13A,RPL14,RPLP0,RPS15,RPS16,RPS17,RPS18,RPS19,RPS24,RPS28,RPS6,RPS7,RPS8,RPSA,SCAF11,SRSF1,UTP11L
GO:0010467	gene expression	3310	235	150.67	1.3e-15	AARS,AARSD1,AHCYL1,APEX1,ATF3,ATF4,B3GNT2,BLOC1S2,BRD2,CAPRIN1,CASP3,CCDC59,CCNC,CCNL1,CDH1,CDK9,CEBPD,CLK1,COMMD1,COPS5,CPSF4,CTBP1,CTGF,CTSH,DDOST,DDX39B,DDX47,DHX9,DNAJC2,DND1,EIF2B1,EIF2S1,EIF3D,EIF3G,EIF3H,EIF3I,EIF3K,EIF5A,ELL2,FAU,FBL,GAS1,GATA6,GLIS1,GNB2L1,GTF2H1,GZF1,HAT1,HAX1,HDAC1,HEXIM1,HIPK3,HNRNPA1,HNRNPK,HSPA8,IGF2BP1,IL18,IMP4,INTS8,IRF3,ITM2B,JUP,KARS,KAT5,KCTD1,KDM5B,KLF10,KLF4…
GO:0008152	metabolic process	7309	412	332.7	8.7e-14	AARS,AARSD1,ABCD4,ACOT8,ACY1,AGPAT5,AHCYL1,AKAP8,AMT,AOAH,APEX1,APOPT1,ARFGAP3,ATF3,ATF4,ATG4D,ATP5A1,ATP5B,ATP5E,ATP5G1,ATP5G2,ATP5J2,ATP5L,AURKAIP1,B3GNT2,BABAM1,BAD,BCO2,BLOC1S2,BLVRB,BRD2,BTG1,BZW1,BZW2,CAD,CAPRIN1,CASP3,CBR4,CCDC59,CCNC,CCNE1,CCNL1,CCT3,CCT4,CCT6A,CDH1,CDK9,CEBPD,CEPT1,CFB,CHD1L,CLK1,COMMD1,COPS5,CPSF4,CRYZ,CSNK1A1,CTBP1,CTGF,CTSH,CUL2,CYC1,DDB2,DDOST,DDX39B,DDX47,DHPS,DHX9,…
GO:0044260	cellular macromolecule metabolic process	4891	306	222.64	1e-13	AARS,AARSD1,AHCYL1,AKAP8,AOAH,APEX1,ATF3,ATF4,AURKAIP1,B3GNT2,BABAM1,BLOC1S2,BRD2,BTG1,BZW1,BZW2,CAPRIN1,CASP3,CCDC59,CCNC,CCNE1,CCNL1,CCT3,CCT4,CCT6A,CDH1,CDK9,CEBPD,CHD1L,CLK1,COMMD1,COPS5,CPSF4,CSNK1A1,CTBP1,CTGF,CUL2,DDB2,DDOST,DDX39B,DDX47,DHPS,DNAJC2,EIF2B1,EIF2B5,EIF2S1,EIF3D,EIF3G,EIF3H,EIF3I,EIF3K,EIF5,EIF5A,ELL2,ERCC1,ERCC8,FANCI,FAU,FBL,FGFR4,FKBP3,GATA6,GBA,GGCX,GLIS1,GNB2L1,GNMT,GPD1…
GO:0042254	ribosome biogenesis	106	27	4.83	1.3e-13	DDX47,EIF6,FBL,GNL3L,IMP4,KRR1,MRTO4,NHP2,NHP2L1,NOA1,NOL9,NOP56,RPL11,RPL14,RPLP0,RPS15,RPS16,RPS17,RPS18,RPS19,RPS24,RPS28,RPS6,RPS7,RPS8,RPSA,UTP11L
GO:0019538	protein metabolic process	2997	211	136.42	3.3e-13	AARS,AARSD1,ACY1,ATG4D,AURKAIP1,B3GNT2,BABAM1,BTG1,CAPRIN1,CASP3,CCNC,CCNE1,CCNL1,CCT3,CCT4,CCT6A,CDH1,CDK9,CFB,CLK1,COMMD1,COPS5,CSNK1A1,CTBP1,CTSH,CUL2,DDB2,DDOST,DHPS,EIF2B1,EIF2S1,EIF3D,EIF3G,EIF3H,EIF3I,EIF3K,EIF5A,ERCC8,FANCI,FAU,FGFR4,FKBP3,GAS1,GBA,GGCX,GNB2L1,GPD1L,GPLD1,HAX1,HEXIM1,HIPK3,HMGCR,HSPA9,HSPB1,HSPD1,IGF2BP1,IL18,IL27,IRF3,ITM2B,KARS,KDM2A,KLF4,LOC100296890,LOC508628,LOC78166…
GO:0042274	ribosomal small subunit biogenesis	13	10	0.59	8.9e-12	RPS15,RPS16,RPS17,RPS19,RPS24,RPS28,RPS6,RPS7,RPS8,RPSA
GO:0044238	primary metabolic process	6635	376	302.02	1.7e-11	AARS,AARSD1,ACY1,AGPAT5,AHCYL1,AKAP8,AMT,AOAH,APEX1,ARFGAP3,ATF3,ATF4,ATG4D,ATP5A1,ATP5B,ATP5E,ATP5G1,ATP5G2,ATP5J2,ATP5L,AURKAIP1,B3GNT2,BABAM1,BAD,BCO2,BLOC1S2,BRD2,BTG1,BZW1,BZW2,CAD,CAPRIN1,CASP3,CBR4,CCDC59,CCNC,CCNE1,CCNL1,CCT3,CCT4,CCT6A,CDH1,CDK9,CEBPD,CEPT1,CFB,CHD1L,CLK1,COMMD1,COPS5,CPSF4,CSNK1A1,CTBP1,CTGF,CTSH,CUL2,DDB2,DDOST,DDX39B,DDX47,DHPS,DNAJC2,DPYSL2,EIF2B1,EIF2B5,EIF2S1,EIF3D…
GO:0044249	cellular biosynthetic process	3548	233	161.5	1.8e-11	AARS,AARSD1,APEX1,ATF3,ATF4,ATP5A1,ATP5B,ATP5E,ATP5G1,ATP5G2,ATP5J2,ATP5L,B3GNT2,BLOC1S2,BRD2,CAD,CAPRIN1,CBR4,CCDC59,CCNC,CCNE1,CCNL1,CDH1,CDK9,CEBPD,CEPT1,COMMD1,COPS5,CTBP1,CTGF,DDOST,DHPS,DNAJC2,EIF2B1,EIF2S1,EIF3D,EIF3G,EIF3H,EIF3I,EIF3K,EIF5A,ELL2,FAU,FGFR4,GART,GATA6,GBA,GLIS1,GNB2L1,GNMT,GPLD1,GTF2H1,GZF1,HAT1,HAX1,HDAC1,HEXIM1,HIPK3,HMGCR,HNRNPK,HSPA8,HSPB1,IDI1,IGF2BP1,IL27,IRF3,ITM2B,J…
GO:0006396	RNA processing	405	51	18.44	3e-11	AARS,AHCYL1,CCNL1,CLK1,CPSF4,DDX39B,DDX47,FBL,HNRNPA1,HNRNPK,HSPA8,IMP4,INTS8,KRR1,NHP2,NHP2L1,NOL9,PHF5A,PPIL1,PUF60,PUS3,PUS7,PUSL1,RBM4,RBMX,RPL11,RPL14,RPS15,RPS16,RPS19,RPS24,RPS28,RPS6,RPS7,RPS8,RPSA,SCAF11,SF3B3,SF3B5,SFPQ,SNRNP25,SNRPB,SNRPD2,SRSF1,SRSF3,SSB,TRA2B,TYW3,U2AF1,UTP11L,ZCCHC6
GO:0034645	cellular macromolecule biosynthetic process	2921	200	132.96	3.5e-11	AARS,AARSD1,APEX1,ATF3,ATF4,B3GNT2,BLOC1S2,BRD2,CAPRIN1,CCDC59,CCNC,CCNE1,CCNL1,CDH1,CDK9,CEBPD,COMMD1,COPS5,CTBP1,CTGF,DDOST,DNAJC2,EIF2B1,EIF2S1,EIF3D,EIF3G,EIF3H,EIF3I,EIF3K,EIF5A,ELL2,FAU,FGFR4,GATA6,GLIS1,GNB2L1,GTF2H1,GZF1,HAT1,HAX1,HDAC1,HEXIM1,HIPK3,HNRNPK,HSPA8,IGF2BP1,IRF3,ITM2B,JUP,KARS,KAT5,KCTD1,KDM5B,KLF10,KLF4,LOC100296890,LOC508628,LONP1,MAGED1,MAP6D1,MEAF6,MRPL11,MRPL16,MRPL17,MR…
GO:0043170	macromolecule metabolic process	5623	329	255.96	7.4e-11	AARS,AARSD1,ACY1,AHCYL1,AKAP8,AOAH,APEX1,ATF3,ATF4,ATG4D,AURKAIP1,B3GNT2,BABAM1,BLOC1S2,BRD2,BTG1,BZW1,BZW2,CAPRIN1,CASP3,CCDC59,CCNC,CCNE1,CCNL1,CCT3,CCT4,CCT6A,CDH1,CDK9,CEBPD,CFB,CHD1L,CLK1,COMMD1,COPS5,CPSF4,CSNK1A1,CTBP1,CTGF,CTSH,CUL2,DDB2,DDOST,DDX39B,DDX47,DHPS,DHX9,DNAJC2,DND1,EIF2B1,EIF2B5,EIF2S1,EIF3D,EIF3G,EIF3H,EIF3I,EIF3K,EIF5,EIF5A,ELL2,ERCC1,ERCC8,FANCI,FAU,FBL,FGFR4,FKBP3,GAS1,GA…
GO:0009059	macromolecule biosynthetic process	2986	202	135.92	8.1e-11	AARS,AARSD1,APEX1,ATF3,ATF4,B3GNT2,BLOC1S2,BRD2,CAPRIN1,CCDC59,CCNC,CCNE1,CCNL1,CDH1,CDK9,CEBPD,COMMD1,COPS5,CTBP1,CTGF,DDOST,DNAJC2,EIF2B1,EIF2S1,EIF3D,EIF3G,EIF3H,EIF3I,EIF3K,EIF5A,ELL2,FAU,FGFR4,GATA6,GLIS1,GNB2L1,GTF2H1,GZF1,HAT1,HAX1,HDAC1,HEXIM1,HIPK3,HNRNPK,HSPA8,HSPB1,IGF2BP1,IL27,IRF3,ITM2B,JUP,KARS,KAT5,KCTD1,KDM5B,KLF10,KLF4,LOC100296890,LOC508628,LONP1,MAGED1,MAP6D1,MEAF6,MRPL11,MRPL1…
GO:0006364	rRNA processing	65	18	2.96	3.6e-10	DDX47,FBL,IMP4,KRR1,NHP2,NOL9,RPL11,RPL14,RPS15,RPS16,RPS19,RPS24,RPS28,RPS6,RPS7,RPS8,RPSA,UTP11L
GO:0009058	biosynthetic process	3673	234	167.19	3.9e-10	AARS,AARSD1,APEX1,ATF3,ATF4,ATP5A1,ATP5B,ATP5E,ATP5G1,ATP5G2,ATP5J2,ATP5L,B3GNT2,BLOC1S2,BRD2,CAD,CAPRIN1,CBR4,CCDC59,CCNC,CCNE1,CCNL1,CDH1,CDK9,CEBPD,CEPT1,COMMD1,COPS5,CTBP1,CTGF,DDOST,DHPS,DNAJC2,EIF2B1,EIF2S1,EIF3D,EIF3G,EIF3H,EIF3I,EIF3K,EIF5A,ELL2,FAU,FGFR4,GART,GATA6,GBA,GLIS1,GNB2L1,GNMT,GPI,GPLD1,GTF2H1,GZF1,HAT1,HAX1,HDAC1,HEXIM1,HIPK3,HMGCR,HNRNPK,HSPA8,HSPB1,IDI1,IGF2BP1,IL27,IRF3,ITM…
GO:0016072	rRNA metabolic process	70	18	3.19	1.4e-09	DDX47,FBL,IMP4,KRR1,NHP2,NOL9,RPL11,RPL14,RPS15,RPS16,RPS19,RPS24,RPS28,RPS6,RPS7,RPS8,RPSA,UTP11L
GO:0034470	ncRNA processing	139	24	6.33	1.5e-08	AARS,DDX47,FBL,IMP4,INTS8,KRR1,NHP2,NOL9,PUS3,PUS7,PUSL1,RPL11,RPL14,RPS15,RPS16,RPS19,RPS24,RPS28,RPS6,RPS7,RPS8,RPSA,TYW3,UTP11L
GO:0034660	ncRNA metabolic process	201	29	9.15	3.2e-08	AARS,AARSD1,DDX47,FBL,IMP4,INTS8,KARS,KRR1,NHP2,NOL9,PUS3,PUS7,PUSL1,QARS,QRSL1,RPL11,RPL14,RPS15,RPS16,RPS19,RPS24,RPS28,RPS6,RPS7,RPS8,RPSA,SARS,TYW3,UTP11L
GO:0022900	electron transport chain	106	20	4.83	5.2e-08	CYC1,ETFB,NDUFA13,NDUFA4,NDUFA5,NDUFA6,NDUFA9,NDUFB10,NDUFB8,NDUFB9,NDUFS5,NDUFV1,NDUFV3,SDHB,TAZ,TXN2,UQCR10,UQCR11,UQCRC1,UQCRC2
GO:0009987	cellular process	10192	502	463.94	1.3e-07	AARS,AARSD1,ABCD4,ACOT8,ACY1,AGPAT5,AHCYL1,AKAP8,AMT,ANGPTL1,ANKRD54,AOAH,APC2,APEX1,APOPT1,APPBP2,AQP11,ARFGAP3,ATF3,ATF4,ATG4D,ATP5A1,ATP5B,ATP5E,ATP5G1,ATP5G2,ATP5J2,ATP5L,ATP6V1A,ATP6V1C2,ATP6V1E1,AURKAIP1,B3GNT2,BABAM1,BAD,BCO2,BLOC1S2,BLVRB,BRD2,BTG1,BZW1,BZW2,CAD,CAP1,CAPRIN1,CASP3,CBR4,CCDC59,CCNC,CCNE1,CCNL1,CCT3,CCT4,CCT6A,CDH1,CDK9,CEBPD,CEPT1,CHD1L,CLCN2,CLK1,CLTA,COMMD1,COPS5,CORO2A,…
GO:0006414	translational elongation	24	9	1.09	5.6e-07	EIF5A,RNF168,RPLP0,RPLP1,RPS17,RPS24,RPS5,RPS8,TUFM
GO:0006091	generation of precursor metabolites and energy	261	31	11.88	9.3e-07	CYC1,ETFB,GNMT,GPI,IDH3B,LOC614107,NDUFA13,NDUFA4,NDUFA5,NDUFA6,NDUFA9,NDUFB10,NDUFB8,NDUFB9,NDUFS5,NDUFV1,NDUFV3,NFATC3,NOA1,PDHB,PGAM1,PHKG1,PPP1CA,SDHB,SURF1,TAZ,TXN2,UQCR10,UQCR11,UQCRC1,UQCRC2
GO:0008380	RNA splicing	174	23	7.92	4e-06	CLK1,DDX39B,DDX47,HNRNPA1,HNRNPK,HSPA8,NHP2L1,PHF5A,PPIL1,PUF60,RBM4,RBMX,SCAF11,SF3B3,SF3B5,SFPQ,SNRNP25,SNRPB,SNRPD2,SRSF1,SRSF3,TRA2B,U2AF1
GO:0001731	formation of translation preinitiation complex	13	6	0.59	1.1e-05	EIF3D,EIF3G,EIF3H,EIF3I,EIF3K,RPL13A
GO:0022618	ribonucleoprotein complex assembly	69	13	3.14	1.2e-05	DDX39B,EIF3D,EIF3G,EIF3H,EIF3I,EIF3K,EIF6,PIH1D1,RPL13A,RPS17,RPSA,SCAF11,SRSF1
GO:0071826	ribonucleoprotein complex subunit organization	72	13	3.28	1.9e-05	DDX39B,EIF3D,EIF3G,EIF3H,EIF3I,EIF3K,EIF6,PIH1D1,RPL13A,RPS17,RPSA,SCAF11,SRSF1
GO:0006397	mRNA processing	213	24	9.7	3.8e-05	AHCYL1,CPSF4,DDX39B,DDX47,HNRNPA1,HNRNPK,HSPA8,NHP2L1,PHF5A,PPIL1,PUF60,RBM4,RBMX,SCAF11,SF3B3,SF3B5,SFPQ,SNRNP25,SNRPB,SNRPD2,SRSF1,SRSF3,TRA2B,U2AF1
GO:0015992	proton transport	57	11	2.59	4.3e-05	ATP5A1,ATP5B,ATP5E,ATP5G1,ATP5G2,ATP5J2,ATP5L,ATP6V1A,ATP6V1C2,ATP6V1D,ATP6V1E1
GO:0006818	hydrogen transport	58	11	2.64	5.1e-05	ATP5A1,ATP5B,ATP5E,ATP5G1,ATP5G2,ATP5J2,ATP5L,ATP6V1A,ATP6V1C2,ATP6V1D,ATP6V1E1
GO:0006282	regulation of DNA repair	40	9	1.82	6.1e-05	APEX1,BABAM1,CDK9,ERCC8,OTUB1,PRKCG,RNF168,RPA2,TERF2IP
GO:0046034	ATP metabolic process	54	10	2.46	0.00014	ATP5A1,ATP5B,ATP5E,ATP5G1,ATP5G2,ATP5J2,ATP5L,BAD,CHD1L,SURF1
GO:0009201	ribonucleoside triphosphate biosynthetic process	56	10	2.55	0.00019	ATP5A1,ATP5B,ATP5E,ATP5G1,ATP5G2,ATP5J2,ATP5L,NME1,SURF1,UCK2
GO:0006446	regulation of translational initiation	46	9	2.09	0.00019	EIF2B1,EIF2S1,EIF3D,EIF3G,EIF3H,EIF3I,EIF3K,RBM4,RPL13A
GO:0015988	energy coupled proton transport, against electrochemical gradient	28	7	1.27	0.0002	ATP5A1,ATP5B,ATP5G1,ATP5G2,ATP6V1A,ATP6V1C2,ATP6V1E1
GO:0015991	ATP hydrolysis coupled proton transport	28	7	1.27	0.0002	ATP5A1,ATP5B,ATP5G1,ATP5G2,ATP6V1A,ATP6V1C2,ATP6V1E1
GO:0015672	monovalent inorganic cation transport	153	18	6.96	0.0002	AHCYL1,ATP1B3,ATP5A1,ATP5B,ATP5E,ATP5G1,ATP5G2,ATP5J2,ATP5L,ATP6V1A,ATP6V1C2,ATP6V1D,ATP6V1E1,GPD1L,NOS3,SLC23A1,SLC5A10,SLC5A12
GO:0055114	oxidation-reduction process	282	27	12.84	0.00021	CYC1,ETFB,GNMT,IDH3B,NDUFA13,NDUFA4,NDUFA5,NDUFA6,NDUFA9,NDUFB10,NDUFB8,NDUFB9,NDUFS5,NDUFV1,NDUFV3,NFATC3,NOA1,PDHB,PHKG1,PPP1CA,SDHB,TAZ,TXN2,UQCR10,UQCR11,UQCRC1,UQCRC2
GO:0009260	ribonucleotide biosynthetic process	79	12	3.6	0.00022	ATP5A1,ATP5B,ATP5E,ATP5G1,ATP5G2,ATP5J2,ATP5L,GART,NME1,PPAT,SURF1,UCK2
GO:0051168	nuclear export	80	12	3.64	0.00025	AHCYL1,DDX39B,EIF6,HNRNPA1,HSPA9,RANGAP1,RPS15,RPS28,RPSA,THOC1,XPO4,XPO5
GO:0006139	nucleobase-containing compound metabolic process	3574	200	162.69	0.00025	AARS,AARSD1,AHCYL1,AKAP8,APEX1,ARFGAP3,ATF3,ATF4,ATP5A1,ATP5B,ATP5E,ATP5G1,ATP5G2,ATP5J2,ATP5L,BABAM1,BAD,BLOC1S2,BRD2,BZW1,BZW2,CAD,CASP3,CCDC59,CCNC,CCNE1,CCNL1,CDH1,CDK9,CEBPD,CHD1L,CLK1,COMMD1,COPS5,CPSF4,CTBP1,CTGF,DDB2,DDX39B,DDX47,DNAJC2,DPYSL2,EIF2B5,EIF5,ELL2,ERCC1,ERCC8,FANCI,FBL,FGFR4,GART,GATA6,GLIS1,GNB2L1,GNL3L,GNMT,GPD1L,GTF2H1,GZF1,H2AFZ,H3F3A,HAT1,HAX1,HDAC1,HEXIM1,HIPK3,HIST2H2B…
GO:0009142	nucleoside triphosphate biosynthetic process	58	10	2.64	0.00025	ATP5A1,ATP5B,ATP5E,ATP5G1,ATP5G2,ATP5J2,ATP5L,NME1,SURF1,UCK2
GO:0009152	purine ribonucleotide biosynthetic process	69	11	3.14	0.00026	ATP5A1,ATP5B,ATP5E,ATP5G1,ATP5G2,ATP5J2,ATP5L,GART,NME1,PPAT,SURF1
GO:0015985	energy coupled proton transport, down electrochemical gradient	21	6	0.96	0.00026	ATP5A1,ATP5B,ATP5E,ATP5G1,ATP5G2,ATP5L
GO:0015986	ATP synthesis coupled proton transport	21	6	0.96	0.00026	ATP5A1,ATP5B,ATP5E,ATP5G1,ATP5G2,ATP5L
GO:0006754	ATP biosynthetic process	39	8	1.78	0.00031	ATP5A1,ATP5B,ATP5E,ATP5G1,ATP5G2,ATP5J2,ATP5L,SURF1
GO:0006413	translational initiation	49	9	2.23	0.00032	EIF2B1,EIF2S1,EIF3D,EIF3G,EIF3H,EIF3I,EIF3K,RBM4,RPL13A
GO:0000462	maturation of SSU-rRNA from tricistronic rRNA transcript (SSU-rRNA, 5.8S rRNA, LSU-rRNA)	4	3	0.18	0.00036	RPS24,RPS8,RPSA
GO:0030490	maturation of SSU-rRNA	4	3	0.18	0.00036	RPS24,RPS8,RPSA
GO:0044085	cellular component biogenesis	1344	87	61.18	0.00039	BAD,BRD2,CBR4,CDH1,CRYZ,CTGF,CYFIP1,DDX39B,DDX47,DNAAF2,DNAI2,EIF3D,EIF3G,EIF3H,EIF3I,EIF3K,EIF6,EVL,FBL,GNB2L1,GNL3L,GNMT,GRB2,H2AFZ,H3F3A,HAX1,HIST2H2BE,HMGCR,IMP4,JUP,KCTD1,KCTD19,KCTD20,KIAA1324,KRR1,LAMA5,LOC522960,LOC615183,LOC781667,LONP1,MAP3K1,MRTO4,NAP1L1,NDUFS5,NFS1,NHP2,NHP2L1,NOA1,NOL9,NOP56,PAFAH1B1,PDGFRA,PEX19,PIH1D1,PRNP,RAB20,RBMX,RPL11,RPL13A,RPL14,RPLP0,RPS15,RPS16,RPS17,RPS18…
GO:0009145	purine nucleoside triphosphate biosynthetic process	51	9	2.32	0.00043	ATP5A1,ATP5B,ATP5E,ATP5G1,ATP5G2,ATP5J2,ATP5L,NME1,SURF1
GO:0009206	purine ribonucleoside triphosphate biosynthetic process	51	9	2.32	0.00043	ATP5A1,ATP5B,ATP5E,ATP5G1,ATP5G2,ATP5J2,ATP5L,NME1,SURF1
GO:0016071	mRNA metabolic process	250	24	11.38	0.00045	AHCYL1,CPSF4,DDX39B,DDX47,HNRNPA1,HNRNPK,HSPA8,NHP2L1,PHF5A,PPIL1,PUF60,RBM4,RBMX,SCAF11,SF3B3,SF3B5,SFPQ,SNRNP25,SNRPB,SNRPD2,SRSF1,SRSF3,TRA2B,U2AF1
GO:0034641	cellular nitrogen compound metabolic process	3736	206	170.06	0.00046	AARS,AARSD1,AHCYL1,AKAP8,APEX1,ARFGAP3,ATF3,ATF4,ATP5A1,ATP5B,ATP5E,ATP5G1,ATP5G2,ATP5J2,ATP5L,BABAM1,BAD,BLOC1S2,BLVRB,BRD2,BZW1,BZW2,CAD,CASP3,CCDC59,CCNC,CCNE1,CCNL1,CDH1,CDK9,CEBPD,CEPT1,CHD1L,CLK1,COMMD1,COPS5,CPSF4,CTBP1,CTGF,DDB2,DDX39B,DDX47,DHPS,DNAJC2,DPYSL2,EIF2B5,EIF5,ELL2,ERCC1,ERCC8,FANCI,FBL,FGFR4,GART,GATA6,GBA,GLIS1,GNB2L1,GNL3L,GNMT,GPD1L,GPLD1,GTF2H1,GZF1,H2AFZ,H3F3A,HAT1,HAX1,…
GO:0006913	nucleocytoplasmic transport	253	24	11.52	0.00054	AHCYL1,ANKRD54,APC2,CDH1,DDX39B,EIF6,HNRNPA1,HSPA9,IPO7,JUP,KPNA3,MBTPS1,NLRP12,RAN,RANGAP1,RBM4,RPS15,RPS28,RPSA,THOC1,TNPO3,WWTR1,XPO4,XPO5
GO:0006807	nitrogen compound metabolic process	3773	207	171.75	0.00059	AARS,AARSD1,ABCD4,AHCYL1,AKAP8,APEX1,ARFGAP3,ATF3,ATF4,ATP5A1,ATP5B,ATP5E,ATP5G1,ATP5G2,ATP5J2,ATP5L,BABAM1,BAD,BLOC1S2,BLVRB,BRD2,BZW1,BZW2,CAD,CASP3,CCDC59,CCNC,CCNE1,CCNL1,CDH1,CDK9,CEBPD,CEPT1,CHD1L,CLK1,COMMD1,COPS5,CPSF4,CTBP1,CTGF,DDB2,DDX39B,DDX47,DHPS,DNAJC2,DPYSL2,EIF2B5,EIF5,ELL2,ERCC1,ERCC8,FANCI,FBL,FGFR4,GART,GATA6,GBA,GLIS1,GNB2L1,GNL3L,GNMT,GPD1L,GPLD1,GTF2H1,GZF1,H2AFZ,H3F3A,HAT1…
GO:0051169	nuclear transport	256	24	11.65	0.00064	AHCYL1,ANKRD54,APC2,CDH1,DDX39B,EIF6,HNRNPA1,HSPA9,IPO7,JUP,KPNA3,MBTPS1,NLRP12,RAN,RANGAP1,RBM4,RPS15,RPS28,RPSA,THOC1,TNPO3,WWTR1,XPO4,XPO5
GO:0009259	ribonucleotide metabolic process	237	22	10.79	0.0012	ARFGAP3,ATP5A1,ATP5B,ATP5E,ATP5G1,ATP5G2,ATP5J2,ATP5L,BAD,CHD1L,GART,GNB2L1,GNL3L,NME1,NOA1,PAFAH1B1,PDE6A,PPAT,SURF1,TAX1BP3,TMED2,UCK2
GO:0009150	purine ribonucleotide metabolic process	226	21	10.29	0.00152	ARFGAP3,ATP5A1,ATP5B,ATP5E,ATP5G1,ATP5G2,ATP5J2,ATP5L,BAD,CHD1L,GART,GNB2L1,GNL3L,NME1,NOA1,PAFAH1B1,PDE6A,PPAT,SURF1,TAX1BP3,TMED2
GO:0018279	protein N-linked glycosylation via asparagine	12	4	0.55	0.00157	DDOST,RPN2,SYVN1,VCP
GO:0046479	glycosphingolipid catabolic process	6	3	0.27	0.00169	GBA,GBA2,GM2A
GO:0006417	regulation of translation	140	15	6.37	0.00176	CAPRIN1,EIF2B1,EIF2S1,EIF3D,EIF3G,EIF3H,EIF3I,EIF3K,EIF5A,GNB2L1,IGF2BP1,RBM4,RNF168,RPL13A,RPS5
GO:0045739	positive regulation of DNA repair	21	5	0.96	0.00213	APEX1,BABAM1,ERCC8,PRKCG,RNF168
GO:0018196	peptidyl-asparagine modification	13	4	0.59	0.00218	DDOST,RPN2,SYVN1,VCP
GO:0009199	ribonucleoside triphosphate metabolic process	206	19	9.38	0.00272	ARFGAP3,ATP5A1,ATP5B,ATP5E,ATP5G1,ATP5G2,ATP5J2,ATP5L,BAD,CHD1L,GNB2L1,GNL3L,NME1,NOA1,PAFAH1B1,SURF1,TAX1BP3,TMED2,UCK2
GO:0045333	cellular respiration	78	10	3.55	0.00272	IDH3B,NDUFA5,NDUFB8,NFATC3,NOA1,PDHB,SDHB,TAZ,UQCR10,UQCRC1
GO:0071841	cellular component organization or biogenesis at cellular level	2533	141	115.3	0.00396	ACOT8,AKAP8,APOPT1,AQP11,BABAM1,BAD,BRD2,CAP1,CAPRIN1,CASP3,CDH1,CDK9,CHD1L,CORO2A,CSNK1A1,CTBP1,CTGF,CYFIP1,DAP3,DDX39B,DDX47,DNAAF2,DNAI2,DNAJC2,DPYSL2,EIF3D,EIF3G,EIF3H,EIF3I,EIF3K,EIF5A,EIF6,ERCC1,EVL,FBL,FGFR4,GAS1,GNL3L,GOLGA5,GRB2,H2AFZ,H3F3A,HAX1,HIST2H2BE,IMP4,JUP,KDM2A,KIAA1324,KIF20A,KRR1,LAMA5,LAMB1,LARP4,LOC522960,LOC614107,LOC615183,LOC781667,LONP1,MAP3K1,MAP3K12,MAP6D1,MEAF6,MRTO4,…
GO:0090304	nucleic acid metabolic process	3123	169	142.16	0.00471	AARS,AARSD1,AHCYL1,AKAP8,APEX1,ATF3,ATF4,BABAM1,BLOC1S2,BRD2,BZW1,BZW2,CASP3,CCDC59,CCNC,CCNE1,CCNL1,CDH1,CDK9,CEBPD,CHD1L,CLK1,COMMD1,COPS5,CPSF4,CTBP1,CTGF,DDB2,DDX39B,DDX47,DNAJC2,EIF2B5,EIF5,ELL2,ERCC1,ERCC8,FANCI,FBL,FGFR4,GATA6,GLIS1,GTF2H1,GZF1,H2AFZ,H3F3A,HAT1,HAX1,HDAC1,HEXIM1,HIPK3,HIST2H2BE,HNRNPA1,HNRNPK,HSPA8,HSPD1,IMP4,INTS8,IRF3,JUP,KARS,KAT5,KCTD1,KDM5B,KLF10,KLF4,KRR1,LOC522960,L…
GO:2001020	regulation of response to DNA damage stimulus	71	9	3.23	0.00472	APEX1,BABAM1,CDK9,ERCC8,OTUB1,PRKCG,RNF168,RPA2,TERF2IP
GO:0009205	purine ribonucleoside triphosphate metabolic process	201	18	9.15	0.00474	ARFGAP3,ATP5A1,ATP5B,ATP5E,ATP5G1,ATP5G2,ATP5J2,ATP5L,BAD,CHD1L,GNB2L1,GNL3L,NME1,NOA1,PAFAH1B1,SURF1,TAX1BP3,TMED2
GO:0006399	tRNA metabolic process	98	11	4.46	0.00488	AARS,AARSD1,FBL,KARS,PUS3,PUS7,PUSL1,QARS,QRSL1,SARS,TYW3
GO:0009141	nucleoside triphosphate metabolic process	218	19	9.92	0.00506	ARFGAP3,ATP5A1,ATP5B,ATP5E,ATP5G1,ATP5G2,ATP5J2,ATP5L,BAD,CHD1L,GNB2L1,GNL3L,NME1,NOA1,PAFAH1B1,SURF1,TAX1BP3,TMED2,UCK2
GO:0009144	purine nucleoside triphosphate metabolic process	204	18	9.29	0.00553	ARFGAP3,ATP5A1,ATP5B,ATP5E,ATP5G1,ATP5G2,ATP5J2,ATP5L,BAD,CHD1L,GNB2L1,GNL3L,NME1,NOA1,PAFAH1B1,SURF1,TAX1BP3,TMED2
GO:0000028	ribosomal small subunit assembly	3	2	0.14	0.00602	RPS17,RPSA
GO:0000054	ribosomal subunit export from nucleus	3	2	0.14	0.00602	EIF6,RPS15
GO:0006407	rRNA export from nucleus	3	2	0.14	0.00602	RPS28,RPSA
GO:0006419	alanyl-tRNA aminoacylation	3	2	0.14	0.00602	AARS,AARSD1
GO:0006680	glucosylceramide catabolic process	3	2	0.14	0.00602	GBA,GBA2
GO:0033750	ribosome localization	3	2	0.14	0.00602	EIF6,RPS15
GO:0033753	establishment of ribosome localization	3	2	0.14	0.00602	EIF6,RPS15
GO:0070837	dehydroascorbic acid transport	3	2	0.14	0.00602	SLC23A1,SLC2A3
GO:0071166	ribonucleoprotein complex localization	3	2	0.14	0.00602	EIF6,RPS15
GO:0071426	ribonucleoprotein complex export from nucleus	3	2	0.14	0.00602	EIF6,RPS15
GO:0071428	rRNA-containing ribonucleoprotein complex export from nucleus	3	2	0.14	0.00602	EIF6,RPS15
GO:0006448	regulation of translational elongation	9	3	0.41	0.00641	EIF5A,RNF168,RPS5
GO:0019377	glycolipid catabolic process	9	3	0.41	0.00641	GBA,GBA2,GM2A
GO:2000008	regulation of protein localization to cell surface	9	3	0.41	0.00641	CDH1,GPD1L,TAX1BP3
GO:0007005	mitochondrion organization	195	17	8.88	0.00775	APOPT1,BAD,CASP3,DAP3,LOC614107,LONP1,MAP3K1,MTX1,NDUFS5,NOA1,NOS3,QRSL1,SSBP1,TAZ,TFAM,TIMM50,TOMM20
GO:0042775	mitochondrial ATP synthesis coupled electron transport	18	4	0.82	0.0078	NDUFB8,TAZ,UQCR10,UQCRC1
GO:0034621	cellular macromolecular complex subunit organization	575	39	26.17	0.00812	BRD2,DDX39B,DNAAF2,EIF3D,EIF3G,EIF3H,EIF3I,EIF3K,EIF5A,EIF6,EVL,GRB2,H2AFZ,H3F3A,HAX1,HIST2H2BE,LOC522960,LOC615183,LOC781667,LONP1,MAP3K1,MAP6D1,NAP1L1,NDUFS5,PIH1D1,RPL13A,RPS17,RPSA,SCAF11,SCO1,SMARCC2,SMARCD2,SRSF1,TAZ,TFAM,TMSB10,TUBA1C,TUBB2B,UBE2C
GO:0015980	energy derivation by oxidation of organic compounds	135	13	6.15	0.00852	GNMT,IDH3B,NDUFA5,NDUFB8,NFATC3,NOA1,PDHB,PHKG1,PPP1CA,SDHB,TAZ,UQCR10,UQCRC1
GO:0010608	posttranscriptional regulation of gene expression	280	22	12.75	0.00901	APEX1,CAPRIN1,CTSH,DHX9,DND1,EIF2B1,EIF2S1,EIF3D,EIF3G,EIF3H,EIF3I,EIF3K,EIF5A,GNB2L1,IGF2BP1,PEX19,PPAP2B,RBM10,RBM4,RNF168,RPL13A,RPS5
GO:0051248	negative regulation of protein metabolic process	314	24	14.29	0.00909	CAPRIN1,CASP3,CTBP1,GAS1,GBA,GPD1L,HEXIM1,HIPK3,HMGCR,IGF2BP1,IRF3,KLF4,LOC781667,NLRP12,OTUB1,PPAP2B,PRKCG,PRNP,RBM4,RNF168,RPL13A,TAF9,VPS28,WWTR1
GO:0006457	protein folding	122	12	5.55	0.00958	AARS,CCT3,CCT4,CCT6A,FKBP3,HSPA9,HSPD1,PEX19,PPIA,PPIL1,PPIL3,PTGES3
GO:0008637	apoptotic mitochondrial changes	53	7	2.41	0.00976	APOPT1,BAD,CASP3,DAP3,LOC614107,MAP3K1,TIMM50
