# Supplementary material for: Transcriptional profiles of bovine in vivo pre-implantation development
Source: BMC Genomics. 2014 Sep 4;15(1):756. doi: 10.1186/1471-2164-15-756 (PMC4162962; doi:10.1186/1471-2164-15-756)
Supplement: Supplementary file 5 — Additional file 5: Table S5: Differentially expressed genes between compact morulae and blastocysts. Spreadsheet 1: all differentially expressed genes; Spreadsheet 2: genes down-regulated; Spreadsheet 3: genes up-regulated; Spreadsheet 4: GO analysis output of down-regulated genes; Spreadsheet 5: GO analysis output of up-regulated genes. (XLS 308 KB) [file 12864_2014_6433_MOESM5_ESM.xls]

## Sheet: DEG Compact Morula-Blastocyst
Table S5. Differentially expressed genes between compact morulae and blastocysts.
Spreadsheet 1. All differentially expressed genes.
ID	Gene Name	Compact Morula	Blastocyst	Fold Change	log2 of Fold Change	P Value
XLOC_000178	ARGFX	68.6958	0	﹣Inf	NA	3.83e-06
XLOC_000711	TP63	14.6971	0	﹣Inf	NA	0.0180247
XLOC_004425	CUFF.7778.1	13.0787	0	﹣Inf	NA	0.0275644
XLOC_004448	CUFF.8054.1	30.6637	0	﹣Inf	NA	0.000313488
XLOC_007638	NLRC4	22.8797	0	﹣Inf	NA	0.0258056
XLOC_007777	CUFF.10387.1	18.2238	0	﹣Inf	NA	0.00680097
XLOC_010571	C12H13orf33	13.278	0	﹣Inf	NA	0.0266492
XLOC_012192	PRKCQ	12.0662	0	﹣Inf	NA	0.0363098
XLOC_017229	C15H11orf96	18.0415	0	﹣Inf	NA	0.00735531
XLOC_019916	SHCBP1L	14.141	0	﹣Inf	NA	0.0208083
XLOC_024739	LOC789309	38.3809	0	﹣Inf	NA	0.00176241
XLOC_027792	TRPV1	16.9792	0	﹣Inf	NA	0.00963843
XLOC_030238	SLC16A14	19.7924	0	﹣Inf	NA	0.00457982
XLOC_039868	CUFF.49167.1	13.2531	0	﹣Inf	NA	0.0267614
XLOC_044590	CUFF.54728.1	35.9992	0	﹣Inf	NA	0.00665998
XLOC_050424	CUFF.64005.1	15.9417	0	﹣Inf	NA	0.0126149
XLOC_050545	LOC100296560	37.9834	0	﹣Inf	NA	0.00177599
XLOC_051041	DNAJC6	46.2816	0	﹣Inf	NA	9.96e-06
XLOC_051241	HDAC4	38.1238	0	﹣Inf	NA	5.51e-05
XLOC_060113	AGXT2L1	30.7464	0	﹣Inf	NA	0.000296421
XLOC_062982	LOC538435	59.0941	0	﹣Inf	NA	0.00281719
XLOC_063195	LOC510631	30.9537	0	﹣Inf	NA	0.00462564
XLOC_063698	ICAM3	15.4106	0	﹣Inf	NA	0.0144769
XLOC_063952	LOC788323	132.637	0	﹣Inf	NA	1.98e-11
XLOC_070584	SYNE1	31.7668	0	﹣Inf	NA	0.0226275
XLOC_075189	CUFF.88010.1	55.2683	0	﹣Inf	NA	0.0110166
XLOC_075260	TKTL1	25.2943	0	﹣Inf	NA	0.0011193
XLOC_075299	RNF128	34.4725	0	﹣Inf	NA	0.000125321
XLOC_075557	CXHXorf48	37.0117	0	﹣Inf	NA	0.00127913
XLOC_024085	LOC789309	4011.44	3.36702	0.000839356	-10.2184	0.000503746
XLOC_046025	LOC100140788	2809.54	4.14358	0.00147483	-9.40524	7.41e-05
XLOC_046206	LOC100140788	118.172	0.414358	0.00350639	-8.1558	1.58e-09
XLOC_048773	DBX1	82.762	0.414358	0.00500662	-7.64195	1.13e-07
XLOC_003791	SLC28A2	419.673	2.48615	0.00592401	-7.39921	0.0226296
XLOC_063726	LOC538435	5886.34	36.0274	0.00612051	-7.35213	0.0186185
XLOC_067175	CUFF.84496.1	60.2311	0.647615	0.0107522	-6.53923	0.00033584
XLOC_075741	LOC100849148	38.4726	0.414358	0.0107702	-6.53681	0.000223742
XLOC_063275	WNT8A	38.2405	0.414358	0.0108356	-6.52808	0.000239556
XLOC_024084	LOC508086	232.894	2.77156	0.0119005	-6.39283	4.51e-12
XLOC_000247	LOC100851844	31.2526	0.414358	0.0132583	-6.23696	0.000991652
XLOC_067546	CUFF.84071.1	57.2106	0.828717	0.0144854	-6.10926	1.95e-05
XLOC_003409	MCC	66.5711	1.06197	0.0159525	-5.97008	0.00402626
XLOC_070301	SYNE1	25.7507	0.414358	0.0160911	-5.95759	0.00333757
XLOC_024616	KCTD19	157.807	2.59046	0.0164154	-5.92881	5.79e-10
XLOC_056586	KRT5	95.7501	1.65743	0.01731	-5.85225	4.76e-07
XLOC_060359	STX18	220.749	4.06679	0.0184227	-5.76237	0.0362606
XLOC_050362	LOC782781	70.2315	1.29523	0.0184423	-5.76084	2.35e-06
XLOC_054027	MAGI2	142.827	2.71941	0.0190399	-5.71483	0.00486556
XLOC_057261	KRT5	3827.82	73.9455	0.0193179	-5.69392	1.59e-16
XLOC_004337	DUOXA2	73.1864	1.47633	0.0201722	-5.63149	4.28e-06
XLOC_075571	ATP11C	39.6505	0.828717	0.0209005	-5.58032	0.0328665
XLOC_063268	TGFBI	83.8255	1.89069	0.0225551	-5.4704	0.000503835
XLOC_050109	HIST2H2BE	36.6051	0.828717	0.0226394	-5.46502	0.00213381
XLOC_025069	LOC100297492	35.4929	0.828717	0.0233488	-5.42051	0.0401109
XLOC_000651	IQCB1	17.6927	0.414358	0.0234198	-5.41613	0.0208891
XLOC_050972	BRDT	16.4729	0.414358	0.0251539	-5.31307	0.0283649
XLOC_050544	GJB5	2418.12	60.8425	0.0251611	-5.31266	8.13e-07
XLOC_025067	LOC100137761	374.315	10.23	0.02733	-5.19337	0.0163483
XLOC_000379	TM4SF1	23.6181	0.647615	0.0274202	-5.18862	0.00533929
XLOC_017414	LOC100849417	82.2388	2.30505	0.0280287	-5.15695	0.0118036
XLOC_039447	CUFF.49196.1	3902.51	110.989	0.0284403	-5.13592	0.00200601
XLOC_056639	FKBP11	26.9376	0.828717	0.0307643	-5.0226	0.00574637
XLOC_067122	CUFF.84082.2	2276.41	75.9898	0.0333814	-4.90481	4.32e-13
XLOC_010416	CLDN10	35.0036	1.24308	0.0355127	-4.81552	0.00219163
XLOC_027115	CUFF.33824.1	53.9161	2.07179	0.0384263	-4.70176	0.000288643
XLOC_070378	HMGN3	48.9204	1.89069	0.0386483	-4.69345	0.000354435
XLOC_050036	S100A2	15.867	0.647615	0.0408152	-4.61475	0.0312866
XLOC_070423	SULT1C4	2095.35	87.5151	0.0417663	-4.58152	0.0013311
XLOC_044954	HSPA12A	15.4355	0.647615	0.0419562	-4.57497	0.0347854
XLOC_019798	NMNAT1	2108.26	88.4756	0.0419661	-4.57463	2.46e-06
XLOC_070357	B3GAT2	19.1117	0.828717	0.0433617	-4.52744	0.0282063
XLOC_041350	SETBP1	33.0285	1.47633	0.0446988	-4.48362	0.0030538
XLOC_067554	GRIN3A	42.141	1.94285	0.0461035	-4.43898	0.00128889
XLOC_017009	RIC3	112.205	5.25771	0.0468581	-4.41556	0.0255436
XLOC_039834	LOC100851841	362.722	17.0162	0.0469125	-4.41388	0.0170608
XLOC_067504	GAS1	37.493	1.89069	0.0504278	-4.30964	0.0104833
XLOC_050461	KLF17	620.414	31.8563	0.0513469	-4.28358	1.47e-09
XLOC_030086	TMEM37	23.7008	1.24308	0.0524486	-4.25295	0.0181582
XLOC_054142	CUFF.67227.3	31.8756	1.70959	0.0536332	-4.22073	0.0384689
XLOC_024637	SLC7A6OS	791.708	42.5282	0.053717	-4.21848	7.06e-10
XLOC_060340	THAP9	123.259	6.7862	0.0550566	-4.18294	0.0294612
XLOC_035498	SLC25A21	120.969	6.9673	0.057596	-4.11789	0.00289588
XLOC_035307	CUFF.44856.1	72.2973	4.30005	0.0594773	-4.07152	0.00250111
XLOC_019599	ANGEL2	74.8546	4.6101	0.0615874	-4.02122	0.00531655
XLOC_060702	KLHL8	17.2362	1.06197	0.0616128	-4.02063	0.0408202
XLOC_039456	LOC522960	33.3773	2.07179	0.0620719	-4.00992	0.00783291
XLOC_000946	CUFF.3557.1	727.449	46.85	0.0644032	-3.95672	0.000134794
XLOC_043427	IL27	673.046	45.2201	0.0671873	-3.89567	0.033982
XLOC_064068	GPR151	330.404	22.3507	0.0676467	-3.88584	2.58e-07
XLOC_007824	YPEL5	40.0242	2.71941	0.067944	-3.87951	0.00381698
XLOC_035054	MPHOSPH10	45.5261	3.13377	0.0688344	-3.86073	0.00242662
XLOC_024142	ZNF576	75.0856	5.20556	0.0693283	-3.85041	0.00696971
XLOC_057727	ANKRD54	41.4603	2.90051	0.0699587	-3.83735	0.00469432
XLOC_027515	CUFF.35631.1	862.304	64.621	0.07494	-3.73812	0.0449953
XLOC_010665	DZIP1	52.5389	4.01464	0.0764127	-3.71004	0.00131547
XLOC_016990	ZNF143	83.6998	6.55294	0.078291	-3.67501	0.000160743
XLOC_000336	TRIM59	54.6794	4.429	0.0809994	-3.62595	0.00830851
XLOC_007301	YPEL5	1818.11	149.346	0.0821435	-3.60571	0.0477742
XLOC_056500	ING4	43.4355	3.60028	0.082888	-3.59269	0.00338255
XLOC_049000	CPT1A	55.2525	4.6101	0.083437	-3.58317	0.00181207
XLOC_056663	AMIGO2	69.1024	5.80102	0.0839482	-3.57436	0.00824355
XLOC_056732	NDUFA4L2	42.6551	3.72923	0.0874274	-3.51577	0.00728011
XLOC_053557	MAGI2	21.2692	1.89069	0.0888932	-3.49178	0.0438057
XLOC_007541	CUFF.12575.2	46.4639	4.14358	0.0891786	-3.48716	0.00560697
XLOC_027038	CDK5R1	21.1118	1.89069	0.089556	-3.48107	0.0436199
XLOC_026980	YPEL2	75.6836	6.7862	0.0896654	-3.47931	0.000386361
XLOC_060606	NOA1	138.529	12.5351	0.0904871	-3.46614	0.000379963
XLOC_024844	SLC1A5	80.4222	7.3295	0.0911378	-3.45581	0.000554947
XLOC_004439	PROX2	368.465	34.5018	0.0936366	-3.41678	0.0135306
XLOC_033625	C20H5orf44	210.978	20.2021	0.0957548	-3.38451	1.14e-05
XLOC_048878	CYBASC3	27.4439	2.71941	0.0990897	-3.33512	0.0288124
XLOC_048746	C29H11orf82	29.3273	3.00482	0.102458	-3.2869	0.0139071
XLOC_041508	COLEC12	42.8126	4.66225	0.108899	-3.19894	0.00659218
XLOC_051180	ZMPSTE24	366.258	40.2478	0.109889	-3.18588	0.0229555
XLOC_030332	LOC282685	395.432	43.5134	0.11004	-3.1839	3.14e-06
XLOC_030643	LOC523153	72.5793	8.02927	0.110628	-3.17622	0.0435558
XLOC_012322	PRNP	116.686	12.9248	0.110765	-3.17442	0.0181227
XLOC_028214	USP36	111.799	12.4583	0.111434	-3.16574	0.00024752
XLOC_039628	STK38	87.7328	9.79102	0.1116	-3.16359	0.00235001
XLOC_057760	LOC100852376	70.6381	8.02927	0.113668	-3.13711	0.00147564
XLOC_019349	DYRK3	27.9501	3.18592	0.113986	-3.13307	0.0258353
XLOC_051122	MMACHC	26.8708	3.13377	0.116623	-3.10007	0.0392851
XLOC_050943	HIAT1	57.0113	6.68189	0.117203	-3.09292	0.0193371
XLOC_033573	DUSP1	28.3148	3.36702	0.118914	-3.07201	0.0312315
XLOC_004215	NDUFAF1	604.936	72.0549	0.119112	-3.06961	0.000309823
XLOC_023815	MAP1LC3B	31.4271	3.78138	0.120322	-3.05502	0.0262136
XLOC_046291	RNF122	24.4562	2.95266	0.120733	-3.05011	0.0448819
XLOC_037472	CUFF.47575.1	34.3151	4.14358	0.120751	-3.04989	0.0289448
XLOC_044966	EIF3A	1451.5	175.398	0.120839	-3.04884	9.33e-07
XLOC_063776	TNFAIP8L1	73.3766	8.93478	0.121766	-3.03782	0.00326668
XLOC_030558	ACVR2A	74.0075	9.09125	0.122842	-3.02512	0.00163944
XLOC_012626	USP6NL	528.622	65.3179	0.123563	-3.01669	1.64e-05
XLOC_030419	SFT2D3	181.317	22.5593	0.124419	-3.00672	9.08e-05
XLOC_067309	RCL1	35.0784	4.37684	0.124773	-3.00262	0.0254781
XLOC_050554	CUFF.64712.1	716.008	91.6065	0.127941	-2.96645	6.89e-06
XLOC_051188	AKIRIN1	68.92	8.85799	0.128526	-2.95987	0.00267206
XLOC_064194	ELL2	27.8086	3.60028	0.129467	-2.94935	0.0331099
XLOC_049981	TTC24	412.374	53.4855	0.129701	-2.94673	0.00232728
XLOC_034973	CHSY1	50.3644	6.55294	0.130111	-2.94219	0.00696243
XLOC_060107	ENPEP	123.393	16.4483	0.1333	-2.90726	0.000219246
XLOC_060169	PIGY	87.6501	11.7585	0.134153	-2.89805	0.00177481
XLOC_024813	CUFF.31296.2	1202.94	161.43	0.134197	-2.89758	6.42e-06
XLOC_056811	DRAM1	37.1781	5.02446	0.135145	-2.88742	0.0242052
XLOC_046305	WHSC1L1	64.7545	8.85799	0.136793	-2.86993	0.00420537
XLOC_030333	LOC615263	49.4685	6.7862	0.137182	-2.86584	0.00795535
XLOC_037545	TATDN2	27.1449	3.78138	0.139304	-2.8437	0.0483571
XLOC_027105	CUFF.33661.1	381.91	53.3537	0.139702	-2.83957	0.00832745
XLOC_060452	ELOVL6	5762.91	808.682	0.140325	-2.83315	1.69e-06
XLOC_010254	DNAJC15	61.0285	8.62474	0.141323	-2.82293	0.00620413
XLOC_017821	LOC512220	122.364	17.3538	0.141821	-2.81786	0.000541985
XLOC_067115	NFIL3	85.4926	12.1729	0.142385	-2.81213	0.00253733
XLOC_017188	C15H11orf46	126.056	18.2071	0.144437	-2.79149	0.000972981
XLOC_030330	C2H1orf135	1196.15	173.535	0.145078	-2.7851	0.000196543
XLOC_000361	IGSF10	194.154	28.1793	0.145139	-2.78449	0.0239103
XLOC_041458	C24H18orf21	65.7829	9.55776	0.145293	-2.78297	0.0224837
XLOC_027640	YPEL2	1667.25	243.689	0.146162	-2.77436	0.000302572
XLOC_039762	TCF19	217.249	33.2037	0.152837	-2.70993	0.0322886
XLOC_056694	CUFF.70336.1	99.7242	15.4109	0.154536	-2.69399	0.0131698
XLOC_012947	ZHX3	67.8747	10.5154	0.154924	-2.69037	0.00629762
XLOC_004365	TIMM9	35.7092	5.67207	0.158841	-2.65435	0.0350049
XLOC_050621	UCK2	85.8913	13.6492	0.158912	-2.6537	0.00394213
XLOC_050620	POGK	53.7337	8.62474	0.160509	-2.63928	0.0129021
XLOC_046342	TOP2B	211.359	34.0078	0.1609	-2.63576	0.000273789
XLOC_024510	ZCCHC14	104.331	17.1727	0.164597	-2.60299	0.00171288
XLOC_028095	CCDC56	266.999	44.4986	0.166662	-2.585	0.00502635
XLOC_051191	C3H1orf122	185.99	31.2087	0.167797	-2.57521	0.000846726
XLOC_017166	KLHL35	115.516	19.4256	0.168163	-2.57207	0.0136869
XLOC_046024	AGPAT5	150.919	25.6163	0.169736	-2.55864	0.000722316
XLOC_016960	PIK3C2A	39.0366	6.73404	0.172506	-2.53528	0.0322946
XLOC_027956	CUFF.34608.1	184.015	31.8563	0.173118	-2.53017	0.00100349
XLOC_050957	SLC44A3	71.9417	12.4858	0.173554	-2.52654	0.0145066
XLOC_024488	MPHOSPH6	78.8865	13.7535	0.174346	-2.51998	0.0119187
XLOC_039183	LOC100140623	7271.64	1268.86	0.174494	-2.51875	0.017019
XLOC_012202	CUL2	47.3518	8.33932	0.176114	-2.50542	0.0291544
XLOC_054050	NAMPT	37.1283	6.6051	0.177899	-2.49087	0.0281941
XLOC_030040	RND3	145.002	26.006	0.179349	-2.47916	0.000711771
XLOC_043566	EIF2AK1	77.3677	13.8824	0.179435	-2.47847	0.0417905
XLOC_003644	C10H15orf23	39.9993	7.20056	0.180017	-2.47379	0.0283929
XLOC_030510	LOC100851294	128.637	23.2316	0.180598	-2.46915	0.00290439
XLOC_027424	ARF4	57.9083	10.4633	0.180687	-2.46844	0.0191232
XLOC_046279	CUFF.57081.1	455.985	82.96	0.181936	-2.4585	0.000143065
XLOC_067566	KLF4	101.924	18.5447	0.181947	-2.45841	0.00367008
XLOC_060101	C6H4orf21	100.048	18.4158	0.184069	-2.44168	0.00322482
XLOC_000492	CBR3	32.4894	6.00964	0.184972	-2.43462	0.033753
XLOC_024509	MAP1LC3B	1072.17	199.176	0.185769	-2.42842	0.0161949
XLOC_007503	SETX	1782.38	333.28	0.186986	-2.419	0.032776
XLOC_063855	PHAX	55.2106	10.3343	0.18718	-2.4175	0.0191433
XLOC_027021	PEX12	45.6258	8.57258	0.187889	-2.41205	0.0348267
XLOC_057286	LARP4	43.6676	8.21038	0.18802	-2.41104	0.0321768
XLOC_039514	DTNBP1	48.755	9.16804	0.188043	-2.41087	0.0479615
XLOC_003820	TOMM20L	208.62	39.293	0.188348	-2.40853	0.000494868
XLOC_063404	LOC100849231	34664.2	6575.34	0.189687	-2.39831	2.83e-05
XLOC_004484	SPG11	224.701	43.722	0.194579	-2.36157	0.0344408
XLOC_075551	MOSPD1	86.0815	16.8351	0.195572	-2.35423	0.00798177
XLOC_030236	CUFF.39464.1	592.926	115.964	0.195579	-2.35418	0.0235158
XLOC_053782	LUC7L2	48.9623	9.63455	0.196775	-2.34538	0.0338942
XLOC_054012	DBF4	88.4633	17.4306	0.197037	-2.34346	0.00850245
XLOC_060347	PTPN13	364.284	72.4721	0.198944	-2.32957	0.00438233
XLOC_050089	LOC100850199	179.542	35.871	0.199792	-2.32343	0.00224705
XLOC_050435	ATPAF1	46.3812	9.27235	0.199916	-2.32253	0.0321906
XLOC_007984	STXBP1	421.192	84.3595	0.200288	-2.31986	0.00031817
XLOC_070439	AMD1	62.3309	12.5351	0.201105	-2.31398	0.0233604
XLOC_019399	AHCTF1	96.0899	19.3734	0.201618	-2.31031	0.00693679
XLOC_025056	NLRP8	104.72	21.267	0.203085	-2.29985	0.0343495
XLOC_070515	CTGF	76.0574	15.4631	0.203308	-2.29826	0.00958832
XLOC_049969	ETV3	49.4516	10.1011	0.204262	-2.29151	0.0309347
XLOC_010537	CUFF.13210.1	139.633	28.5661	0.20458	-2.28926	0.00561306
XLOC_016865	RDX	127.143	26.0307	0.204735	-2.28817	0.00303289
XLOC_046120	LEPROTL1	47.1446	9.68671	0.205468	-2.28301	0.0339116
XLOC_039688	XPO5	2243.69	464.721	0.207124	-2.27143	0.0403169
XLOC_027085	ABR	141.691	29.4745	0.20802	-2.26521	0.00351747
XLOC_028146	MAP3K3	1151.4	242.904	0.210963	-2.24494	0.000133964
XLOC_030270	SYNC	76.3892	16.1875	0.211908	-2.23849	0.0151821
XLOC_044751	FAM45A	127.625	27.3259	0.214112	-2.22356	0.00356426
XLOC_037221	KIF15	93.8576	20.3311	0.216616	-2.20679	0.0122462
XLOC_044942	CUFF.55536.1	531.288	115.623	0.217628	-2.20006	0.000373038
XLOC_039675	CUFF.48456.1	157.922	34.4468	0.218125	-2.19677	0.0153575
XLOC_027317	PIP4K2B	477.006	104.682	0.219456	-2.188	0.00146272
XLOC_070298	C9H6orf211	64.5382	14.2722	0.221143	-2.17695	0.0140446
XLOC_010382	TBC1D4	77.7584	17.2248	0.221517	-2.17451	0.0104369
XLOC_067339	ZFAND5	318.07	70.4771	0.221577	-2.17412	0.00085774
XLOC_044750	NANOS1	923.824	207.65	0.224772	-2.15346	0.0474398
XLOC_047494	ECD	52.0655	11.7585	0.225841	-2.14662	0.0395575
XLOC_007452	TTC16	85.4768	19.5024	0.22816	-2.13188	0.0185014
XLOC_021520	SMARCA5	2694.63	616.246	0.228694	-2.12851	0.0121791
XLOC_057650	GABARAPL1	59.3025	13.5724	0.228867	-2.12742	0.0237852
XLOC_024645	TERF2	62.8122	14.5576	0.231764	-2.10927	0.0141506
XLOC_030788	CUFF.39630.3	511.911	120.093	0.234597	-2.09174	0.00201666
XLOC_063890	CUFF.78002.3	3424.01	809.754	0.236493	-2.08013	0.0260458
XLOC_007094	MOB1A	54.7711	12.9769	0.23693	-2.07747	0.0269692
XLOC_037760	CHCHD4	67.5678	16.0585	0.237666	-2.07299	0.0237927
XLOC_024005	CEBPG	59.6343	14.22	0.238454	-2.06822	0.0257424
XLOC_010605	IL17D	598.59	143.781	0.240199	-2.0577	0.000547197
XLOC_021978	ATP2A2	1720.69	414.232	0.240736	-2.05448	0.000468442
XLOC_004385	PPP2R5E	58.3975	14.1157	0.241717	-2.04861	0.0359213
XLOC_047280	LOC100295417	2340.13	566.097	0.241908	-2.04747	0.000357578
XLOC_046290	MAK16	545.068	132.796	0.243632	-2.03722	0.0457324
XLOC_030277	CUFF.39977.1	2020.87	494.305	0.2446	-2.0315	0.0156118
XLOC_007377	NOL10	63.2437	15.6963	0.248188	-2.01049	0.0258152
XLOC_015262	LOC100138632	125.276	31.4173	0.250786	-1.99547	0.0351029
XLOC_044857	TCTN3	60.4305	15.1777	0.251159	-1.99333	0.0367066
XLOC_029952	HNRNPA3	3227.15	813.55	0.252095	-1.98796	0.016276
XLOC_007299	LCLAT1	228.621	58.0159	0.253765	-1.97843	0.00545822
XLOC_003658	LOC100850677	78.6045	20.021	0.254706	-1.97309	0.0247868
XLOC_003450	PAPD4	56.1155	14.4533	0.257563	-1.957	0.0341159
XLOC_056552	METAP2	52.3973	13.6767	0.261019	-1.93777	0.0454028
XLOC_010604	XPO4	606.206	159.883	0.263743	-1.92279	0.00209621
XLOC_030851	TMEM50A	470.868	124.997	0.265461	-1.91343	0.00242682
XLOC_027598	CUFF.36073.1	74.4469	19.8921	0.267198	-1.90402	0.0272937
XLOC_016997	DENND5A	90.3399	24.14	0.267213	-1.90394	0.0292142
XLOC_046130	TTI2	615.468	164.784	0.267738	-1.90111	0.00151297
XLOC_003896	ZNF410	76.8377	20.6165	0.268312	-1.89802	0.0351693
XLOC_012684	SEPHS1	99.5758	27.1941	0.273099	-1.8725	0.0317025
XLOC_024820	ERCC1	294.518	80.8085	0.274376	-1.86578	0.00602118
XLOC_008018	PTGES	84.257	23.3634	0.277288	-1.85055	0.0461688
XLOC_050385	TTC4	637.499	176.85	0.277412	-1.8499	0.027804
XLOC_010285	KPNA3	2157.27	600.78	0.278491	-1.8443	0.00967401
XLOC_044593	RPP30	83.2185	23.207	0.278868	-1.84235	0.0300938
XLOC_050508	MYCBP	95.0774	26.5986	0.279758	-1.83775	0.0342082
XLOC_017353	LOC100851080	54.4971	15.3341	0.281376	-1.82943	0.0427271
XLOC_044749	FAM204A	1241.6	349.639	0.281603	-1.82827	0.0393302
XLOC_060108	ELOVL6	323.084	91.1182	0.282026	-1.8261	0.00547966
XLOC_012667	MLLT10	99.0028	28.1271	0.284104	-1.81551	0.0315859
XLOC_007195	VRK2	85.9819	24.6065	0.286182	-1.80499	0.0247692
XLOC_048653	RBM4B	320.203	91.6369	0.286184	-1.80499	0.00542299
XLOC_024013	UBA2	135.5	38.9279	0.287291	-1.79942	0.0192277
XLOC_019526	AGMAT	169.94	49.2651	0.289897	-1.78639	0.00891498
XLOC_050787	RIIAD1	2983.56	866.26	0.290344	-1.78416	0.0132162
XLOC_075601	SLC6A8	686.006	199.722	0.291138	-1.78023	0.00304323
XLOC_021984	PPTC7	89.3682	26.0307	0.291274	-1.77955	0.0285118
XLOC_057782	ARFGAP3	474.688	138.775	0.29235	-1.77423	0.0477721
XLOC_044971	MCMBP	67.0865	19.6588	0.293037	-1.77084	0.0474825
XLOC_035299	EIF5	853.086	252.686	0.296202	-1.75534	0.00373986
XLOC_050505	PABPC4	392.651	116.556	0.296845	-1.75222	0.00442335
XLOC_037692	PFKFB4	833.518	247.612	0.297069	-1.75113	0.00339882
XLOC_051042	AK4	123.965	37.0372	0.298771	-1.74289	0.0258412
XLOC_033655	SKIV2L2	120.007	35.926	0.299366	-1.74002	0.0164916
XLOC_004181	TMEM85	1807.95	541.488	0.299503	-1.73936	0.00700184
XLOC_056493	LPCAT3	2782.94	839.852	0.301786	-1.7284	0.00299331
XLOC_014928	YTHDF3	91.2437	27.6113	0.302611	-1.72447	0.0271412
XLOC_030247	PSMD1	146.429	44.4464	0.303535	-1.72007	0.0163712
XLOC_057232	CUFF.69696.1	109.533	33.3631	0.304593	-1.71504	0.0448273
XLOC_063285	MATR3	80.8537	24.6311	0.304638	-1.71483	0.0480986
XLOC_010417	DNAJC3	98.3063	30.1743	0.306941	-1.70397	0.0355445
XLOC_050248	CNN3	61.3354	18.9344	0.308703	-1.69571	0.0496763
XLOC_056806	LOC510487	70.646	21.8871	0.309813	-1.69053	0.0414784
XLOC_000274	MAP6D1	230.844	71.739	0.310769	-1.68609	0.0250715
XLOC_048627	KAT5	644.072	201.634	0.313062	-1.67548	0.032494
XLOC_056570	AAAS	119.75	37.6849	0.314696	-1.66797	0.0336572
XLOC_067408	XPA	327.649	103.113	0.314705	-1.66793	0.00840239
XLOC_070596	TFB1M	93.6583	29.5788	0.315816	-1.66284	0.038466
XLOC_027445	DDX42	716.488	227.152	0.317036	-1.65728	0.00523527
XLOC_030153	EEF1B2	635.536	202.027	0.317885	-1.65342	0.00612779
XLOC_075748	CUFF.89080.1	315.381	100.547	0.318812	-1.64922	0.0101183
XLOC_027499	EIF4A3	73.252	23.3634	0.318946	-1.64862	0.0449259
XLOC_057158	EMG1	569.332	182.006	0.319684	-1.64528	0.00687029
XLOC_028012	TOP2A	80.8537	26.0307	0.321948	-1.6351	0.0473287
XLOC_044972	CUFF.55828.1	1127.86	363.762	0.322525	-1.63252	0.044634
XLOC_057759	CUFF.72743.3	1803.29	584.372	0.324058	-1.62567	0.00531379
XLOC_027981	NPEPPS	152.621	49.4955	0.324304	-1.62458	0.0284619
XLOC_056607	DAZAP2	250.778	81.349	0.324387	-1.62421	0.0257601
XLOC_012930	SLA2	7952.24	2583.66	0.324897	-1.62194	0.00323882
XLOC_007908	RRM2	193.749	63.0404	0.325371	-1.61984	0.0256426
XLOC_053748	CUFF.67842.1	1168.13	380.642	0.325855	-1.6177	0.00527036
XLOC_017336	CUFF.23383.1	885.724	291.573	0.329192	-1.603	0.00510979
XLOC_043116	NSUN5	398.557	132.357	0.33209	-1.59035	0.0298747
XLOC_037412	CDC25A	113.451	37.6849	0.33217	-1.59001	0.0436835
XLOC_028151	SMARCD2	392.476	130.721	0.333068	-1.58611	0.0116839
XLOC_060342	MRPS18C	156.919	52.8104	0.336546	-1.57113	0.0336167
XLOC_037689	PRKAR2A	4972.62	1679.55	0.337759	-1.56593	0.00657075
XLOC_019710	LOC100851992	362.088	124.125	0.342803	-1.54455	0.00757275
XLOC_033430	DIMT1	410.501	140.841	0.343096	-1.54332	0.0216935
XLOC_067060	PPP2R2A	132.413	45.4316	0.343106	-1.54328	0.0277564
XLOC_053641	JAZF1	367.753	127.028	0.345417	-1.53359	0.0306374
XLOC_007588	RNF149	599.204	208.703	0.348301	-1.52159	0.0154704
XLOC_044989	OAT	91.6333	32.0157	0.349389	-1.51709	0.0361711
XLOC_067155	PTPN3	101.998	35.926	0.352221	-1.50545	0.0396681
XLOC_010507	SUCLA2	127.766	45.0665	0.352727	-1.50338	0.0491223
XLOC_057713	CUFF.72492.1	963.269	340.415	0.353396	-1.50064	0.0108354
XLOC_048981	KDM2A	1127.88	399.118	0.353865	-1.49873	0.00970649
XLOC_050449	TESK2	355.854	129.478	0.363852	-1.45858	0.0207108
XLOC_037679	RHOA	5296.35	1930.7	0.364535	-1.45587	0.00868645
XLOC_026974	TRIM37	553.741	202.595	0.365866	-1.45061	0.0481646
XLOC_043349	RSL1D1	140.504	51.9845	0.369987	-1.43445	0.0369571
XLOC_030748	TRIP12	132.214	49.0565	0.37104	-1.43035	0.0474067
XLOC_044997	DHX32	1370.76	510.109	0.372136	-1.4261	0.00913263
XLOC_048492	EI24	140.72	52.3989	0.372362	-1.42522	0.0392138
XLOC_039279	PPP2R5D	668.135	254.558	0.380998	-1.39215	0.0171712
XLOC_026973	PPM1E	211.624	80.8607	0.382095	-1.388	0.046237
XLOC_007385	ITGB1BP1	3193.55	1243.84	0.389486	-1.36036	0.0196968
XLOC_010685	TPP2	336.269	131.599	0.391351	-1.35347	0.0382232
XLOC_039291	POLR1C	270.418	106.922	0.395394	-1.33864	0.0464967
XLOC_003945	ZC3H14	262.809	104.147	0.396286	-1.33539	0.0384148
XLOC_021952	DDX55	803.712	319.259	0.39723	-1.33195	0.0239148
XLOC_027223	LOC100296593	11119.9	4424.5	0.397889	-1.32956	0.0275983
XLOC_007692	FBXO11	234.727	94.9793	0.404637	-1.3053	0.0438165
XLOC_019443	UBIAD1	749.999	305.666	0.407555	-1.29493	0.0454794
XLOC_007248	RETSAT	1082.12	443.579	0.409915	-1.2866	0.0138601
XLOC_000265	CLCN2	236.651	97.0293	0.410009	-1.28627	0.0418524
XLOC_037464	RAF1	785.391	325.554	0.414511	-1.27052	0.0259128
XLOC_012707	EPC1	524.543	219.771	0.418976	-1.25506	0.0357378
XLOC_050804	SETDB1	542.335	228.549	0.421416	-1.24668	0.0396904
XLOC_051080	GLIS1	477.545	204.98	0.429236	-1.22016	0.0436204
XLOC_033581	NSA2	463.196	200.007	0.431799	-1.21157	0.0435953
XLOC_004262	RBPMS2	3629.02	1593.76	0.439171	-1.18715	0.035264
XLOC_017507	RRAS2	1172.96	519.538	0.442929	-1.17485	0.0289715
XLOC_039908	NUP153	568.115	252.56	0.444558	-1.16956	0.0484785
XLOC_024463	LOC100851589	2488.24	1115.12	0.448157	-1.15792	0.0367289
XLOC_062823	GATAD2A	2142.57	963.43	0.44966	-1.15309	0.0460852
XLOC_053770	CUFF.68036.1	2765.92	1259.13	0.455231	-1.13533	0.0387695
XLOC_012383	LAMA5	2233.04	1032.96	0.462583	-1.11222	0.0441008
XLOC_030795	ZCCHC17	7535.09	3503.28	0.464929	-1.10492	0.045508
XLOC_027103	SRR	1324.65	623.965	0.471041	-1.08608	0.0474372
XLOC_007753	POLR1B	3113.02	1470.73	0.472445	-1.08178	0.0479611
XLOC_027178	EIF4A1	349.715	745.981	2.13311	1.09296	0.0452616
XLOC_010512	ITM2B	424.243	936.171	2.20668	1.14188	0.0493982
XLOC_010707	GRTP1	1099.97	2431.56	2.21056	1.14441	0.0369068
XLOC_012986	PLTP	654.179	1490.68	2.2787	1.18821	0.0329503
XLOC_051068	CUFF.63732.1	1642.2	3848.96	2.34378	1.22884	0.0301839
XLOC_024641	LOC100851757	145.061	340.16	2.34494	1.22955	0.0475867
XLOC_013017	SALL4	133.459	313.863	2.35175	1.23374	0.0401024
XLOC_000750	CUFF.1993.3	2711.12	6439.2	2.37511	1.24799	0.0346502
XLOC_017467	LOC100849617	128.797	307.025	2.38379	1.25326	0.0349287
XLOC_013002	STAU1	81.2943	193.814	2.3841	1.25345	0.0489737
XLOC_015306	LOC100849760	68.4976	165.994	2.42335	1.277	0.0452175
XLOC_070625	BRP44L	88.4554	218.865	2.4743	1.30702	0.0482648
XLOC_027358	JUP	208.266	516.409	2.47956	1.31008	0.033175
XLOC_019947	PPP2R5A	166.879	415.533	2.49003	1.31616	0.0310866
XLOC_035228	EVL	114.456	285.229	2.49203	1.31732	0.0426195
XLOC_067313	SLC1A1	195.169	489.945	2.51037	1.3279	0.0267521
XLOC_075615	ATP6AP1	1172.98	2959.31	2.5229	1.33508	0.0171136
XLOC_000913	HMGN1	74.1162	187.132	2.52485	1.3362	0.0380122
XLOC_056758	SMARCC2	3530.04	8943.75	2.53361	1.3412	0.0104702
XLOC_029984	LRP2	148.315	378.081	2.54918	1.35003	0.0288287
XLOC_043557	CUFF.54055.2	150.471	384.536	2.55554	1.35363	0.0339249
XLOC_075535	CUFF.87899.1	546.376	1425.68	2.60934	1.38368	0.0161076
XLOC_063401	GM2A	249.966	656.213	2.62521	1.39243	0.013334
XLOC_050731	MTX1	156.106	411.156	2.63383	1.39716	0.0240631
XLOC_007959	PSMB7	56.1981	148.1	2.63531	1.39797	0.0426993
XLOC_012298	C13H20orf3	172.057	454.107	2.63929	1.40015	0.0254604
XLOC_000472	CUFF.3586.1	1601.68	4251.46	2.65437	1.40837	0.0115874
XLOC_012855	GNAS	52.5808	140.378	2.66975	1.41671	0.0394585
XLOC_051120	NASP	61.2855	164.6	2.68579	1.42535	0.0372152
XLOC_050263	GLMN	62.588	169.499	2.70816	1.43732	0.0423233
XLOC_063149	PRR7	596.839	1633.9	2.73759	1.45291	0.0172605
XLOC_012416	FKBP1A	86.9797	238.257	2.73923	1.45377	0.0317848
XLOC_050858	ATP1A1	64.3151	176.23	2.7401	1.45423	0.0301444
XLOC_044678	TRIM8	45.2283	123.987	2.74136	1.45489	0.0407793
XLOC_060749	WHSC1	68.7298	189.031	2.75035	1.45962	0.0382529
XLOC_053725	SND1	247.61	681.835	2.75366	1.46135	0.0102062
XLOC_050805	GOLPH3L	79.028	222.002	2.80915	1.49013	0.0281305
XLOC_019877	PDPN	125.17	352.972	2.81994	1.49566	0.012005
XLOC_075770	MSN	70.7548	204.25	2.88673	1.52943	0.0164583
XLOC_041478	DSG2	36.083	105.108	2.91295	1.54248	0.0454398
XLOC_030599	RALB	111.684	326.558	2.92395	1.54792	0.0122608
XLOC_003806	LGALS3	59.0035	172.89	2.93017	1.55098	0.0252881
XLOC_051145	CDC20	104.605	311.663	2.97941	1.57503	0.0103213
XLOC_057607	PYROXD1	156.637	472.839	3.01869	1.59392	0.0126577
XLOC_048770	HTATIP2	33.0455	99.8719	3.02226	1.59563	0.0323277
XLOC_030103	MYO1B	31.5516	95.7283	3.03402	1.60123	0.0352553
XLOC_004421	DCAF4	148.264	451.314	3.04399	1.60596	0.0119613
XLOC_021659	MED13L	94.1747	287.396	3.05174	1.60963	0.0099911
XLOC_028080	ACLY	42.2655	129.325	3.05981	1.61344	0.0270363
XLOC_047416	CUFF.57784.1	281.428	866.178	3.0778	1.6219	0.009974
XLOC_030686	FN1	125.918	387.999	3.08136	1.62357	0.00781564
XLOC_063097	ACSL6	42.5974	131.396	3.08461	1.62509	0.0254888
XLOC_063213	BSG	68.5395	214.568	3.13057	1.64643	0.0147841
XLOC_062899	BRD4	22.6056	70.9929	3.14049	1.65099	0.0450419
XLOC_063400	ANXA6	745.759	2350.43	3.15173	1.65614	0.0025464
XLOC_017031	TAF10	47.9747	152.038	3.16912	1.66408	0.0171871
XLOC_014906	PCMTD1	90.6457	287.756	3.17451	1.66653	0.00833174
XLOC_004436	NPC2	34.0081	108.159	3.18039	1.6692	0.0218286
XLOC_024501	GINS2	35.6016	113.239	3.18071	1.66935	0.0245411
XLOC_047348	VDAC2	65.211	207.902	3.18815	1.67272	0.0098702
XLOC_060178	LAP3	20.3734	65.1397	3.19729	1.67685	0.0483293
XLOC_057691	LOC100847602	90.3739	289.567	3.2041	1.67992	0.00765336
XLOC_057231	HNRNPA1	402.327	1307.83	3.25067	1.70074	0.00278904
XLOC_033413	LOC100851688	20.5229	67.2637	3.27749	1.71259	0.041735
XLOC_030205	ZFAND2B	166.797	547.55	3.28273	1.7149	0.0041243
XLOC_027668	AP2B1	20.9623	69.4151	3.31142	1.72745	0.0490529
XLOC_054277	TRPV5	25.975	86.7443	3.33953	1.73965	0.0363349
XLOC_041495	C24H18orf8	400.205	1338.16	3.3437	1.74144	0.00349896
XLOC_037377	USP4	25.3691	85.3447	3.36413	1.75023	0.0344025
XLOC_047337	SEC24C	38.6471	130.288	3.37123	1.75327	0.0389225
XLOC_027141	PFN1	61.6684	210.419	3.4121	1.77066	0.00718585
XLOC_027552	LOC100851448	44.6722	152.847	3.42153	1.77464	0.0178377
XLOC_051084	SCP2	33.3852	114.246	3.42204	1.77486	0.0157291
XLOC_064103	ANXA6	49.4606	170.069	3.43848	1.78177	0.0119781
XLOC_043478	PHKG1	30.6218	105.314	3.43917	1.78206	0.022713
XLOC_012840	ADRM1	46.4809	160.306	3.44886	1.78612	0.0147932
XLOC_047554	PARG	21.3938	73.8195	3.4505	1.78681	0.0434724
XLOC_022064	LOC100851951	109.974	380.82	3.46282	1.79195	0.00380689
XLOC_003787	DUT	379.795	1322.16	3.48125	1.79961	0.0017902
XLOC_022147	CUFF.28740.1	476.527	1661.89	3.4875	1.80219	0.0013486
XLOC_010274	ITM2B	51.07	179.857	3.52179	1.81631	0.00924551
XLOC_041544	LOC100851433	24.1572	85.139	3.52437	1.81736	0.0342731
XLOC_019603	TMEM206	24.8379	87.7266	3.53196	1.82047	0.0253047
XLOC_042947	UBN1	21.6679	76.5389	3.53236	1.82063	0.0353134
XLOC_043406	ARHGAP17	19.4107	68.6632	3.53738	1.82268	0.0348883
XLOC_028205	RNF213	15.6847	55.6095	3.54547	1.82598	0.0493874
XLOC_063904	LMAN2	23.1866	82.9107	3.5758	1.83826	0.0294871
XLOC_010468	LAMP1	34.6639	124.531	3.59252	1.84499	0.0115948
XLOC_000021	TIAM1	18.8048	67.6259	3.5962	1.84647	0.0307063
XLOC_063402	SLC36A1	18.9792	68.5589	3.61231	1.85292	0.0302005
XLOC_057430	MYL6	65.0456	235.421	3.61932	1.85572	0.00643617
XLOC_000954	PDXK	70.3312	259.349	3.68754	1.88266	0.00453863
XLOC_003619	LPCAT4	16.2158	59.8849	3.69299	1.88479	0.045661
XLOC_050201	DENND2D	15.2033	56.515	3.71728	1.89425	0.037507
XLOC_050909	GPR61	17.7674	66.5668	3.74657	1.90557	0.0366731
XLOC_056610	SLC11A2	16.2487	61.4134	3.7796	1.91823	0.0460391
XLOC_007054	C11H2orf29	78.2319	297.819	3.80688	1.92861	0.00391697
XLOC_046224	CUFF.56339.1	1596.14	6082.7	3.81089	1.93013	0.000381599
XLOC_048558	ASRGL1	62.3569	237.797	3.81348	1.93111	0.00334276
XLOC_035178	PDIA3	24.6306	94.9025	3.85302	1.94599	0.0165929
XLOC_050602	LOC100851604	45.4106	176.619	3.88938	1.95954	0.00508721
XLOC_057771	NAGA	16.6971	64.9861	3.89205	1.96053	0.0292453
XLOC_003729	ANXA2	45.1615	178.299	3.94803	1.98113	0.00373202
XLOC_039343	CLIC1	78.5558	310.367	3.95092	1.98219	0.00167147
XLOC_007498	PRRC2B	36.8135	145.696	3.95769	1.98466	0.00712247
XLOC_048593	PLCB3	23.9749	97.6494	4.07299	2.02609	0.0144699
XLOC_050034	S100A14	69.0628	281.779	4.08005	2.02859	0.00182415
XLOC_015221	TPD52	17.029	70.5785	4.14461	2.05124	0.0167532
XLOC_049938	TAGLN2	34.7216	144.168	4.1521	2.05384	0.006147
XLOC_003533	HOMEZ	49.2851	205.133	4.16218	2.05734	0.00270218
XLOC_035398	CTSH	19.4356	80.9432	4.16468	2.05821	0.0187305
XLOC_054192	WASL	12.3652	51.9295	4.19967	2.07027	0.0267529
XLOC_048724	NAALAD2	24.0995	102.572	4.25621	2.08957	0.0137605
XLOC_057680	CD9	188.007	801.583	4.26357	2.09206	0.00041914
XLOC_054010	IGF2BP3	19.3111	82.4689	4.27055	2.09442	0.0132668
XLOC_035375	FURIN	11.4025	48.9797	4.29553	2.10284	0.0389496
XLOC_015091	SMPD5	29.3941	126.734	4.31155	2.10821	0.00536837
XLOC_067162	UGCG	10.0582	43.4859	4.32344	2.11218	0.0334054
XLOC_019778	MTHFR	49.7596	215.542	4.33166	2.11492	0.00188552
XLOC_075819	SMS	23.2444	100.805	4.33674	2.11661	0.00758639
XLOC_063908	DBN1	31.0126	135.073	4.35545	2.12282	0.00409705
XLOC_057690	C5H12orf5	17.6927	77.1068	4.35813	2.12371	0.0140408
XLOC_041396	ZNF532	56.3816	247.662	4.39259	2.13507	0.00112849
XLOC_075494	MOSPD2	34.2732	152.068	4.43694	2.14957	0.00432937
XLOC_000270	CUFF.1978.2	21.9997	97.858	4.44815	2.1532	0.0113684
XLOC_000455	PTTG1IP	14.9542	66.8522	4.47047	2.16043	0.0209291
XLOC_064056	GNPDA1	21.2364	96.0137	4.52119	2.1767	0.00673649
XLOC_012579	NCOA3	14.0662	63.8198	4.53709	2.18177	0.0177472
XLOC_050214	GNAT2	24.813	113.217	4.56281	2.18992	0.00695019
XLOC_024730	LGALS4	13.6347	62.6536	4.59514	2.20011	0.0161821
XLOC_008040	LOC100849198	9.12041	42.0124	4.60642	2.20365	0.0427023
XLOC_017703	RAB6A	13.7344	63.3562	4.61296	2.20569	0.0216083
XLOC_000470	LOC100852219	158.405	733.181	4.62852	2.21055	0.000252026
XLOC_013016	LOC516579	12.7468	59.6791	4.68188	2.22709	0.0405798
XLOC_030002	COBLL1	7.57674	35.7174	4.71408	2.23698	0.0496974
XLOC_048674	GSTP1	23.5106	111.139	4.72721	2.24099	0.00349649
XLOC_021687	MSI1	11.0457	52.3714	4.74132	2.24529	0.0209436
XLOC_060378	TMEM175	95.7422	462.765	4.83345	2.27305	0.00282013
XLOC_050356	JAK1	16.5726	80.5564	4.86083	2.2812	0.0345899
XLOC_028262	SLC9A3R1	81.6012	401.713	4.92288	2.2995	0.000197492
XLOC_003536	ACIN1	14.6472	72.1867	4.92835	2.3011	0.0105893
XLOC_046282	GSR	8.00824	39.7074	4.95831	2.30985	0.0427196
XLOC_019715	TMEM63A	12.9212	64.6761	5.00541	2.32349	0.0133012
XLOC_029892	PLEKHB2	8.00824	40.1739	5.01657	2.3267	0.042107
XLOC_007081	AUP1	9.93357	49.8852	5.02188	2.32823	0.0214253
XLOC_000360	CUFF.2708.1	208.465	1063.12	5.09977	2.35043	0.00228734
XLOC_046143	ASH2L	100.996	515.416	5.10333	2.35144	0.000197452
XLOC_019809	PARK7	8.15774	42.1139	5.16244	2.36805	0.0240398
XLOC_003436	LOC100850082	31.2946	165.555	5.29021	2.40333	0.000714759
XLOC_048894	GANAB	8.92108	47.7613	5.35376	2.42055	0.0199179
XLOC_035570	SETD3	10.3402	55.5298	5.3703	2.425	0.0112754
XLOC_048619	LOC100851039	9.12041	49.0044	5.37305	2.42574	0.0169426
XLOC_075348	MIR374B	21.9997	118.398	5.38178	2.42808	0.0029697
XLOC_015078	ADCK5	10.39	56.1556	5.40478	2.43424	0.017208
XLOC_044854	PDLIM1	15.6597	84.7493	5.41192	2.43614	0.00508783
XLOC_010428	TM9SF2	12.1907	66.1003	5.42217	2.43887	0.00985699
XLOC_064215	CUFF.80780.1	16.5477	90.2345	5.45301	2.44705	0.0105828
XLOC_037761	FBLN2	14.3403	78.9729	5.50705	2.46128	0.00529351
XLOC_012969	SDC4	51.0122	281.703	5.52226	2.46526	0.000259612
XLOC_019407	CUFF.24283.1	8.66399	48.0221	5.54272	2.47059	0.020491
XLOC_057780	CYB5R3	8.94599	49.6273	5.54744	2.47182	0.0187799
XLOC_024069	SPINT2	23.4109	131.007	5.59597	2.48439	0.00113053
XLOC_021708	CORO1C	53.377	299.3	5.60729	2.4873	0.00085759
XLOC_007975	HSPA5	21.5682	121.611	5.63844	2.4953	0.012044
XLOC_050265	TGFBR3	6.61408	37.3994	5.65452	2.49941	0.0243867
XLOC_048779	TMEM86A	10.9461	62.6536	5.72384	2.51698	0.00719551
XLOC_047359	ANXA11	17.892	103.14	5.76461	2.52722	0.00264004
XLOC_024349	MYADM	58.3149	337.405	5.78591	2.53255	8.47e-05
XLOC_041427	LOC100138793	11.6347	67.3187	5.78605	2.53258	0.00862266
XLOC_024512	SLC7A5	24.3736	141.418	5.8021	2.53658	0.000697085
XLOC_047538	ANXA8L1	13.8171	80.2899	5.81091	2.53877	0.0032561
XLOC_048669	CARNS1	7.9335	46.2328	5.82755	2.54289	0.0165237
XLOC_004413	SYNJ2BP	7.57674	44.4711	5.86942	2.55322	0.0160308
XLOC_056986	NANOG	9.30275	55.1705	5.93056	2.56817	0.0126301
XLOC_060343	AGPAT9	10.9212	65.0904	5.96003	2.57532	0.00722329
XLOC_021995	PRKAB1	4.71366	28.3082	6.00556	2.5863	0.0385268
XLOC_037126	DBNL	15.1784	91.1733	6.00678	2.58659	0.00279507
XLOC_070355	LMBRD1	6.20749	38.0499	6.12968	2.61581	0.0279053
XLOC_075762	TIMP1	4.33199	26.574	6.13435	2.61691	0.0474082
XLOC_075265	ATP6AP1	11.8589	73.3008	6.18108	2.62786	0.00438105
XLOC_048426	PAK1	10.4647	64.9093	6.20267	2.63289	0.00641696
XLOC_012264	DSTN	32.2323	200.318	6.21481	2.63571	0.00020276
XLOC_039299	HSP90AB1	82.2558	514.678	6.25704	2.64548	3e-05
XLOC_060686	PLAC8	24.3486	153.591	6.30798	2.65718	0.000330455
XLOC_004479	FOXN3	9.42733	59.882	6.35196	2.6672	0.00576633
XLOC_012854	TH1L	223.877	1441.44	6.43852	2.68673	3.73e-06
XLOC_063649	CALR	64.8214	418.832	6.46133	2.69183	4.55e-05
XLOC_057531	SLC41A2	8.94599	58.0188	6.48545	2.69721	0.00718324
XLOC_037376	GPX1	16.7968	109.147	6.49809	2.70001	0.000923903
XLOC_024379	PPP1R12C	14.1908	92.2845	6.50311	2.70113	0.00150896
XLOC_000696	DLG1	11.3028	73.5587	6.50799	2.70221	0.00324557
XLOC_007247	CAPG	12.8714	84.2277	6.54379	2.71013	0.00160237
XLOC_029966	WIPF1	5.57666	36.8837	6.61393	2.72551	0.0243493
XLOC_004395	RAB15	11.0208	73.0676	6.62996	2.729	0.00317591
XLOC_027521	SEC14L1	6.25733	41.5734	6.64396	2.73204	0.0325517
XLOC_039941	DSP	6.71374	44.9622	6.69704	2.74352	0.00919603
XLOC_027479	PCYT2	4.30708	28.9587	6.72351	2.74922	0.0441601
XLOC_021551	PGRMC2	7.12033	48.0192	6.74396	2.7536	0.00843817
XLOC_024662	LOC505120	6.03308	40.8433	6.76989	2.75913	0.0315259
XLOC_007494	NUP214	4.71366	31.9635	6.78104	2.76151	0.0370401
XLOC_053849	LOC100335333	12.8714	87.4658	6.79536	2.76455	0.00126416
XLOC_012747	ABHD12	7.14524	49.0044	6.85832	2.77786	0.00842886
XLOC_017260	PTPRJ	5.65141	38.8265	6.87023	2.78036	0.0194915
XLOC_048737	PRSS23	12.8216	88.196	6.87872	2.78214	0.00193929
XLOC_000888	PCCB	5.0455	34.7322	6.8838	2.7832	0.0210951
XLOC_070605	EZR	283.686	1968.27	6.9382	2.79456	0.000344787
XLOC_007602	HTRA2	9.45224	65.8945	6.97131	2.80143	0.00459937
XLOC_070095	SH3BGRL2	43.7254	306.018	6.99863	2.80707	3.15e-05
XLOC_012824	PPDPF	4.78841	33.7745	7.05339	2.81832	0.0210969
XLOC_037372	CUFF.47056.1	631.459	4487.02	7.1058	2.829	9.7e-06
XLOC_024112	CYP2S1	15.6847	111.713	7.12244	2.83237	0.000656532
XLOC_004322	DUT	16.1411	114.973	7.123	2.83248	0.000434833
XLOC_030091	EPB41L5	3.77591	27.2216	7.20927	2.84985	0.0352568
XLOC_056617	LIMA1	5.21991	37.8935	7.25941	2.85985	0.0164117
XLOC_057196	DUSP6	5.29466	38.5136	7.27404	2.86276	0.0121988
XLOC_066823	MOB3B	4.20741	30.6132	7.27603	2.86315	0.0220219
XLOC_042842	RAB11FIP3	3.80083	28.0778	7.38729	2.88504	0.0389107
XLOC_048887	ASRGL1	656.548	4856.93	7.39767	2.88707	6.38e-07
XLOC_024350	PRKCG	10.0083	75.1393	7.50769	2.90837	0.00175656
XLOC_043540	PILRA	12.0333	91.434	7.5984	2.9257	0.00107822
XLOC_021506	DCLK2	4.7635	36.365	7.6341	2.93246	0.0154178
XLOC_003861	PLEKHH1	3.65133	27.946	7.65364	2.93615	0.0281888
XLOC_014823	FAM83H	6.20749	47.6845	7.68176	2.94144	0.00748275
XLOC_057436	ERBB3	3.77591	29.1369	7.71652	2.94795	0.0216481
XLOC_024497	COTL1	24.8628	193.271	7.77348	2.95856	4.83e-05
XLOC_003942	GPR65	11.2032	87.5512	7.81487	2.96622	0.0456422
XLOC_017700	FCHSD2	13.2282	103.887	7.85344	2.97332	0.000362735
XLOC_012916	EDEM2	3.77591	29.6556	7.85388	2.97341	0.0219396
XLOC_012449	CUFF.17221.1	6.68883	53.1262	7.94253	2.9896	0.0303063
XLOC_070098	BCKDHB	6.53933	52.0613	7.96127	2.993	0.00516189
XLOC_056765	CD63	5.72616	45.9503	8.02462	3.00443	0.00870193
XLOC_037487	GATA2	13.9337	112.152	8.04895	3.0088	0.000290459
XLOC_063575	B3GNT3	2.888	23.4402	8.11643	3.02084	0.0401931
XLOC_019657	NUCKS1	13.6846	111.087	8.11769	3.02107	0.000245207
XLOC_063663	ZNF627	3.751	30.564	8.14823	3.02649	0.0251971
XLOC_043197	ACTB	619.6	5097.28	8.22673	3.04032	0.00147846
XLOC_054246	ATP6V0A4	27.718	228.494	8.24353	3.04326	1.47e-05
XLOC_057144	KRR1	39.8	328.443	8.25233	3.0448	5.77e-06
XLOC_012213	CUFF.15728.1	25.0293	208.309	8.32261	3.05704	0.0324888
XLOC_027143	CHRNE	3.24475	27.6113	8.50954	3.08908	0.03134
XLOC_048621	CUFF.60396.1	11.4772	98.4448	8.5774	3.10054	0.00275413
XLOC_039274	KIAA0240	4.1825	35.9782	8.60207	3.10468	0.0164025
XLOC_050035	S100A16	11.4025	99.0707	8.68852	3.11911	0.000301454
XLOC_030520	GCA	5.09533	44.2928	8.69283	3.11983	0.00890129
XLOC_004038	TLE3	10.4398	91.0414	8.72059	3.12443	0.000415108
XLOC_070087	MYO6	5.60158	49.1883	8.78116	3.13441	0.00608476
XLOC_057092	SREBF2	3.85066	34.0599	8.84522	3.1449	0.0132549
XLOC_012622	DHTKD1	3.751	33.6977	8.98367	3.16731	0.0149783
XLOC_035085	RCN2	4.1825	37.6602	9.00424	3.1706	0.0102859
XLOC_056730	R3HDM2	2.81325	25.4352	9.04123	3.17652	0.0318782
XLOC_057664	RIMKLB	86.1733	783.379	9.09074	3.1844	4.51e-07
XLOC_014968	UTP23	3.24475	29.8396	9.19627	3.20105	0.024751
XLOC_033472	HMGCS1	6.15766	56.699	9.20787	3.20287	0.00271883
XLOC_024036	HAUS5	7.57674	69.8816	9.22318	3.20526	0.00107605
XLOC_037441	SLC6A20	7.12033	65.9191	9.25788	3.21068	0.00138079
XLOC_041441	TIMM21	2.33192	21.8074	9.35172	3.22523	0.034392
XLOC_021777	SUSD2	7.21999	68.6907	9.51396	3.25005	0.00101975
XLOC_030808	ATPIF1	5.12025	49.1855	9.60607	3.26395	0.00320892
XLOC_050105	MTMR11	4.1825	40.4318	9.6669	3.27305	0.00701807
XLOC_050286	LOC510382	2.28208	22.0682	9.67019	3.27354	0.0437649
XLOC_023892	ARL2BP	72.389	703.118	9.71304	3.27992	1.85e-07
XLOC_010504	ESD	3.34441	32.7647	9.79685	3.29232	0.0118664
XLOC_053705	VPS41	23.0949	228.258	9.88347	3.30502	6.5e-06
XLOC_050447	PRDX1	21.6679	214.485	9.89876	3.30725	6.84e-06
XLOC_041368	MYO5B	11.3776	112.671	9.90287	3.30785	0.000111606
XLOC_000826	GMPS	4.25725	42.5036	9.98382	3.31959	0.00497032
XLOC_066774	PALLD	14.6722	148.179	10.0994	3.33619	2.71e-05
XLOC_007073	FHL2	2.40666	24.3486	10.1172	3.33873	0.0463705
XLOC_043073	KAT8	12.1409	123.674	10.1866	3.3486	4.81e-05
XLOC_014915	LYN	3.36933	34.4743	10.2318	3.35499	0.00918843
XLOC_019779	LOC100849481	2.86308	29.3731	10.2592	3.35885	0.0188599
XLOC_007333	DNMT3A	73.1207	750.308	10.2612	3.35913	7.28e-08
XLOC_004351	DLGAP5	2278.15	23781.3	10.4389	3.38389	9.31e-09
XLOC_057044	LGALS1	9.04566	95.1329	10.517	3.39465	0.000130184
XLOC_000185	CUFF.1333.1	353.351	3750.44	10.6139	3.40788	0.00371033
XLOC_017724	GDPD5	1.8755	19.9964	10.6619	3.41439	0.0490848
XLOC_057150	CSRP2	11.3277	121.108	10.6913	3.41837	3.3e-05
XLOC_039915	MYLIP	1.8755	20.0978	10.716	3.42169	0.0335525
XLOC_041313	MYL12B	4.25725	45.7141	10.738	3.42465	0.00267706
XLOC_057517	SYCP3	26.8708	292.07	10.8694	3.4422	2.04e-05
XLOC_000446	SLC37A1	1.92533	21.0309	10.9232	3.44933	0.0307511
XLOC_041607	LOC100851843	4.1825	45.7938	10.9489	3.45272	0.0034723
XLOC_056534	LOC100850188	9.12041	100.498	11.019	3.46192	0.000109414
XLOC_027467	FASN	8.08299	89.8505	11.116	3.47457	0.000152157
XLOC_019534	PRDX6	16.1411	185.269	11.4781	3.52081	4.15e-06
XLOC_067588	PTGR1	5.29466	60.8397	11.4908	3.5224	0.000596362
XLOC_054105	FKBP9	3.82575	44.3971	11.6048	3.53665	0.0213366
XLOC_000965	C1H8orf42	2.83816	33.1269	11.672	3.54497	0.00762572
XLOC_025008	NLRP12	1.82567	21.4206	11.733	3.5525	0.0351756
XLOC_027850	C19H17orf61	5.17008	62.3985	12.0692	3.59325	0.00161754
XLOC_019460	ENO1	9.80899	120.102	12.244	3.61401	2.31e-05
XLOC_050306	MCOLN2	3.34441	40.9751	12.2518	3.61492	0.00313358
XLOC_021805	CDC45	1.41908	17.7681	12.5209	3.64626	0.0466074
XLOC_063040	PLIN3	6.68883	84.0741	12.5693	3.65184	0.000113122
XLOC_021505	LRBA	2.83816	35.7449	12.5944	3.65471	0.00666696
XLOC_064126	CUFF.79472.4	17.4854	225.289	12.8844	3.68755	9.6e-07
XLOC_012900	COMMD7	1.41908	18.3636	12.9405	3.69382	0.0394414
XLOC_051144	SZT2	3.80083	49.3912	12.9948	3.69987	0.00100664
XLOC_007046	UNC50	131.146	1732.22	13.2084	3.72338	2.68e-09
XLOC_063066	LOC100849681	1.39417	18.4679	13.2466	3.72755	0.0437874
XLOC_019582	C16H1orf21	2.888	38.4368	13.3092	3.73435	0.0032372
XLOC_057260	KRT18	24.0666	325.575	13.5281	3.75788	9.51e-08
XLOC_064131	ADAM19	3.19492	43.3569	13.5706	3.76241	0.00189178
XLOC_021795	LOC100851791	1.8755	25.8496	13.7828	3.78479	0.0149323
XLOC_060096	CAMK2D	1.92533	26.574	13.8023	3.78684	0.011362
XLOC_047279	FXYD4	3.72608	52.396	14.062	3.81373	0.000681542
XLOC_003496	PKM2	1.8755	26.3929	14.0725	3.8148	0.0121976
XLOC_075715	GDPD2	1.8755	26.6536	14.2115	3.82899	0.0155767
XLOC_000183	CUFF.1422.4	1.41908	20.2818	14.2922	3.83716	0.035023
XLOC_063795	TJP3	2.35683	33.7499	14.32	3.83996	0.00578755
XLOC_030328	STMN1	4.23233	61.8002	14.6019	3.86809	0.000349847
XLOC_030426	MFSD6	1.41908	21.0584	14.8394	3.89136	0.0274092
XLOC_004341	FERMT2	5.26974	79.0468	15.0001	3.9069	5.54e-05
XLOC_042979	BFAR	2.38175	35.8738	15.062	3.91284	0.00402583
XLOC_003481	ANP32A	19.3609	294.548	15.2135	3.92728	7.19e-08
XLOC_027650	CA4	1.444	23.0012	15.9288	3.99357	0.0192891
XLOC_019922	LOC100850180	1.41908	23.1823	16.3361	4.02999	0.0179638
XLOC_012754	FAM208B	1.41908	23.5199	16.574	4.05085	0.0439381
XLOC_043595	NUDT1	10.6969	177.942	16.6349	4.05614	6.31e-07
XLOC_047470	HKDC1	0.962666	16.0585	16.6813	4.06016	0.0429921
XLOC_048785	LDHA	2.81325	47.4759	16.8758	4.07689	0.000722605
XLOC_021874	MGST2	1.36925	23.1302	16.8926	4.07832	0.0171498
XLOC_007354	SDC1	0.912833	15.6442	17.1381	4.09913	0.0479094
XLOC_060705	HSD17B11	9.27783	163.311	17.6022	4.13769	9.16e-07
XLOC_060376	CUFF.76141.2	3.36933	60.0935	17.8354	4.15668	0.00171254
XLOC_019862	FBLIM1	1.444	25.9264	17.9546	4.16628	0.00805483
XLOC_070496	C9H6orf162	0.912833	16.3961	17.9618	4.16686	0.0469103
XLOC_021633	CAMKK2	5.14516	93.6377	18.1992	4.1858	0.00423605
XLOC_063293	C7H5orf32	2.86308	53.019	18.5182	4.21087	0.000316251
XLOC_063566	MPV17L2	0.962666	18.1303	18.8335	4.23523	0.0257735
XLOC_039758	BOLA	2.35683	44.7318	18.9796	4.24638	0.000867236
XLOC_051143	PTPRF	3.34441	63.8749	19.099	4.25542	0.000333617
XLOC_057084	CUFF.72740.1	0.912833	17.7435	19.4378	4.2808	0.0420148
XLOC_027046	MIR365-2	4.25725	83.2237	19.5487	4.289	0.000125633
XLOC_025030	BRSK1	0.962666	18.9344	19.6687	4.29783	0.0264641
XLOC_043528	SLC12A9	0.937749	18.4925	19.7201	4.3016	0.0222513
XLOC_037557	OGG1	0.912833	18.0535	19.7775	4.30579	0.0309966
XLOC_030825	SFN	4.81333	96.247	19.9959	4.32163	6.24e-06
XLOC_010587	CUFF.13609.1	1.92533	38.5165	20.0051	4.3223	0.00174822
XLOC_062964	SLC44A2	0.962666	19.8921	20.6635	4.36902	0.0189413
XLOC_033508	MTMR12	1.444	30.9783	21.4532	4.42312	0.00362742
XLOC_012632	GATA3	6.20749	135.046	21.7553	4.4433	4.29e-07
XLOC_000983	SH3BP5	2.38175	51.8281	21.7605	4.44364	0.00024657
XLOC_054237	SLC13A4	0.962666	21.1105	21.9292	4.45478	0.0176139
XLOC_051256	LOC100851645	0.962666	21.1627	21.9834	4.45834	0.0315061
XLOC_070603	SERAC1	2.33192	51.4384	22.0584	4.46326	0.000223675
XLOC_057210	LOC100850219	7.21999	162.43	22.4972	4.49168	1.64e-07
XLOC_063567	IFI30	2.888	67.368	23.3269	4.54392	3.64e-05
XLOC_041564	MYO5B	0.962666	23.078	23.973	4.58334	0.00955112
XLOC_007576	MGAT4A	0.962666	23.2591	24.1612	4.59462	0.00886359
XLOC_044845	MYOF	3.85066	93.2422	24.2146	4.5978	3.27e-06
XLOC_003786	FBN1	1.444	35.926	24.8795	4.63689	0.00151394
XLOC_044733	TDRD1	0.912833	23.7503	26.0182	4.70145	0.00682683
XLOC_063223	CNN2	0.962666	25.3831	26.3675	4.72069	0.0056474
XLOC_007910	GRHL1	2.888	76.2288	26.3951	4.7222	1.47e-05
XLOC_063969	CNN2	7.60166	211.511	27.8243	4.79827	6.07e-09
XLOC_007609	MTHFD2	5.17008	145.509	28.1445	4.81478	6.31e-08
XLOC_037158	TRANK1	0.962666	27.6881	28.7619	4.84609	0.00336152
XLOC_012539	HNF4A	0.481333	14.4011	29.9193	4.903	0.0383343
XLOC_047505	CUFF.58651.2	2.86308	86.6921	30.2793	4.92026	3.28e-06
XLOC_050381	USP24	0.912833	27.7678	30.4193	4.92692	0.0130698
XLOC_054285	FAM115C	5.26974	161.826	30.7085	4.94056	1.4e-08
XLOC_063834	PDLIM4	0.937749	29.9932	31.9842	4.99929	0.00202041
XLOC_023975	LOC510844	0.962666	31.2637	32.4762	5.02131	0.00195662
XLOC_067065	EPHX2	0.937749	30.4872	32.511	5.02286	0.00250643
XLOC_056577	KRT8	13.4773	443.814	32.9304	5.04135	7.36e-12
XLOC_041272	DSC2	3.34441	110.568	33.0606	5.04704	2.14e-07
XLOC_046203	ANGPT2	1.444	48.2307	33.4008	5.06181	0.00355985
XLOC_067539	SEMA4D	5.6265	190.145	33.7946	5.07872	5.4e-09
XLOC_041243	LOC100850473	1.41908	49.4462	34.8438	5.12283	0.000121106
XLOC_067174	BSPRY	0.481333	17.0162	35.3523	5.14373	0.0170353
XLOC_066961	LOC100850964	0.481333	17.0437	35.4095	5.14606	0.0227105
XLOC_029906	BIN1	0.962666	36.5215	37.9378	5.24557	0.000636988
XLOC_044611	SLC35G1	3.36933	128.389	38.1051	5.25191	3.28e-08
XLOC_048855	PAG2	2.40666	94.2824	39.1756	5.29188	7.16e-07
XLOC_056845	LARGE	1.444	56.5946	39.193	5.29252	3.33e-05
XLOC_022162	COMT	0.481333	19.4256	40.3579	5.33478	0.0104085
XLOC_050441	POMGNT1	0.937749	38.176	40.7103	5.34732	0.000398
XLOC_007610	TET3	0.481333	20.2021	41.9712	5.39133	0.00795266
XLOC_019774	MFN2	1.82567	78.4846	42.9896	5.42591	0.000880064
XLOC_017008	LMO1	0.456417	20.2543	44.3768	5.47173	0.00836839
XLOC_003846	MTHFD1	0.481333	22.0407	45.7909	5.51699	0.00475455
XLOC_007589	CREG2	0.962666	49.3694	51.2841	5.68044	6.08e-05
XLOC_019855	AGRN	0.481333	25.5395	53.06	5.72955	0.00303096
XLOC_041432	MBP	3.34441	189.953	56.797	5.82774	1.03e-10
XLOC_004279	TLN2	0.456417	27.4302	60.0991	5.90927	0.00192282
XLOC_056982	MFAP5	4.33199	287.178	66.2922	6.05077	1.54e-06
XLOC_048884	FADS3	1.41908	103.5	72.9343	6.18852	2.58e-08
XLOC_060252	KIT	0.962666	79.6973	82.7881	6.37135	2.59e-07
XLOC_077423	LOC100849399	1.90041	171.073	90.019	6.49216	4.26e-11
XLOC_024574	PLLP	0.937749	86.0938	91.8089	6.52056	8.78e-08
XLOC_007093	SLC4A5	4.33199	437.332	100.954	6.65755	0.0313751
XLOC_029942	TTN	0.912833	94.3809	103.393	6.692	2.37e-08
XLOC_003796	CUFF.6825.1	0.456417	47.4208	103.898	6.69903	0.0087559
XLOC_056902	CUFF.71838.1	0.481333	52.0642	108.167	6.75711	0.000723035
XLOC_019932	PTGS2	1.444	212.048	146.848	7.19818	4.19e-13
XLOC_028070	KRT19	0.456417	100.133	219.389	7.77735	3.07e-09
XLOC_075517	CUFF.89941.1	0.456417	136.685	299.473	8.22628	1.53e-10
XLOC_033475	SEPP1	0.962666	547.599	568.836	9.15187	6.01e-21
XLOC_000862	PLS1	0	136.627	Inf	Inf	3.37e-12
XLOC_000863	LOC100849311	0	11.5774	Inf	Inf	0.0327203
XLOC_003654	SPINT1	0	29.2934	Inf	Inf	0.000254228
XLOC_004195	MEIS2	0	12.5104	Inf	Inf	0.0278072
XLOC_004474	GALC	0	14.9198	Inf	Inf	0.0154284
XLOC_007675	ABCG5	0	46.0024	Inf	Inf	9.57e-06
XLOC_007737	LOC100851115	0	57.377	Inf	Inf	0.0347821
XLOC_007891	LOC100850830	0	39.238	Inf	Inf	2.22e-05
XLOC_010479	CUFF.12591.1	0	20.6933	Inf	Inf	0.00786649
XLOC_012306	CALML5	0	13.3391	Inf	Inf	0.0213318
XLOC_014819	EPPK1	0	38.4121	Inf	Inf	3.73e-05
XLOC_016904	RNF214	0	11.9671	Inf	Inf	0.0370473
XLOC_017162	SLCO2B1	0	10.6197	Inf	Inf	0.0495778
XLOC_017240	GYLTL1B	0	15.7485	Inf	Inf	0.0118835
XLOC_017435	APOA1	0	22.768	Inf	Inf	0.00180645
XLOC_017863	LOC100850266	0	27.2462	Inf	Inf	0.00039348
XLOC_019780	AGTRAP	0	10.7487	Inf	Inf	0.0427668
XLOC_019977	ATP6V1G3	0	19.0634	Inf	Inf	0.00429484
XLOC_021806	ARVCF	0	40.61	Inf	Inf	0.000770358
XLOC_021840	CUFF.26466.1	0	45.3302	Inf	Inf	0.00287659
XLOC_021915	TMEM144	0	13.9346	Inf	Inf	0.0170743
XLOC_021975	P2RX4	0	66.2292	Inf	Inf	1.14e-07
XLOC_022153	SLC7A4	0	18.4158	Inf	Inf	0.00505212
XLOC_023834	DPEP1	0	55.8674	Inf	Inf	6.68e-07
XLOC_024187	HIF3A	0	11.2674	Inf	Inf	0.0416021
XLOC_024225	DHDH	0	16.6294	Inf	Inf	0.00969485
XLOC_027155	SLC16A13	0	10.5154	Inf	Inf	0.0446059
XLOC_029917	SLC40A1	0	12.2772	Inf	Inf	0.0289386
XLOC_029924	TFPI	0	20.2789	Inf	Inf	0.00717573
XLOC_030267	TMEM54	0	17.0959	Inf	Inf	0.00901649
XLOC_030323	AIM1L	0	13.158	Inf	Inf	0.0234065
XLOC_030765	HPCA	0	201.487	Inf	Inf	6.76e-15
XLOC_030876	CUFF.40154.1	0	21.3684	Inf	Inf	0.00223567
XLOC_033437	PDE4D	0	17.8449	Inf	Inf	0.00495771
XLOC_033534	CMBL	0	26.1871	Inf	Inf	0.00077009
XLOC_033557	SLC9A3	0	98.7853	Inf	Inf	4.7e-10
XLOC_035236	MEG3	0	29.8917	Inf	Inf	0.00155001
XLOC_037491	MGLL	0	16.3961	Inf	Inf	0.0100586
XLOC_037719	TDGF1	0	30.2018	Inf	Inf	0.000277421
XLOC_039528	TFAP2A	0	38.8511	Inf	Inf	2.74e-05
XLOC_043105	CLDN3	0	10.8776	Inf	Inf	0.0371827
XLOC_043217	MICALL2	0	42.66	Inf	Inf	1.46e-05
XLOC_043469	PRSS8	0	20.3586	Inf	Inf	0.00311377
XLOC_043506	CCL26	0	13.1059	Inf	Inf	0.0221997
XLOC_046016	CLN8	0	17.7681	Inf	Inf	0.00594941
XLOC_047357	PPIF	0	10.853	Inf	Inf	0.0476507
XLOC_047431	NID1	0	69.8874	Inf	Inf	0.00985502
XLOC_048554	BEST1	0	39.293	Inf	Inf	3.17e-05
XLOC_048591	VEGFB	0	16.7062	Inf	Inf	0.00796392
XLOC_048705	CTSD	0	25.3831	Inf	Inf	0.00077291
XLOC_050013	PBXIP1	0	16.7062	Inf	Inf	0.00796392
XLOC_050720	RAB25	0	25.9264	Inf	Inf	0.000605435
XLOC_050844	HSD3B1	0	38.4643	Inf	Inf	3.91e-05
XLOC_051012	GIPC2	0	29.6338	Inf	Inf	0.0460137
XLOC_051149	TMEM125	0	21.6017	Inf	Inf	0.00215603
XLOC_051197	SH3D21	0	18.3114	Inf	Inf	0.00458413
XLOC_053457	UPP1	0	18.3636	Inf	Inf	0.00480843
XLOC_056788	LOC100851682	0	26.6015	Inf	Inf	0.000684809
XLOC_057302	PRPH	0	12.0961	Inf	Inf	0.031781
XLOC_057391	SLC16A7	0	51.6252	Inf	Inf	0.00881793
XLOC_057533	ALDH1L2	0	26.8594	Inf	Inf	0.000526738
XLOC_060213	KLHL5	0	12.2004	Inf	Inf	0.03568
XLOC_060301	LOC100140503	0	29.4252	Inf	Inf	0.000366263
XLOC_060333	ANXA3	0	52.5279	Inf	Inf	1.66e-06
XLOC_060662	SCARB2	0	56.8004	Inf	Inf	6.03e-07
XLOC_063423	CUFF.79568.1	0	60.0602	Inf	Inf	0.000524954
XLOC_064127	CUFF.79515.1	0	76.6678	Inf	Inf	1.93e-08
XLOC_066802	LOC100850368	0	13.8578	Inf	Inf	0.0208569
XLOC_066965	PSAT1	0	33.7992	Inf	Inf	7.3e-05
XLOC_067085	DAPK1	0	42.1167	Inf	Inf	1.82e-05
XLOC_067170	LOC783399	0	54.6793	Inf	Inf	1.38e-06
XLOC_067461	CHRNA2	0	18.649	Inf	Inf	0.0048668
XLOC_070249	HEBP2	0	15.7731	Inf	Inf	0.0093192
XLOC_075199	VGLL1	0	116.298	Inf	Inf	6.4e-11
XLOC_075871	CUFF.89993.1	0	21.0062	Inf	Inf	0.00265546
XLOC_077429	SHROOM2	0	39.0626	Inf	Inf	0.030245

## Sheet: Down-Regulated
Table S5. Differentially expressed genes between compact morulae and blastocysts.
Spreadsheet 2. Genes down-regulated.
ID	Gene Name	Compact Morula	Blastocyst	Fold Change	log2 of Fold Change	P Value
XLOC_000178	ARGFX	68.6958	0	﹣Inf	NA	3.83e-06
XLOC_000711	TP63	14.6971	0	﹣Inf	NA	0.0180247
XLOC_004425	CUFF.7778.1	13.0787	0	﹣Inf	NA	0.0275644
XLOC_004448	CUFF.8054.1	30.6637	0	﹣Inf	NA	0.000313488
XLOC_007638	NLRC4	22.8797	0	﹣Inf	NA	0.0258056
XLOC_007777	CUFF.10387.1	18.2238	0	﹣Inf	NA	0.00680097
XLOC_010571	C12H13orf33	13.278	0	﹣Inf	NA	0.0266492
XLOC_012192	PRKCQ	12.0662	0	﹣Inf	NA	0.0363098
XLOC_017229	C15H11orf96	18.0415	0	﹣Inf	NA	0.00735531
XLOC_019916	SHCBP1L	14.141	0	﹣Inf	NA	0.0208083
XLOC_024739	LOC789309	38.3809	0	﹣Inf	NA	0.00176241
XLOC_027792	TRPV1	16.9792	0	﹣Inf	NA	0.00963843
XLOC_030238	SLC16A14	19.7924	0	﹣Inf	NA	0.00457982
XLOC_039868	CUFF.49167.1	13.2531	0	﹣Inf	NA	0.0267614
XLOC_044590	CUFF.54728.1	35.9992	0	﹣Inf	NA	0.00665998
XLOC_050424	CUFF.64005.1	15.9417	0	﹣Inf	NA	0.0126149
XLOC_050545	LOC100296560	37.9834	0	﹣Inf	NA	0.00177599
XLOC_051041	DNAJC6	46.2816	0	﹣Inf	NA	9.96e-06
XLOC_051241	HDAC4	38.1238	0	﹣Inf	NA	5.51e-05
XLOC_060113	AGXT2L1	30.7464	0	﹣Inf	NA	0.000296421
XLOC_062982	LOC538435	59.0941	0	﹣Inf	NA	0.00281719
XLOC_063195	LOC510631	30.9537	0	﹣Inf	NA	0.00462564
XLOC_063698	ICAM3	15.4106	0	﹣Inf	NA	0.0144769
XLOC_063952	LOC788323	132.637	0	﹣Inf	NA	1.98e-11
XLOC_070584	SYNE1	31.7668	0	﹣Inf	NA	0.0226275
XLOC_075189	CUFF.88010.1	55.2683	0	﹣Inf	NA	0.0110166
XLOC_075260	TKTL1	25.2943	0	﹣Inf	NA	0.0011193
XLOC_075299	RNF128	34.4725	0	﹣Inf	NA	0.000125321
XLOC_075557	CXHXorf48	37.0117	0	﹣Inf	NA	0.00127913
XLOC_024085	LOC789309	4011.44	3.36702	0.000839356	-10.2184	0.000503746
XLOC_046025	LOC100140788	2809.54	4.14358	0.00147483	-9.40524	7.41e-05
XLOC_046206	LOC100140788	118.172	0.414358	0.00350639	-8.1558	1.58e-09
XLOC_048773	DBX1	82.762	0.414358	0.00500662	-7.64195	1.13e-07
XLOC_003791	SLC28A2	419.673	2.48615	0.00592401	-7.39921	0.0226296
XLOC_063726	LOC538435	5886.34	36.0274	0.00612051	-7.35213	0.0186185
XLOC_067175	CUFF.84496.1	60.2311	0.647615	0.0107522	-6.53923	0.00033584
XLOC_075741	LOC100849148	38.4726	0.414358	0.0107702	-6.53681	0.000223742
XLOC_063275	WNT8A	38.2405	0.414358	0.0108356	-6.52808	0.000239556
XLOC_024084	LOC508086	232.894	2.77156	0.0119005	-6.39283	4.51e-12
XLOC_000247	LOC100851844	31.2526	0.414358	0.0132583	-6.23696	0.000991652
XLOC_067546	CUFF.84071.1	57.2106	0.828717	0.0144854	-6.10926	1.95e-05
XLOC_003409	MCC	66.5711	1.06197	0.0159525	-5.97008	0.00402626
XLOC_070301	SYNE1	25.7507	0.414358	0.0160911	-5.95759	0.00333757
XLOC_024616	KCTD19	157.807	2.59046	0.0164154	-5.92881	5.79e-10
XLOC_056586	KRT5	95.7501	1.65743	0.01731	-5.85225	4.76e-07
XLOC_060359	STX18	220.749	4.06679	0.0184227	-5.76237	0.0362606
XLOC_050362	LOC782781	70.2315	1.29523	0.0184423	-5.76084	2.35e-06
XLOC_054027	MAGI2	142.827	2.71941	0.0190399	-5.71483	0.00486556
XLOC_057261	KRT5	3827.82	73.9455	0.0193179	-5.69392	1.59e-16
XLOC_004337	DUOXA2	73.1864	1.47633	0.0201722	-5.63149	4.28e-06
XLOC_075571	ATP11C	39.6505	0.828717	0.0209005	-5.58032	0.0328665
XLOC_063268	TGFBI	83.8255	1.89069	0.0225551	-5.4704	0.000503835
XLOC_050109	HIST2H2BE	36.6051	0.828717	0.0226394	-5.46502	0.00213381
XLOC_025069	LOC100297492	35.4929	0.828717	0.0233488	-5.42051	0.0401109
XLOC_000651	IQCB1	17.6927	0.414358	0.0234198	-5.41613	0.0208891
XLOC_050972	BRDT	16.4729	0.414358	0.0251539	-5.31307	0.0283649
XLOC_050544	GJB5	2418.12	60.8425	0.0251611	-5.31266	8.13e-07
XLOC_025067	LOC100137761	374.315	10.23	0.02733	-5.19337	0.0163483
XLOC_000379	TM4SF1	23.6181	0.647615	0.0274202	-5.18862	0.00533929
XLOC_017414	LOC100849417	82.2388	2.30505	0.0280287	-5.15695	0.0118036
XLOC_039447	CUFF.49196.1	3902.51	110.989	0.0284403	-5.13592	0.00200601
XLOC_056639	FKBP11	26.9376	0.828717	0.0307643	-5.0226	0.00574637
XLOC_067122	CUFF.84082.2	2276.41	75.9898	0.0333814	-4.90481	4.32e-13
XLOC_010416	CLDN10	35.0036	1.24308	0.0355127	-4.81552	0.00219163
XLOC_027115	CUFF.33824.1	53.9161	2.07179	0.0384263	-4.70176	0.000288643
XLOC_070378	HMGN3	48.9204	1.89069	0.0386483	-4.69345	0.000354435
XLOC_050036	S100A2	15.867	0.647615	0.0408152	-4.61475	0.0312866
XLOC_070423	SULT1C4	2095.35	87.5151	0.0417663	-4.58152	0.0013311
XLOC_044954	HSPA12A	15.4355	0.647615	0.0419562	-4.57497	0.0347854
XLOC_019798	NMNAT1	2108.26	88.4756	0.0419661	-4.57463	2.46e-06
XLOC_070357	B3GAT2	19.1117	0.828717	0.0433617	-4.52744	0.0282063
XLOC_041350	SETBP1	33.0285	1.47633	0.0446988	-4.48362	0.0030538
XLOC_067554	GRIN3A	42.141	1.94285	0.0461035	-4.43898	0.00128889
XLOC_017009	RIC3	112.205	5.25771	0.0468581	-4.41556	0.0255436
XLOC_039834	LOC100851841	362.722	17.0162	0.0469125	-4.41388	0.0170608
XLOC_067504	GAS1	37.493	1.89069	0.0504278	-4.30964	0.0104833
XLOC_050461	KLF17	620.414	31.8563	0.0513469	-4.28358	1.47e-09
XLOC_030086	TMEM37	23.7008	1.24308	0.0524486	-4.25295	0.0181582
XLOC_054142	CUFF.67227.3	31.8756	1.70959	0.0536332	-4.22073	0.0384689
XLOC_024637	SLC7A6OS	791.708	42.5282	0.053717	-4.21848	7.06e-10
XLOC_060340	THAP9	123.259	6.7862	0.0550566	-4.18294	0.0294612
XLOC_035498	SLC25A21	120.969	6.9673	0.057596	-4.11789	0.00289588
XLOC_035307	CUFF.44856.1	72.2973	4.30005	0.0594773	-4.07152	0.00250111
XLOC_019599	ANGEL2	74.8546	4.6101	0.0615874	-4.02122	0.00531655
XLOC_060702	KLHL8	17.2362	1.06197	0.0616128	-4.02063	0.0408202
XLOC_039456	LOC522960	33.3773	2.07179	0.0620719	-4.00992	0.00783291
XLOC_000946	CUFF.3557.1	727.449	46.85	0.0644032	-3.95672	0.000134794
XLOC_043427	IL27	673.046	45.2201	0.0671873	-3.89567	0.033982
XLOC_064068	GPR151	330.404	22.3507	0.0676467	-3.88584	2.58e-07
XLOC_007824	YPEL5	40.0242	2.71941	0.067944	-3.87951	0.00381698
XLOC_035054	MPHOSPH10	45.5261	3.13377	0.0688344	-3.86073	0.00242662
XLOC_024142	ZNF576	75.0856	5.20556	0.0693283	-3.85041	0.00696971
XLOC_057727	ANKRD54	41.4603	2.90051	0.0699587	-3.83735	0.00469432
XLOC_027515	CUFF.35631.1	862.304	64.621	0.07494	-3.73812	0.0449953
XLOC_010665	DZIP1	52.5389	4.01464	0.0764127	-3.71004	0.00131547
XLOC_016990	ZNF143	83.6998	6.55294	0.078291	-3.67501	0.000160743
XLOC_000336	TRIM59	54.6794	4.429	0.0809994	-3.62595	0.00830851
XLOC_007301	YPEL5	1818.11	149.346	0.0821435	-3.60571	0.0477742
XLOC_056500	ING4	43.4355	3.60028	0.082888	-3.59269	0.00338255
XLOC_049000	CPT1A	55.2525	4.6101	0.083437	-3.58317	0.00181207
XLOC_056663	AMIGO2	69.1024	5.80102	0.0839482	-3.57436	0.00824355
XLOC_056732	NDUFA4L2	42.6551	3.72923	0.0874274	-3.51577	0.00728011
XLOC_053557	MAGI2	21.2692	1.89069	0.0888932	-3.49178	0.0438057
XLOC_007541	CUFF.12575.2	46.4639	4.14358	0.0891786	-3.48716	0.00560697
XLOC_027038	CDK5R1	21.1118	1.89069	0.089556	-3.48107	0.0436199
XLOC_026980	YPEL2	75.6836	6.7862	0.0896654	-3.47931	0.000386361
XLOC_060606	NOA1	138.529	12.5351	0.0904871	-3.46614	0.000379963
XLOC_024844	SLC1A5	80.4222	7.3295	0.0911378	-3.45581	0.000554947
XLOC_004439	PROX2	368.465	34.5018	0.0936366	-3.41678	0.0135306
XLOC_033625	C20H5orf44	210.978	20.2021	0.0957548	-3.38451	1.14e-05
XLOC_048878	CYBASC3	27.4439	2.71941	0.0990897	-3.33512	0.0288124
XLOC_048746	C29H11orf82	29.3273	3.00482	0.102458	-3.2869	0.0139071
XLOC_041508	COLEC12	42.8126	4.66225	0.108899	-3.19894	0.00659218
XLOC_051180	ZMPSTE24	366.258	40.2478	0.109889	-3.18588	0.0229555
XLOC_030332	LOC282685	395.432	43.5134	0.11004	-3.1839	3.14e-06
XLOC_030643	LOC523153	72.5793	8.02927	0.110628	-3.17622	0.0435558
XLOC_012322	PRNP	116.686	12.9248	0.110765	-3.17442	0.0181227
XLOC_028214	USP36	111.799	12.4583	0.111434	-3.16574	0.00024752
XLOC_039628	STK38	87.7328	9.79102	0.1116	-3.16359	0.00235001
XLOC_057760	LOC100852376	70.6381	8.02927	0.113668	-3.13711	0.00147564
XLOC_019349	DYRK3	27.9501	3.18592	0.113986	-3.13307	0.0258353
XLOC_051122	MMACHC	26.8708	3.13377	0.116623	-3.10007	0.0392851
XLOC_050943	HIAT1	57.0113	6.68189	0.117203	-3.09292	0.0193371
XLOC_033573	DUSP1	28.3148	3.36702	0.118914	-3.07201	0.0312315
XLOC_004215	NDUFAF1	604.936	72.0549	0.119112	-3.06961	0.000309823
XLOC_023815	MAP1LC3B	31.4271	3.78138	0.120322	-3.05502	0.0262136
XLOC_046291	RNF122	24.4562	2.95266	0.120733	-3.05011	0.0448819
XLOC_037472	CUFF.47575.1	34.3151	4.14358	0.120751	-3.04989	0.0289448
XLOC_044966	EIF3A	1451.5	175.398	0.120839	-3.04884	9.33e-07
XLOC_063776	TNFAIP8L1	73.3766	8.93478	0.121766	-3.03782	0.00326668
XLOC_030558	ACVR2A	74.0075	9.09125	0.122842	-3.02512	0.00163944
XLOC_012626	USP6NL	528.622	65.3179	0.123563	-3.01669	1.64e-05
XLOC_030419	SFT2D3	181.317	22.5593	0.124419	-3.00672	9.08e-05
XLOC_067309	RCL1	35.0784	4.37684	0.124773	-3.00262	0.0254781
XLOC_050554	CUFF.64712.1	716.008	91.6065	0.127941	-2.96645	6.89e-06
XLOC_051188	AKIRIN1	68.92	8.85799	0.128526	-2.95987	0.00267206
XLOC_064194	ELL2	27.8086	3.60028	0.129467	-2.94935	0.0331099
XLOC_049981	TTC24	412.374	53.4855	0.129701	-2.94673	0.00232728
XLOC_034973	CHSY1	50.3644	6.55294	0.130111	-2.94219	0.00696243
XLOC_060107	ENPEP	123.393	16.4483	0.1333	-2.90726	0.000219246
XLOC_060169	PIGY	87.6501	11.7585	0.134153	-2.89805	0.00177481
XLOC_024813	CUFF.31296.2	1202.94	161.43	0.134197	-2.89758	6.42e-06
XLOC_056811	DRAM1	37.1781	5.02446	0.135145	-2.88742	0.0242052
XLOC_046305	WHSC1L1	64.7545	8.85799	0.136793	-2.86993	0.00420537
XLOC_030333	LOC615263	49.4685	6.7862	0.137182	-2.86584	0.00795535
XLOC_037545	TATDN2	27.1449	3.78138	0.139304	-2.8437	0.0483571
XLOC_027105	CUFF.33661.1	381.91	53.3537	0.139702	-2.83957	0.00832745
XLOC_060452	ELOVL6	5762.91	808.682	0.140325	-2.83315	1.69e-06
XLOC_010254	DNAJC15	61.0285	8.62474	0.141323	-2.82293	0.00620413
XLOC_017821	LOC512220	122.364	17.3538	0.141821	-2.81786	0.000541985
XLOC_067115	NFIL3	85.4926	12.1729	0.142385	-2.81213	0.00253733
XLOC_017188	C15H11orf46	126.056	18.2071	0.144437	-2.79149	0.000972981
XLOC_030330	C2H1orf135	1196.15	173.535	0.145078	-2.7851	0.000196543
XLOC_000361	IGSF10	194.154	28.1793	0.145139	-2.78449	0.0239103
XLOC_041458	C24H18orf21	65.7829	9.55776	0.145293	-2.78297	0.0224837
XLOC_027640	YPEL2	1667.25	243.689	0.146162	-2.77436	0.000302572
XLOC_039762	TCF19	217.249	33.2037	0.152837	-2.70993	0.0322886
XLOC_056694	CUFF.70336.1	99.7242	15.4109	0.154536	-2.69399	0.0131698
XLOC_012947	ZHX3	67.8747	10.5154	0.154924	-2.69037	0.00629762
XLOC_004365	TIMM9	35.7092	5.67207	0.158841	-2.65435	0.0350049
XLOC_050621	UCK2	85.8913	13.6492	0.158912	-2.6537	0.00394213
XLOC_050620	POGK	53.7337	8.62474	0.160509	-2.63928	0.0129021
XLOC_046342	TOP2B	211.359	34.0078	0.1609	-2.63576	0.000273789
XLOC_024510	ZCCHC14	104.331	17.1727	0.164597	-2.60299	0.00171288
XLOC_028095	CCDC56	266.999	44.4986	0.166662	-2.585	0.00502635
XLOC_051191	C3H1orf122	185.99	31.2087	0.167797	-2.57521	0.000846726
XLOC_017166	KLHL35	115.516	19.4256	0.168163	-2.57207	0.0136869
XLOC_046024	AGPAT5	150.919	25.6163	0.169736	-2.55864	0.000722316
XLOC_016960	PIK3C2A	39.0366	6.73404	0.172506	-2.53528	0.0322946
XLOC_027956	CUFF.34608.1	184.015	31.8563	0.173118	-2.53017	0.00100349
XLOC_050957	SLC44A3	71.9417	12.4858	0.173554	-2.52654	0.0145066
XLOC_024488	MPHOSPH6	78.8865	13.7535	0.174346	-2.51998	0.0119187
XLOC_039183	LOC100140623	7271.64	1268.86	0.174494	-2.51875	0.017019
XLOC_012202	CUL2	47.3518	8.33932	0.176114	-2.50542	0.0291544
XLOC_054050	NAMPT	37.1283	6.6051	0.177899	-2.49087	0.0281941
XLOC_030040	RND3	145.002	26.006	0.179349	-2.47916	0.000711771
XLOC_043566	EIF2AK1	77.3677	13.8824	0.179435	-2.47847	0.0417905
XLOC_003644	C10H15orf23	39.9993	7.20056	0.180017	-2.47379	0.0283929
XLOC_030510	LOC100851294	128.637	23.2316	0.180598	-2.46915	0.00290439
XLOC_027424	ARF4	57.9083	10.4633	0.180687	-2.46844	0.0191232
XLOC_046279	CUFF.57081.1	455.985	82.96	0.181936	-2.4585	0.000143065
XLOC_067566	KLF4	101.924	18.5447	0.181947	-2.45841	0.00367008
XLOC_060101	C6H4orf21	100.048	18.4158	0.184069	-2.44168	0.00322482
XLOC_000492	CBR3	32.4894	6.00964	0.184972	-2.43462	0.033753
XLOC_024509	MAP1LC3B	1072.17	199.176	0.185769	-2.42842	0.0161949
XLOC_007503	SETX	1782.38	333.28	0.186986	-2.419	0.032776
XLOC_063855	PHAX	55.2106	10.3343	0.18718	-2.4175	0.0191433
XLOC_027021	PEX12	45.6258	8.57258	0.187889	-2.41205	0.0348267
XLOC_057286	LARP4	43.6676	8.21038	0.18802	-2.41104	0.0321768
XLOC_039514	DTNBP1	48.755	9.16804	0.188043	-2.41087	0.0479615
XLOC_003820	TOMM20L	208.62	39.293	0.188348	-2.40853	0.000494868
XLOC_063404	LOC100849231	34664.2	6575.34	0.189687	-2.39831	2.83e-05
XLOC_004484	SPG11	224.701	43.722	0.194579	-2.36157	0.0344408
XLOC_075551	MOSPD1	86.0815	16.8351	0.195572	-2.35423	0.00798177
XLOC_030236	CUFF.39464.1	592.926	115.964	0.195579	-2.35418	0.0235158
XLOC_053782	LUC7L2	48.9623	9.63455	0.196775	-2.34538	0.0338942
XLOC_054012	DBF4	88.4633	17.4306	0.197037	-2.34346	0.00850245
XLOC_060347	PTPN13	364.284	72.4721	0.198944	-2.32957	0.00438233
XLOC_050089	LOC100850199	179.542	35.871	0.199792	-2.32343	0.00224705
XLOC_050435	ATPAF1	46.3812	9.27235	0.199916	-2.32253	0.0321906
XLOC_007984	STXBP1	421.192	84.3595	0.200288	-2.31986	0.00031817
XLOC_070439	AMD1	62.3309	12.5351	0.201105	-2.31398	0.0233604
XLOC_019399	AHCTF1	96.0899	19.3734	0.201618	-2.31031	0.00693679
XLOC_025056	NLRP8	104.72	21.267	0.203085	-2.29985	0.0343495
XLOC_070515	CTGF	76.0574	15.4631	0.203308	-2.29826	0.00958832
XLOC_049969	ETV3	49.4516	10.1011	0.204262	-2.29151	0.0309347
XLOC_010537	CUFF.13210.1	139.633	28.5661	0.20458	-2.28926	0.00561306
XLOC_016865	RDX	127.143	26.0307	0.204735	-2.28817	0.00303289
XLOC_046120	LEPROTL1	47.1446	9.68671	0.205468	-2.28301	0.0339116
XLOC_039688	XPO5	2243.69	464.721	0.207124	-2.27143	0.0403169
XLOC_027085	ABR	141.691	29.4745	0.20802	-2.26521	0.00351747
XLOC_028146	MAP3K3	1151.4	242.904	0.210963	-2.24494	0.000133964
XLOC_030270	SYNC	76.3892	16.1875	0.211908	-2.23849	0.0151821
XLOC_044751	FAM45A	127.625	27.3259	0.214112	-2.22356	0.00356426
XLOC_037221	KIF15	93.8576	20.3311	0.216616	-2.20679	0.0122462
XLOC_044942	CUFF.55536.1	531.288	115.623	0.217628	-2.20006	0.000373038
XLOC_039675	CUFF.48456.1	157.922	34.4468	0.218125	-2.19677	0.0153575
XLOC_027317	PIP4K2B	477.006	104.682	0.219456	-2.188	0.00146272
XLOC_070298	C9H6orf211	64.5382	14.2722	0.221143	-2.17695	0.0140446
XLOC_010382	TBC1D4	77.7584	17.2248	0.221517	-2.17451	0.0104369
XLOC_067339	ZFAND5	318.07	70.4771	0.221577	-2.17412	0.00085774
XLOC_044750	NANOS1	923.824	207.65	0.224772	-2.15346	0.0474398
XLOC_047494	ECD	52.0655	11.7585	0.225841	-2.14662	0.0395575
XLOC_007452	TTC16	85.4768	19.5024	0.22816	-2.13188	0.0185014
XLOC_021520	SMARCA5	2694.63	616.246	0.228694	-2.12851	0.0121791
XLOC_057650	GABARAPL1	59.3025	13.5724	0.228867	-2.12742	0.0237852
XLOC_024645	TERF2	62.8122	14.5576	0.231764	-2.10927	0.0141506
XLOC_030788	CUFF.39630.3	511.911	120.093	0.234597	-2.09174	0.00201666
XLOC_063890	CUFF.78002.3	3424.01	809.754	0.236493	-2.08013	0.0260458
XLOC_007094	MOB1A	54.7711	12.9769	0.23693	-2.07747	0.0269692
XLOC_037760	CHCHD4	67.5678	16.0585	0.237666	-2.07299	0.0237927
XLOC_024005	CEBPG	59.6343	14.22	0.238454	-2.06822	0.0257424
XLOC_010605	IL17D	598.59	143.781	0.240199	-2.0577	0.000547197
XLOC_021978	ATP2A2	1720.69	414.232	0.240736	-2.05448	0.000468442
XLOC_004385	PPP2R5E	58.3975	14.1157	0.241717	-2.04861	0.0359213
XLOC_047280	LOC100295417	2340.13	566.097	0.241908	-2.04747	0.000357578
XLOC_046290	MAK16	545.068	132.796	0.243632	-2.03722	0.0457324
XLOC_030277	CUFF.39977.1	2020.87	494.305	0.2446	-2.0315	0.0156118
XLOC_007377	NOL10	63.2437	15.6963	0.248188	-2.01049	0.0258152
XLOC_015262	LOC100138632	125.276	31.4173	0.250786	-1.99547	0.0351029
XLOC_044857	TCTN3	60.4305	15.1777	0.251159	-1.99333	0.0367066
XLOC_029952	HNRNPA3	3227.15	813.55	0.252095	-1.98796	0.016276
XLOC_007299	LCLAT1	228.621	58.0159	0.253765	-1.97843	0.00545822
XLOC_003658	LOC100850677	78.6045	20.021	0.254706	-1.97309	0.0247868
XLOC_003450	PAPD4	56.1155	14.4533	0.257563	-1.957	0.0341159
XLOC_056552	METAP2	52.3973	13.6767	0.261019	-1.93777	0.0454028
XLOC_010604	XPO4	606.206	159.883	0.263743	-1.92279	0.00209621
XLOC_030851	TMEM50A	470.868	124.997	0.265461	-1.91343	0.00242682
XLOC_027598	CUFF.36073.1	74.4469	19.8921	0.267198	-1.90402	0.0272937
XLOC_016997	DENND5A	90.3399	24.14	0.267213	-1.90394	0.0292142
XLOC_046130	TTI2	615.468	164.784	0.267738	-1.90111	0.00151297
XLOC_003896	ZNF410	76.8377	20.6165	0.268312	-1.89802	0.0351693
XLOC_012684	SEPHS1	99.5758	27.1941	0.273099	-1.8725	0.0317025
XLOC_024820	ERCC1	294.518	80.8085	0.274376	-1.86578	0.00602118
XLOC_008018	PTGES	84.257	23.3634	0.277288	-1.85055	0.0461688
XLOC_050385	TTC4	637.499	176.85	0.277412	-1.8499	0.027804
XLOC_010285	KPNA3	2157.27	600.78	0.278491	-1.8443	0.00967401
XLOC_044593	RPP30	83.2185	23.207	0.278868	-1.84235	0.0300938
XLOC_050508	MYCBP	95.0774	26.5986	0.279758	-1.83775	0.0342082
XLOC_017353	LOC100851080	54.4971	15.3341	0.281376	-1.82943	0.0427271
XLOC_044749	FAM204A	1241.6	349.639	0.281603	-1.82827	0.0393302
XLOC_060108	ELOVL6	323.084	91.1182	0.282026	-1.8261	0.00547966
XLOC_012667	MLLT10	99.0028	28.1271	0.284104	-1.81551	0.0315859
XLOC_007195	VRK2	85.9819	24.6065	0.286182	-1.80499	0.0247692
XLOC_048653	RBM4B	320.203	91.6369	0.286184	-1.80499	0.00542299
XLOC_024013	UBA2	135.5	38.9279	0.287291	-1.79942	0.0192277
XLOC_019526	AGMAT	169.94	49.2651	0.289897	-1.78639	0.00891498
XLOC_050787	RIIAD1	2983.56	866.26	0.290344	-1.78416	0.0132162
XLOC_075601	SLC6A8	686.006	199.722	0.291138	-1.78023	0.00304323
XLOC_021984	PPTC7	89.3682	26.0307	0.291274	-1.77955	0.0285118
XLOC_057782	ARFGAP3	474.688	138.775	0.29235	-1.77423	0.0477721
XLOC_044971	MCMBP	67.0865	19.6588	0.293037	-1.77084	0.0474825
XLOC_035299	EIF5	853.086	252.686	0.296202	-1.75534	0.00373986
XLOC_050505	PABPC4	392.651	116.556	0.296845	-1.75222	0.00442335
XLOC_037692	PFKFB4	833.518	247.612	0.297069	-1.75113	0.00339882
XLOC_051042	AK4	123.965	37.0372	0.298771	-1.74289	0.0258412
XLOC_033655	SKIV2L2	120.007	35.926	0.299366	-1.74002	0.0164916
XLOC_004181	TMEM85	1807.95	541.488	0.299503	-1.73936	0.00700184
XLOC_056493	LPCAT3	2782.94	839.852	0.301786	-1.7284	0.00299331
XLOC_014928	YTHDF3	91.2437	27.6113	0.302611	-1.72447	0.0271412
XLOC_030247	PSMD1	146.429	44.4464	0.303535	-1.72007	0.0163712
XLOC_057232	CUFF.69696.1	109.533	33.3631	0.304593	-1.71504	0.0448273
XLOC_063285	MATR3	80.8537	24.6311	0.304638	-1.71483	0.0480986
XLOC_010417	DNAJC3	98.3063	30.1743	0.306941	-1.70397	0.0355445
XLOC_050248	CNN3	61.3354	18.9344	0.308703	-1.69571	0.0496763
XLOC_056806	LOC510487	70.646	21.8871	0.309813	-1.69053	0.0414784
XLOC_000274	MAP6D1	230.844	71.739	0.310769	-1.68609	0.0250715
XLOC_048627	KAT5	644.072	201.634	0.313062	-1.67548	0.032494
XLOC_056570	AAAS	119.75	37.6849	0.314696	-1.66797	0.0336572
XLOC_067408	XPA	327.649	103.113	0.314705	-1.66793	0.00840239
XLOC_070596	TFB1M	93.6583	29.5788	0.315816	-1.66284	0.038466
XLOC_027445	DDX42	716.488	227.152	0.317036	-1.65728	0.00523527
XLOC_030153	EEF1B2	635.536	202.027	0.317885	-1.65342	0.00612779
XLOC_075748	CUFF.89080.1	315.381	100.547	0.318812	-1.64922	0.0101183
XLOC_027499	EIF4A3	73.252	23.3634	0.318946	-1.64862	0.0449259
XLOC_057158	EMG1	569.332	182.006	0.319684	-1.64528	0.00687029
XLOC_028012	TOP2A	80.8537	26.0307	0.321948	-1.6351	0.0473287
XLOC_044972	CUFF.55828.1	1127.86	363.762	0.322525	-1.63252	0.044634
XLOC_057759	CUFF.72743.3	1803.29	584.372	0.324058	-1.62567	0.00531379
XLOC_027981	NPEPPS	152.621	49.4955	0.324304	-1.62458	0.0284619
XLOC_056607	DAZAP2	250.778	81.349	0.324387	-1.62421	0.0257601
XLOC_012930	SLA2	7952.24	2583.66	0.324897	-1.62194	0.00323882
XLOC_007908	RRM2	193.749	63.0404	0.325371	-1.61984	0.0256426
XLOC_053748	CUFF.67842.1	1168.13	380.642	0.325855	-1.6177	0.00527036
XLOC_017336	CUFF.23383.1	885.724	291.573	0.329192	-1.603	0.00510979
XLOC_043116	NSUN5	398.557	132.357	0.33209	-1.59035	0.0298747
XLOC_037412	CDC25A	113.451	37.6849	0.33217	-1.59001	0.0436835
XLOC_028151	SMARCD2	392.476	130.721	0.333068	-1.58611	0.0116839
XLOC_060342	MRPS18C	156.919	52.8104	0.336546	-1.57113	0.0336167
XLOC_037689	PRKAR2A	4972.62	1679.55	0.337759	-1.56593	0.00657075
XLOC_019710	LOC100851992	362.088	124.125	0.342803	-1.54455	0.00757275
XLOC_033430	DIMT1	410.501	140.841	0.343096	-1.54332	0.0216935
XLOC_067060	PPP2R2A	132.413	45.4316	0.343106	-1.54328	0.0277564
XLOC_053641	JAZF1	367.753	127.028	0.345417	-1.53359	0.0306374
XLOC_007588	RNF149	599.204	208.703	0.348301	-1.52159	0.0154704
XLOC_044989	OAT	91.6333	32.0157	0.349389	-1.51709	0.0361711
XLOC_067155	PTPN3	101.998	35.926	0.352221	-1.50545	0.0396681
XLOC_010507	SUCLA2	127.766	45.0665	0.352727	-1.50338	0.0491223
XLOC_057713	CUFF.72492.1	963.269	340.415	0.353396	-1.50064	0.0108354
XLOC_048981	KDM2A	1127.88	399.118	0.353865	-1.49873	0.00970649
XLOC_050449	TESK2	355.854	129.478	0.363852	-1.45858	0.0207108
XLOC_037679	RHOA	5296.35	1930.7	0.364535	-1.45587	0.00868645
XLOC_026974	TRIM37	553.741	202.595	0.365866	-1.45061	0.0481646
XLOC_043349	RSL1D1	140.504	51.9845	0.369987	-1.43445	0.0369571
XLOC_030748	TRIP12	132.214	49.0565	0.37104	-1.43035	0.0474067
XLOC_044997	DHX32	1370.76	510.109	0.372136	-1.4261	0.00913263
XLOC_048492	EI24	140.72	52.3989	0.372362	-1.42522	0.0392138
XLOC_039279	PPP2R5D	668.135	254.558	0.380998	-1.39215	0.0171712
XLOC_026973	PPM1E	211.624	80.8607	0.382095	-1.388	0.046237
XLOC_007385	ITGB1BP1	3193.55	1243.84	0.389486	-1.36036	0.0196968
XLOC_010685	TPP2	336.269	131.599	0.391351	-1.35347	0.0382232
XLOC_039291	POLR1C	270.418	106.922	0.395394	-1.33864	0.0464967
XLOC_003945	ZC3H14	262.809	104.147	0.396286	-1.33539	0.0384148
XLOC_021952	DDX55	803.712	319.259	0.39723	-1.33195	0.0239148
XLOC_027223	LOC100296593	11119.9	4424.5	0.397889	-1.32956	0.0275983
XLOC_007692	FBXO11	234.727	94.9793	0.404637	-1.3053	0.0438165
XLOC_019443	UBIAD1	749.999	305.666	0.407555	-1.29493	0.0454794
XLOC_007248	RETSAT	1082.12	443.579	0.409915	-1.2866	0.0138601
XLOC_000265	CLCN2	236.651	97.0293	0.410009	-1.28627	0.0418524
XLOC_037464	RAF1	785.391	325.554	0.414511	-1.27052	0.0259128
XLOC_012707	EPC1	524.543	219.771	0.418976	-1.25506	0.0357378
XLOC_050804	SETDB1	542.335	228.549	0.421416	-1.24668	0.0396904
XLOC_051080	GLIS1	477.545	204.98	0.429236	-1.22016	0.0436204
XLOC_033581	NSA2	463.196	200.007	0.431799	-1.21157	0.0435953
XLOC_004262	RBPMS2	3629.02	1593.76	0.439171	-1.18715	0.035264
XLOC_017507	RRAS2	1172.96	519.538	0.442929	-1.17485	0.0289715
XLOC_039908	NUP153	568.115	252.56	0.444558	-1.16956	0.0484785
XLOC_024463	LOC100851589	2488.24	1115.12	0.448157	-1.15792	0.0367289
XLOC_062823	GATAD2A	2142.57	963.43	0.44966	-1.15309	0.0460852
XLOC_053770	CUFF.68036.1	2765.92	1259.13	0.455231	-1.13533	0.0387695
XLOC_012383	LAMA5	2233.04	1032.96	0.462583	-1.11222	0.0441008
XLOC_030795	ZCCHC17	7535.09	3503.28	0.464929	-1.10492	0.045508
XLOC_027103	SRR	1324.65	623.965	0.471041	-1.08608	0.0474372
XLOC_007753	POLR1B	3113.02	1470.73	0.472445	-1.08178	0.0479611

## Sheet: Up-Regulated
Table S5. Differentially expressed genes between compact morulae and blastocysts.
Spreadsheet 3. Genes up-regulated.
ID	Gene Name	Compact Morula	Blastocyst	Fold Change	log2 of Fold Change	P Value
XLOC_027178	EIF4A1	349.715	745.981	2.13311	1.09296	0.0452616
XLOC_010512	ITM2B	424.243	936.171	2.20668	1.14188	0.0493982
XLOC_010707	GRTP1	1099.97	2431.56	2.21056	1.14441	0.0369068
XLOC_012986	PLTP	654.179	1490.68	2.2787	1.18821	0.0329503
XLOC_051068	CUFF.63732.1	1642.2	3848.96	2.34378	1.22884	0.0301839
XLOC_024641	LOC100851757	145.061	340.16	2.34494	1.22955	0.0475867
XLOC_013017	SALL4	133.459	313.863	2.35175	1.23374	0.0401024
XLOC_000750	CUFF.1993.3	2711.12	6439.2	2.37511	1.24799	0.0346502
XLOC_017467	LOC100849617	128.797	307.025	2.38379	1.25326	0.0349287
XLOC_013002	STAU1	81.2943	193.814	2.3841	1.25345	0.0489737
XLOC_015306	LOC100849760	68.4976	165.994	2.42335	1.277	0.0452175
XLOC_070625	BRP44L	88.4554	218.865	2.4743	1.30702	0.0482648
XLOC_027358	JUP	208.266	516.409	2.47956	1.31008	0.033175
XLOC_019947	PPP2R5A	166.879	415.533	2.49003	1.31616	0.0310866
XLOC_035228	EVL	114.456	285.229	2.49203	1.31732	0.0426195
XLOC_067313	SLC1A1	195.169	489.945	2.51037	1.3279	0.0267521
XLOC_075615	ATP6AP1	1172.98	2959.31	2.5229	1.33508	0.0171136
XLOC_000913	HMGN1	74.1162	187.132	2.52485	1.3362	0.0380122
XLOC_056758	SMARCC2	3530.04	8943.75	2.53361	1.3412	0.0104702
XLOC_029984	LRP2	148.315	378.081	2.54918	1.35003	0.0288287
XLOC_043557	CUFF.54055.2	150.471	384.536	2.55554	1.35363	0.0339249
XLOC_075535	CUFF.87899.1	546.376	1425.68	2.60934	1.38368	0.0161076
XLOC_063401	GM2A	249.966	656.213	2.62521	1.39243	0.013334
XLOC_050731	MTX1	156.106	411.156	2.63383	1.39716	0.0240631
XLOC_007959	PSMB7	56.1981	148.1	2.63531	1.39797	0.0426993
XLOC_012298	C13H20orf3	172.057	454.107	2.63929	1.40015	0.0254604
XLOC_000472	CUFF.3586.1	1601.68	4251.46	2.65437	1.40837	0.0115874
XLOC_012855	GNAS	52.5808	140.378	2.66975	1.41671	0.0394585
XLOC_051120	NASP	61.2855	164.6	2.68579	1.42535	0.0372152
XLOC_050263	GLMN	62.588	169.499	2.70816	1.43732	0.0423233
XLOC_063149	PRR7	596.839	1633.9	2.73759	1.45291	0.0172605
XLOC_012416	FKBP1A	86.9797	238.257	2.73923	1.45377	0.0317848
XLOC_050858	ATP1A1	64.3151	176.23	2.7401	1.45423	0.0301444
XLOC_044678	TRIM8	45.2283	123.987	2.74136	1.45489	0.0407793
XLOC_060749	WHSC1	68.7298	189.031	2.75035	1.45962	0.0382529
XLOC_053725	SND1	247.61	681.835	2.75366	1.46135	0.0102062
XLOC_050805	GOLPH3L	79.028	222.002	2.80915	1.49013	0.0281305
XLOC_019877	PDPN	125.17	352.972	2.81994	1.49566	0.012005
XLOC_075770	MSN	70.7548	204.25	2.88673	1.52943	0.0164583
XLOC_041478	DSG2	36.083	105.108	2.91295	1.54248	0.0454398
XLOC_030599	RALB	111.684	326.558	2.92395	1.54792	0.0122608
XLOC_003806	LGALS3	59.0035	172.89	2.93017	1.55098	0.0252881
XLOC_051145	CDC20	104.605	311.663	2.97941	1.57503	0.0103213
XLOC_057607	PYROXD1	156.637	472.839	3.01869	1.59392	0.0126577
XLOC_048770	HTATIP2	33.0455	99.8719	3.02226	1.59563	0.0323277
XLOC_030103	MYO1B	31.5516	95.7283	3.03402	1.60123	0.0352553
XLOC_004421	DCAF4	148.264	451.314	3.04399	1.60596	0.0119613
XLOC_021659	MED13L	94.1747	287.396	3.05174	1.60963	0.0099911
XLOC_028080	ACLY	42.2655	129.325	3.05981	1.61344	0.0270363
XLOC_047416	CUFF.57784.1	281.428	866.178	3.0778	1.6219	0.009974
XLOC_030686	FN1	125.918	387.999	3.08136	1.62357	0.00781564
XLOC_063097	ACSL6	42.5974	131.396	3.08461	1.62509	0.0254888
XLOC_063213	BSG	68.5395	214.568	3.13057	1.64643	0.0147841
XLOC_062899	BRD4	22.6056	70.9929	3.14049	1.65099	0.0450419
XLOC_063400	ANXA6	745.759	2350.43	3.15173	1.65614	0.0025464
XLOC_017031	TAF10	47.9747	152.038	3.16912	1.66408	0.0171871
XLOC_014906	PCMTD1	90.6457	287.756	3.17451	1.66653	0.00833174
XLOC_004436	NPC2	34.0081	108.159	3.18039	1.6692	0.0218286
XLOC_024501	GINS2	35.6016	113.239	3.18071	1.66935	0.0245411
XLOC_047348	VDAC2	65.211	207.902	3.18815	1.67272	0.0098702
XLOC_060178	LAP3	20.3734	65.1397	3.19729	1.67685	0.0483293
XLOC_057691	LOC100847602	90.3739	289.567	3.2041	1.67992	0.00765336
XLOC_057231	HNRNPA1	402.327	1307.83	3.25067	1.70074	0.00278904
XLOC_033413	LOC100851688	20.5229	67.2637	3.27749	1.71259	0.041735
XLOC_030205	ZFAND2B	166.797	547.55	3.28273	1.7149	0.0041243
XLOC_027668	AP2B1	20.9623	69.4151	3.31142	1.72745	0.0490529
XLOC_054277	TRPV5	25.975	86.7443	3.33953	1.73965	0.0363349
XLOC_041495	C24H18orf8	400.205	1338.16	3.3437	1.74144	0.00349896
XLOC_037377	USP4	25.3691	85.3447	3.36413	1.75023	0.0344025
XLOC_047337	SEC24C	38.6471	130.288	3.37123	1.75327	0.0389225
XLOC_027141	PFN1	61.6684	210.419	3.4121	1.77066	0.00718585
XLOC_027552	LOC100851448	44.6722	152.847	3.42153	1.77464	0.0178377
XLOC_051084	SCP2	33.3852	114.246	3.42204	1.77486	0.0157291
XLOC_064103	ANXA6	49.4606	170.069	3.43848	1.78177	0.0119781
XLOC_043478	PHKG1	30.6218	105.314	3.43917	1.78206	0.022713
XLOC_012840	ADRM1	46.4809	160.306	3.44886	1.78612	0.0147932
XLOC_047554	PARG	21.3938	73.8195	3.4505	1.78681	0.0434724
XLOC_022064	LOC100851951	109.974	380.82	3.46282	1.79195	0.00380689
XLOC_003787	DUT	379.795	1322.16	3.48125	1.79961	0.0017902
XLOC_022147	CUFF.28740.1	476.527	1661.89	3.4875	1.80219	0.0013486
XLOC_010274	ITM2B	51.07	179.857	3.52179	1.81631	0.00924551
XLOC_041544	LOC100851433	24.1572	85.139	3.52437	1.81736	0.0342731
XLOC_019603	TMEM206	24.8379	87.7266	3.53196	1.82047	0.0253047
XLOC_042947	UBN1	21.6679	76.5389	3.53236	1.82063	0.0353134
XLOC_043406	ARHGAP17	19.4107	68.6632	3.53738	1.82268	0.0348883
XLOC_028205	RNF213	15.6847	55.6095	3.54547	1.82598	0.0493874
XLOC_063904	LMAN2	23.1866	82.9107	3.5758	1.83826	0.0294871
XLOC_010468	LAMP1	34.6639	124.531	3.59252	1.84499	0.0115948
XLOC_000021	TIAM1	18.8048	67.6259	3.5962	1.84647	0.0307063
XLOC_063402	SLC36A1	18.9792	68.5589	3.61231	1.85292	0.0302005
XLOC_057430	MYL6	65.0456	235.421	3.61932	1.85572	0.00643617
XLOC_000954	PDXK	70.3312	259.349	3.68754	1.88266	0.00453863
XLOC_003619	LPCAT4	16.2158	59.8849	3.69299	1.88479	0.045661
XLOC_050201	DENND2D	15.2033	56.515	3.71728	1.89425	0.037507
XLOC_050909	GPR61	17.7674	66.5668	3.74657	1.90557	0.0366731
XLOC_056610	SLC11A2	16.2487	61.4134	3.7796	1.91823	0.0460391
XLOC_007054	C11H2orf29	78.2319	297.819	3.80688	1.92861	0.00391697
XLOC_046224	CUFF.56339.1	1596.14	6082.7	3.81089	1.93013	0.000381599
XLOC_048558	ASRGL1	62.3569	237.797	3.81348	1.93111	0.00334276
XLOC_035178	PDIA3	24.6306	94.9025	3.85302	1.94599	0.0165929
XLOC_050602	LOC100851604	45.4106	176.619	3.88938	1.95954	0.00508721
XLOC_057771	NAGA	16.6971	64.9861	3.89205	1.96053	0.0292453
XLOC_003729	ANXA2	45.1615	178.299	3.94803	1.98113	0.00373202
XLOC_039343	CLIC1	78.5558	310.367	3.95092	1.98219	0.00167147
XLOC_007498	PRRC2B	36.8135	145.696	3.95769	1.98466	0.00712247
XLOC_048593	PLCB3	23.9749	97.6494	4.07299	2.02609	0.0144699
XLOC_050034	S100A14	69.0628	281.779	4.08005	2.02859	0.00182415
XLOC_015221	TPD52	17.029	70.5785	4.14461	2.05124	0.0167532
XLOC_049938	TAGLN2	34.7216	144.168	4.1521	2.05384	0.006147
XLOC_003533	HOMEZ	49.2851	205.133	4.16218	2.05734	0.00270218
XLOC_035398	CTSH	19.4356	80.9432	4.16468	2.05821	0.0187305
XLOC_054192	WASL	12.3652	51.9295	4.19967	2.07027	0.0267529
XLOC_048724	NAALAD2	24.0995	102.572	4.25621	2.08957	0.0137605
XLOC_057680	CD9	188.007	801.583	4.26357	2.09206	0.00041914
XLOC_054010	IGF2BP3	19.3111	82.4689	4.27055	2.09442	0.0132668
XLOC_035375	FURIN	11.4025	48.9797	4.29553	2.10284	0.0389496
XLOC_015091	SMPD5	29.3941	126.734	4.31155	2.10821	0.00536837
XLOC_067162	UGCG	10.0582	43.4859	4.32344	2.11218	0.0334054
XLOC_019778	MTHFR	49.7596	215.542	4.33166	2.11492	0.00188552
XLOC_075819	SMS	23.2444	100.805	4.33674	2.11661	0.00758639
XLOC_063908	DBN1	31.0126	135.073	4.35545	2.12282	0.00409705
XLOC_057690	C5H12orf5	17.6927	77.1068	4.35813	2.12371	0.0140408
XLOC_041396	ZNF532	56.3816	247.662	4.39259	2.13507	0.00112849
XLOC_075494	MOSPD2	34.2732	152.068	4.43694	2.14957	0.00432937
XLOC_000270	CUFF.1978.2	21.9997	97.858	4.44815	2.1532	0.0113684
XLOC_000455	PTTG1IP	14.9542	66.8522	4.47047	2.16043	0.0209291
XLOC_064056	GNPDA1	21.2364	96.0137	4.52119	2.1767	0.00673649
XLOC_012579	NCOA3	14.0662	63.8198	4.53709	2.18177	0.0177472
XLOC_050214	GNAT2	24.813	113.217	4.56281	2.18992	0.00695019
XLOC_024730	LGALS4	13.6347	62.6536	4.59514	2.20011	0.0161821
XLOC_008040	LOC100849198	9.12041	42.0124	4.60642	2.20365	0.0427023
XLOC_017703	RAB6A	13.7344	63.3562	4.61296	2.20569	0.0216083
XLOC_000470	LOC100852219	158.405	733.181	4.62852	2.21055	0.000252026
XLOC_013016	LOC516579	12.7468	59.6791	4.68188	2.22709	0.0405798
XLOC_030002	COBLL1	7.57674	35.7174	4.71408	2.23698	0.0496974
XLOC_048674	GSTP1	23.5106	111.139	4.72721	2.24099	0.00349649
XLOC_021687	MSI1	11.0457	52.3714	4.74132	2.24529	0.0209436
XLOC_060378	TMEM175	95.7422	462.765	4.83345	2.27305	0.00282013
XLOC_050356	JAK1	16.5726	80.5564	4.86083	2.2812	0.0345899
XLOC_028262	SLC9A3R1	81.6012	401.713	4.92288	2.2995	0.000197492
XLOC_003536	ACIN1	14.6472	72.1867	4.92835	2.3011	0.0105893
XLOC_046282	GSR	8.00824	39.7074	4.95831	2.30985	0.0427196
XLOC_019715	TMEM63A	12.9212	64.6761	5.00541	2.32349	0.0133012
XLOC_029892	PLEKHB2	8.00824	40.1739	5.01657	2.3267	0.042107
XLOC_007081	AUP1	9.93357	49.8852	5.02188	2.32823	0.0214253
XLOC_000360	CUFF.2708.1	208.465	1063.12	5.09977	2.35043	0.00228734
XLOC_046143	ASH2L	100.996	515.416	5.10333	2.35144	0.000197452
XLOC_019809	PARK7	8.15774	42.1139	5.16244	2.36805	0.0240398
XLOC_003436	LOC100850082	31.2946	165.555	5.29021	2.40333	0.000714759
XLOC_048894	GANAB	8.92108	47.7613	5.35376	2.42055	0.0199179
XLOC_035570	SETD3	10.3402	55.5298	5.3703	2.425	0.0112754
XLOC_048619	LOC100851039	9.12041	49.0044	5.37305	2.42574	0.0169426
XLOC_075348	MIR374B	21.9997	118.398	5.38178	2.42808	0.0029697
XLOC_015078	ADCK5	10.39	56.1556	5.40478	2.43424	0.017208
XLOC_044854	PDLIM1	15.6597	84.7493	5.41192	2.43614	0.00508783
XLOC_010428	TM9SF2	12.1907	66.1003	5.42217	2.43887	0.00985699
XLOC_064215	CUFF.80780.1	16.5477	90.2345	5.45301	2.44705	0.0105828
XLOC_037761	FBLN2	14.3403	78.9729	5.50705	2.46128	0.00529351
XLOC_012969	SDC4	51.0122	281.703	5.52226	2.46526	0.000259612
XLOC_019407	CUFF.24283.1	8.66399	48.0221	5.54272	2.47059	0.020491
XLOC_057780	CYB5R3	8.94599	49.6273	5.54744	2.47182	0.0187799
XLOC_024069	SPINT2	23.4109	131.007	5.59597	2.48439	0.00113053
XLOC_021708	CORO1C	53.377	299.3	5.60729	2.4873	0.00085759
XLOC_007975	HSPA5	21.5682	121.611	5.63844	2.4953	0.012044
XLOC_050265	TGFBR3	6.61408	37.3994	5.65452	2.49941	0.0243867
XLOC_048779	TMEM86A	10.9461	62.6536	5.72384	2.51698	0.00719551
XLOC_047359	ANXA11	17.892	103.14	5.76461	2.52722	0.00264004
XLOC_024349	MYADM	58.3149	337.405	5.78591	2.53255	8.47e-05
XLOC_041427	LOC100138793	11.6347	67.3187	5.78605	2.53258	0.00862266
XLOC_024512	SLC7A5	24.3736	141.418	5.8021	2.53658	0.000697085
XLOC_047538	ANXA8L1	13.8171	80.2899	5.81091	2.53877	0.0032561
XLOC_048669	CARNS1	7.9335	46.2328	5.82755	2.54289	0.0165237
XLOC_004413	SYNJ2BP	7.57674	44.4711	5.86942	2.55322	0.0160308
XLOC_056986	NANOG	9.30275	55.1705	5.93056	2.56817	0.0126301
XLOC_060343	AGPAT9	10.9212	65.0904	5.96003	2.57532	0.00722329
XLOC_021995	PRKAB1	4.71366	28.3082	6.00556	2.5863	0.0385268
XLOC_037126	DBNL	15.1784	91.1733	6.00678	2.58659	0.00279507
XLOC_070355	LMBRD1	6.20749	38.0499	6.12968	2.61581	0.0279053
XLOC_075762	TIMP1	4.33199	26.574	6.13435	2.61691	0.0474082
XLOC_075265	ATP6AP1	11.8589	73.3008	6.18108	2.62786	0.00438105
XLOC_048426	PAK1	10.4647	64.9093	6.20267	2.63289	0.00641696
XLOC_012264	DSTN	32.2323	200.318	6.21481	2.63571	0.00020276
XLOC_039299	HSP90AB1	82.2558	514.678	6.25704	2.64548	3e-05
XLOC_060686	PLAC8	24.3486	153.591	6.30798	2.65718	0.000330455
XLOC_004479	FOXN3	9.42733	59.882	6.35196	2.6672	0.00576633
XLOC_012854	TH1L	223.877	1441.44	6.43852	2.68673	3.73e-06
XLOC_063649	CALR	64.8214	418.832	6.46133	2.69183	4.55e-05
XLOC_057531	SLC41A2	8.94599	58.0188	6.48545	2.69721	0.00718324
XLOC_037376	GPX1	16.7968	109.147	6.49809	2.70001	0.000923903
XLOC_024379	PPP1R12C	14.1908	92.2845	6.50311	2.70113	0.00150896
XLOC_000696	DLG1	11.3028	73.5587	6.50799	2.70221	0.00324557
XLOC_007247	CAPG	12.8714	84.2277	6.54379	2.71013	0.00160237
XLOC_029966	WIPF1	5.57666	36.8837	6.61393	2.72551	0.0243493
XLOC_004395	RAB15	11.0208	73.0676	6.62996	2.729	0.00317591
XLOC_027521	SEC14L1	6.25733	41.5734	6.64396	2.73204	0.0325517
XLOC_039941	DSP	6.71374	44.9622	6.69704	2.74352	0.00919603
XLOC_027479	PCYT2	4.30708	28.9587	6.72351	2.74922	0.0441601
XLOC_021551	PGRMC2	7.12033	48.0192	6.74396	2.7536	0.00843817
XLOC_024662	LOC505120	6.03308	40.8433	6.76989	2.75913	0.0315259
XLOC_007494	NUP214	4.71366	31.9635	6.78104	2.76151	0.0370401
XLOC_053849	LOC100335333	12.8714	87.4658	6.79536	2.76455	0.00126416
XLOC_012747	ABHD12	7.14524	49.0044	6.85832	2.77786	0.00842886
XLOC_017260	PTPRJ	5.65141	38.8265	6.87023	2.78036	0.0194915
XLOC_048737	PRSS23	12.8216	88.196	6.87872	2.78214	0.00193929
XLOC_000888	PCCB	5.0455	34.7322	6.8838	2.7832	0.0210951
XLOC_070605	EZR	283.686	1968.27	6.9382	2.79456	0.000344787
XLOC_007602	HTRA2	9.45224	65.8945	6.97131	2.80143	0.00459937
XLOC_070095	SH3BGRL2	43.7254	306.018	6.99863	2.80707	3.15e-05
XLOC_012824	PPDPF	4.78841	33.7745	7.05339	2.81832	0.0210969
XLOC_037372	CUFF.47056.1	631.459	4487.02	7.1058	2.829	9.7e-06
XLOC_024112	CYP2S1	15.6847	111.713	7.12244	2.83237	0.000656532
XLOC_004322	DUT	16.1411	114.973	7.123	2.83248	0.000434833
XLOC_030091	EPB41L5	3.77591	27.2216	7.20927	2.84985	0.0352568
XLOC_056617	LIMA1	5.21991	37.8935	7.25941	2.85985	0.0164117
XLOC_057196	DUSP6	5.29466	38.5136	7.27404	2.86276	0.0121988
XLOC_066823	MOB3B	4.20741	30.6132	7.27603	2.86315	0.0220219
XLOC_042842	RAB11FIP3	3.80083	28.0778	7.38729	2.88504	0.0389107
XLOC_048887	ASRGL1	656.548	4856.93	7.39767	2.88707	6.38e-07
XLOC_024350	PRKCG	10.0083	75.1393	7.50769	2.90837	0.00175656
XLOC_043540	PILRA	12.0333	91.434	7.5984	2.9257	0.00107822
XLOC_021506	DCLK2	4.7635	36.365	7.6341	2.93246	0.0154178
XLOC_003861	PLEKHH1	3.65133	27.946	7.65364	2.93615	0.0281888
XLOC_014823	FAM83H	6.20749	47.6845	7.68176	2.94144	0.00748275
XLOC_057436	ERBB3	3.77591	29.1369	7.71652	2.94795	0.0216481
XLOC_024497	COTL1	24.8628	193.271	7.77348	2.95856	4.83e-05
XLOC_003942	GPR65	11.2032	87.5512	7.81487	2.96622	0.0456422
XLOC_017700	FCHSD2	13.2282	103.887	7.85344	2.97332	0.000362735
XLOC_012916	EDEM2	3.77591	29.6556	7.85388	2.97341	0.0219396
XLOC_012449	CUFF.17221.1	6.68883	53.1262	7.94253	2.9896	0.0303063
XLOC_070098	BCKDHB	6.53933	52.0613	7.96127	2.993	0.00516189
XLOC_056765	CD63	5.72616	45.9503	8.02462	3.00443	0.00870193
XLOC_037487	GATA2	13.9337	112.152	8.04895	3.0088	0.000290459
XLOC_063575	B3GNT3	2.888	23.4402	8.11643	3.02084	0.0401931
XLOC_019657	NUCKS1	13.6846	111.087	8.11769	3.02107	0.000245207
XLOC_063663	ZNF627	3.751	30.564	8.14823	3.02649	0.0251971
XLOC_043197	ACTB	619.6	5097.28	8.22673	3.04032	0.00147846
XLOC_054246	ATP6V0A4	27.718	228.494	8.24353	3.04326	1.47e-05
XLOC_057144	KRR1	39.8	328.443	8.25233	3.0448	5.77e-06
XLOC_012213	CUFF.15728.1	25.0293	208.309	8.32261	3.05704	0.0324888
XLOC_027143	CHRNE	3.24475	27.6113	8.50954	3.08908	0.03134
XLOC_048621	CUFF.60396.1	11.4772	98.4448	8.5774	3.10054	0.00275413
XLOC_039274	KIAA0240	4.1825	35.9782	8.60207	3.10468	0.0164025
XLOC_050035	S100A16	11.4025	99.0707	8.68852	3.11911	0.000301454
XLOC_030520	GCA	5.09533	44.2928	8.69283	3.11983	0.00890129
XLOC_004038	TLE3	10.4398	91.0414	8.72059	3.12443	0.000415108
XLOC_070087	MYO6	5.60158	49.1883	8.78116	3.13441	0.00608476
XLOC_057092	SREBF2	3.85066	34.0599	8.84522	3.1449	0.0132549
XLOC_012622	DHTKD1	3.751	33.6977	8.98367	3.16731	0.0149783
XLOC_035085	RCN2	4.1825	37.6602	9.00424	3.1706	0.0102859
XLOC_056730	R3HDM2	2.81325	25.4352	9.04123	3.17652	0.0318782
XLOC_057664	RIMKLB	86.1733	783.379	9.09074	3.1844	4.51e-07
XLOC_014968	UTP23	3.24475	29.8396	9.19627	3.20105	0.024751
XLOC_033472	HMGCS1	6.15766	56.699	9.20787	3.20287	0.00271883
XLOC_024036	HAUS5	7.57674	69.8816	9.22318	3.20526	0.00107605
XLOC_037441	SLC6A20	7.12033	65.9191	9.25788	3.21068	0.00138079
XLOC_041441	TIMM21	2.33192	21.8074	9.35172	3.22523	0.034392
XLOC_021777	SUSD2	7.21999	68.6907	9.51396	3.25005	0.00101975
XLOC_030808	ATPIF1	5.12025	49.1855	9.60607	3.26395	0.00320892
XLOC_050105	MTMR11	4.1825	40.4318	9.6669	3.27305	0.00701807
XLOC_050286	LOC510382	2.28208	22.0682	9.67019	3.27354	0.0437649
XLOC_023892	ARL2BP	72.389	703.118	9.71304	3.27992	1.85e-07
XLOC_010504	ESD	3.34441	32.7647	9.79685	3.29232	0.0118664
XLOC_053705	VPS41	23.0949	228.258	9.88347	3.30502	6.5e-06
XLOC_050447	PRDX1	21.6679	214.485	9.89876	3.30725	6.84e-06
XLOC_041368	MYO5B	11.3776	112.671	9.90287	3.30785	0.000111606
XLOC_000826	GMPS	4.25725	42.5036	9.98382	3.31959	0.00497032
XLOC_066774	PALLD	14.6722	148.179	10.0994	3.33619	2.71e-05
XLOC_007073	FHL2	2.40666	24.3486	10.1172	3.33873	0.0463705
XLOC_043073	KAT8	12.1409	123.674	10.1866	3.3486	4.81e-05
XLOC_014915	LYN	3.36933	34.4743	10.2318	3.35499	0.00918843
XLOC_019779	LOC100849481	2.86308	29.3731	10.2592	3.35885	0.0188599
XLOC_007333	DNMT3A	73.1207	750.308	10.2612	3.35913	7.28e-08
XLOC_004351	DLGAP5	2278.15	23781.3	10.4389	3.38389	9.31e-09
XLOC_057044	LGALS1	9.04566	95.1329	10.517	3.39465	0.000130184
XLOC_000185	CUFF.1333.1	353.351	3750.44	10.6139	3.40788	0.00371033
XLOC_017724	GDPD5	1.8755	19.9964	10.6619	3.41439	0.0490848
XLOC_057150	CSRP2	11.3277	121.108	10.6913	3.41837	3.3e-05
XLOC_039915	MYLIP	1.8755	20.0978	10.716	3.42169	0.0335525
XLOC_041313	MYL12B	4.25725	45.7141	10.738	3.42465	0.00267706
XLOC_057517	SYCP3	26.8708	292.07	10.8694	3.4422	2.04e-05
XLOC_000446	SLC37A1	1.92533	21.0309	10.9232	3.44933	0.0307511
XLOC_041607	LOC100851843	4.1825	45.7938	10.9489	3.45272	0.0034723
XLOC_056534	LOC100850188	9.12041	100.498	11.019	3.46192	0.000109414
XLOC_027467	FASN	8.08299	89.8505	11.116	3.47457	0.000152157
XLOC_019534	PRDX6	16.1411	185.269	11.4781	3.52081	4.15e-06
XLOC_067588	PTGR1	5.29466	60.8397	11.4908	3.5224	0.000596362
XLOC_054105	FKBP9	3.82575	44.3971	11.6048	3.53665	0.0213366
XLOC_000965	C1H8orf42	2.83816	33.1269	11.672	3.54497	0.00762572
XLOC_025008	NLRP12	1.82567	21.4206	11.733	3.5525	0.0351756
XLOC_027850	C19H17orf61	5.17008	62.3985	12.0692	3.59325	0.00161754
XLOC_019460	ENO1	9.80899	120.102	12.244	3.61401	2.31e-05
XLOC_050306	MCOLN2	3.34441	40.9751	12.2518	3.61492	0.00313358
XLOC_021805	CDC45	1.41908	17.7681	12.5209	3.64626	0.0466074
XLOC_063040	PLIN3	6.68883	84.0741	12.5693	3.65184	0.000113122
XLOC_021505	LRBA	2.83816	35.7449	12.5944	3.65471	0.00666696
XLOC_064126	CUFF.79472.4	17.4854	225.289	12.8844	3.68755	9.6e-07
XLOC_012900	COMMD7	1.41908	18.3636	12.9405	3.69382	0.0394414
XLOC_051144	SZT2	3.80083	49.3912	12.9948	3.69987	0.00100664
XLOC_007046	UNC50	131.146	1732.22	13.2084	3.72338	2.68e-09
XLOC_063066	LOC100849681	1.39417	18.4679	13.2466	3.72755	0.0437874
XLOC_019582	C16H1orf21	2.888	38.4368	13.3092	3.73435	0.0032372
XLOC_057260	KRT18	24.0666	325.575	13.5281	3.75788	9.51e-08
XLOC_064131	ADAM19	3.19492	43.3569	13.5706	3.76241	0.00189178
XLOC_021795	LOC100851791	1.8755	25.8496	13.7828	3.78479	0.0149323
XLOC_060096	CAMK2D	1.92533	26.574	13.8023	3.78684	0.011362
XLOC_047279	FXYD4	3.72608	52.396	14.062	3.81373	0.000681542
XLOC_003496	PKM2	1.8755	26.3929	14.0725	3.8148	0.0121976
XLOC_075715	GDPD2	1.8755	26.6536	14.2115	3.82899	0.0155767
XLOC_000183	CUFF.1422.4	1.41908	20.2818	14.2922	3.83716	0.035023
XLOC_063795	TJP3	2.35683	33.7499	14.32	3.83996	0.00578755
XLOC_030328	STMN1	4.23233	61.8002	14.6019	3.86809	0.000349847
XLOC_030426	MFSD6	1.41908	21.0584	14.8394	3.89136	0.0274092
XLOC_004341	FERMT2	5.26974	79.0468	15.0001	3.9069	5.54e-05
XLOC_042979	BFAR	2.38175	35.8738	15.062	3.91284	0.00402583
XLOC_003481	ANP32A	19.3609	294.548	15.2135	3.92728	7.19e-08
XLOC_027650	CA4	1.444	23.0012	15.9288	3.99357	0.0192891
XLOC_019922	LOC100850180	1.41908	23.1823	16.3361	4.02999	0.0179638
XLOC_012754	FAM208B	1.41908	23.5199	16.574	4.05085	0.0439381
XLOC_043595	NUDT1	10.6969	177.942	16.6349	4.05614	6.31e-07
XLOC_047470	HKDC1	0.962666	16.0585	16.6813	4.06016	0.0429921
XLOC_048785	LDHA	2.81325	47.4759	16.8758	4.07689	0.000722605
XLOC_021874	MGST2	1.36925	23.1302	16.8926	4.07832	0.0171498
XLOC_007354	SDC1	0.912833	15.6442	17.1381	4.09913	0.0479094
XLOC_060705	HSD17B11	9.27783	163.311	17.6022	4.13769	9.16e-07
XLOC_060376	CUFF.76141.2	3.36933	60.0935	17.8354	4.15668	0.00171254
XLOC_019862	FBLIM1	1.444	25.9264	17.9546	4.16628	0.00805483
XLOC_070496	C9H6orf162	0.912833	16.3961	17.9618	4.16686	0.0469103
XLOC_021633	CAMKK2	5.14516	93.6377	18.1992	4.1858	0.00423605
XLOC_063293	C7H5orf32	2.86308	53.019	18.5182	4.21087	0.000316251
XLOC_063566	MPV17L2	0.962666	18.1303	18.8335	4.23523	0.0257735
XLOC_039758	BOLA	2.35683	44.7318	18.9796	4.24638	0.000867236
XLOC_051143	PTPRF	3.34441	63.8749	19.099	4.25542	0.000333617
XLOC_057084	CUFF.72740.1	0.912833	17.7435	19.4378	4.2808	0.0420148
XLOC_027046	MIR365-2	4.25725	83.2237	19.5487	4.289	0.000125633
XLOC_025030	BRSK1	0.962666	18.9344	19.6687	4.29783	0.0264641
XLOC_043528	SLC12A9	0.937749	18.4925	19.7201	4.3016	0.0222513
XLOC_037557	OGG1	0.912833	18.0535	19.7775	4.30579	0.0309966
XLOC_030825	SFN	4.81333	96.247	19.9959	4.32163	6.24e-06
XLOC_010587	CUFF.13609.1	1.92533	38.5165	20.0051	4.3223	0.00174822
XLOC_062964	SLC44A2	0.962666	19.8921	20.6635	4.36902	0.0189413
XLOC_033508	MTMR12	1.444	30.9783	21.4532	4.42312	0.00362742
XLOC_012632	GATA3	6.20749	135.046	21.7553	4.4433	4.29e-07
XLOC_000983	SH3BP5	2.38175	51.8281	21.7605	4.44364	0.00024657
XLOC_054237	SLC13A4	0.962666	21.1105	21.9292	4.45478	0.0176139
XLOC_051256	LOC100851645	0.962666	21.1627	21.9834	4.45834	0.0315061
XLOC_070603	SERAC1	2.33192	51.4384	22.0584	4.46326	0.000223675
XLOC_057210	LOC100850219	7.21999	162.43	22.4972	4.49168	1.64e-07
XLOC_063567	IFI30	2.888	67.368	23.3269	4.54392	3.64e-05
XLOC_041564	MYO5B	0.962666	23.078	23.973	4.58334	0.00955112
XLOC_007576	MGAT4A	0.962666	23.2591	24.1612	4.59462	0.00886359
XLOC_044845	MYOF	3.85066	93.2422	24.2146	4.5978	3.27e-06
XLOC_003786	FBN1	1.444	35.926	24.8795	4.63689	0.00151394
XLOC_044733	TDRD1	0.912833	23.7503	26.0182	4.70145	0.00682683
XLOC_063223	CNN2	0.962666	25.3831	26.3675	4.72069	0.0056474
XLOC_007910	GRHL1	2.888	76.2288	26.3951	4.7222	1.47e-05
XLOC_063969	CNN2	7.60166	211.511	27.8243	4.79827	6.07e-09
XLOC_007609	MTHFD2	5.17008	145.509	28.1445	4.81478	6.31e-08
XLOC_037158	TRANK1	0.962666	27.6881	28.7619	4.84609	0.00336152
XLOC_012539	HNF4A	0.481333	14.4011	29.9193	4.903	0.0383343
XLOC_047505	CUFF.58651.2	2.86308	86.6921	30.2793	4.92026	3.28e-06
XLOC_050381	USP24	0.912833	27.7678	30.4193	4.92692	0.0130698
XLOC_054285	FAM115C	5.26974	161.826	30.7085	4.94056	1.4e-08
XLOC_063834	PDLIM4	0.937749	29.9932	31.9842	4.99929	0.00202041
XLOC_023975	LOC510844	0.962666	31.2637	32.4762	5.02131	0.00195662
XLOC_067065	EPHX2	0.937749	30.4872	32.511	5.02286	0.00250643
XLOC_056577	KRT8	13.4773	443.814	32.9304	5.04135	7.36e-12
XLOC_041272	DSC2	3.34441	110.568	33.0606	5.04704	2.14e-07
XLOC_046203	ANGPT2	1.444	48.2307	33.4008	5.06181	0.00355985
XLOC_067539	SEMA4D	5.6265	190.145	33.7946	5.07872	5.4e-09
XLOC_041243	LOC100850473	1.41908	49.4462	34.8438	5.12283	0.000121106
XLOC_067174	BSPRY	0.481333	17.0162	35.3523	5.14373	0.0170353
XLOC_066961	LOC100850964	0.481333	17.0437	35.4095	5.14606	0.0227105
XLOC_029906	BIN1	0.962666	36.5215	37.9378	5.24557	0.000636988
XLOC_044611	SLC35G1	3.36933	128.389	38.1051	5.25191	3.28e-08
XLOC_048855	PAG2	2.40666	94.2824	39.1756	5.29188	7.16e-07
XLOC_056845	LARGE	1.444	56.5946	39.193	5.29252	3.33e-05
XLOC_022162	COMT	0.481333	19.4256	40.3579	5.33478	0.0104085
XLOC_050441	POMGNT1	0.937749	38.176	40.7103	5.34732	0.000398
XLOC_007610	TET3	0.481333	20.2021	41.9712	5.39133	0.00795266
XLOC_019774	MFN2	1.82567	78.4846	42.9896	5.42591	0.000880064
XLOC_017008	LMO1	0.456417	20.2543	44.3768	5.47173	0.00836839
XLOC_003846	MTHFD1	0.481333	22.0407	45.7909	5.51699	0.00475455
XLOC_007589	CREG2	0.962666	49.3694	51.2841	5.68044	6.08e-05
XLOC_019855	AGRN	0.481333	25.5395	53.06	5.72955	0.00303096
XLOC_041432	MBP	3.34441	189.953	56.797	5.82774	1.03e-10
XLOC_004279	TLN2	0.456417	27.4302	60.0991	5.90927	0.00192282
XLOC_056982	MFAP5	4.33199	287.178	66.2922	6.05077	1.54e-06
XLOC_048884	FADS3	1.41908	103.5	72.9343	6.18852	2.58e-08
XLOC_060252	KIT	0.962666	79.6973	82.7881	6.37135	2.59e-07
XLOC_077423	LOC100849399	1.90041	171.073	90.019	6.49216	4.26e-11
XLOC_024574	PLLP	0.937749	86.0938	91.8089	6.52056	8.78e-08
XLOC_007093	SLC4A5	4.33199	437.332	100.954	6.65755	0.0313751
XLOC_029942	TTN	0.912833	94.3809	103.393	6.692	2.37e-08
XLOC_003796	CUFF.6825.1	0.456417	47.4208	103.898	6.69903	0.0087559
XLOC_056902	CUFF.71838.1	0.481333	52.0642	108.167	6.75711	0.000723035
XLOC_019932	PTGS2	1.444	212.048	146.848	7.19818	4.19e-13
XLOC_028070	KRT19	0.456417	100.133	219.389	7.77735	3.07e-09
XLOC_075517	CUFF.89941.1	0.456417	136.685	299.473	8.22628	1.53e-10
XLOC_033475	SEPP1	0.962666	547.599	568.836	9.15187	6.01e-21
XLOC_000862	PLS1	0	136.627	Inf	Inf	3.37e-12
XLOC_000863	LOC100849311	0	11.5774	Inf	Inf	0.0327203
XLOC_003654	SPINT1	0	29.2934	Inf	Inf	0.000254228
XLOC_004195	MEIS2	0	12.5104	Inf	Inf	0.0278072
XLOC_004474	GALC	0	14.9198	Inf	Inf	0.0154284
XLOC_007675	ABCG5	0	46.0024	Inf	Inf	9.57e-06
XLOC_007737	LOC100851115	0	57.377	Inf	Inf	0.0347821
XLOC_007891	LOC100850830	0	39.238	Inf	Inf	2.22e-05
XLOC_010479	CUFF.12591.1	0	20.6933	Inf	Inf	0.00786649
XLOC_012306	CALML5	0	13.3391	Inf	Inf	0.0213318
XLOC_014819	EPPK1	0	38.4121	Inf	Inf	3.73e-05
XLOC_016904	RNF214	0	11.9671	Inf	Inf	0.0370473
XLOC_017162	SLCO2B1	0	10.6197	Inf	Inf	0.0495778
XLOC_017240	GYLTL1B	0	15.7485	Inf	Inf	0.0118835
XLOC_017435	APOA1	0	22.768	Inf	Inf	0.00180645
XLOC_017863	LOC100850266	0	27.2462	Inf	Inf	0.00039348
XLOC_019780	AGTRAP	0	10.7487	Inf	Inf	0.0427668
XLOC_019977	ATP6V1G3	0	19.0634	Inf	Inf	0.00429484
XLOC_021806	ARVCF	0	40.61	Inf	Inf	0.000770358
XLOC_021840	CUFF.26466.1	0	45.3302	Inf	Inf	0.00287659
XLOC_021915	TMEM144	0	13.9346	Inf	Inf	0.0170743
XLOC_021975	P2RX4	0	66.2292	Inf	Inf	1.14e-07
XLOC_022153	SLC7A4	0	18.4158	Inf	Inf	0.00505212
XLOC_023834	DPEP1	0	55.8674	Inf	Inf	6.68e-07
XLOC_024187	HIF3A	0	11.2674	Inf	Inf	0.0416021
XLOC_024225	DHDH	0	16.6294	Inf	Inf	0.00969485
XLOC_027155	SLC16A13	0	10.5154	Inf	Inf	0.0446059
XLOC_029917	SLC40A1	0	12.2772	Inf	Inf	0.0289386
XLOC_029924	TFPI	0	20.2789	Inf	Inf	0.00717573
XLOC_030267	TMEM54	0	17.0959	Inf	Inf	0.00901649
XLOC_030323	AIM1L	0	13.158	Inf	Inf	0.0234065
XLOC_030765	HPCA	0	201.487	Inf	Inf	6.76e-15
XLOC_030876	CUFF.40154.1	0	21.3684	Inf	Inf	0.00223567
XLOC_033437	PDE4D	0	17.8449	Inf	Inf	0.00495771
XLOC_033534	CMBL	0	26.1871	Inf	Inf	0.00077009
XLOC_033557	SLC9A3	0	98.7853	Inf	Inf	4.7e-10
XLOC_035236	MEG3	0	29.8917	Inf	Inf	0.00155001
XLOC_037491	MGLL	0	16.3961	Inf	Inf	0.0100586
XLOC_037719	TDGF1	0	30.2018	Inf	Inf	0.000277421
XLOC_039528	TFAP2A	0	38.8511	Inf	Inf	2.74e-05
XLOC_043105	CLDN3	0	10.8776	Inf	Inf	0.0371827
XLOC_043217	MICALL2	0	42.66	Inf	Inf	1.46e-05
XLOC_043469	PRSS8	0	20.3586	Inf	Inf	0.00311377
XLOC_043506	CCL26	0	13.1059	Inf	Inf	0.0221997
XLOC_046016	CLN8	0	17.7681	Inf	Inf	0.00594941
XLOC_047357	PPIF	0	10.853	Inf	Inf	0.0476507
XLOC_047431	NID1	0	69.8874	Inf	Inf	0.00985502
XLOC_048554	BEST1	0	39.293	Inf	Inf	3.17e-05
XLOC_048591	VEGFB	0	16.7062	Inf	Inf	0.00796392
XLOC_048705	CTSD	0	25.3831	Inf	Inf	0.00077291
XLOC_050013	PBXIP1	0	16.7062	Inf	Inf	0.00796392
XLOC_050720	RAB25	0	25.9264	Inf	Inf	0.000605435
XLOC_050844	HSD3B1	0	38.4643	Inf	Inf	3.91e-05
XLOC_051012	GIPC2	0	29.6338	Inf	Inf	0.0460137
XLOC_051149	TMEM125	0	21.6017	Inf	Inf	0.00215603
XLOC_051197	SH3D21	0	18.3114	Inf	Inf	0.00458413
XLOC_053457	UPP1	0	18.3636	Inf	Inf	0.00480843
XLOC_056788	LOC100851682	0	26.6015	Inf	Inf	0.000684809
XLOC_057302	PRPH	0	12.0961	Inf	Inf	0.031781
XLOC_057391	SLC16A7	0	51.6252	Inf	Inf	0.00881793
XLOC_057533	ALDH1L2	0	26.8594	Inf	Inf	0.000526738
XLOC_060213	KLHL5	0	12.2004	Inf	Inf	0.03568
XLOC_060301	LOC100140503	0	29.4252	Inf	Inf	0.000366263
XLOC_060333	ANXA3	0	52.5279	Inf	Inf	1.66e-06
XLOC_060662	SCARB2	0	56.8004	Inf	Inf	6.03e-07
XLOC_063423	CUFF.79568.1	0	60.0602	Inf	Inf	0.000524954
XLOC_064127	CUFF.79515.1	0	76.6678	Inf	Inf	1.93e-08
XLOC_066802	LOC100850368	0	13.8578	Inf	Inf	0.0208569
XLOC_066965	PSAT1	0	33.7992	Inf	Inf	7.3e-05
XLOC_067085	DAPK1	0	42.1167	Inf	Inf	1.82e-05
XLOC_067170	LOC783399	0	54.6793	Inf	Inf	1.38e-06
XLOC_067461	CHRNA2	0	18.649	Inf	Inf	0.0048668
XLOC_070249	HEBP2	0	15.7731	Inf	Inf	0.0093192
XLOC_075199	VGLL1	0	116.298	Inf	Inf	6.4e-11
XLOC_075871	CUFF.89993.1	0	21.0062	Inf	Inf	0.00265546
XLOC_077429	SHROOM2	0	39.0626	Inf	Inf	0.030245

## Sheet: Down GO
Table S5. Differentially expressed genes between compact morulae and blastocysts.
Spreadsheet 4. GO analysis output of down-regulated genes
GO.ID	Term	Annotated	Significant	Expected	Classic	Significant Genes
GO:0051496	positive regulation of stress fiber assembly	18	4	0.27	0.00013	CTGF,ITGB1BP1,PPM1E,RHOA
GO:0071841	cellular component organization or biogenesis at cellular level	2533	59	38.22	0.00019	ABR,AHCTF1,C10H15orf23,CDC25A,CDK5R1,CHCHD4,CNN3,CTGF,DTNBP1,DZIP1,EIF3A,EIF4A3,EPC1,ERCC1,GAS1,GRIN3A,HDAC4,HIST2H2BE,HMGN3,ING4,IQCB1,ITGB1BP1,KDM2A,LAMA5,LARP4,LOC510487,LOC522960,LOC523153,MAP1LC3B,MAP6D1,MCMBP,MPHOSPH10,MPHOSPH6,NOA1,NSA2,NUP153,PEX12,POLR1B,PPM1E,RCL1,RDX,RHOA,RIC3,SKIV2L2,SMARCA5,SMARCD2,STXBP1,SYNE1,TCTN3,TERF2,TGFBI,TIMM9,TOP2A,TOP2B,TP63,TRIM37,TRIP12,USP6NL,ZMPSTE24
GO:0042254	ribosome biogenesis	106	8	1.6	0.0002	EIF4A3,LOC510487,MPHOSPH10,MPHOSPH6,NOA1,NSA2,RCL1,SKIV2L2
GO:0032233	positive regulation of actin filament bundle assembly	21	4	0.32	0.00025	CTGF,ITGB1BP1,PPM1E,RHOA
GO:0071843	cellular component biogenesis at cellular level	173	10	2.61	0.00029	EIF3A,EIF4A3,LOC510487,MPHOSPH10,MPHOSPH6,NOA1,NSA2,POLR1B,RCL1,SKIV2L2
GO:0071840	cellular component organization or biogenesis	3122	68	47.11	0.00037	ABR,AHCTF1,ATPAF1,C10H15orf23,CDC25A,CDK5R1,CHCHD4,CNN3,CTGF,DTNBP1,DZIP1,EI24,EIF3A,EIF4A3,EPC1,ERCC1,GAS1,GRIN3A,HDAC4,HIST2H2BE,HMGN3,ING4,IQCB1,ITGB1BP1,KCTD19,KDM2A,LAMA5,LARP4,LOC510487,LOC522960,LOC523153,MAP1LC3B,MAP6D1,MCMBP,MPHOSPH10,MPHOSPH6,NLRC4,NOA1,NSA2,NUP153,OAT,PEX12,POLR1B,PPM1E,PRNP,RCL1,RDX,RHOA,RIC3,RRM2,SKIV2L2,SMARCA5,SMARCD2,SRR,STXBP1,SYNE1,TCTN3,TERF2,TGFBI,TIMM9,TOP2A,…
GO:0006364	rRNA processing	65	6	0.98	0.00043	EIF4A3,LOC510487,MPHOSPH10,MPHOSPH6,NSA2,SKIV2L2
GO:0016072	rRNA metabolic process	70	6	1.06	0.00064	EIF4A3,LOC510487,MPHOSPH10,MPHOSPH6,NSA2,SKIV2L2
GO:0051492	regulation of stress fiber assembly	27	4	0.41	0.00067	CTGF,ITGB1BP1,PPM1E,RHOA
GO:0006997	nucleus organization	48	5	0.72	0.00075	AHCTF1,NUP153,POLR1B,SYNE1,ZMPSTE24
GO:0022613	ribonucleoprotein complex biogenesis	163	9	2.46	0.00081	EIF3A,EIF4A3,LOC510487,MPHOSPH10,MPHOSPH6,NOA1,NSA2,RCL1,SKIV2L2
GO:0032231	regulation of actin filament bundle assembly	32	4	0.48	0.0013	CTGF,ITGB1BP1,PPM1E,RHOA
GO:0035166	post-embryonic hemopoiesis	4	2	0.06	0.00133	ERCC1,KLF4
GO:0046984	regulation of hemoglobin biosynthetic process	4	2	0.06	0.00133	EIF2AK1,KLF4
GO:0050849	negative regulation of calcium-mediated signaling	4	2	0.06	0.00133	PRNP,SLA2
GO:0090051	negative regulation of cell migration involved in sprouting angiogenesis	4	2	0.06	0.00133	ITGB1BP1,KLF4
GO:0043149	stress fiber assembly	33	4	0.5	0.00146	CTGF,ITGB1BP1,PPM1E,RHOA
GO:0009987	cellular process	10192	167	153.79	0.00147	AAAS,ABR,ACVR2A,AGPAT5,AHCTF1,AK4,AMD1,ANKRD54,ARF4,ARFGAP3,ATP2A2,C10H15orf23,C29H11orf82,CDC25A,CDK5R1,CEBPG,CHCHD4,CHSY1,CLCN2,CNN3,COLEC12,CPT1A,CTGF,CUL2,CYBASC3,DBX1,DNAJC3,DTNBP1,DYRK3,DZIP1,ECD,EI24,EIF2AK1,EIF3A,EIF4A3,EIF5,ELL2,ENPEP,EPC1,ERCC1,ETV3,FKBP11,GABARAPL1,GAS1,GATAD2A,GJB5,GLIS1,GRIN3A,HDAC4,HIAT1,HIST2H2BE,HMGN3,ICAM3,IL27,ING4,IQCB1,ITGB1BP1,JAZF1,KAT5,KDM2A,KIF15,KLF4,KPNA…
GO:0044085	cellular component biogenesis	1344	34	20.28	0.00166	AHCTF1,ATPAF1,CTGF,DZIP1,EIF3A,EIF4A3,HIST2H2BE,IQCB1,ITGB1BP1,KCTD19,LAMA5,LOC510487,LOC522960,MAP1LC3B,MPHOSPH10,MPHOSPH6,NLRC4,NOA1,NSA2,NUP153,OAT,POLR1B,PPM1E,PRNP,RCL1,RDX,RHOA,RIC3,RRM2,SKIV2L2,SMARCA5,SRR,TP63,TRIM37
GO:0010605	negative regulation of macromolecule metabolic process	1041	28	15.71	0.00186	CDK5R1,CTGF,EIF2AK1,EIF4A3,EPC1,ERCC1,ETV3,GAS1,GATAD2A,GLIS1,HDAC4,ING4,ITGB1BP1,JAZF1,KAT5,KLF4,MOSPD1,PPM1E,PRNP,PTPN3,RNF128,SLA2,SMARCA5,STK38,TERF2,TP63,TRIP12,ZHX3
GO:0006996	organelle organization	1701	40	25.67	0.00242	ABR,AHCTF1,C10H15orf23,CDC25A,CDK5R1,CHCHD4,CNN3,CTGF,DTNBP1,EPC1,ERCC1,HDAC4,HIST2H2BE,HMGN3,ING4,ITGB1BP1,KDM2A,LARP4,LOC522960,MAP1LC3B,MAP6D1,MCMBP,NOA1,NUP153,PEX12,POLR1B,PPM1E,RDX,RHOA,SMARCA5,SMARCD2,STXBP1,SYNE1,TERF2,TIMM9,TOP2A,TP63,TRIP12,USP6NL,ZMPSTE24
GO:0042035	regulation of cytokine biosynthetic process	71	5	1.07	0.00431	CEBPG,IL27,KLF4,PRKCQ,RNF128
GO:0071842	cellular component organization at cellular level	2448	52	36.94	0.00444	ABR,AHCTF1,C10H15orf23,CDC25A,CDK5R1,CHCHD4,CNN3,CTGF,DTNBP1,DZIP1,EIF3A,EPC1,ERCC1,GAS1,GRIN3A,HDAC4,HIST2H2BE,HMGN3,ING4,IQCB1,ITGB1BP1,KDM2A,LAMA5,LARP4,LOC522960,LOC523153,MAP1LC3B,MAP6D1,MCMBP,NOA1,NUP153,PEX12,POLR1B,PPM1E,RDX,RHOA,RIC3,SMARCA5,SMARCD2,STXBP1,SYNE1,TCTN3,TERF2,TGFBI,TIMM9,TOP2A,TOP2B,TP63,TRIM37,TRIP12,USP6NL,ZMPSTE24
GO:0006265	DNA topological change	7	2	0.11	0.00452	TOP2A,TOP2B
GO:0051292	nuclear pore complex assembly	7	2	0.11	0.00452	AHCTF1,NUP153
GO:0090314	positive regulation of protein targeting to membrane	7	2	0.11	0.00452	CDK5R1,ITGB1BP1
GO:0009892	negative regulation of metabolic process	1117	28	16.85	0.00504	CDK5R1,CTGF,EIF2AK1,EIF4A3,EPC1,ERCC1,ETV3,GAS1,GATAD2A,GLIS1,HDAC4,ING4,ITGB1BP1,JAZF1,KAT5,KLF4,MOSPD1,PPM1E,PRNP,PTPN3,RNF128,SLA2,SMARCA5,STK38,TERF2,TP63,TRIP12,ZHX3
GO:0034470	ncRNA processing	139	7	2.1	0.00509	EIF4A3,LOC510487,MPHOSPH10,MPHOSPH6,NSA2,RPP30,SKIV2L2
GO:0016043	cellular component organization	3014	61	45.48	0.00567	ABR,AHCTF1,ATPAF1,C10H15orf23,CDC25A,CDK5R1,CHCHD4,CNN3,CTGF,DTNBP1,DZIP1,EI24,EIF3A,EPC1,ERCC1,GAS1,GRIN3A,HDAC4,HIST2H2BE,HMGN3,ING4,IQCB1,ITGB1BP1,KCTD19,KDM2A,LAMA5,LARP4,LOC522960,LOC523153,MAP1LC3B,MAP6D1,MCMBP,NLRC4,NOA1,NUP153,OAT,PEX12,POLR1B,PPM1E,PRNP,RDX,RHOA,RIC3,RRM2,SMARCA5,SMARCD2,SRR,STXBP1,SYNE1,TCTN3,TERF2,TGFBI,TIMM9,TOP2A,TOP2B,TP63,TRIM37,TRIP12,USP6NL,WNT8A,ZMPSTE24
GO:0090313	regulation of protein targeting to membrane	8	2	0.12	0.00597	CDK5R1,ITGB1BP1
GO:0031324	negative regulation of cellular metabolic process	1029	26	15.53	0.00623	CDK5R1,EIF2AK1,EIF4A3,EPC1,ERCC1,ETV3,GATAD2A,GLIS1,HDAC4,ING4,ITGB1BP1,JAZF1,KAT5,KLF4,MOSPD1,PPM1E,PRNP,PTPN3,RNF128,SLA2,SMARCA5,STK38,TERF2,TP63,TRIP12,ZHX3
GO:0006978	DNA damage response, signal transduction by p53 class mediator resulting in transcription of p21 class mediator	9	2	0.14	0.0076	ING4,KAT5
GO:0032205	negative regulation of telomere maintenance	9	2	0.14	0.0076	ERCC1,TERF2
GO:0032703	negative regulation of interleukin-2 production	9	2	0.14	0.0076	KAT5,PRNP
GO:0042541	hemoglobin biosynthetic process	9	2	0.14	0.0076	EIF2AK1,KLF4
GO:0045078	positive regulation of interferon-gamma biosynthetic process	9	2	0.14	0.0076	CEBPG,IL27
GO:0046931	pore complex assembly	9	2	0.14	0.0076	AHCTF1,NUP153
GO:0051248	negative regulation of protein metabolic process	314	11	4.74	0.00809	EIF2AK1,EIF4A3,GAS1,ITGB1BP1,KLF4,PPM1E,PRNP,PTPN3,RNF128,STK38,TRIP12
GO:0042089	cytokine biosynthetic process	83	5	1.25	0.00832	CEBPG,IL27,KLF4,PRKCQ,RNF128
GO:0042107	cytokine metabolic process	84	5	1.27	0.00874	CEBPG,IL27,KLF4,PRKCQ,RNF128
GO:0006999	nuclear pore organization	10	2	0.15	0.00941	AHCTF1,NUP153
GO:0042772	DNA damage response, signal transduction resulting in transcription	10	2	0.15	0.00941	ING4,KAT5
GO:0090049	regulation of cell migration involved in sprouting angiogenesis	10	2	0.15	0.00941	ITGB1BP1,KLF4

## Sheet: Up GO
Table S5. Differentially expressed genes between compact morulae and blastocysts.
Spreadsheet 5. GO analysis output of up-regulated genes.
GO.ID	Term	Annotated	Significant	Expected	Classic	Significant Genes
GO:0065008	regulation of biological quality	1729	66	38.33	4e-06	ABCG5,ACIN1,AGTRAP,ANXA2,APOA1,ARL2BP,ATP1A1,ATP6V0A4,ATPIF1,CALR,CAPG,CD9,CDC20,CHRNE,CLIC1,CLN8,COMT,CTSH,DBN1,DSC2,DSG2,DSP,DSTN,EZR,FBLIM1,FN1,FURIN,GATA2,GATA3,GNAS,GSR,HKDC1,HNF4A,HSD17B11,IFI30,JUP,KIT,LARGE,LIMA1,LYN,MBP,MGLL,MYL12B,MYLIP,MYO6,NAALAD2,NLRP12,NPC2,P2RX4,PARK7,PDIA3,PLCB3,PPIF,PRDX1,PTGS2,PTPRJ,SCP2,SEMA4D,SLC40A1,SLC9A3,SLC9A3R1,SREBF2,TGFBR3,TIMP1,TLN2,USP4
GO:0051179	localization	2918	97	64.69	5e-06	ABCG5,AGRN,ANGPT2,ANP32A,ANXA11,ANXA2,ANXA3,ANXA6,AP2B1,APOA1,ARL2BP,ATP1A1,ATP6AP1,ATP6V0A4,BEST1,BIN1,CA4,CALR,CAMK2D,CLN8,CNN2,CTSH,DAPK1,DBN1,DBNL,DPEP1,DSP,EPB41L5,ERBB3,FKBP1A,FURIN,GATA3,GLMN,GM2A,HNF4A,HNRNPA1,HTATIP2,JUP,KIT,KRT18,LMBRD1,LRP2,LYN,MFSD6,MICALL2,MSN,MTX1,MYO5B,MYO6,NASP,NLRP12,NPC2,NUP214,OGG1,P2RX4,PAK1,PARK7,PDE4D,PLLP,PLTP,PPIF,PRDX1,PRSS8,PTPRJ,PTTG1IP,RAB11FIP3,RAB15,…
GO:0086069	bundle of His cardiac muscle cell to Purkinje myocyte communication	7	4	0.16	7.8e-06	DSC2,DSG2,DSP,JUP
GO:0030029	actin filament-based process	375	23	8.31	1e-05	CALR,CAPG,CNN2,CORO1C,DBN1,DSC2,DSG2,DSP,DSTN,EPB41L5,EVL,EZR,GPR65,JUP,KIT,KRT19,LIMA1,MYO1B,PAK1,PFN1,SLC9A3R1,WASL,WIPF1
GO:0006810	transport	2159	75	47.86	2.3e-05	ABCG5,ANP32A,ANXA11,ANXA2,ANXA3,ANXA6,AP2B1,APOA1,ATP1A1,ATP6AP1,ATP6V0A4,BEST1,BIN1,CA4,CALR,CAMK2D,CLN8,CNN2,DAPK1,DBNL,ERBB3,FKBP1A,FURIN,GATA3,GLMN,HNF4A,HNRNPA1,HTATIP2,JUP,KIT,KRT18,LMBRD1,LRP2,LYN,MFSD6,MICALL2,MTX1,MYO5B,MYO6,NASP,NLRP12,NPC2,NUP214,OGG1,P2RX4,PAK1,PARK7,PLLP,PPIF,PRDX1,PRSS8,PTTG1IP,RAB11FIP3,RAB15,RAB25,RAB6A,SCARB2,SCP2,SEC14L1,SEC24C,SERAC1,SFN,SLC12A9,SLC13A4,SLC1A1,…
GO:0051234	establishment of localization	2211	76	49.02	2.9e-05	ABCG5,ANP32A,ANXA11,ANXA2,ANXA3,ANXA6,AP2B1,APOA1,ATP1A1,ATP6AP1,ATP6V0A4,BEST1,BIN1,CA4,CALR,CAMK2D,CLN8,CNN2,DAPK1,DBNL,EPB41L5,ERBB3,FKBP1A,FURIN,GATA3,GLMN,HNF4A,HNRNPA1,HTATIP2,JUP,KIT,KRT18,LMBRD1,LRP2,LYN,MFSD6,MICALL2,MTX1,MYO5B,MYO6,NASP,NLRP12,NPC2,NUP214,OGG1,P2RX4,PAK1,PARK7,PLLP,PPIF,PRDX1,PRSS8,PTTG1IP,RAB11FIP3,RAB15,RAB25,RAB6A,SCARB2,SCP2,SEC14L1,SEC24C,SERAC1,SFN,SLC12A9,SLC13A4…
GO:0030048	actin filament-based movement	41	7	0.91	2.9e-05	DSC2,DSG2,DSP,EPB41L5,JUP,MYO1B,WIPF1
GO:0032879	regulation of localization	991	42	21.97	3.2e-05	ABCG5,ANGPT2,ANXA2,ANXA3,APOA1,ATP1A1,BEST1,BIN1,CALR,CAMK2D,CNN2,CTSH,DAPK1,DPEP1,EPB41L5,ERBB3,FKBP1A,GATA3,GLMN,HNF4A,JUP,LYN,MSN,MYO6,NLRP12,OGG1,PARK7,PPIF,PRDX1,PRSS8,PTPRJ,S100A14,SCP2,SEMA4D,SFN,SLC9A3R1,SREBF2,SYNJ2BP,TFAP2A,TGFBR3,TIMP1,VEGFB
GO:0086005	regulation of ventricular cardiac muscle cell action potential	11	4	0.24	6.9e-05	DSC2,DSG2,DSP,JUP
GO:0034101	erythrocyte homeostasis	82	9	1.82	8e-05	ACIN1,ATPIF1,GATA2,GATA3,KIT,LYN,PRDX1,TGFBR3,TIMP1
GO:0086065	cell communication involved in cardiac conduction	14	4	0.31	0.0002	DSC2,DSG2,DSP,JUP
GO:0006760	folic acid-containing compound metabolic process	15	4	0.33	0.00027	ALDH1L2,MTHFD1,MTHFD2,MTHFR
GO:0086002	regulation of cardiac muscle cell action potential involved in contraction	15	4	0.33	0.00027	DSC2,DSG2,DSP,JUP
GO:0030218	erythrocyte differentiation	77	8	1.71	0.00029	ACIN1,ATPIF1,GATA2,GATA3,KIT,LYN,TGFBR3,TIMP1
GO:0086091	regulation of heart rate by cardiac conduction	16	4	0.35	0.00035	DSC2,DSG2,DSP,JUP
GO:0030334	regulation of cell migration	326	18	7.23	0.00035	ANGPT2,ANXA3,CALR,CNN2,CTSH,DPEP1,EPB41L5,GATA3,LYN,MSN,PTPRJ,S100A14,SEMA4D,SLC9A3R1,TFAP2A,TGFBR3,TIMP1,VEGFB
GO:0010155	regulation of proton transport	7	3	0.16	0.00035	PARK7,PPIF,SLC9A3R1
GO:0051049	regulation of transport	664	29	14.72	0.00036	ABCG5,ANXA2,APOA1,ATP1A1,BEST1,BIN1,CALR,CAMK2D,CNN2,DAPK1,ERBB3,FKBP1A,GATA3,GLMN,HNF4A,JUP,LYN,MYO6,NLRP12,OGG1,PARK7,PPIF,PRDX1,PRSS8,SCP2,SFN,SLC9A3R1,SREBF2,SYNJ2BP
GO:0042632	cholesterol homeostasis	46	6	1.02	0.0005	ABCG5,APOA1,HNF4A,MYLIP,NPC2,SREBF2
GO:0070252	actin-mediated cell contraction	31	5	0.69	0.00055	DSC2,DSG2,DSP,EPB41L5,JUP
GO:0055092	sterol homeostasis	47	6	1.04	0.00056	ABCG5,APOA1,HNF4A,MYLIP,NPC2,SREBF2
GO:0070373	negative regulation of ERK1 and ERK2 cascade	18	4	0.4	0.00057	DUSP6,GSTP1,LYN,SLC9A3R1
GO:0086004	regulation of cardiac muscle cell contraction	18	4	0.4	0.00057	DSC2,DSG2,DSP,JUP
GO:2000145	regulation of cell motility	341	18	7.56	0.0006	ANGPT2,ANXA3,CALR,CNN2,CTSH,DPEP1,EPB41L5,GATA3,LYN,MSN,PTPRJ,S100A14,SEMA4D,SLC9A3R1,TFAP2A,TGFBR3,TIMP1,VEGFB
GO:0030036	actin cytoskeleton organization	342	18	7.58	0.00062	CALR,CAPG,CNN2,CORO1C,DBN1,DSTN,EPB41L5,EVL,EZR,GPR65,KIT,KRT19,LIMA1,MYO1B,PAK1,PFN1,SLC9A3R1,WASL
GO:0086003	cardiac muscle cell contraction	19	4	0.42	0.0007	DSC2,DSG2,DSP,JUP
GO:0042592	homeostatic process	937	36	20.77	0.00081	ABCG5,ACIN1,APOA1,ATP6V0A4,ATPIF1,CD9,CHRNE,CLIC1,CTSH,DSC2,DSG2,DSP,GATA2,GATA3,GNAS,GSR,HKDC1,HNF4A,JUP,KIT,LARGE,LYN,MBP,MYLIP,NPC2,P2RX4,PARK7,PDIA3,PRDX1,PTGS2,SLC40A1,SLC9A3,SLC9A3R1,SREBF2,TGFBR3,TIMP1
GO:0019377	glycolipid catabolic process	9	3	0.2	0.00082	GALC,GM2A,NAGA
GO:0060048	cardiac muscle contraction	52	6	1.15	0.00097	CAMK2D,DSC2,DSG2,DSP,JUP,VEGFB
GO:0051270	regulation of cellular component movement	359	18	7.96	0.00108	ANGPT2,ANXA3,CALR,CNN2,CTSH,DPEP1,EPB41L5,GATA3,LYN,MSN,PTPRJ,S100A14,SEMA4D,SLC9A3R1,TFAP2A,TGFBR3,TIMP1,VEGFB
GO:0006942	regulation of striated muscle contraction	36	5	0.8	0.00111	ATP1A1,DSC2,DSG2,DSP,JUP
GO:0006941	striated muscle contraction	73	7	1.62	0.00114	ATP1A1,CAMK2D,DSC2,DSG2,DSP,JUP,VEGFB
GO:0046653	tetrahydrofolate metabolic process	10	3	0.22	0.00115	ALDH1L2,MTHFD2,MTHFR
GO:0090257	regulation of muscle system process	75	7	1.66	0.00133	ANXA6,ATP1A1,CAMK2D,DSC2,DSG2,DSP,JUP
GO:0040012	regulation of locomotion	367	18	8.14	0.00138	ANGPT2,ANXA3,CALR,CNN2,CTSH,DPEP1,EPB41L5,GATA3,LYN,MSN,PTPRJ,S100A14,SEMA4D,SLC9A3R1,TFAP2A,TGFBR3,TIMP1,VEGFB
GO:0032802	low-density lipoprotein particle receptor catabolic process	3	2	0.07	0.00145	FURIN,MYLIP
GO:0032803	regulation of low-density lipoprotein particle receptor catabolic process	3	2	0.07	0.00145	FURIN,MYLIP
GO:2000275	regulation of oxidative phosphorylation uncoupler activity	3	2	0.07	0.00145	PARK7,PPIF
GO:2000644	regulation of receptor catabolic process	3	2	0.07	0.00145	FURIN,MYLIP
GO:0010631	epithelial cell migration	23	4	0.51	0.0015	CTSH,EPB41L5,KIT,TGFBR3
GO:0086001	regulation of cardiac muscle cell action potential	23	4	0.51	0.0015	DSC2,DSG2,DSP,JUP
GO:0090132	epithelium migration	23	4	0.51	0.0015	CTSH,EPB41L5,KIT,TGFBR3
GO:0015992	proton transport	57	6	1.26	0.00158	ATP6AP1,ATP6V0A4,PARK7,PPIF,SLC36A1,SLC9A3R1
GO:0006818	hydrogen transport	58	6	1.29	0.00173	ATP6AP1,ATP6V0A4,PARK7,PPIF,SLC36A1,SLC9A3R1
GO:0007010	cytoskeleton organization	666	27	14.77	0.00176	BRSK1,CALR,CAPG,CLN8,CNN2,CORO1C,DBN1,DSP,DSTN,EPB41L5,EVL,EZR,GPR65,HAUS5,JUP,KIT,KRT19,LIMA1,MYO1B,PAK1,PFN1,PRPH,RAB6A,SLC9A3R1,STMN1,TLN2,WASL
GO:0032371	regulation of sterol transport	24	4	0.53	0.00177	ABCG5,APOA1,SCP2,SREBF2
GO:0032374	regulation of cholesterol transport	24	4	0.53	0.00177	ABCG5,APOA1,SCP2,SREBF2
GO:0061337	cardiac conduction	24	4	0.53	0.00177	DSC2,DSG2,DSP,JUP
GO:0086036	regulation of cardiac muscle cell membrane potential	24	4	0.53	0.00177	DSC2,DSG2,DSP,JUP
GO:0022603	regulation of anatomical structure morphogenesis	474	21	10.51	0.00201	ANGPT2,ANXA3,APOA1,CALR,CTSH,DUSP6,EPB41L5,EZR,FBLIM1,FN1,GATA2,GATA3,HNF4A,HTATIP2,JUP,KIT,MYL12B,SEMA4D,TFAP2A,TGFBR3,VEGFB
GO:0032692	negative regulation of interleukin-1 production	12	3	0.27	0.00204	APOA1,GSTP1,NLRP12
GO:0006664	glycolipid metabolic process	25	4	0.55	0.00207	GALC,GM2A,KIT,NAGA
GO:0015672	monovalent inorganic cation transport	153	10	3.39	0.00216	ATP1A1,ATP6AP1,ATP6V0A4,CAMK2D,PARK7,PPIF,PRSS8,SLC13A4,SLC36A1,SLC9A3R1
GO:2000146	negative regulation of cell motility	105	8	2.33	0.00229	ANGPT2,CNN2,DPEP1,GATA3,PTPRJ,SLC9A3R1,TGFBR3,TIMP1
GO:0042558	pteridine-containing compound metabolic process	26	4	0.58	0.0024	ALDH1L2,MTHFD1,MTHFD2,MTHFR
GO:0055088	lipid homeostasis	63	6	1.4	0.00265	ABCG5,APOA1,HNF4A,MYLIP,NPC2,SREBF2
GO:0003008	system process	968	35	21.46	0.0027	ABCG5,AGTRAP,ANXA6,APOA1,ATP1A1,ATP6V0A4,BEST1,CAMK2D,CD9,CDC20,CLN8,COMT,DSC2,DSG2,DSP,GATA3,GM2A,GNAS,GNAT2,JUP,KIT,MBP,MGLL,MYO6,NAALAD2,P2RX4,PARK7,PDE4D,PLCB3,PRKCG,PTGS2,PTPRJ,SLC9A3R1,TFAP2A,VEGFB
GO:0051271	negative regulation of cellular component movement	108	8	2.39	0.00273	ANGPT2,CNN2,DPEP1,GATA3,PTPRJ,SLC9A3R1,TGFBR3,TIMP1
GO:0090130	tissue migration	27	4	0.6	0.00277	CTSH,EPB41L5,KIT,TGFBR3
GO:0019369	arachidonic acid metabolic process	4	2	0.09	0.00285	MGLL,PTGS2
GO:0022614	membrane to membrane docking	4	2	0.09	0.00285	EZR,MSN
GO:0050711	negative regulation of interleukin-1 secretion	4	2	0.09	0.00285	APOA1,NLRP12
GO:0030335	positive regulation of cell migration	186	11	4.12	0.0029	ANXA3,CALR,CTSH,EPB41L5,GATA3,LYN,PTPRJ,S100A14,SEMA4D,TFAP2A,VEGFB
GO:0006937	regulation of muscle contraction	65	6	1.44	0.0031	ANXA6,ATP1A1,DSC2,DSG2,DSP,JUP
GO:0032970	regulation of actin filament-based process	161	10	3.57	0.00313	CAPG,CNN2,DSC2,DSG2,DSP,DSTN,GPR65,JUP,LIMA1,PAK1
GO:0006730	one-carbon metabolic process	28	4	0.62	0.00318	ALDH1L2,MTHFD1,MTHFD2,MTHFR
GO:0055117	regulation of cardiac muscle contraction	28	4	0.62	0.00318	DSC2,DSG2,DSP,JUP
GO:0048872	homeostasis of number of cells	162	10	3.59	0.00327	ACIN1,ATPIF1,GATA2,GATA3,KIT,LYN,PRDX1,SLC40A1,TGFBR3,TIMP1
GO:0034613	cellular protein localization	697	27	15.45	0.00333	AGRN,AP2B1,ARL2BP,CALR,DBN1,JUP,KRT18,MTX1,MYO6,NLRP12,NUP214,OGG1,PAK1,PRDX1,PTTG1IP,SCARB2,SCP2,SEC24C,SERAC1,SFN,SLC9A3R1,SYNJ2BP,TIMM21,TLN2,USP4,VPS41,WASL
GO:0070727	cellular macromolecule localization	700	27	15.52	0.00353	AGRN,AP2B1,ARL2BP,CALR,DBN1,JUP,KRT18,MTX1,MYO6,NLRP12,NUP214,OGG1,PAK1,PRDX1,PTTG1IP,SCARB2,SCP2,SEC24C,SERAC1,SFN,SLC9A3R1,SYNJ2BP,TIMM21,TLN2,USP4,VPS41,WASL
GO:2000147	positive regulation of cell motility	191	11	4.23	0.00355	ANXA3,CALR,CTSH,EPB41L5,GATA3,LYN,PTPRJ,S100A14,SEMA4D,TFAP2A,VEGFB
GO:0015918	sterol transport	47	5	1.04	0.0037	ABCG5,APOA1,NPC2,SCP2,SREBF2
GO:0030301	cholesterol transport	47	5	1.04	0.0037	ABCG5,APOA1,NPC2,SCP2,SREBF2
GO:0043588	skin development	47	5	1.04	0.0037	DSP,GNAS,JUP,SFN,TFAP2A
GO:0033036	macromolecule localization	1287	43	28.53	0.0039	ABCG5,AGRN,AP2B1,APOA1,ARL2BP,CALR,DBN1,DSP,EPB41L5,GATA3,GLMN,GM2A,HNRNPA1,JUP,KRT18,LYN,MTX1,MYO6,NASP,NLRP12,NPC2,NUP214,OGG1,PAK1,PRDX1,PTTG1IP,RAB15,RAB25,RAB6A,SCARB2,SCP2,SEC24C,SERAC1,SFN,SLC9A3R1,SREBF2,SYNJ2BP,TIMM21,TLN2,UNC50,USP4,VPS41,WASL
GO:0006936	muscle contraction	140	9	3.1	0.00396	ANXA6,ATP1A1,CAMK2D,DSC2,DSG2,DSP,JUP,PDE4D,VEGFB
GO:0002474	antigen processing and presentation of peptide antigen via MHC class I	15	3	0.33	0.00402	BOLA,CALR,IFI30
GO:0030149	sphingolipid catabolic process	15	3	0.33	0.00402	GALC,GM2A,NAGA
GO:0006865	amino acid transport	30	4	0.67	0.00411	CLN8,SLC1A1,SLC6A20,SLC9A3R1
GO:0040013	negative regulation of locomotion	116	8	2.57	0.00424	ANGPT2,CNN2,DPEP1,GATA3,PTPRJ,SLC9A3R1,TGFBR3,TIMP1
GO:0006811	ion transport	441	19	9.78	0.0044	ANXA6,ATP1A1,ATP6AP1,ATP6V0A4,BEST1,CA4,CAMK2D,CLN8,DAPK1,FKBP1A,P2RX4,PARK7,PLLP,PPIF,PRSS8,SLC13A4,SLC1A1,SLC36A1,SLC9A3R1
GO:0051272	positive regulation of cellular component movement	197	11	4.37	0.00448	ANXA3,CALR,CTSH,EPB41L5,GATA3,LYN,PTPRJ,S100A14,SEMA4D,TFAP2A,VEGFB
GO:0050900	leukocyte migration	143	9	3.17	0.00455	CALR,GATA3,KIT,LYN,MSN,PDE4D,PTPRJ,S100A14,VEGFB
GO:0033344	cholesterol efflux	31	4	0.69	0.00464	ABCG5,APOA1,NPC2,SREBF2
GO:0008104	protein localization	1112	38	24.65	0.00464	AGRN,AP2B1,APOA1,ARL2BP,CALR,DBN1,DSP,EPB41L5,GATA3,GLMN,JUP,KRT18,LYN,MTX1,MYO6,NASP,NLRP12,NUP214,OGG1,PAK1,PRDX1,PTTG1IP,RAB15,RAB25,RAB6A,SCARB2,SCP2,SEC24C,SERAC1,SFN,SLC9A3R1,SYNJ2BP,TIMM21,TLN2,UNC50,USP4,VPS41,WASL
GO:0040017	positive regulation of locomotion	198	11	4.39	0.00465	ANXA3,CALR,CTSH,EPB41L5,GATA3,LYN,PTPRJ,S100A14,SEMA4D,TFAP2A,VEGFB
GO:0007016	cytoskeletal anchoring at plasma membrane	5	2	0.11	0.00468	JUP,TLN2
GO:0043486	histone exchange	5	2	0.11	0.00468	NASP,SYCP3
GO:0060374	mast cell differentiation	5	2	0.11	0.00468	GATA3,KIT
GO:2000188	regulation of cholesterol homeostasis	5	2	0.11	0.00468	HNF4A,SREBF2
GO:0055085	transmembrane transport	380	17	8.42	0.00479	APOA1,ATP6AP1,ATP6V0A4,DAPK1,FKBP1A,JUP,MFSD6,NLRP12,OGG1,PARK7,PPIF,PRDX1,SLC12A9,SLC13A4,SLC37A1,SLC9A3R1,TIMM21
GO:0002688	regulation of leukocyte chemotaxis	50	5	1.11	0.00484	CALR,LYN,PTPRJ,S100A14,VEGFB
GO:0046466	membrane lipid catabolic process	16	3	0.35	0.00487	GALC,GM2A,NAGA
GO:2001234	negative regulation of apoptotic signaling pathway	16	3	0.35	0.00487	PARK7,PPIF,VDAC2
GO:0043269	regulation of ion transport	145	9	3.21	0.00498	ATP1A1,BEST1,CAMK2D,DAPK1,FKBP1A,PARK7,PPIF,PRSS8,SLC9A3R1
GO:0031647	regulation of protein stability	95	7	2.11	0.00512	APOA1,CALR,CTSH,IFI30,MYLIP,PARK7,USP4
GO:0002685	regulation of leukocyte migration	72	6	1.6	0.00516	CALR,LYN,MSN,PTPRJ,S100A14,VEGFB
GO:0007015	actin filament organization	173	10	3.84	0.0052	CAPG,DBN1,DSTN,EVL,EZR,GPR65,LIMA1,MYO1B,PAK1,WASL
GO:0008015	blood circulation	232	12	5.14	0.00561	AGTRAP,ATP1A1,CAMK2D,DSC2,DSG2,DSP,JUP,P2RX4,PLCB3,PTGS2,PTPRJ,VEGFB
GO:0003013	circulatory system process	233	12	5.17	0.0058	AGTRAP,ATP1A1,CAMK2D,DSC2,DSG2,DSP,JUP,P2RX4,PLCB3,PTGS2,PTPRJ,VEGFB
GO:0010632	regulation of epithelial cell migration	17	3	0.38	0.00582	CTSH,EPB41L5,TGFBR3
GO:0002028	regulation of sodium ion transport	33	4	0.73	0.00583	ATP1A1,CAMK2D,PRSS8,SLC9A3R1
GO:0061383	trabecula morphogenesis	33	4	0.73	0.00583	FHL2,SEMA4D,SLC40A1,TGFBR3
GO:0030595	leukocyte chemotaxis	98	7	2.17	0.00606	CALR,KIT,LYN,PDE4D,PTPRJ,S100A14,VEGFB
GO:0008283	cell proliferation	1059	36	23.48	0.00635	ACSL6,APOA1,ASH2L,ATPIF1,BRD4,CALR,CD9,CNN2,CTSH,DBN1,ERBB3,FURIN,GATA2,GATA3,GLMN,HNF4A,IFI30,JUP,KIT,LRP2,LYN,NANOG,NASP,PAK1,PDXK,PLAC8,PRDX1,PTGS2,PTPRJ,RAB25,SALL4,SFN,SLC9A3R1,TFAP2A,TGFBR3,VEGFB
GO:0006928	cellular component movement	876	31	19.42	0.00643	ANGPT2,ANXA3,APOA1,CALR,CD9,CNN2,CTSH,DPEP1,DSC2,DSG2,DSP,DSTN,EPB41L5,GATA3,JUP,KIT,LYN,MSN,MYLIP,MYO1B,PDE4D,PLTP,PTPRJ,S100A14,SEMA4D,SLC9A3R1,TFAP2A,TGFBR3,TIMP1,VEGFB,WIPF1
GO:0002551	mast cell chemotaxis	6	2	0.13	0.00692	KIT,VEGFB
GO:0002934	desmosome organization	6	2	0.13	0.00692	DSP,JUP
GO:0030300	regulation of intestinal cholesterol absorption	6	2	0.13	0.00692	ABCG5,APOA1
GO:0042135	neurotransmitter catabolic process	6	2	0.13	0.00692	COMT,NAALAD2
GO:0046477	glycosylceramide catabolic process	6	2	0.13	0.00692	GALC,NAGA
GO:0046479	glycosphingolipid catabolic process	6	2	0.13	0.00692	GALC,GM2A
GO:0050667	homocysteine metabolic process	6	2	0.13	0.00692	DPEP1,MTHFR
GO:0009056	catabolic process	1220	40	27.05	0.00739	ALDH1L2,ASRGL1,BCKDHB,CDC20,CLN8,COMT,CTSD,CTSH,DHDH,DHTKD1,ENO1,ESD,FURIN,GALC,GLMN,GM2A,GNPDA1,GPR65,HKDC1,HSD17B11,HSP90AB1,LDHA,MGLL,MYLIP,NAALAD2,NAGA,NUDT1,PARK7,PKM2,PLCB3,PPIF,PRDX1,PRDX6,PRKCG,PSMB7,SEMA4D,TIMP1,UPP1,USP24,USP4
GO:0030336	negative regulation of cell migration	102	7	2.26	0.00751	ANGPT2,CNN2,DPEP1,PTPRJ,SLC9A3R1,TGFBR3,TIMP1
GO:0008360	regulation of cell shape	78	6	1.73	0.0076	EZR,FBLIM1,FN1,KIT,MYL12B,SEMA4D
GO:0003012	muscle system process	155	9	3.44	0.00764	ANXA6,ATP1A1,CAMK2D,DSC2,DSG2,DSP,JUP,PDE4D,VEGFB
GO:0042221	response to chemical stimulus	1376	44	30.51	0.00769	ANGPT2,ANXA11,ANXA2,APOA1,ASH2L,ATP1A1,CALR,COMMD7,CTSH,DAPK1,DPEP1,DUSP6,EPB41L5,FHL2,GATA3,GNAS,GNAT2,GSTP1,HNF4A,HSP90AB1,HTRA2,JAK1,JUP,KIT,KRT18,KRT19,LYN,MBP,MYOF,NANOG,PARK7,PDE4D,PPIF,PRDX1,PRDX6,PRKCG,PTGS2,PTPRJ,RAB6A,S100A14,S100A16,TFAP2A,TGFBR3,VEGFB
GO:0030834	regulation of actin filament depolymerization	19	3	0.42	0.00803	CAPG,DSTN,LIMA1
GO:0044092	negative regulation of molecular function	434	18	9.62	0.00807	APOA1,ATPIF1,CLN8,COMMD7,DPEP1,DUSP6,EPB41L5,FKBP1A,GSTP1,LYN,NLRP12,PARK7,PPIF,PTPRJ,SEMA4D,SFN,SLC9A3R1,UBN1
GO:0097194	execution phase of apoptosis	104	7	2.31	0.00832	DAPK1,DSG2,HTRA2,PARK7,PPIF,SFN,VDAC2
GO:0009892	negative regulation of metabolic process	1117	37	24.76	0.00851	ATP1A1,ATPIF1,CALR,COMMD7,DAPK1,DUSP6,FHL2,FOXN3,FURIN,GATA2,GATA3,GSTP1,HSP90AB1,ITM2B,JUP,KAT8,LMO1,LOC510844,LYN,NANOG,NLRP12,PBXIP1,PPIF,PRKCG,PTPRJ,SALL4,SEMA4D,SMARCC2,SND1,SREBF2,TDRD1,TFAP2A,TH1L,TIMP1,USP4,VEGFB,WHSC1
GO:0006518	peptide metabolic process	58	5	1.29	0.00908	CTSH,FURIN,GSR,GSTP1,MGST2
GO:0016052	carbohydrate catabolic process	106	7	2.35	0.0092	DHDH,ENO1,GM2A,HKDC1,LDHA,NAGA,PKM2
GO:0010453	regulation of cell fate commitment	20	3	0.44	0.00929	DUSP6,JUP,NANOG
GO:0006629	lipid metabolic process	755	27	16.74	0.00946	ACLY,APOA1,ATP1A1,CLN8,CYB5R3,FADS3,FASN,GALC,GDPD2,GDPD5,GM2A,HMGCS1,HNF4A,HSD17B11,KIT,LYN,MGLL,MGST2,NAGA,NPC2,PCYT2,PLCB3,PRDX6,PRKAB1,PTGS2,SCP2,SERAC1
GO:0010642	negative regulation of platelet-derived growth factor receptor signaling pathway	7	2	0.16	0.00955	PTPRJ,SLC9A3R1
GO:0051938	L-glutamate import	7	2	0.16	0.00955	CLN8,SLC1A1
GO:0055091	phospholipid homeostasis	7	2	0.16	0.00955	APOA1,HNF4A
GO:2001243	negative regulation of intrinsic apoptotic signaling pathway	7	2	0.16	0.00955	PPIF,VDAC2
GO:0050920	regulation of chemotaxis	82	6	1.82	0.00964	ANGPT2,CALR,LYN,PTPRJ,S100A14,VEGFB
