# Supplementary material for: Transcriptional profiles of bovine in vivo pre-implantation development
Source: BMC Genomics. 2014 Sep 4;15(1):756. doi: 10.1186/1471-2164-15-756 (PMC4162962; doi:10.1186/1471-2164-15-756)
Supplement: Supplementary file 6 — Additional file 6: Table S6: Differentially expressed genes between oocytes and the 2-cell embryos. Spreadsheet 1: all differentially expressed genes; Spreadsheet 2: genes down-regulated; Spreadsheet 3: genes up-regulated; Spreadsheet 4: GO analysis output of down-regulated genes; Spreadsheet 5: GO analysis output of up-regulated genes. (XLS 134 KB) [file 12864_2014_6433_MOESM6_ESM.xls]

## Sheet: DEG Oocyte vs. 2-cell
	Table S6. Differentially expressed genes between oocytes and the 2-cell embryos.
	Spreadsheet 1. All differentially expressed genes.
ID	Gene Name	Oocyte	2-cell	Fold Change	log2 of Fold Change	P Value
XLOC_024951	CUFF.31624.2	19.599	0	﹣Inf	NA	0.0172832
XLOC_003479	CUFF.4676.1	0	18.3243	Inf	Inf	0.0378796
XLOC_012441	TTLL9	0	37.2675	Inf	Inf	0.00183916
XLOC_019392	EPHX1	0	19.5596	Inf	Inf	0.0276669
XLOC_019838	CALML6	0	24.1966	Inf	Inf	0.014015
XLOC_021698	GIT2	0	23.81	Inf	Inf	0.0334217
XLOC_021928	FBRSL1	0	18.918	Inf	Inf	0.0354955
XLOC_023966	VPS4A	0	22.2097	Inf	Inf	0.0181452
XLOC_024076	RYR1	0	20.8619	Inf	Inf	0.0222969
XLOC_027129	NLRP1	0	16.4978	Inf	Inf	0.0474323
XLOC_027891	TMEM220	0	40.856	Inf	Inf	0.00701663
XLOC_030182	SMARCAL1	0	17.2291	Inf	Inf	0.0423337
XLOC_033388	ATP6V0E1	0	21.5478	Inf	Inf	0.0270396
XLOC_035443	C21H15orf17	0	20.656	Inf	Inf	0.0234111
XLOC_039340	LSM2	0	18.28	Inf	Inf	0.0345334
XLOC_039614	TAF11	0	18.2561	Inf	Inf	0.0372754
XLOC_041525	EPB41L3	0	24.7006	Inf	Inf	0.0118501
XLOC_046096	VPS37A	0	17.3201	Inf	Inf	0.0415692
XLOC_048587	STIP1	0	53.9711	Inf	Inf	0.000213636
XLOC_050746	TDRD10	0	18.2789	Inf	Inf	0.0374605
XLOC_054243	DGKI	0	17.7546	Inf	Inf	0.0377403
XLOC_060240	SLC10A4	0	21.4556	Inf	Inf	0.020659
XLOC_060458	SEC24B	0	19.6506	Inf	Inf	0.0279306
XLOC_067208	AADAT	0	22.5987	Inf	Inf	0.0164485
XLOC_012901	SUN5	13.0145	3835.09	294.679	8.203	0.0175426
XLOC_039675	CUFF.48456.1	0.668767	67.0887	100.317	6.64842	0.0278828
XLOC_007080	LOXL3	0.668767	60.4826	90.439	6.49887	0.000406784
XLOC_024820	ERCC1	0.64299	51.7101	80.4213	6.32951	0.0212405
XLOC_053565	NAPEPLD	0.64299	37.1981	57.8517	5.85429	0.00597995
XLOC_048849	SNX19	0.64299	36.5804	56.8912	5.83013	0.00680868
XLOC_003854	FUT8	0.668767	34.2966	51.2834	5.68042	0.00838393
XLOC_044652	FAM178A	0.668767	34.2296	51.1831	5.6776	0.0300648
XLOC_027736	CORO6	1.31176	65.1652	49.6778	5.63453	0.000685545
XLOC_057711	LOC100138973	0.64299	29.9086	46.5148	5.53962	0.0161678
XLOC_064028	SLC23A1	1.28598	51.6646	40.1753	5.32824	0.0466114
XLOC_027411	DBF4B	0.64299	22.3473	34.7553	5.11916	0.0405708
XLOC_023786	CUFF.29214.1	0.64299	22.0732	34.329	5.10136	0.0420069
XLOC_010553	NBEA	0.64299	22.0038	34.2211	5.09681	0.0447805
XLOC_021503	SH3D19	0.668767	22.2767	33.3101	5.05789	0.0479366
XLOC_056629	TUBA1B	0.668767	21.1815	31.6724	4.98516	0.0494132
XLOC_025060	ZNF583	1.28598	39.4376	30.6673	4.93863	0.00906148
XLOC_027468	DUS1L	1.28598	38.7757	30.1526	4.91421	0.00935184
XLOC_075406	SYN1	1.28598	36.9024	28.696	4.84278	0.0113291
XLOC_027883	GAS7	1.31176	36.8091	28.0609	4.81049	0.0129868
XLOC_050831	POLR3C	1.92897	51.1834	26.5341	4.72977	0.00433178
XLOC_027086	NXN	1.33753	33.4504	25.009	4.64438	0.0189997
XLOC_050519	GNL2	7.22755	178.475	24.6936	4.62607	7.01e-05
XLOC_019350	MAPKAPK2	1.33753	31.8979	23.8483	4.57581	0.0209107
XLOC_063600	RAB8A	1.28598	30.2748	23.5422	4.55718	0.0269576
XLOC_041562	RPL17	1.28598	29.3364	22.8125	4.51175	0.0348831
XLOC_077439	LOC100849494	1.28598	28.9498	22.5119	4.49261	0.0312127
XLOC_027465	CSNK1D	1.33753	29.2921	21.9001	4.45287	0.0306824
XLOC_037545	TATDN2	1.92897	41.4042	21.4644	4.42387	0.022781
XLOC_039374	FLOT1	1.98052	42.2014	21.3082	4.41334	0.0121179
XLOC_039487	SLC17A1	1.28598	26.9401	20.9491	4.38881	0.0374846
XLOC_045018	ECHS1	3.34384	68.9368	20.6161	4.3657	0.00243686
XLOC_063549	MAU2	1.33753	27.2369	20.3635	4.34792	0.0363334
XLOC_070132	TSPYL1	1.28598	24.8837	19.35	4.27426	0.0483845
XLOC_057296	TMBIM6	2.59774	49.832	19.1829	4.26175	0.00961033
XLOC_021957	OGFOD2	1.92897	34.6617	17.969	4.16744	0.0260486
XLOC_039745	C23H6orf25	3.24073	57.7619	17.8238	4.15573	0.00654471
XLOC_027213	MAP2K4	1.92897	34.0919	17.6737	4.14353	0.0252254
XLOC_060068	ANXA5	1.95475	33.4492	17.1118	4.09692	0.0338061
XLOC_007340	ITSN2	1.92897	32.263	16.7255	4.06398	0.0328399
XLOC_054260	SLC37A3	1.95475	32.4437	16.5974	4.05289	0.0381882
XLOC_066999	POLR1E	3.85794	61.6485	15.9796	3.99816	0.00610784
XLOC_062839	ELL	3.29228	50.2223	15.2545	3.93117	0.0119971
XLOC_039327	EFHC1	2.59774	39.3897	15.1631	3.92249	0.0270137
XLOC_057661	PHC1	4.52671	67.5663	14.9261	3.89977	0.00547045
XLOC_024926	MGC137708	2.57196	38.2023	14.8534	3.89272	0.0285121
XLOC_064117	FGF1	2.0063	29.5674	14.7373	3.8814	0.0422291
XLOC_057372	HELB	1.95475	28.3561	14.5063	3.8586	0.049633
XLOC_024642	PDF	3.88372	56.0048	14.4204	3.85004	0.00947019
XLOC_030757	PDE6D	3.2665	46.0628	14.1016	3.81778	0.0184356
XLOC_043440	MVP	3.21495	44.2111	13.7517	3.78154	0.0234999
XLOC_067371	CD72	9.74796	132.906	13.6343	3.76916	0.00315323
XLOC_012841	OSBPL2	2.62351	35.5523	13.5514	3.76037	0.0358735
XLOC_024572	CUFF.29810.4	4.52671	58.9302	13.0183	3.70247	0.0352954
XLOC_043018	PLK1	3.2665	40.8991	12.5208	3.64625	0.0291284
XLOC_028226	SEC14L1	3.93527	48.2125	12.2514	3.61487	0.0184813
XLOC_043415	XPO6	3.29228	39.276	11.9297	3.57649	0.0360315
XLOC_070101	DOPEY1	4.57826	53.9699	11.7883	3.55928	0.0159047
XLOC_000847	GYG1	9.9284	113.053	11.3869	3.5093	0.00368701
XLOC_050996	LOC100851518	4.60404	49.1007	10.6647	3.41477	0.0273813
XLOC_007587	TBC1D8	9.15652	95.1168	10.3879	3.37683	0.00743792
XLOC_043054	LOC614614	17.6958	178.473	10.0856	3.33423	0.00194885
XLOC_012991	ELMO2	3.90949	38.2502	9.78393	3.29041	0.0439155
XLOC_049883	CUFF.60819.7	3.93527	38.1126	9.68486	3.27573	0.0459063
XLOC_007029	ZNF2	3.96105	37.8157	9.54689	3.25503	0.0464828
XLOC_007622	NOTO	7.94787	69.5293	8.74816	3.12898	0.0176444
XLOC_050298	2013-09-15	7.87054	68.5035	8.70378	3.12164	0.0167293
XLOC_030578	R3HDM1	5.78691	49.6297	8.57621	3.10034	0.0333936
XLOC_053570	LHFPL3	14.4293	121.263	8.40395	3.07107	0.00781461
XLOC_035487	CFL2	9.9284	83.195	8.3795	3.06686	0.0126665
XLOC_063436	TTC1	6.4299	52.6688	8.19124	3.03408	0.032846
XLOC_041564	MYO5B	15.7926	123.7	7.83278	2.96953	0.0100225
XLOC_048398	CUFF.59335.1	5.83846	45.6977	7.82701	2.96846	0.049945
XLOC_033639	KIF2A	13.6059	105.976	7.78895	2.96143	0.0107655
XLOC_039537	RIOK1	74.6155	580.636	7.7817	2.96009	0.015997
XLOC_056655	SENP1	8.66819	67.3604	7.77098	2.9581	0.02195
XLOC_075477	PHKA2	14.4036	108.854	7.55747	2.9179	0.0109753
XLOC_027720	TLCD1	76.775	573.751	7.47314	2.90172	0.00203223
XLOC_067341	ALDH1A1	5.96735	44.3056	7.42468	2.89233	0.0496453
XLOC_041269	TRAPPC8	7.15022	52.3923	7.32737	2.8733	0.0449452
XLOC_070322	SYTL3	6.4299	46.842	7.28503	2.86493	0.0496801
XLOC_029969	OLA1	8.61664	62.5151	7.25516	2.85901	0.0314524
XLOC_057364	MDM2	13.6317	98.503	7.22604	2.85321	0.0154504
XLOC_033717	BASP1	8.48776	61.3061	7.22289	2.85258	0.0346747
XLOC_030330	C2H1orf135	49.2539	342.766	6.95917	2.79892	0.00462746
XLOC_007754	CKAP2L	7.79321	53.8778	6.91342	2.7894	0.0473726
XLOC_024588	CNOT1	19.7279	134.53	6.8193	2.76962	0.0135763
XLOC_000829	ARHGEF26	19.6764	128.135	6.51214	2.70313	0.0154111
XLOC_033558	EXOC3	19.9327	128.505	6.44694	2.68862	0.0145181
XLOC_066985	CREB3	20.1131	127.497	6.339	2.66425	0.0163237
XLOC_000591	TOMM70A	26.8008	169.271	6.3159	2.65899	0.0264844
XLOC_035424	WDR61	11.1886	70.3492	6.28758	2.6525	0.0435065
XLOC_021650	WSB2	49.4086	308.052	6.23479	2.64034	0.00617146
XLOC_024313	LOC100849584	30.7618	188.802	6.13754	2.61766	0.0104846
XLOC_039231	BRPF3	64.173	393.505	6.13193	2.61634	0.00551814
XLOC_028163	SMURF2	14.4293	88.403	6.12662	2.61509	0.0280578
XLOC_050255	DNTTIP2	19.0076	115.367	6.06953	2.60158	0.0184876
XLOC_062928	PRDX2	20.1647	122.287	6.0644	2.60037	0.0201436
XLOC_050870	MAGI3	15.5606	93.9342	6.03665	2.59375	0.0258537
XLOC_035184	CPSF2	13.5801	80.0877	5.89742	2.56008	0.0341013
XLOC_007980	RPL12	52.108	302.389	5.80313	2.53683	0.0081684
XLOC_027131	DERL2	17.0271	96.8129	5.68582	2.50737	0.0285228
XLOC_066880	BNC2	15.0981	83.4679	5.52838	2.46686	0.0385276
XLOC_057322	ZNF641	31.5323	173.166	5.49171	2.45725	0.0225218
XLOC_063539	ARF1	44.9091	243.913	5.43126	2.44129	0.0124969
XLOC_067408	XPA	46.2967	238.956	5.1614	2.36776	0.0155647
XLOC_022051	ANKRD13A	32.0994	165.54	5.15712	2.36656	0.0224819
XLOC_012302	GDI2	44.3677	228.54	5.15104	2.36486	0.0151317
XLOC_044750	NANOS1	103.5	529.86	5.11943	2.35598	0.010659
XLOC_012218	CUFF.15918.1	37.4996	190.129	5.07017	2.34203	0.0198632
XLOC_007384	ADAM17	17.6958	88.8854	5.02296	2.32854	0.0414206
XLOC_010593	CDK8	18.4935	92.6989	5.01252	2.32554	0.0424946
XLOC_019774	MFN2	22.8655	114.562	5.01023	2.32488	0.0408743
XLOC_042949	ALG1	27.5727	137.892	5.00102	2.32222	0.0311419
XLOC_027157	LOC100849309	40.6902	202.994	4.98877	2.31869	0.0183084
XLOC_057352	CCT2	29.2697	144.616	4.94082	2.30475	0.0410642
XLOC_048886	FTH1	24.8718	122.082	4.90845	2.29527	0.0351561
XLOC_007467	SPTAN1	27.5727	134.374	4.87344	2.28494	0.0334806
XLOC_048785	LDHA	27.9837	135.359	4.83706	2.27413	0.0320485
XLOC_022002	RFC5	1133.24	5340.68	4.71277	2.23657	0.00935393
XLOC_075385	PRICKLE3	19.3942	90.6198	4.67251	2.2242	0.0497647
XLOC_047436	ZP4	88.2486	407.664	4.61949	2.20773	0.0185135
XLOC_033655	SKIV2L2	26.4929	120.897	4.56337	2.1901	0.0375702
XLOC_039618	LOC100850270	111.292	480.872	4.32083	2.11131	0.0228366
XLOC_056758	SMARCC2	48.482	203.355	4.19444	2.06848	0.0392225
XLOC_000826	GMPS	49.9241	208.658	4.17951	2.06334	0.0342581
XLOC_042936	DNASE1	44.5997	185.624	4.162	2.05728	0.0405159
XLOC_021952	DDX55	126.363	511.094	4.04467	2.01602	0.0244239
XLOC_027908	TTC19	474.793	1897.01	3.99544	1.99835	0.0216784
XLOC_039739	CFB	68.1584	271.703	3.98634	1.99507	0.0335993
XLOC_043298	CREBBP	44.6756	177.197	3.96631	1.9878	0.0451605
XLOC_012259	MPP7	69.2911	273.523	3.94745	1.98092	0.0386146
XLOC_027924	ALKBH5	58.9002	232.197	3.94221	1.979	0.0364313
XLOC_044966	EIF3A	3389.11	12297	3.62838	1.85933	0.0285721
XLOC_037313	WNT5A	265.233	856.86	3.2306	1.6918	0.0445491
XLOC_004181	TMEM85	1229.07	464.752	0.378133	-1.40303	0.0466737
XLOC_043571	KDELR2	16280	5957.35	0.36593	-1.45036	0.047772
XLOC_012407	RAE1	26248.4	9096.37	0.346549	-1.52887	0.0499181
XLOC_007954	RABGAP1	7246.09	2454.99	0.338802	-1.56149	0.0445
XLOC_007049	EIF5B	6570.06	2198.52	0.334627	-1.57937	0.0434135
XLOC_050829	LOC789231	441.395	145.903	0.33055	-1.59706	0.0447957
XLOC_066998	CUFF.83089.1	3300.13	1078.84	0.326909	-1.61304	0.0499249
XLOC_035396	MORF4L1	31705.4	10293.8	0.32467	-1.62295	0.0389748
XLOC_056838	CUFF.71211.1	501.329	162.512	0.324162	-1.62521	0.0432713
XLOC_016888	USP28	6717.65	2146.56	0.319541	-1.64593	0.0350997
XLOC_012879	CSNK2A1	12086.2	3835.42	0.31734	-1.6559	0.0302432
XLOC_054239	CUFF.67982.1	6653.95	2096.16	0.315025	-1.66646	0.036898
XLOC_041495	C24H18orf8	602.41	189.244	0.314144	-1.6705	0.0336757
XLOC_033410	OCLN	30313.3	9507.81	0.313652	-1.67277	0.0354292
XLOC_017789	ACCSL	416352	129060	0.309978	-1.68976	0.0241609
XLOC_035080	CHRNA5	2031.3	628.744	0.309528	-1.69186	0.0499775
XLOC_042968	RSL1D1	11491.8	3551.95	0.309085	-1.69393	0.0325804
XLOC_043343	TXNDC11	708.887	216.871	0.305931	-1.70872	0.0381513
XLOC_019839	NADK	3429.13	1048.01	0.30562	-1.71019	0.0264052
XLOC_021640	TCTN1	1906.3	581.082	0.304823	-1.71396	0.0297179
XLOC_035529	MFAP1	4628.65	1401.26	0.302737	-1.72386	0.040495
XLOC_060425	EXOSC9	10726	3224.26	0.300603	-1.73407	0.0497323
XLOC_056599	CUFF.69802.1	1832.9	549.919	0.300026	-1.73684	0.0282679
XLOC_051034	SLC35D1	23287.1	6958.9	0.298831	-1.7426	0.023311
XLOC_037372	CUFF.47056.1	8098.69	2397.32	0.296013	-1.75627	0.0200303
XLOC_039587	BRD2	1061.43	310.302	0.292343	-1.77427	0.0385524
XLOC_003432	COL4A3BP	5644.06	1635.38	0.289752	-1.78711	0.0267308
XLOC_037459	H1FOO	25106.7	7271.96	0.289643	-1.78765	0.0343066
XLOC_050446	NASP	708.094	204.44	0.288719	-1.79226	0.0289022
XLOC_000524	SON	1929.84	556.616	0.288426	-1.79373	0.0266493
XLOC_060491	TSPAN5	1156.22	326.702	0.28256	-1.82337	0.0279534
XLOC_029978	CYBRD1	20740.6	5854.03	0.28225	-1.82496	0.0192048
XLOC_067191	CUFF.84728.1	384.575	108.139	0.28119	-1.83038	0.0345748
XLOC_017515	ARNTL	15544.5	4362.2	0.280627	-1.83328	0.02194
XLOC_075584	CD99L2	1809.7	499.962	0.276268	-1.85586	0.0142465
XLOC_007046	UNC50	1905.53	517.588	0.271624	-1.88032	0.018543
XLOC_007301	YPEL5	35674.7	9569.58	0.268246	-1.89837	0.0248071
XLOC_007380	ODC1	246483	65623.3	0.266239	-1.90921	0.0103363
XLOC_030274	MARCKSL1	3987.73	1046.9	0.262531	-1.92944	0.0121499
XLOC_007720	EFEMP1	151.161	39.5717	0.261784	-1.93355	0.0391465
XLOC_050275	LRRC8B	7401.64	1910.87	0.258168	-1.95362	0.0186569
XLOC_053547	CACNA2D1	174.26	44.8946	0.257629	-1.95663	0.0294677
XLOC_017009	RIC3	7185.68	1851.03	0.2576	-1.9568	0.0240767
XLOC_008019	TOR1A	2142.9	549.183	0.25628	-1.96421	0.0131419
XLOC_007692	FBXO11	230.229	58.9685	0.25613	-1.96505	0.0239178
XLOC_010685	TPP2	4678.39	1178.4	0.251881	-1.98918	0.0081342
XLOC_019526	AGMAT	5950.16	1490.54	0.250504	-1.99709	0.017335
XLOC_043546	AP4M1	243.112	60.6394	0.24943	-2.00329	0.0373563
XLOC_007226	RPIA	33448.7	8342.23	0.249404	-2.00345	0.0232093
XLOC_035174	TUBGCP4	5478.05	1365.3	0.249232	-2.00444	0.00937348
XLOC_010492	EPSTI1	425.99	104.901	0.246252	-2.02179	0.0419785
XLOC_033424	FAM159B	1873.98	457.743	0.244263	-2.03349	0.0336234
XLOC_017821	LOC512220	3822.75	932.69	0.243984	-2.03514	0.0313364
XLOC_044640	MORN4	162.403	39.3658	0.242396	-2.04456	0.0277787
XLOC_043088	CRCP	604.078	145.471	0.240814	-2.05401	0.015118
XLOC_060130	CENPE	223.357	53.557	0.239782	-2.0602	0.0376701
XLOC_043231	NPRL3	576.56	138.094	0.239513	-2.06182	0.0201216
XLOC_062801	C7H5orf45	1690.41	403.72	0.23883	-2.06595	0.0127862
XLOC_019591	PRG4	1338.23	317.985	0.237616	-2.0733	0.00760103
XLOC_050089	LOC100850199	23752.1	5592.44	0.23545	-2.08651	0.0155325
XLOC_022004	FBXO21	5066.4	1191.63	0.235203	-2.08802	0.0113086
XLOC_007628	CUFF.9070.1	822.44	192.862	0.2345	-2.09234	0.0176404
XLOC_015114	CUFF.18517.1	5553.2	1300.43	0.234176	-2.09433	0.0105634
XLOC_017785	CUFF.23049.1	137.733	32.2391	0.234069	-2.09499	0.046108
XLOC_050828	POLR3GL	383.517	88.3552	0.230381	-2.1179	0.0240137
XLOC_035161	FBXO33	7762.43	1786.66	0.230168	-2.11924	0.0144866
XLOC_000203	OSTALPHA	633.981	145.869	0.230085	-2.11976	0.0273332
XLOC_017439	DSCAML1	331.031	76.1521	0.230045	-2.12001	0.0417004
XLOC_004007	SERINC5	194.498	44.7366	0.23001	-2.12023	0.0295564
XLOC_049905	ATF6	6863.59	1576.75	0.229727	-2.12201	0.00790991
XLOC_019443	UBIAD1	13354.9	3001.03	0.224713	-2.15384	0.00520234
XLOC_007921	CUFF.11708.1	800.428	178.124	0.222536	-2.16789	0.0135983
XLOC_050958	F3	187.043	41.4892	0.221817	-2.17256	0.0112565
XLOC_012616	ESF1	304.657	67.0623	0.220124	-2.18361	0.0350704
XLOC_039250	CUFF.48213.1	229.171	50.1265	0.21873	-2.19278	0.0129006
XLOC_030632	LOC100852045	221.482	47.6859	0.215303	-2.21556	0.0338773
XLOC_014906	PCMTD1	3010.84	644.701	0.214127	-2.22346	0.00816243
XLOC_033677	CCDC152	69.9098	14.7131	0.210458	-2.24839	0.0329575
XLOC_000934	POFUT2	148.509	31.1402	0.209686	-2.2537	0.0143799
XLOC_057365	SLC35E3	241.753	50.336	0.208213	-2.26387	0.0350352
XLOC_070301	SYNE1	4279.48	886.225	0.207087	-2.27169	0.00702823
XLOC_021625	PSMD9	11048.9	2282.59	0.20659	-2.27516	0.00945751
XLOC_050010	CKS1B	61208.6	12441.1	0.203257	-2.29863	0.0203614
XLOC_043348	CUFF.52894.1	127.268	25.5899	0.201072	-2.31422	0.0310211
XLOC_037578	TRNT1	1195.63	238.197	0.199223	-2.32754	0.0107336
XLOC_010687	LOC100298796	615.42	122.526	0.199093	-2.32848	0.00311984
XLOC_024552	AKTIP	847.676	167.771	0.197919	-2.33702	0.00675964
XLOC_024330	ZNF208	1713.25	337.366	0.196915	-2.34435	0.0115225
XLOC_014926	CUFF.19165.1	4176.97	819.218	0.196127	-2.35014	0.0166179
XLOC_012325	GPCPD1	541.316	105.468	0.194837	-2.35966	0.0106468
XLOC_003975	TMED7	164.795	32.0104	0.194245	-2.36405	0.0230886
XLOC_030384	CUFF.40250.2	2953.94	570.576	0.193158	-2.37215	0.0128154
XLOC_010512	ITM2B	66.1549	12.6112	0.190632	-2.39114	0.0493932
XLOC_012298	C13H20orf3	496.639	93.562	0.18839	-2.4082	0.00706177
XLOC_066836	CDKN2A	569.999	107.338	0.188312	-2.4088	0.00555845
XLOC_019947	PPP2R5A	765.582	143.344	0.187235	-2.41708	0.00389574
XLOC_030876	CUFF.40154.1	153.113	28.6051	0.186823	-2.42026	0.0141422
XLOC_017108	LOC782175	762.339	140.579	0.184405	-2.43905	0.00340216
XLOC_070321	TMEM181	203.271	37.2867	0.183433	-2.44667	0.00857556
XLOC_007195	VRK2	1361.39	248.028	0.182188	-2.4565	0.00990908
XLOC_023921	CMTM3	2233.61	406.076	0.181803	-2.45955	0.00410711
XLOC_063492	FAM81B	426.4	77.0199	0.180628	-2.4689	0.00642683
XLOC_047326	PSAP	1438.01	256.95	0.178685	-2.48451	0.00457423
XLOC_017669	LOC782175	89.7637	16.0393	0.178684	-2.48452	0.0308178
XLOC_007248	RETSAT	1916.02	342.206	0.178603	-2.48518	0.00241034
XLOC_057508	ANKS1B	160.885	28.6996	0.178386	-2.48693	0.0359558
XLOC_030242	SP140L	148.972	26.5511	0.178229	-2.4882	0.0419784
XLOC_075522	CUFF.90015.1	1753.48	310.249	0.176934	-2.49872	0.0422009
XLOC_000723	KNG1	898.518	157.748	0.175565	-2.50993	0.0470057
XLOC_037706	MAP4	3169.05	553.414	0.174631	-2.51762	0.00886334
XLOC_019529	PRDM2	5848.37	1007.8	0.172322	-2.53682	0.0079152
XLOC_054266	WEE2	113524	19318.5	0.170172	-2.55494	0.00181983
XLOC_056703	GRIP1	561.246	94.1592	0.167768	-2.57546	0.00650582
XLOC_027514	LOC536606	2050.57	343.554	0.167541	-2.57741	0.00166271
XLOC_030069	CUFF.37904.1	3594.44	601.135	0.16724	-2.58001	0.00156699
XLOC_049011	PPFIA1	37025	6191.09	0.167214	-2.58023	0.00298538
XLOC_041463	CUFF.50788.1	1496.23	250.107	0.167158	-2.58071	0.0371121
XLOC_067539	SEMA4D	1428.82	236.265	0.165357	-2.59634	0.00205374
XLOC_003555	LOC786246	149.307	24.3355	0.16299	-2.61715	0.0300181
XLOC_046134	UNC5D	165.356	26.8934	0.16264	-2.62025	0.0178938
XLOC_000472	CUFF.3586.1	846.812	136.443	0.161126	-2.63374	0.0329128
XLOC_060599	CUFF.75291.1	10392	1669.22	0.160625	-2.63823	0.00434682
XLOC_027673	ZNF830	309.861	49.5807	0.160009	-2.64377	0.00672588
XLOC_054021	CUFF.66069.2	58.2071	9.29922	0.159761	-2.64601	0.0492776
XLOC_027889	MYH3	293.526	45.9036	0.156387	-2.67681	0.00925677
XLOC_039617	CUFF.48125.1	26696.1	4157.25	0.155725	-2.68293	0.00202583
XLOC_056577	KRT8	46.1435	7.0597	0.152995	-2.70845	0.0417757
XLOC_033578	C20H5orf47	219.681	33.588	0.152895	-2.70939	0.0109912
XLOC_063683	ZNF177	215.257	32.4701	0.150843	-2.72888	0.0172318
XLOC_067442	NKX3-1	144.731	21.5681	0.149022	-2.74641	0.0082007
XLOC_007091	MGC152281	289.285	42.8861	0.148248	-2.75391	0.0120637
XLOC_030450	LOC100850012	162.835	23.6257	0.145089	-2.78499	0.0113424
XLOC_024319	LOC617476	1664.24	240.401	0.144451	-2.79135	0.00105539
XLOC_060688	COQ2	77.8834	10.8074	0.138764	-2.8493	0.026946
XLOC_004072	NGDN	170.968	23.0763	0.134974	-2.88924	0.00547295
XLOC_030728	ACSL3	4244.91	552.766	0.130219	-2.94099	0.000963155
XLOC_003454	CUFF.4525.1	1822.67	236.525	0.129769	-2.94599	0.00110615
XLOC_070196	CUFF.86330.1	10560.8	1343.56	0.127221	-2.97459	0.00257849
XLOC_029909	MFSD6	254.581	32.1936	0.126457	-2.98328	0.00367387
XLOC_051080	GLIS1	470.223	58.0851	0.123527	-3.01711	0.00458996
XLOC_053833	LOC786254	475.78	57.9858	0.121875	-3.03652	0.000617677
XLOC_053774	CUFF.68050.1	184.65	22.2755	0.120637	-3.05126	0.00154072
XLOC_027598	CUFF.36073.1	332.414	38.8427	0.11685	-3.09727	0.00227161
XLOC_050804	SETDB1	4192.61	480.3	0.114559	-3.12584	0.000285872
XLOC_075770	MSN	64.0455	7.31106	0.114154	-3.13094	0.01344
XLOC_062908	PRKACA	40.0215	4.40962	0.110181	-3.18205	0.0402167
XLOC_044786	DOCK1	509.956	55.6146	0.109058	-3.19684	0.0145874
XLOC_049881	LOC100852339	31464.1	3413.12	0.108477	-3.20454	0.000217246
XLOC_030845	PAQR7	775.112	79.8088	0.102964	-3.27979	0.000491775
XLOC_037598	SLC25A26	1183.36	119.014	0.100573	-3.31368	0.000265753
XLOC_030788	CUFF.39630.3	6380.32	621.874	0.0974675	-3.35894	7.12e-05
XLOC_019713	LBR	33.2565	3.13006	0.0941189	-3.40937	0.0383069
XLOC_024279	CUFF.31840.1	66.2051	6.05544	0.091465	-3.45064	0.0248078
XLOC_060383	CTBP1	524.568	44.3248	0.0844977	-3.56494	0.000198071
XLOC_046315	AGPAT6	1238.61	102.058	0.0823974	-3.60126	0.0102842
XLOC_056796	ANKS1B	937.989	76.5004	0.0815579	-3.61603	0.000381755
XLOC_012712	CUFF.16213.1	130.481	10.0533	0.077048	-3.6981	0.00186579
XLOC_051105	FOXE3	230.995	17.3189	0.0749751	-3.73745	0.000451375
XLOC_056934	CUFF.72105.1	57.461	3.86141	0.0672005	-3.89538	0.00989355
XLOC_037517	CUFF.45376.1	374.469	19.9678	0.0533228	-4.2291	1.13e-05
XLOC_033549	LPCAT1	32.3056	1.27956	0.0396079	-4.65807	0.0214965
XLOC_050407	CC2D1B	30.5299	1.05094	0.0344232	-4.86047	0.0116685
XLOC_043290	CCDC64B	919.825	26.7797	0.0291139	-5.10215	2.08e-06
XLOC_054164	BLVRA	48.7928	1.05094	0.0215387	-5.53692	0.00122644
XLOC_075295	ARMCX3	19.5217	0.251363	0.0128761	-6.27916	0.038035

## Sheet: Down-Regulated
	Table S6. Differentially expressed genes between oocytes and the 2-cell embryos.
	Spreadsheet 2. Genes down-regulated.
ID	Gene Name	Oocyte	2-cell	Fold Change	log2 of Fold Change	P Value
XLOC_004181	TMEM85	1229.07	464.752	0.378133	-1.40303	0.0466737
XLOC_043571	KDELR2	16280	5957.35	0.36593	-1.45036	0.047772
XLOC_012407	RAE1	26248.4	9096.37	0.346549	-1.52887	0.0499181
XLOC_007954	RABGAP1	7246.09	2454.99	0.338802	-1.56149	0.0445
XLOC_007049	EIF5B	6570.06	2198.52	0.334627	-1.57937	0.0434135
XLOC_050829	LOC789231	441.395	145.903	0.33055	-1.59706	0.0447957
XLOC_066998	CUFF.83089.1	3300.13	1078.84	0.326909	-1.61304	0.0499249
XLOC_035396	MORF4L1	31705.4	10293.8	0.32467	-1.62295	0.0389748
XLOC_056838	CUFF.71211.1	501.329	162.512	0.324162	-1.62521	0.0432713
XLOC_016888	USP28	6717.65	2146.56	0.319541	-1.64593	0.0350997
XLOC_012879	CSNK2A1	12086.2	3835.42	0.31734	-1.6559	0.0302432
XLOC_054239	CUFF.67982.1	6653.95	2096.16	0.315025	-1.66646	0.036898
XLOC_041495	C24H18orf8	602.41	189.244	0.314144	-1.6705	0.0336757
XLOC_033410	OCLN	30313.3	9507.81	0.313652	-1.67277	0.0354292
XLOC_017789	ACCSL	416352	129060	0.309978	-1.68976	0.0241609
XLOC_035080	CHRNA5	2031.3	628.744	0.309528	-1.69186	0.0499775
XLOC_042968	RSL1D1	11491.8	3551.95	0.309085	-1.69393	0.0325804
XLOC_043343	TXNDC11	708.887	216.871	0.305931	-1.70872	0.0381513
XLOC_019839	NADK	3429.13	1048.01	0.30562	-1.71019	0.0264052
XLOC_021640	TCTN1	1906.3	581.082	0.304823	-1.71396	0.0297179
XLOC_035529	MFAP1	4628.65	1401.26	0.302737	-1.72386	0.040495
XLOC_060425	EXOSC9	10726	3224.26	0.300603	-1.73407	0.0497323
XLOC_056599	CUFF.69802.1	1832.9	549.919	0.300026	-1.73684	0.0282679
XLOC_051034	SLC35D1	23287.1	6958.9	0.298831	-1.7426	0.023311
XLOC_037372	CUFF.47056.1	8098.69	2397.32	0.296013	-1.75627	0.0200303
XLOC_039587	BRD2	1061.43	310.302	0.292343	-1.77427	0.0385524
XLOC_003432	COL4A3BP	5644.06	1635.38	0.289752	-1.78711	0.0267308
XLOC_037459	H1FOO	25106.7	7271.96	0.289643	-1.78765	0.0343066
XLOC_050446	NASP	708.094	204.44	0.288719	-1.79226	0.0289022
XLOC_000524	SON	1929.84	556.616	0.288426	-1.79373	0.0266493
XLOC_060491	TSPAN5	1156.22	326.702	0.28256	-1.82337	0.0279534
XLOC_029978	CYBRD1	20740.6	5854.03	0.28225	-1.82496	0.0192048
XLOC_067191	CUFF.84728.1	384.575	108.139	0.28119	-1.83038	0.0345748
XLOC_017515	ARNTL	15544.5	4362.2	0.280627	-1.83328	0.02194
XLOC_075584	CD99L2	1809.7	499.962	0.276268	-1.85586	0.0142465
XLOC_007046	UNC50	1905.53	517.588	0.271624	-1.88032	0.018543
XLOC_007301	YPEL5	35674.7	9569.58	0.268246	-1.89837	0.0248071
XLOC_007380	ODC1	246483	65623.3	0.266239	-1.90921	0.0103363
XLOC_030274	MARCKSL1	3987.73	1046.9	0.262531	-1.92944	0.0121499
XLOC_007720	EFEMP1	151.161	39.5717	0.261784	-1.93355	0.0391465
XLOC_050275	LRRC8B	7401.64	1910.87	0.258168	-1.95362	0.0186569
XLOC_053547	CACNA2D1	174.26	44.8946	0.257629	-1.95663	0.0294677
XLOC_017009	RIC3	7185.68	1851.03	0.2576	-1.9568	0.0240767
XLOC_008019	TOR1A	2142.9	549.183	0.25628	-1.96421	0.0131419
XLOC_007692	FBXO11	230.229	58.9685	0.25613	-1.96505	0.0239178
XLOC_010685	TPP2	4678.39	1178.4	0.251881	-1.98918	0.0081342
XLOC_019526	AGMAT	5950.16	1490.54	0.250504	-1.99709	0.017335
XLOC_043546	AP4M1	243.112	60.6394	0.24943	-2.00329	0.0373563
XLOC_007226	RPIA	33448.7	8342.23	0.249404	-2.00345	0.0232093
XLOC_035174	TUBGCP4	5478.05	1365.3	0.249232	-2.00444	0.00937348
XLOC_010492	EPSTI1	425.99	104.901	0.246252	-2.02179	0.0419785
XLOC_033424	FAM159B	1873.98	457.743	0.244263	-2.03349	0.0336234
XLOC_017821	LOC512220	3822.75	932.69	0.243984	-2.03514	0.0313364
XLOC_044640	MORN4	162.403	39.3658	0.242396	-2.04456	0.0277787
XLOC_043088	CRCP	604.078	145.471	0.240814	-2.05401	0.015118
XLOC_060130	CENPE	223.357	53.557	0.239782	-2.0602	0.0376701
XLOC_043231	NPRL3	576.56	138.094	0.239513	-2.06182	0.0201216
XLOC_062801	C7H5orf45	1690.41	403.72	0.23883	-2.06595	0.0127862
XLOC_019591	PRG4	1338.23	317.985	0.237616	-2.0733	0.00760103
XLOC_050089	LOC100850199	23752.1	5592.44	0.23545	-2.08651	0.0155325
XLOC_022004	FBXO21	5066.4	1191.63	0.235203	-2.08802	0.0113086
XLOC_007628	CUFF.9070.1	822.44	192.862	0.2345	-2.09234	0.0176404
XLOC_015114	CUFF.18517.1	5553.2	1300.43	0.234176	-2.09433	0.0105634
XLOC_017785	CUFF.23049.1	137.733	32.2391	0.234069	-2.09499	0.046108
XLOC_050828	POLR3GL	383.517	88.3552	0.230381	-2.1179	0.0240137
XLOC_035161	FBXO33	7762.43	1786.66	0.230168	-2.11924	0.0144866
XLOC_000203	OSTALPHA	633.981	145.869	0.230085	-2.11976	0.0273332
XLOC_017439	DSCAML1	331.031	76.1521	0.230045	-2.12001	0.0417004
XLOC_004007	SERINC5	194.498	44.7366	0.23001	-2.12023	0.0295564
XLOC_049905	ATF6	6863.59	1576.75	0.229727	-2.12201	0.00790991
XLOC_019443	UBIAD1	13354.9	3001.03	0.224713	-2.15384	0.00520234
XLOC_007921	CUFF.11708.1	800.428	178.124	0.222536	-2.16789	0.0135983
XLOC_050958	F3	187.043	41.4892	0.221817	-2.17256	0.0112565
XLOC_012616	ESF1	304.657	67.0623	0.220124	-2.18361	0.0350704
XLOC_039250	CUFF.48213.1	229.171	50.1265	0.21873	-2.19278	0.0129006
XLOC_030632	LOC100852045	221.482	47.6859	0.215303	-2.21556	0.0338773
XLOC_014906	PCMTD1	3010.84	644.701	0.214127	-2.22346	0.00816243
XLOC_033677	CCDC152	69.9098	14.7131	0.210458	-2.24839	0.0329575
XLOC_000934	POFUT2	148.509	31.1402	0.209686	-2.2537	0.0143799
XLOC_057365	SLC35E3	241.753	50.336	0.208213	-2.26387	0.0350352
XLOC_070301	SYNE1	4279.48	886.225	0.207087	-2.27169	0.00702823
XLOC_021625	PSMD9	11048.9	2282.59	0.20659	-2.27516	0.00945751
XLOC_050010	CKS1B	61208.6	12441.1	0.203257	-2.29863	0.0203614
XLOC_043348	CUFF.52894.1	127.268	25.5899	0.201072	-2.31422	0.0310211
XLOC_037578	TRNT1	1195.63	238.197	0.199223	-2.32754	0.0107336
XLOC_010687	LOC100298796	615.42	122.526	0.199093	-2.32848	0.00311984
XLOC_024552	AKTIP	847.676	167.771	0.197919	-2.33702	0.00675964
XLOC_024330	ZNF208	1713.25	337.366	0.196915	-2.34435	0.0115225
XLOC_014926	CUFF.19165.1	4176.97	819.218	0.196127	-2.35014	0.0166179
XLOC_012325	GPCPD1	541.316	105.468	0.194837	-2.35966	0.0106468
XLOC_003975	TMED7	164.795	32.0104	0.194245	-2.36405	0.0230886
XLOC_030384	CUFF.40250.2	2953.94	570.576	0.193158	-2.37215	0.0128154
XLOC_010512	ITM2B	66.1549	12.6112	0.190632	-2.39114	0.0493932
XLOC_012298	C13H20orf3	496.639	93.562	0.18839	-2.4082	0.00706177
XLOC_066836	CDKN2A	569.999	107.338	0.188312	-2.4088	0.00555845
XLOC_019947	PPP2R5A	765.582	143.344	0.187235	-2.41708	0.00389574
XLOC_030876	CUFF.40154.1	153.113	28.6051	0.186823	-2.42026	0.0141422
XLOC_017108	LOC782175	762.339	140.579	0.184405	-2.43905	0.00340216
XLOC_070321	TMEM181	203.271	37.2867	0.183433	-2.44667	0.00857556
XLOC_007195	VRK2	1361.39	248.028	0.182188	-2.4565	0.00990908
XLOC_023921	CMTM3	2233.61	406.076	0.181803	-2.45955	0.00410711
XLOC_063492	FAM81B	426.4	77.0199	0.180628	-2.4689	0.00642683
XLOC_047326	PSAP	1438.01	256.95	0.178685	-2.48451	0.00457423
XLOC_017669	LOC782175	89.7637	16.0393	0.178684	-2.48452	0.0308178
XLOC_007248	RETSAT	1916.02	342.206	0.178603	-2.48518	0.00241034
XLOC_057508	ANKS1B	160.885	28.6996	0.178386	-2.48693	0.0359558
XLOC_030242	SP140L	148.972	26.5511	0.178229	-2.4882	0.0419784
XLOC_075522	CUFF.90015.1	1753.48	310.249	0.176934	-2.49872	0.0422009
XLOC_000723	KNG1	898.518	157.748	0.175565	-2.50993	0.0470057
XLOC_037706	MAP4	3169.05	553.414	0.174631	-2.51762	0.00886334
XLOC_019529	PRDM2	5848.37	1007.8	0.172322	-2.53682	0.0079152
XLOC_054266	WEE2	113524	19318.5	0.170172	-2.55494	0.00181983
XLOC_056703	GRIP1	561.246	94.1592	0.167768	-2.57546	0.00650582
XLOC_027514	LOC536606	2050.57	343.554	0.167541	-2.57741	0.00166271
XLOC_030069	CUFF.37904.1	3594.44	601.135	0.16724	-2.58001	0.00156699
XLOC_049011	PPFIA1	37025	6191.09	0.167214	-2.58023	0.00298538
XLOC_041463	CUFF.50788.1	1496.23	250.107	0.167158	-2.58071	0.0371121
XLOC_067539	SEMA4D	1428.82	236.265	0.165357	-2.59634	0.00205374
XLOC_003555	LOC786246	149.307	24.3355	0.16299	-2.61715	0.0300181
XLOC_046134	UNC5D	165.356	26.8934	0.16264	-2.62025	0.0178938
XLOC_000472	CUFF.3586.1	846.812	136.443	0.161126	-2.63374	0.0329128
XLOC_060599	CUFF.75291.1	10392	1669.22	0.160625	-2.63823	0.00434682
XLOC_027673	ZNF830	309.861	49.5807	0.160009	-2.64377	0.00672588
XLOC_054021	CUFF.66069.2	58.2071	9.29922	0.159761	-2.64601	0.0492776
XLOC_027889	MYH3	293.526	45.9036	0.156387	-2.67681	0.00925677
XLOC_039617	CUFF.48125.1	26696.1	4157.25	0.155725	-2.68293	0.00202583
XLOC_056577	KRT8	46.1435	7.0597	0.152995	-2.70845	0.0417757
XLOC_033578	C20H5orf47	219.681	33.588	0.152895	-2.70939	0.0109912
XLOC_063683	ZNF177	215.257	32.4701	0.150843	-2.72888	0.0172318
XLOC_067442	NKX3-1	144.731	21.5681	0.149022	-2.74641	0.0082007
XLOC_007091	MGC152281	289.285	42.8861	0.148248	-2.75391	0.0120637
XLOC_030450	LOC100850012	162.835	23.6257	0.145089	-2.78499	0.0113424
XLOC_024319	LOC617476	1664.24	240.401	0.144451	-2.79135	0.00105539
XLOC_060688	COQ2	77.8834	10.8074	0.138764	-2.8493	0.026946
XLOC_004072	NGDN	170.968	23.0763	0.134974	-2.88924	0.00547295
XLOC_030728	ACSL3	4244.91	552.766	0.130219	-2.94099	0.000963155
XLOC_003454	CUFF.4525.1	1822.67	236.525	0.129769	-2.94599	0.00110615
XLOC_070196	CUFF.86330.1	10560.8	1343.56	0.127221	-2.97459	0.00257849
XLOC_029909	MFSD6	254.581	32.1936	0.126457	-2.98328	0.00367387
XLOC_051080	GLIS1	470.223	58.0851	0.123527	-3.01711	0.00458996
XLOC_053833	LOC786254	475.78	57.9858	0.121875	-3.03652	0.000617677
XLOC_053774	CUFF.68050.1	184.65	22.2755	0.120637	-3.05126	0.00154072
XLOC_027598	CUFF.36073.1	332.414	38.8427	0.11685	-3.09727	0.00227161
XLOC_050804	SETDB1	4192.61	480.3	0.114559	-3.12584	0.000285872
XLOC_075770	MSN	64.0455	7.31106	0.114154	-3.13094	0.01344
XLOC_062908	PRKACA	40.0215	4.40962	0.110181	-3.18205	0.0402167
XLOC_044786	DOCK1	509.956	55.6146	0.109058	-3.19684	0.0145874
XLOC_049881	LOC100852339	31464.1	3413.12	0.108477	-3.20454	0.000217246
XLOC_030845	PAQR7	775.112	79.8088	0.102964	-3.27979	0.000491775
XLOC_037598	SLC25A26	1183.36	119.014	0.100573	-3.31368	0.000265753
XLOC_030788	CUFF.39630.3	6380.32	621.874	0.0974675	-3.35894	7.12e-05
XLOC_019713	LBR	33.2565	3.13006	0.0941189	-3.40937	0.0383069
XLOC_024279	CUFF.31840.1	66.2051	6.05544	0.091465	-3.45064	0.0248078
XLOC_060383	CTBP1	524.568	44.3248	0.0844977	-3.56494	0.000198071
XLOC_046315	AGPAT6	1238.61	102.058	0.0823974	-3.60126	0.0102842
XLOC_056796	ANKS1B	937.989	76.5004	0.0815579	-3.61603	0.000381755
XLOC_012712	CUFF.16213.1	130.481	10.0533	0.077048	-3.6981	0.00186579
XLOC_051105	FOXE3	230.995	17.3189	0.0749751	-3.73745	0.000451375
XLOC_056934	CUFF.72105.1	57.461	3.86141	0.0672005	-3.89538	0.00989355
XLOC_037517	CUFF.45376.1	374.469	19.9678	0.0533228	-4.2291	1.13e-05
XLOC_033549	LPCAT1	32.3056	1.27956	0.0396079	-4.65807	0.0214965
XLOC_050407	CC2D1B	30.5299	1.05094	0.0344232	-4.86047	0.0116685
XLOC_043290	CCDC64B	919.825	26.7797	0.0291139	-5.10215	2.08e-06
XLOC_054164	BLVRA	48.7928	1.05094	0.0215387	-5.53692	0.00122644
XLOC_075295	ARMCX3	19.5217	0.251363	0.0128761	-6.27916	0.038035
XLOC_024951	CUFF.31624.2	19.599	0	﹣Inf	NA	0.0172832

## Sheet: Up-Regulated
	Table S6. Differentially expressed genes between oocytes and the 2-cell embryos.
	Spreadsheet 3. Genes up-regulated.
ID	Gene Name	Oocyte	2-cell	Fold Change	log2 of Fold Change	P Value
XLOC_003479	CUFF.4676.1	0	18.3243	Inf	Inf	0.0378796
XLOC_012441	TTLL9	0	37.2675	Inf	Inf	0.00183916
XLOC_019392	EPHX1	0	19.5596	Inf	Inf	0.0276669
XLOC_019838	CALML6	0	24.1966	Inf	Inf	0.014015
XLOC_021698	GIT2	0	23.81	Inf	Inf	0.0334217
XLOC_021928	FBRSL1	0	18.918	Inf	Inf	0.0354955
XLOC_023966	VPS4A	0	22.2097	Inf	Inf	0.0181452
XLOC_024076	RYR1	0	20.8619	Inf	Inf	0.0222969
XLOC_027129	NLRP1	0	16.4978	Inf	Inf	0.0474323
XLOC_027891	TMEM220	0	40.856	Inf	Inf	0.00701663
XLOC_030182	SMARCAL1	0	17.2291	Inf	Inf	0.0423337
XLOC_033388	ATP6V0E1	0	21.5478	Inf	Inf	0.0270396
XLOC_035443	C21H15orf17	0	20.656	Inf	Inf	0.0234111
XLOC_039340	LSM2	0	18.28	Inf	Inf	0.0345334
XLOC_039614	TAF11	0	18.2561	Inf	Inf	0.0372754
XLOC_041525	EPB41L3	0	24.7006	Inf	Inf	0.0118501
XLOC_046096	VPS37A	0	17.3201	Inf	Inf	0.0415692
XLOC_048587	STIP1	0	53.9711	Inf	Inf	0.000213636
XLOC_050746	TDRD10	0	18.2789	Inf	Inf	0.0374605
XLOC_054243	DGKI	0	17.7546	Inf	Inf	0.0377403
XLOC_060240	SLC10A4	0	21.4556	Inf	Inf	0.020659
XLOC_060458	SEC24B	0	19.6506	Inf	Inf	0.0279306
XLOC_067208	AADAT	0	22.5987	Inf	Inf	0.0164485
XLOC_012901	SUN5	13.0145	3835.09	294.679	8.203	0.0175426
XLOC_039675	CUFF.48456.1	0.668767	67.0887	100.317	6.64842	0.0278828
XLOC_007080	LOXL3	0.668767	60.4826	90.439	6.49887	0.000406784
XLOC_024820	ERCC1	0.64299	51.7101	80.4213	6.32951	0.0212405
XLOC_053565	NAPEPLD	0.64299	37.1981	57.8517	5.85429	0.00597995
XLOC_048849	SNX19	0.64299	36.5804	56.8912	5.83013	0.00680868
XLOC_003854	FUT8	0.668767	34.2966	51.2834	5.68042	0.00838393
XLOC_044652	FAM178A	0.668767	34.2296	51.1831	5.6776	0.0300648
XLOC_027736	CORO6	1.31176	65.1652	49.6778	5.63453	0.000685545
XLOC_057711	LOC100138973	0.64299	29.9086	46.5148	5.53962	0.0161678
XLOC_064028	SLC23A1	1.28598	51.6646	40.1753	5.32824	0.0466114
XLOC_027411	DBF4B	0.64299	22.3473	34.7553	5.11916	0.0405708
XLOC_023786	CUFF.29214.1	0.64299	22.0732	34.329	5.10136	0.0420069
XLOC_010553	NBEA	0.64299	22.0038	34.2211	5.09681	0.0447805
XLOC_021503	SH3D19	0.668767	22.2767	33.3101	5.05789	0.0479366
XLOC_056629	TUBA1B	0.668767	21.1815	31.6724	4.98516	0.0494132
XLOC_025060	ZNF583	1.28598	39.4376	30.6673	4.93863	0.00906148
XLOC_027468	DUS1L	1.28598	38.7757	30.1526	4.91421	0.00935184
XLOC_075406	SYN1	1.28598	36.9024	28.696	4.84278	0.0113291
XLOC_027883	GAS7	1.31176	36.8091	28.0609	4.81049	0.0129868
XLOC_050831	POLR3C	1.92897	51.1834	26.5341	4.72977	0.00433178
XLOC_027086	NXN	1.33753	33.4504	25.009	4.64438	0.0189997
XLOC_050519	GNL2	7.22755	178.475	24.6936	4.62607	7.01e-05
XLOC_019350	MAPKAPK2	1.33753	31.8979	23.8483	4.57581	0.0209107
XLOC_063600	RAB8A	1.28598	30.2748	23.5422	4.55718	0.0269576
XLOC_041562	RPL17	1.28598	29.3364	22.8125	4.51175	0.0348831
XLOC_077439	LOC100849494	1.28598	28.9498	22.5119	4.49261	0.0312127
XLOC_027465	CSNK1D	1.33753	29.2921	21.9001	4.45287	0.0306824
XLOC_037545	TATDN2	1.92897	41.4042	21.4644	4.42387	0.022781
XLOC_039374	FLOT1	1.98052	42.2014	21.3082	4.41334	0.0121179
XLOC_039487	SLC17A1	1.28598	26.9401	20.9491	4.38881	0.0374846
XLOC_045018	ECHS1	3.34384	68.9368	20.6161	4.3657	0.00243686
XLOC_063549	MAU2	1.33753	27.2369	20.3635	4.34792	0.0363334
XLOC_070132	TSPYL1	1.28598	24.8837	19.35	4.27426	0.0483845
XLOC_057296	TMBIM6	2.59774	49.832	19.1829	4.26175	0.00961033
XLOC_021957	OGFOD2	1.92897	34.6617	17.969	4.16744	0.0260486
XLOC_039745	C23H6orf25	3.24073	57.7619	17.8238	4.15573	0.00654471
XLOC_027213	MAP2K4	1.92897	34.0919	17.6737	4.14353	0.0252254
XLOC_060068	ANXA5	1.95475	33.4492	17.1118	4.09692	0.0338061
XLOC_007340	ITSN2	1.92897	32.263	16.7255	4.06398	0.0328399
XLOC_054260	SLC37A3	1.95475	32.4437	16.5974	4.05289	0.0381882
XLOC_066999	POLR1E	3.85794	61.6485	15.9796	3.99816	0.00610784
XLOC_062839	ELL	3.29228	50.2223	15.2545	3.93117	0.0119971
XLOC_039327	EFHC1	2.59774	39.3897	15.1631	3.92249	0.0270137
XLOC_057661	PHC1	4.52671	67.5663	14.9261	3.89977	0.00547045
XLOC_024926	MGC137708	2.57196	38.2023	14.8534	3.89272	0.0285121
XLOC_064117	FGF1	2.0063	29.5674	14.7373	3.8814	0.0422291
XLOC_057372	HELB	1.95475	28.3561	14.5063	3.8586	0.049633
XLOC_024642	PDF	3.88372	56.0048	14.4204	3.85004	0.00947019
XLOC_030757	PDE6D	3.2665	46.0628	14.1016	3.81778	0.0184356
XLOC_043440	MVP	3.21495	44.2111	13.7517	3.78154	0.0234999
XLOC_067371	CD72	9.74796	132.906	13.6343	3.76916	0.00315323
XLOC_012841	OSBPL2	2.62351	35.5523	13.5514	3.76037	0.0358735
XLOC_024572	CUFF.29810.4	4.52671	58.9302	13.0183	3.70247	0.0352954
XLOC_043018	PLK1	3.2665	40.8991	12.5208	3.64625	0.0291284
XLOC_028226	SEC14L1	3.93527	48.2125	12.2514	3.61487	0.0184813
XLOC_043415	XPO6	3.29228	39.276	11.9297	3.57649	0.0360315
XLOC_070101	DOPEY1	4.57826	53.9699	11.7883	3.55928	0.0159047
XLOC_000847	GYG1	9.9284	113.053	11.3869	3.5093	0.00368701
XLOC_050996	LOC100851518	4.60404	49.1007	10.6647	3.41477	0.0273813
XLOC_007587	TBC1D8	9.15652	95.1168	10.3879	3.37683	0.00743792
XLOC_043054	LOC614614	17.6958	178.473	10.0856	3.33423	0.00194885
XLOC_012991	ELMO2	3.90949	38.2502	9.78393	3.29041	0.0439155
XLOC_049883	CUFF.60819.7	3.93527	38.1126	9.68486	3.27573	0.0459063
XLOC_007029	ZNF2	3.96105	37.8157	9.54689	3.25503	0.0464828
XLOC_007622	NOTO	7.94787	69.5293	8.74816	3.12898	0.0176444
XLOC_050298	2013-09-15	7.87054	68.5035	8.70378	3.12164	0.0167293
XLOC_030578	R3HDM1	5.78691	49.6297	8.57621	3.10034	0.0333936
XLOC_053570	LHFPL3	14.4293	121.263	8.40395	3.07107	0.00781461
XLOC_035487	CFL2	9.9284	83.195	8.3795	3.06686	0.0126665
XLOC_063436	TTC1	6.4299	52.6688	8.19124	3.03408	0.032846
XLOC_041564	MYO5B	15.7926	123.7	7.83278	2.96953	0.0100225
XLOC_048398	CUFF.59335.1	5.83846	45.6977	7.82701	2.96846	0.049945
XLOC_033639	KIF2A	13.6059	105.976	7.78895	2.96143	0.0107655
XLOC_039537	RIOK1	74.6155	580.636	7.7817	2.96009	0.015997
XLOC_056655	SENP1	8.66819	67.3604	7.77098	2.9581	0.02195
XLOC_075477	PHKA2	14.4036	108.854	7.55747	2.9179	0.0109753
XLOC_027720	TLCD1	76.775	573.751	7.47314	2.90172	0.00203223
XLOC_067341	ALDH1A1	5.96735	44.3056	7.42468	2.89233	0.0496453
XLOC_041269	TRAPPC8	7.15022	52.3923	7.32737	2.8733	0.0449452
XLOC_070322	SYTL3	6.4299	46.842	7.28503	2.86493	0.0496801
XLOC_029969	OLA1	8.61664	62.5151	7.25516	2.85901	0.0314524
XLOC_057364	MDM2	13.6317	98.503	7.22604	2.85321	0.0154504
XLOC_033717	BASP1	8.48776	61.3061	7.22289	2.85258	0.0346747
XLOC_030330	C2H1orf135	49.2539	342.766	6.95917	2.79892	0.00462746
XLOC_007754	CKAP2L	7.79321	53.8778	6.91342	2.7894	0.0473726
XLOC_024588	CNOT1	19.7279	134.53	6.8193	2.76962	0.0135763
XLOC_000829	ARHGEF26	19.6764	128.135	6.51214	2.70313	0.0154111
XLOC_033558	EXOC3	19.9327	128.505	6.44694	2.68862	0.0145181
XLOC_066985	CREB3	20.1131	127.497	6.339	2.66425	0.0163237
XLOC_000591	TOMM70A	26.8008	169.271	6.3159	2.65899	0.0264844
XLOC_035424	WDR61	11.1886	70.3492	6.28758	2.6525	0.0435065
XLOC_021650	WSB2	49.4086	308.052	6.23479	2.64034	0.00617146
XLOC_024313	LOC100849584	30.7618	188.802	6.13754	2.61766	0.0104846
XLOC_039231	BRPF3	64.173	393.505	6.13193	2.61634	0.00551814
XLOC_028163	SMURF2	14.4293	88.403	6.12662	2.61509	0.0280578
XLOC_050255	DNTTIP2	19.0076	115.367	6.06953	2.60158	0.0184876
XLOC_062928	PRDX2	20.1647	122.287	6.0644	2.60037	0.0201436
XLOC_050870	MAGI3	15.5606	93.9342	6.03665	2.59375	0.0258537
XLOC_035184	CPSF2	13.5801	80.0877	5.89742	2.56008	0.0341013
XLOC_007980	RPL12	52.108	302.389	5.80313	2.53683	0.0081684
XLOC_027131	DERL2	17.0271	96.8129	5.68582	2.50737	0.0285228
XLOC_066880	BNC2	15.0981	83.4679	5.52838	2.46686	0.0385276
XLOC_057322	ZNF641	31.5323	173.166	5.49171	2.45725	0.0225218
XLOC_063539	ARF1	44.9091	243.913	5.43126	2.44129	0.0124969
XLOC_067408	XPA	46.2967	238.956	5.1614	2.36776	0.0155647
XLOC_022051	ANKRD13A	32.0994	165.54	5.15712	2.36656	0.0224819
XLOC_012302	GDI2	44.3677	228.54	5.15104	2.36486	0.0151317
XLOC_044750	NANOS1	103.5	529.86	5.11943	2.35598	0.010659
XLOC_012218	CUFF.15918.1	37.4996	190.129	5.07017	2.34203	0.0198632
XLOC_007384	ADAM17	17.6958	88.8854	5.02296	2.32854	0.0414206
XLOC_010593	CDK8	18.4935	92.6989	5.01252	2.32554	0.0424946
XLOC_019774	MFN2	22.8655	114.562	5.01023	2.32488	0.0408743
XLOC_042949	ALG1	27.5727	137.892	5.00102	2.32222	0.0311419
XLOC_027157	LOC100849309	40.6902	202.994	4.98877	2.31869	0.0183084
XLOC_057352	CCT2	29.2697	144.616	4.94082	2.30475	0.0410642
XLOC_048886	FTH1	24.8718	122.082	4.90845	2.29527	0.0351561
XLOC_007467	SPTAN1	27.5727	134.374	4.87344	2.28494	0.0334806
XLOC_048785	LDHA	27.9837	135.359	4.83706	2.27413	0.0320485
XLOC_022002	RFC5	1133.24	5340.68	4.71277	2.23657	0.00935393
XLOC_075385	PRICKLE3	19.3942	90.6198	4.67251	2.2242	0.0497647
XLOC_047436	ZP4	88.2486	407.664	4.61949	2.20773	0.0185135
XLOC_033655	SKIV2L2	26.4929	120.897	4.56337	2.1901	0.0375702
XLOC_039618	LOC100850270	111.292	480.872	4.32083	2.11131	0.0228366
XLOC_056758	SMARCC2	48.482	203.355	4.19444	2.06848	0.0392225
XLOC_000826	GMPS	49.9241	208.658	4.17951	2.06334	0.0342581
XLOC_042936	DNASE1	44.5997	185.624	4.162	2.05728	0.0405159
XLOC_021952	DDX55	126.363	511.094	4.04467	2.01602	0.0244239
XLOC_027908	TTC19	474.793	1897.01	3.99544	1.99835	0.0216784
XLOC_039739	CFB	68.1584	271.703	3.98634	1.99507	0.0335993
XLOC_043298	CREBBP	44.6756	177.197	3.96631	1.9878	0.0451605
XLOC_012259	MPP7	69.2911	273.523	3.94745	1.98092	0.0386146
XLOC_027924	ALKBH5	58.9002	232.197	3.94221	1.979	0.0364313
XLOC_044966	EIF3A	3389.11	12297	3.62838	1.85933	0.0285721
XLOC_037313	WNT5A	265.233	856.86	3.2306	1.6918	0.0445491

## Sheet: Down GO
Table S6. Differentially expressed genes between oocytes and the 2-cell embryos.
Spreadsheet 4. GO analysis output of down-regulated genes
GO.ID	Term	Annotated	Significant	Expected	Classic	Significant Genes
GO:2001245	regulation of phosphatidylcholine biosynthetic process	2	2	0.01	4.3e-05	ACSL3,LPCAT1
GO:0006656	phosphatidylcholine biosynthetic process	12	3	0.08	5.8e-05	ACSL3,AGPAT6,LPCAT1
GO:0046470	phosphatidylcholine metabolic process	21	3	0.14	0.00033	ACSL3,AGPAT6,LPCAT1
GO:0071071	regulation of phospholipid biosynthetic process	6	2	0.04	0.00063	ACSL3,LPCAT1
GO:0051186	cofactor metabolic process	177	6	1.16	0.00107	AGPAT6,BLVRA,COQ2,NADK,RPIA,UBIAD1
GO:0045426	quinone cofactor biosynthetic process	8	2	0.05	0.00116	COQ2,UBIAD1
GO:0042439	ethanolamine-containing compound metabolic process	33	3	0.22	0.00129	ACSL3,AGPAT6,LPCAT1
GO:0042375	quinone cofactor metabolic process	11	2	0.07	0.00226	COQ2,UBIAD1
GO:0006576	cellular biogenic amine metabolic process	87	4	0.57	0.00255	ACSL3,AGPAT6,LPCAT1,ODC1
GO:0006732	coenzyme metabolic process	144	5	0.95	0.00255	AGPAT6,COQ2,NADK,RPIA,UBIAD1
GO:0006733	oxidoreduction coenzyme metabolic process	43	3	0.28	0.00279	COQ2,NADK,RPIA
GO:0007049	cell cycle	838	13	5.51	0.00301	CDKN2A,CKS1B,CSNK2A1,CTBP1,H1FOO,MAP4,NASP,NKX3-1,PRKACA,SON,USP28,WEE2,ZNF830
GO:0044106	cellular amine metabolic process	92	4	0.6	0.00312	ACSL3,AGPAT6,LPCAT1,ODC1
GO:0006997	nucleus organization	48	3	0.32	0.00382	SYNE1,TOR1A,WEE2
GO:0033238	regulation of cellular amine metabolic process	16	2	0.11	0.00482	ACSL3,LPCAT1
GO:0072595	maintenance of protein localization in organelle	16	2	0.11	0.00482	KDELR2,SYNE1
GO:0001832	blastocyst growth	17	2	0.11	0.00544	SETDB1,ZNF830
GO:0009308	amine metabolic process	111	4	0.73	0.00609	ACSL3,AGPAT6,LPCAT1,ODC1
GO:0030307	positive regulation of cell growth	58	3	0.38	0.00651	CSNK2A1,EXOSC9,SEMA4D
GO:0002068	glandular epithelial cell development	1	1	0.01	0.00658	AGPAT6
GO:0002071	glandular epithelial cell maturation	1	1	0.01	0.00658	AGPAT6
GO:0007135	meiosis II	1	1	0.01	0.00658	WEE2
GO:0007137	meiotic metaphase II	1	1	0.01	0.00658	WEE2
GO:0015805	S-adenosylmethionine transport	1	1	0.01	0.00658	SLC25A26
GO:0021956	central nervous system interneuron axonogenesis	1	1	0.01	0.00658	TCTN1
GO:0033387	putrescine biosynthetic process from ornithine	1	1	0.01	0.00658	ODC1
GO:0034401	regulation of transcription by chromatin organization	1	1	0.01	0.00658	CTBP1
GO:0035935	androgen secretion	1	1	0.01	0.00658	NKX3-1
GO:0042371	vitamin K biosynthetic process	1	1	0.01	0.00658	UBIAD1
GO:0043578	nuclear matrix organization	1	1	0.01	0.00658	SYNE1
GO:0051012	microtubule sliding	1	1	0.01	0.00658	MAP4
GO:0051182	coenzyme transport	1	1	0.01	0.00658	SLC25A26
GO:0060283	negative regulation of oocyte development	1	1	0.01	0.00658	WEE2
GO:0090292	nuclear matrix anchoring at nuclear membrane	1	1	0.01	0.00658	SYNE1
GO:2000834	regulation of androgen secretion	1	1	0.01	0.00658	NKX3-1
GO:2000836	positive regulation of androgen secretion	1	1	0.01	0.00658	NKX3-1
GO:2001246	negative regulation of phosphatidylcholine biosynthetic process	1	1	0.01	0.00658	LPCAT1
GO:2001247	positive regulation of phosphatidylcholine biosynthetic process	1	1	0.01	0.00658	ACSL3
GO:0006071	glycerol metabolic process	19	2	0.12	0.00679	COQ2,GPCPD1
GO:0009108	coenzyme biosynthetic process	61	3	0.4	0.00749	COQ2,NADK,UBIAD1
GO:0006066	alcohol metabolic process	189	5	1.24	0.00804	ACSL3,AGPAT6,COQ2,GPCPD1,LPCAT1
GO:0006739	NADP metabolic process	21	2	0.14	0.00827	NADK,RPIA
GO:0019400	alditol metabolic process	21	2	0.14	0.00827	COQ2,GPCPD1
GO:0001824	blastocyst development	65	3	0.43	0.00892	NASP,SETDB1,ZNF830
GO:0007050	cell cycle arrest	194	5	1.28	0.00895	CDKN2A,CSNK2A1,NKX3-1,PRKACA,USP28
GO:0071156	regulation of cell cycle arrest	128	4	0.84	0.00998	CDKN2A,CSNK2A1,PRKACA,USP28

## Sheet: Up GO
Table S6. Differentially expressed genes between oocytes and the 2-cell embryos.
Spreadsheet 5. GO analysis output of up-regulated genes.
GO.ID	Term	Annotated	Significant	Expected	Classic	Significant Genes
GO:0045732	positive regulation of protein catabolic process	70	5	0.57	0.00025	CSNK1D,MDM2,PLK1,SH3D19,WNT5A
GO:0010819	regulation of T cell chemotaxis	5	2	0.04	0.00064	ADAM17,WNT5A
GO:0010820	positive regulation of T cell chemotaxis	5	2	0.04	0.00064	ADAM17,WNT5A
GO:0032434	regulation of proteasomal ubiquitin-dependent protein catabolic process	52	4	0.42	0.00081	CSNK1D,MDM2,PLK1,SENP1
GO:0045862	positive regulation of proteolysis	52	4	0.42	0.00081	CSNK1D,MDM2,PLK1,SH3D19
GO:0042176	regulation of protein catabolic process	140	6	1.13	0.00094	CSNK1D,MDM2,PLK1,SENP1,SH3D19,WNT5A
GO:0010818	T cell chemotaxis	6	2	0.05	0.00095	ADAM17,WNT5A
GO:0061136	regulation of proteasomal protein catabolic process	60	4	0.49	0.00139	CSNK1D,MDM2,PLK1,SENP1
GO:0032436	positive regulation of proteasomal ubiquitin-dependent protein catabolic process	30	3	0.24	0.00178	CSNK1D,MDM2,PLK1
GO:2000406	positive regulation of T cell migration	9	2	0.07	0.00225	ADAM17,WNT5A
GO:0009894	regulation of catabolic process	355	9	2.87	0.00228	CSNK1D,DGKI,GIT2,MDM2,PDE6D,PLK1,SENP1,SH3D19,WNT5A
GO:0031329	regulation of cellular catabolic process	295	8	2.39	0.00266	CSNK1D,DGKI,GIT2,MDM2,PDE6D,PLK1,SENP1,SH3D19
GO:0009896	positive regulation of catabolic process	120	5	0.97	0.00286	CSNK1D,MDM2,PLK1,SH3D19,WNT5A
GO:2000403	positive regulation of lymphocyte migration	11	2	0.09	0.0034	ADAM17,WNT5A
GO:2000404	regulation of T cell migration	11	2	0.09	0.0034	ADAM17,WNT5A
GO:0030162	regulation of proteolysis	131	5	1.06	0.00417	CSNK1D,MDM2,PLK1,SENP1,SH3D19
GO:0006986	response to unfolded protein	42	3	0.34	0.00469	CREB3,DERL2,TMBIM6
GO:0048247	lymphocyte chemotaxis	13	2	0.11	0.00477	ADAM17,WNT5A
GO:0072678	T cell migration	13	2	0.11	0.00477	ADAM17,WNT5A
GO:0002690	positive regulation of leukocyte chemotaxis	43	3	0.35	0.00501	ADAM17,CREB3,WNT5A
GO:0031331	positive regulation of cellular catabolic process	87	4	0.7	0.00537	CSNK1D,MDM2,PLK1,SH3D19
GO:0010800	positive regulation of peptidyl-threonine phosphorylation	14	2	0.11	0.00554	PLK1,WNT5A
GO:0070528	protein kinase C signaling cascade	14	2	0.11	0.00554	WNT5A,ZP4
GO:0043161	proteasomal ubiquitin-dependent protein catabolic process	147	5	1.19	0.00676	CSNK1D,DERL2,MDM2,PLK1,SENP1
GO:0031365	N-terminal protein amino acid modification	16	2	0.13	0.00722	CREBBP,PDF
GO:0060602	branch elongation of an epithelium	16	2	0.13	0.00722	FGF1,WNT5A
GO:2000401	regulation of lymphocyte migration	16	2	0.13	0.00722	ADAM17,WNT5A
GO:0035966	response to topologically incorrect protein	49	3	0.4	0.00723	CREB3,DERL2,TMBIM6
GO:0032270	positive regulation of cellular protein metabolic process	503	10	4.07	0.00739	ADAM17,CSNK1D,FGF1,MAGI3,MDM2,PLK1,SH3D19,WDR61,WNT5A,ZP4
GO:0002688	regulation of leukocyte chemotaxis	50	3	0.4	0.00765	ADAM17,CREB3,WNT5A
GO:0006269	DNA replication, synthesis of RNA primer	1	1	0.01	0.00809	HELB
GO:0006990	positive regulation of transcription from RNA polymerase II promoter involved in unfolded protein response	1	1	0.01	0.00809	CREB3
GO:0019043	establishment of viral latency	1	1	0.01	0.00809	CREB3
GO:2000326	negative regulation of ligand-dependent nuclear receptor transcription coactivator activity	1	1	0.01	0.00809	CREB3
GO:0031648	protein destabilization	17	2	0.14	0.00814	MDM2,PLK1
GO:0010498	proteasomal protein catabolic process	157	5	1.27	0.00887	CSNK1D,DERL2,MDM2,PLK1,SENP1
GO:0002687	positive regulation of leukocyte migration	53	3	0.43	0.00898	ADAM17,CREB3,WNT5A
GO:0044248	cellular catabolic process	955	15	7.73	0.0095	AADAT,CSNK1D,DERL2,DGKI,DNASE1,ECHS1,GIT2,MDM2,NAPEPLD,OLA1,PDE6D,PLK1,SENP1,SH3D19,SMURF2
