# Supplementary material for: Transcriptional profiles of bovine in vivo pre-implantation development
Source: BMC Genomics. 2014 Sep 4;15(1):756. doi: 10.1186/1471-2164-15-756 (PMC4162962; doi:10.1186/1471-2164-15-756)
Supplement: Supplementary file 7 — Additional file 7: Table S7: Differentially expressed genes between the 16-cell embryos and early morulae. Spreadsheet 1: all differentially expressed genes; Spreadsheet 2: genes down-regulated; Spreadsheet 3: genes up-regulated; Spreadsheet 4: GO analysis output of down-regulated genes; Spreadsheet 5: GO analysis output of up-regulated genes. (XLS 188 KB) [file 12864_2014_6433_MOESM7_ESM.xls]

## Sheet: DEG 16-cell vs. Early Morula
Table S7. Differentially expressed genes between the 16-cell embryos and early morulae.
Spreadsheet 1. All differentially expressed genes.
ID	Gene Name	16-cell	Early Morula	Fold Change	log2 of Fold Change	P Value
XLOC_000427	NPHP3	10.0641	0	﹣Inf	NA	0.0376099
XLOC_000748	HTR3E	11.1969	0	﹣Inf	NA	0.033039
XLOC_003796	CUFF.6825.1	21.4726	0	﹣Inf	NA	0.00158614
XLOC_010312	SMAD9	33.4538	0	﹣Inf	NA	0.000383974
XLOC_010641	SLITRK5	10.9137	0	﹣Inf	NA	0.0340918
XLOC_015121	LOC100851269	22.9633	0	﹣Inf	NA	0.000675421
XLOC_016979	DKK3	13.6087	0	﹣Inf	NA	0.0177201
XLOC_019435	KIAA2013	9.143	0	﹣Inf	NA	0.0491998
XLOC_019639	ETNK2	41.5325	0	﹣Inf	NA	5.62e-06
XLOC_019927	CUFF.25443.1	13.3939	0	﹣Inf	NA	0.0161133
XLOC_024522	CBFA2T3	10.9853	0	﹣Inf	NA	0.0288445
XLOC_024640	LOC100852171	12.8276	0	﹣Inf	NA	0.0171296
XLOC_027051	CUFF.33311.1	86.7559	0	﹣Inf	NA	0.00316868
XLOC_027259	LOC100849188	35.2898	0	﹣Inf	NA	0.00696253
XLOC_028016	KRT222	37.4216	0	﹣Inf	NA	1.54e-05
XLOC_030588	CUFF.38105.1	15.7342	0	﹣Inf	NA	0.0058371
XLOC_030640	LOC538992	108.151	0	﹣Inf	NA	8.53e-11
XLOC_033437	PDE4D	11.9064	0	﹣Inf	NA	0.0221932
XLOC_034966	LOC619073	12.4012	0	﹣Inf	NA	0.0246712
XLOC_035201	SERPINA5	13.3224	0	﹣Inf	NA	0.0190543
XLOC_037299	CUFF.46528.1	60.388	0	﹣Inf	NA	0.0013083
XLOC_039865	HIST1H2AC	10.1357	0	﹣Inf	NA	0.0355803
XLOC_039907	KDM1B	19.5619	0	﹣Inf	NA	0.0016431
XLOC_041421	HSBP1L1	30.0461	0	﹣Inf	NA	0.00511743
XLOC_042907	FLYWCH1	66.4128	0	﹣Inf	NA	0.00150515
XLOC_043578	CUFF.54089.1	9.42619	0	﹣Inf	NA	0.0475341
XLOC_046251	CUFF.56622.1	16.3721	0	﹣Inf	NA	0.00470393
XLOC_047266	GPR137B	21.6158	0	﹣Inf	NA	0.00116972
XLOC_048381	NOX4	66.6276	0	﹣Inf	NA	0.0153364
XLOC_048580	MARK2	13.6087	0	﹣Inf	NA	0.0177201
XLOC_048762	GAS2	19.5619	0	﹣Inf	NA	0.0016431
XLOC_050180	PTPN22	25.9352	0	﹣Inf	NA	0.0429703
XLOC_053774	CUFF.68050.1	141.859	0	﹣Inf	NA	0.0473238
XLOC_053989	SOSTDC1	21.3295	0	﹣Inf	NA	0.0296265
XLOC_056475	LOC100336620	9.143	0	﹣Inf	NA	0.0491998
XLOC_057586	FAR2	9.42619	0	﹣Inf	NA	0.0475341
XLOC_060066	BBS7	18.286	0	﹣Inf	NA	0.00248914
XLOC_060516	FAM184B	39.1954	0	﹣Inf	NA	0.00189444
XLOC_063371	CUFF.78993.1	11.4801	0	﹣Inf	NA	0.0320394
XLOC_064119	LOC785044	13.6771	0	﹣Inf	NA	0.0156408
XLOC_070451	NR2E1	10.1357	0	﹣Inf	NA	0.0355803
XLOC_070556	HIVEP2	11.2685	0	﹣Inf	NA	0.0279215
XLOC_003847	AKAP5	0	16.8519	Inf	Inf	0.0438682
XLOC_004337	DUOXA2	0	39.5057	Inf	Inf	0.000173258
XLOC_007847	CAD	0	12.9733	Inf	Inf	0.0480783
XLOC_021846	CUFF.26521.1	0	15.8164	Inf	Inf	0.0255723
XLOC_046262	SLC7A2	0	15.1741	Inf	Inf	0.0290011
XLOC_048758	LUZP2	0	22.4348	Inf	Inf	0.00615912
XLOC_053635	FKBP14	0	14.2419	Inf	Inf	0.0377485
XLOC_067375	TPM2	0	16.5075	Inf	Inf	0.021264
XLOC_044716	LOC785923	0.637958	18.7325	29.3632	4.87594	0.0356999
XLOC_039280	KLHDC3	1.5591	22.2828	14.2921	3.83715	0.034872
XLOC_041473	MEP1B	1.91387	23.9931	12.5364	3.64806	0.0496283
XLOC_056986	NANOG	2.55183	29.4727	11.5496	3.52977	0.0294568
XLOC_041437	ZNF407	3.47297	37.1833	10.7065	3.42041	0.0163861
XLOC_050400	C3H1orf123	2.83502	30.0097	10.5854	3.404	0.0301919
XLOC_000363	P2RY13	8.50505	88.9491	10.4584	3.38659	0.000812527
XLOC_027539	SRP68	3.1182	30.034	9.63184	3.26781	0.02834
XLOC_027278	PHOSPHO1	6.37958	61.1461	9.58467	3.26073	0.00605916
XLOC_000229	MB21D2	3.75616	33.2561	8.85375	3.14629	0.0246653
XLOC_025069	LOC100297492	6.59117	57.7619	8.76352	3.13151	0.0115542
XLOC_004448	CUFF.8054.1	7.15754	61.8026	8.63461	3.11013	0.00444611
XLOC_024739	LOC789309	8.57663	65.0004	7.57878	2.92196	0.0107398
XLOC_075368	TEX11	11.3401	85.6459	7.55251	2.91696	0.00358859
XLOC_067049	CUFF.83355.1	21.121	155.021	7.33967	2.87571	0.00110612
XLOC_053537	LOC512293	5.88163	42.14	7.16469	2.8409	0.0160067
XLOC_024413	ZNF543	4.6773	32.8549	7.02432	2.81236	0.0346028
XLOC_070611	PNLDC1	21.8274	151.963	6.96205	2.79951	0.000723282
XLOC_037199	SS18L2	12.0496	78.9038	6.54825	2.71111	0.0139526
XLOC_027714	SPAG5	5.95322	38.0506	6.39161	2.67618	0.0393716
XLOC_000585	CLDND1	4.96049	30.1475	6.07753	2.60349	0.0485221
XLOC_027898	PMP22	12.4044	72.6665	5.85814	2.55044	0.0350049
XLOC_037377	USP4	8.15027	47.6094	5.84145	2.54633	0.031304
XLOC_056614	DIP2B	7.22913	41.5625	5.74931	2.52339	0.038898
XLOC_075726	LOC100850396	43.0916	245.391	5.69463	2.5096	0.00146662
XLOC_003422	KIAA1191	13.6771	74.9462	5.47968	2.45409	0.00919771
XLOC_037560	MTMR14	8.50505	45.3054	5.32688	2.41329	0.0437183
XLOC_057228	COPZ1	15.8058	83.0683	5.25557	2.39385	0.0160377
XLOC_050120	TXNIP	10.9853	56.6879	5.16035	2.36747	0.0280329
XLOC_034964	LOC100849472	9.78096	49.8122	5.09277	2.34845	0.0418801
XLOC_000178	ARGFX	22.1853	109.639	4.94196	2.30508	0.0154731
XLOC_070560	SF3B5	10.5589	51.336	4.86186	2.28151	0.034079
XLOC_007775	VAMP8	14.4583	69.6045	4.81417	2.26729	0.0252568
XLOC_050197	WDR77	25.2288	121.038	4.79761	2.26231	0.00644086
XLOC_057631	DDX47	12.756	60.0295	4.70599	2.2345	0.024199
XLOC_075524	CUL4B	48.0553	220.332	4.58497	2.19691	0.0069144
XLOC_035065	SNRPA1	14.813	66.7999	4.50953	2.17298	0.0400376
XLOC_039275	RPL7L1	27.2143	122.266	4.49271	2.16759	0.0111014
XLOC_075741	LOC100849148	28.4217	126.412	4.44772	2.15307	0.0161309
XLOC_063078	TIMM13	20.2683	89.7839	4.42977	2.14723	0.0146026
XLOC_048565	POLR2G	15.3078	67.6936	4.42216	2.14475	0.026009
XLOC_021968	PSMD9	30.1209	129.087	4.28563	2.09951	0.0135558
XLOC_035443	C21H15orf17	23.0349	98.3517	4.26968	2.09413	0.0294649
XLOC_037407	CCDC72	17.8596	75.2583	4.21387	2.07515	0.0334818
XLOC_043594	EIF3B	15.3794	63.4501	4.12566	2.04462	0.0495005
XLOC_047494	ECD	16.5837	68.3258	4.12005	2.04266	0.0405754
XLOC_022054	TCHP	14.6699	59.4824	4.05473	2.01961	0.0458386
XLOC_060164	FARSB	18.9208	73.2014	3.86883	1.9519	0.0319283
XLOC_023956	SLC7A6	24.0992	92.9796	3.8582	1.94793	0.0491561
XLOC_039773	MIR877	18.7092	72.1092	3.85421	1.94643	0.0403958
XLOC_030262	EIF4E2	21.1894	81.3072	3.83716	1.94004	0.0317636
XLOC_039202	RPS18	42.0957	161.113	3.8273	1.93633	0.0123381
XLOC_062956	MRPL4	19.5588	71.331	3.64701	1.86671	0.037677
XLOC_064038	PFDN1	18.3544	66.2467	3.6093	1.85172	0.0456838
XLOC_034973	CHSY1	31.8947	113.641	3.56301	1.8331	0.0417108
XLOC_003660	RTF1	94.1187	333.627	3.54474	1.82568	0.011919
XLOC_013017	SALL4	173.21	607.83	3.50921	1.81115	0.00756538
XLOC_024826	SNRPD2	49.0417	170.366	3.4739	1.79655	0.0206972
XLOC_037138	GPD1L	246.584	838.401	3.40006	1.76556	0.0152324
XLOC_067630	RPS7	62.1493	208.208	3.35012	1.74421	0.0148536
XLOC_048889	EEF1G	37.5616	120.541	3.20917	1.6822	0.0400312
XLOC_012684	SEPHS1	37.1352	118.466	3.19013	1.67362	0.0415846
XLOC_062982	LOC538435	57.4783	182.859	3.18135	1.66964	0.0349697
XLOC_025025	RPL28	31.182	97.8796	3.13898	1.65029	0.0488272
XLOC_030183	RPL37A	75.5464	236.805	3.13456	1.64826	0.0233468
XLOC_057434	LOC100849392	112.893	352.331	3.12092	1.64197	0.0143864
XLOC_035384	RPS17	107.366	331.014	3.08304	1.62435	0.0189025
XLOC_019736	PPPDE1	74.7716	227.224	3.03891	1.60355	0.036971
XLOC_019393	H3F3A	53.8621	162.529	3.01751	1.59336	0.0389972
XLOC_035527	MIR1282	134.951	399.366	2.95934	1.56528	0.0494835
XLOC_063236	RPS15	43.5116	125.968	2.89504	1.53359	0.048089
XLOC_024437	RPS5	43.5116	124.756	2.86719	1.51964	0.0473125
XLOC_044825	ATAD1	75.9043	216.101	2.84702	1.50945	0.0438603
XLOC_046140	PROSC	89.4351	253.483	2.83426	1.50297	0.0306407
XLOC_030078	DDX18	112.193	315.622	2.8132	1.49221	0.0398618
XLOC_053500	BZW2	102.975	288.611	2.80272	1.48683	0.0373234
XLOC_050078	MRPL9	95.7431	249.845	2.60954	1.38379	0.0453848
XLOC_007077	POLE4	80.7153	209.596	2.59673	1.3767	0.0418782
XLOC_021677	RPL6	183.902	472.538	2.56951	1.36149	0.0359038
XLOC_007820	SNRPG	82.6976	201.695	2.43894	1.28626	0.0497705
XLOC_022147	CUFF.28740.1	989.295	437.425	0.442158	-1.17737	0.0436012
XLOC_007692	FBXO11	528.085	232.391	0.440064	-1.18421	0.0446363
XLOC_041401	LMAN1	2217.9	973.796	0.439062	-1.1875	0.0430177
XLOC_037693	LOC100852030	400.509	173.342	0.432805	-1.20821	0.042458
XLOC_063149	PRR7	897.806	379.335	0.422513	-1.24293	0.0482116
XLOC_000004	ITSN1	1476.14	613.473	0.415593	-1.26676	0.0317487
XLOC_015114	CUFF.18517.1	1562.04	643.93	0.412236	-1.27846	0.0278236
XLOC_051182	CAP1	715.251	294.453	0.411678	-1.28041	0.0380343
XLOC_019379	MIA3	1769.83	726.167	0.410303	-1.28524	0.0324245
XLOC_029952	HNRNPA3	6116.33	2509.04	0.41022	-1.28553	0.03707
XLOC_037679	RHOA	5265.56	2159.87	0.410187	-1.28565	0.040811
XLOC_007583	REV1	519.362	209.93	0.404208	-1.30683	0.0273323
XLOC_019526	AGMAT	538.842	215.985	0.400831	-1.31893	0.0263403
XLOC_057580	DNM1L	480.502	189.386	0.394142	-1.34321	0.0449506
XLOC_024319	LOC617476	1185.69	465.72	0.392786	-1.34819	0.0263353
XLOC_027908	TTC19	487.243	190.79	0.391571	-1.35265	0.0341889
XLOC_067025	CUFF.83234.1	216.724	84.5008	0.3899	-1.35882	0.0347244
XLOC_000472	CUFF.3586.1	3027.08	1176.12	0.388534	-1.36389	0.0325201
XLOC_030858	PNRC2	252.733	98.0619	0.388005	-1.36585	0.0375802
XLOC_056747	GLS2	187.098	72.1638	0.3857	-1.37445	0.0461981
XLOC_027951	EME1	2184.25	829.309	0.379676	-1.39716	0.0353458
XLOC_043571	KDELR2	16206.2	6119.95	0.377631	-1.40495	0.0267608
XLOC_019747	NME7	572.688	215.292	0.375933	-1.41145	0.045404
XLOC_027451	CEP95	571.975	214.096	0.37431	-1.41769	0.0278622
XLOC_062801	C7H5orf45	422.255	157.619	0.37328	-1.42167	0.0389684
XLOC_039908	NUP153	1543.91	576.2	0.373209	-1.42194	0.0233365
XLOC_048719	LOC532848	1960.17	730.265	0.372552	-1.42449	0.0200237
XLOC_010707	GRTP1	1042.71	383.1	0.36741	-1.44454	0.0276711
XLOC_007901	ROCK2	356.891	130.801	0.366502	-1.44811	0.0349595
XLOC_000592	ABI3BP	785.209	282.578	0.359876	-1.47443	0.014639
XLOC_010685	TPP2	635.034	226.488	0.356655	-1.4874	0.0307585
XLOC_056912	RECQL	812.97	289.537	0.356147	-1.48945	0.0309042
XLOC_017560	CUFF.22097.1	357.831	126.663	0.353975	-1.49828	0.0427582
XLOC_033410	OCLN	2417.06	851.995	0.352491	-1.50434	0.0245448
XLOC_027598	CUFF.36073.1	205.254	71.7728	0.349678	-1.5159	0.0391611
XLOC_049905	ATF6	1220.56	419.759	0.343907	-1.53991	0.017519
XLOC_003555	LOC786246	231.192	79.4348	0.343588	-1.54125	0.0216086
XLOC_064023	EGR1	1545.84	530.691	0.343303	-1.54245	0.0192336
XLOC_050805	GOLPH3L	384.183	131.338	0.341863	-1.54851	0.0170893
XLOC_057303	TUBA1C	42812.5	14632.1	0.341772	-1.54889	0.0124725
XLOC_000104	ST3GAL6	1651.93	563.584	0.341167	-1.55145	0.0093337
XLOC_056536	PLEKHG7	625.032	211.529	0.338429	-1.56307	0.0200508
XLOC_027803	ANKFY1	106.383	36.0019	0.338417	-1.56312	0.0338125
XLOC_075459	EIF2S3	2105.93	710.542	0.3374	-1.56747	0.0177291
XLOC_004036	ANP32A	59.1806	19.7193	0.333207	-1.58551	0.0463013
XLOC_007509	CUFF.12388.1	508.755	168.836	0.33186	-1.59135	0.0275696
XLOC_012401	CUFF.17028.1	224.953	74.4132	0.330795	-1.59599	0.0156449
XLOC_053704	RALA	688.519	224.855	0.326577	-1.6145	0.00999902
XLOC_019740	SDCCAG8	406.228	132.307	0.325696	-1.6184	0.022059
XLOC_057058	KDELR3	283.906	92.3189	0.325175	-1.62071	0.0224051
XLOC_003820	TOMM20L	248.843	80.1663	0.322156	-1.63417	0.04485
XLOC_017508	SPON1	497.173	158.331	0.318462	-1.65081	0.0225136
XLOC_030152	LOC100850426	220.916	70.1658	0.317612	-1.65466	0.0199735
XLOC_030550	LOC100851655	175.198	55.4092	0.316266	-1.66079	0.0216041
XLOC_007913	LOC100852258	16921	5314.65	0.314086	-1.67077	0.00527188
XLOC_021650	WSB2	441.41	138.115	0.312895	-1.67625	0.0297016
XLOC_007954	RABGAP1	194.53	60.4996	0.311004	-1.68499	0.0421678
XLOC_041534	CHMP1B	1937.59	602.155	0.310775	-1.68606	0.011814
XLOC_017164	CUFF.22475.1	621.817	192.766	0.310004	-1.68964	0.0104293
XLOC_030295	LOC100851409	214.882	66.0926	0.307576	-1.70098	0.0191628
XLOC_047336	FAM149B1	742.375	227.357	0.306257	-1.70719	0.0107834
XLOC_023978	PKD1L3	156.274	47.5061	0.303992	-1.7179	0.028076
XLOC_003432	COL4A3BP	3465.02	1045.64	0.30177	-1.72848	0.00632145
XLOC_010451	RAB20	124.311	37.1449	0.298806	-1.74272	0.0444954
XLOC_010346	MTIF3	310	92.5195	0.29845	-1.74444	0.00901154
XLOC_063907	LOC100850697	97.8685	29.1342	0.297688	-1.74813	0.0469508
XLOC_037706	MAP4	3634.74	1075.33	0.295848	-1.75707	0.00732991
XLOC_041291	CUFF.51155.1	648.8	190.952	0.294316	-1.76456	0.0117953
XLOC_003455	GNPNAT1	54.998	16.1852	0.294287	-1.7647	0.0417368
XLOC_010561	LOC100852028	112.19	32.7413	0.291838	-1.77676	0.0314339
XLOC_048362	PANX1	491.113	143.304	0.291795	-1.77697	0.0172118
XLOC_030604	CUFF.38220.1	145.081	42.3325	0.291786	-1.77702	0.018279
XLOC_007385	ITGB1BP1	6057.75	1763.91	0.291183	-1.78	0.00936326
XLOC_046336	NKIRAS1	279.674	81.3538	0.290888	-1.78146	0.0301278
XLOC_050804	SETDB1	910.86	263.842	0.289662	-1.78756	0.0118212
XLOC_027113	CTNS	5309.64	1536.18	0.289319	-1.78926	0.00751591
XLOC_056863	MYH9	7963.98	2302.19	0.289075	-1.79049	0.0027313
XLOC_060325	2013-09-11	1762.68	509.235	0.288899	-1.79137	0.0447456
XLOC_051015	NEXN	518.415	148.918	0.287256	-1.79959	0.00931981
XLOC_063891	ARL10	311.117	89.101	0.286391	-1.80394	0.0211583
XLOC_064133	LSM11	177.819	50.8153	0.28577	-1.80707	0.0182366
XLOC_037179	CSRNP1	354.974	101.292	0.285351	-1.80919	0.0163874
XLOC_021550	CUFF.26870.1	1001.49	285.417	0.284991	-1.81101	0.00538985
XLOC_004421	DCAF4	233.296	66.0338	0.283048	-1.82088	0.0141889
XLOC_050465	KDM4A	3515.09	991.611	0.282102	-1.82571	0.00813507
XLOC_056758	SMARCC2	5242.81	1466.2	0.27966	-1.83825	0.00356929
XLOC_010705	CUFF.14954.1	1935.1	541.107	0.279628	-1.83842	0.00815743
XLOC_056628	TUBA1A	7797.03	2174.23	0.278854	-1.84242	0.00269756
XLOC_063080	SPPL2B	175.628	48.8962	0.278408	-1.84473	0.0223786
XLOC_050829	LOC789231	269.024	74.1216	0.27552	-1.85977	0.0239336
XLOC_064117	FGF1	1582.09	427.335	0.270108	-1.88839	0.00171391
XLOC_012626	USP6NL	2932.38	786.416	0.268184	-1.89871	0.00265051
XLOC_039639	LOC100852207	71.7218	19.1662	0.267229	-1.90385	0.0442853
XLOC_051074	CUFF.63740.1	96.3874	25.6305	0.265911	-1.91098	0.00706653
XLOC_003787	DUT	867.526	229.99	0.26511	-1.91534	0.00383315
XLOC_024005	CEBPG	161.166	42.598	0.264311	-1.91969	0.0136391
XLOC_016995	IPO7	1350.39	354.278	0.262352	-1.93042	0.00251546
XLOC_043088	CRCP	333.38	87.3766	0.262093	-1.93185	0.015221
XLOC_012999	NCOA3	463.931	120.641	0.26004	-1.9432	0.00285408
XLOC_007380	ODC1	73877.7	18906.3	0.255913	-1.96627	0.00124983
XLOC_019438	CUFF.24467.1	93.9724	23.8655	0.253963	-1.97731	0.0349283
XLOC_060515	CUFF.74191.1	245.146	61.7561	0.251915	-1.98899	0.00792482
XLOC_016850	CUFF.20938.1	483.536	121.18	0.250611	-1.99648	0.00455108
XLOC_004325	SLC24A5	172.575	42.6791	0.247308	-2.01562	0.0131509
XLOC_047416	CUFF.57784.1	327.336	80.9039	0.247158	-2.01649	0.00608967
XLOC_016976	BTBD10	540.785	133.478	0.246823	-2.01845	0.0470259
XLOC_039909	FAM8A1	81.9259	20.0254	0.244433	-2.03249	0.0255114
XLOC_010512	ITM2B	1440.26	348.474	0.241953	-2.0472	0.00186634
XLOC_057607	PYROXD1	786.167	189.899	0.24155	-2.0496	0.00494168
XLOC_041363	CUFF.51703.1	368.328	88.9692	0.241549	-2.04961	0.00246874
XLOC_067069	CUFF.83549.5	1081.69	259.898	0.240271	-2.05727	0.00481409
XLOC_030231	MFF	96.7358	23.142	0.239229	-2.06353	0.0214564
XLOC_049006	LOC100852210	56.1276	13.2529	0.236122	-2.0824	0.0195091
XLOC_027018	TAF15	48.9016	11.109	0.22717	-2.13816	0.0348017
XLOC_022084	LOC788943	80.2952	18.1226	0.225699	-2.14753	0.037033
XLOC_056819	HCFC2	192.781	42.9506	0.222795	-2.16621	0.018011
XLOC_014870	EFR3A	891.937	197.04	0.220912	-2.17846	0.000745731
XLOC_017200	CD59	7915.7	1725.27	0.217956	-2.19789	0.000544691
XLOC_051034	SLC35D1	1179.67	254.591	0.215815	-2.21213	0.000973606
XLOC_003454	CUFF.4525.1	233.579	49.6074	0.21238	-2.23528	0.00336412
XLOC_015118	LOC100851125	108.079	22.836	0.21129	-2.2427	0.00470604
XLOC_075535	CUFF.87899.1	2117.93	441.016	0.20823	-2.26375	0.00161866
XLOC_050446	NASP	379.03	78.6425	0.207484	-2.26893	0.00214499
XLOC_057406	MARS	270.307	55.4984	0.205316	-2.28408	0.00221719
XLOC_027358	JUP	354.909	72.3746	0.203925	-2.29389	0.00238249
XLOC_044976	PLEKHA1	1592.37	320.315	0.201156	-2.31362	0.0117664
XLOC_066998	CUFF.83089.1	163.718	32.6987	0.199726	-2.32391	0.000945143
XLOC_000721	EIF4A2	1164.29	231.631	0.198946	-2.32955	0.000491514
XLOC_030599	RALB	356.35	70.8487	0.198818	-2.33048	0.0010965
XLOC_063400	ANXA6	897.889	176.342	0.196396	-2.34816	0.00568036
XLOC_063017	DENND1C	873.629	171.31	0.19609	-2.35041	0.000357571
XLOC_033485	DAB2	177.308	34.7111	0.195767	-2.35279	0.0323863
XLOC_003427	CUFF.4197.1	1402.84	273.52	0.194976	-2.35863	0.000671813
XLOC_067401	MCART1	46.8446	9.10888	0.194449	-2.36254	0.0299485
XLOC_044935	LOC100850957	46.9162	9.08456	0.193634	-2.3686	0.0202952
XLOC_070461	QRSL1	904.423	172.112	0.190301	-2.39365	0.000380753
XLOC_050248	CNN3	126.863	24.131	0.190213	-2.39431	0.00583521
XLOC_012237	SUV39H2	196.805	36.6301	0.186124	-2.42566	0.00399064
XLOC_067279	DENND4C	100.206	18.5643	0.185262	-2.43236	0.0172745
XLOC_007929	GGTA1	203.816	37.6089	0.184524	-2.43812	0.00251508
XLOC_050799	MLLT11	173.278	31.5133	0.181866	-2.45905	0.00418377
XLOC_003485	GLCE	29.9808	5.34172	0.178171	-2.48866	0.0473349
XLOC_030224	ACSL3	107.366	18.9493	0.176492	-2.50232	0.00689071
XLOC_050818	BOLA1	425.243	74.3363	0.174809	-2.51615	0.00052187
XLOC_012218	CUFF.15918.1	849.057	148.081	0.174406	-2.51948	0.000135288
XLOC_035388	WHAMM	35.5793	6.18471	0.173829	-2.52426	0.0144817
XLOC_012500	C13H20orf118	585.721	101.758	0.173732	-2.52507	0.000617536
XLOC_050184	LOC100849806	32.1063	5.57476	0.173635	-2.52587	0.0447287
XLOC_063105	PRRC1	111.347	19.231	0.172713	-2.53355	0.0465057
XLOC_070465	CUFF.86093.1	29.9777	5.10057	0.170145	-2.55516	0.0446134
XLOC_048773	DBX1	127.641	21.6951	0.16997	-2.55665	0.00079302
XLOC_070286	LOC100849444	183.853	31.0959	0.169135	-2.56375	0.0404713
XLOC_012754	FAM208B	87.8855	14.8053	0.168461	-2.56951	0.0269664
XLOC_060563	KCTD8	47.2678	7.83224	0.165699	-2.59336	0.0452264
XLOC_041410	PHLPP1	94.1124	15.5266	0.16498	-2.59964	0.00362353
XLOC_057201	LOC100849819	47.5541	7.7998	0.164019	-2.60806	0.0225517
XLOC_037455	VGLL4	1206.04	197.421	0.163694	-2.61093	3.72e-05
XLOC_033413	LOC100851688	122.954	20.1064	0.163528	-2.61239	0.00643411
XLOC_025009	MYADM	4791.3	779.667	0.162726	-2.61949	0.0335819
XLOC_000762	PEX5L	76.4707	12.2175	0.159767	-2.64596	0.00429734
XLOC_067008	TMOD1	529.805	83.5587	0.157716	-2.6646	0.000891483
XLOC_004245	DNAAF2	47.2025	7.3175	0.155023	-2.68944	0.00838413
XLOC_003942	GPR65	76.5454	11.8649	0.155004	-2.68962	0.0156289
XLOC_037289	PTPRG	155.213	24.0196	0.154752	-2.69197	0.00271994
XLOC_057534	APPL2	137.774	20.838	0.151248	-2.72501	0.00325587
XLOC_049900	C3H1orf110	38.8375	5.78348	0.148915	-2.74744	0.0218703
XLOC_043227	CUFF.52326.1	167.969	24.9172	0.148344	-2.75298	0.000504176
XLOC_024501	GINS2	170.596	25.2962	0.148282	-2.75359	0.00545974
XLOC_003481	ANP32A	45.3539	6.70755	0.147894	-2.75737	0.0421533
XLOC_027739	SLC6A4	184.136	27.0146	0.14671	-2.76896	0.0223828
XLOC_016937	ARHGEF12	34.795	5.10057	0.146589	-2.77015	0.0301401
XLOC_056534	LOC100850188	114.527	16.781	0.146525	-2.77078	0.00359581
XLOC_070605	EZR	628.125	90.6086	0.144253	-2.79333	9.07e-05
XLOC_012986	PLTP	1206.76	171.932	0.142474	-2.81123	0.0492051
XLOC_016984	MRVI1	26.7911	3.77527	0.140915	-2.8271	0.0305619
XLOC_033418	SGTB	217.303	30.2427	0.139173	-2.84505	0.00388464
XLOC_030102	GLS	32.1031	4.44197	0.138366	-2.85344	0.0312986
XLOC_017184	BBOX1	67.6856	8.92449	0.131852	-2.92301	0.0037862
XLOC_030205	ZFAND2B	418.558	54.9473	0.131278	-2.92931	0.000362504
XLOC_004364	LOC100850995	105.394	13.8325	0.131247	-2.92965	0.0309559
XLOC_057585	LOC100851317	128.914	16.8276	0.130534	-2.9375	0.000258913
XLOC_027634	RAD51C	43.4432	5.6072	0.12907	-2.95378	0.0257634
XLOC_004479	FOXN3	94.9588	12.2337	0.128831	-2.95644	0.044663
XLOC_035429	ETFA	111.191	14.2824	0.12845	-2.96073	0.00226339
XLOC_017484	UBASH3B	88.7287	11.342	0.127828	-2.96772	0.00182166
XLOC_051232	CUFF.64795.2	37.4932	4.65069	0.124041	-3.01111	0.00729072
XLOC_030417	LOC100850889	28.7049	3.55844	0.123966	-3.01198	0.021875
XLOC_070457	MGC127538	114.094	14.098	0.123565	-3.01666	0.0144027
XLOC_012235	FAM107B	24.096	2.87553	0.119336	-3.0669	0.0282095
XLOC_007795	TMEM17	35.2213	4.04886	0.114955	-3.12086	0.0411673
XLOC_022002	RFC5	1618.83	185.43	0.114546	-3.126	3.59e-05
XLOC_070334	MAP3K4	107.936	12.3148	0.114093	-3.13171	0.00152922
XLOC_004351	DLGAP5	12517.5	1388.48	0.110923	-3.17237	1.47e-06
XLOC_048887	ASRGL1	2408.69	267.017	0.110856	-3.17324	0.00235242
XLOC_050161	CUFF.61946.1	2213.56	243.48	0.109995	-3.18449	1.69e-06
XLOC_019460	ENO1	32.5979	3.57466	0.109659	-3.1889	0.0369268
XLOC_037274	MAGI1	36.9952	4.04075	0.109224	-3.19464	0.0224139
XLOC_070459	LOC526200	24.734	2.68302	0.108475	-3.20457	0.0456199
XLOC_029942	TTN	37.4184	3.76716	0.100677	-3.3122	0.00811749
XLOC_039957	LOC100335881	111.975	11.2691	0.100639	-3.31274	7.12e-05
XLOC_004297	TEX9	33.5222	3.35783	0.100167	-3.31952	0.0202507
XLOC_048897	CUFF.60185.1	22.2538	2.22504	0.0999849	-3.32215	0.0370241
XLOC_007333	DNMT3A	163.631	16.315	0.0997059	-3.32618	0.00239863
XLOC_010479	CUFF.12591.1	50.0344	4.86752	0.0972835	-3.36166	0.00192027
XLOC_024912	LOC520692	79.0162	7.6073	0.0962752	-3.37669	0.00264965
XLOC_060479	NFKB1	102.344	9.75937	0.0953587	-3.39049	0.000938976
XLOC_050189	LOC100851463	38.9775	3.55034	0.0910868	-3.45661	0.00647565
XLOC_023785	C18H16orf46	84.6209	7.51	0.0887487	-3.49413	9.93e-05
XLOC_027309	LOC100849618	20.2683	1.76706	0.0871834	-3.5198	0.0282952
XLOC_067194	GSN	107.148	9.32571	0.0870355	-3.52225	0.00924803
XLOC_030110	COQ10B	44.2212	3.79149	0.0857392	-3.5439	0.00663461
XLOC_024763	LOC615697	46.8446	4.00832	0.0855662	-3.54681	0.00399342
XLOC_070083	MTO1	24.4508	2.0001	0.0818011	-3.61174	0.0192789
XLOC_033395	MSX2	66.7613	5.34172	0.0800122	-3.64364	0.000662364
XLOC_064215	CUFF.80780.1	111.334	8.66712	0.0778478	-3.6832	9.71e-05
XLOC_041368	MYO5B	48.8269	3.78338	0.0774856	-3.68993	0.00320164
XLOC_012958	SERINC3	17.3617	1.32529	0.0763344	-3.71152	0.043795
XLOC_050580	HDAC4	64.7042	4.85941	0.0751019	-3.73501	0.00022262
XLOC_039496	KIAA0319	35.5077	2.65059	0.0746483	-3.74375	0.00226364
XLOC_000291	CUFF.2070.1	1301.29	96.9615	0.074512	-3.74638	8.38e-08
XLOC_010340	FLT1	36.8552	2.67491	0.072579	-3.7843	0.00406587
XLOC_060233	LOC100849382	21.759	1.57456	0.0723635	-3.78859	0.0329935
XLOC_027240	SREBF1	27.9922	2.02443	0.0723211	-3.78944	0.029963
XLOC_048558	ASRGL1	120.972	8.72388	0.0721149	-3.79356	0.000152496
XLOC_017785	CUFF.23049.1	172.282	12.1466	0.0705039	-3.82615	8.91e-05
XLOC_057210	LOC100850219	187.596	12.8923	0.0687234	-3.86305	4.17e-06
XLOC_037601	LOC100335716	19.7019	1.34151	0.0680903	-3.87641	0.0394779
XLOC_041223	LOC100138793	164.776	10.7564	0.0652789	-3.93724	2.43e-05
XLOC_043590	LOC100850770	34.157	2.21693	0.0649041	-3.94555	0.00698486
XLOC_000625	KIAA1407	28.0638	1.79949	0.0641215	-3.96305	0.0214064
XLOC_057035	CECR2	143.528	9.19807	0.0640857	-3.96385	0.0463584
XLOC_030018	CD302	24.734	1.57456	0.0636595	-3.97348	0.0250661
XLOC_041438	CNDP1	33.099	2.01632	0.0609178	-4.03699	0.00563809
XLOC_030728	ACSL3	3844.03	226.372	0.0588894	-4.08585	3.91e-09
XLOC_067349	PRUNE2	46.633	2.66681	0.0571871	-4.12817	0.000932532
XLOC_063294	HBEGF	2149.48	120.479	0.0560502	-4.15714	1.98e-08
XLOC_027477	MAFG	23.9529	1.34151	0.0560063	-4.15827	0.0214363
XLOC_047291	ARID5B	140.338	7.36615	0.0524886	-4.25185	0.0256495
XLOC_057763	TOB2	34.795	1.79138	0.051484	-4.27973	0.00663245
XLOC_043540	PILRA	13.5371	0.666701	0.0492499	-4.34374	0.0469286
XLOC_041427	LOC100138793	31.9663	1.55834	0.0487494	-4.35847	0.0483876
XLOC_014917	CUFF.19067.1	123.038	5.75105	0.0467419	-4.41914	8.62e-06
XLOC_067414	GABBR2	23.8129	1.10847	0.0465491	-4.4251	0.00754299
XLOC_047537	LOC100335288	18.9956	0.88353	0.0465125	-4.42624	0.0444366
XLOC_033490	LIFR	14.813	0.67481	0.0455551	-4.45624	0.0491344
XLOC_060221	NSUN7	19.4903	0.88353	0.0453317	-4.46334	0.0108223
XLOC_043201	WIPI2	60.3133	2.68302	0.0444848	-4.49055	0.000197188
XLOC_014986	CUFF.19861.1	313.255	13.3502	0.0426178	-4.5524	2.19e-08
XLOC_019444	MTOR	15.7342	0.666701	0.0423728	-4.56072	0.0271132
XLOC_007632	ATP6V1B1	15.9458	0.67481	0.042319	-4.56255	0.0470989
XLOC_030730	AP1S3	21.261	0.899746	0.042319	-4.56255	0.0215239
XLOC_035558	LOC100850080	355.382	15.02	0.0422644	-4.56441	0.0124135
XLOC_044786	DOCK1	16.9385	0.67481	0.0398388	-4.64968	0.0342821
XLOC_057420	LOC784846	46.8446	1.79949	0.0384141	-4.70222	0.00104534
XLOC_027008	EXPI	19.4903	0.666701	0.0342068	-4.86957	0.0109491
XLOC_029978	CYBRD1	53.1526	1.77517	0.0333976	-4.90411	9.86e-05
XLOC_007332	DTNB	246.559	8.02474	0.0325469	-4.94133	2.04e-08
XLOC_021648	TAOK3	30.264	0.899746	0.0297299	-5.07194	0.00238753
XLOC_035213	CUFF.44543.1	270.804	7.78359	0.0287425	-5.12067	1.91e-09
XLOC_060487	LOC534808	15.7342	0.449873	0.0285921	-5.12824	0.0274343
XLOC_000424	RAB6B	16.3005	0.449873	0.0275986	-5.17926	0.0266095
XLOC_060252	KIT	43.3685	1.12468	0.0259332	-5.26906	0.031312
XLOC_022152	LOC530264	25.9383	0.666701	0.0257033	-5.2819	0.00300129
XLOC_023909	NDRG4	17.7196	0.441765	0.0249308	-5.32593	0.0244737
XLOC_030109	CCDC150	27.3543	0.666701	0.0243729	-5.35858	0.00280056
XLOC_053604	LOC100849956	18.3544	0.441765	0.0240686	-5.37671	0.010814
XLOC_016828	MMP12	18.566	0.441765	0.0237943	-5.39324	0.0406836
XLOC_030817	FGR	59.3858	1.32529	0.0223167	-5.48573	3.87e-05
XLOC_067260	IFNT	39.8302	0.88353	0.0221824	-5.49444	0.000121759
XLOC_027891	TMEM220	63.4283	1.34151	0.02115	-5.5632	2.13e-05
XLOC_047325	CDH23	52.8041	1.10847	0.020992	-5.57401	0.00968274
XLOC_000525	LOC100850450	117.785	2.01632	0.0171186	-5.86829	1.66e-07
XLOC_012632	GATA3	38.9775	0.666701	0.0171048	-5.86946	0.000207719
XLOC_037487	GATA2	40.3218	0.666701	0.0165345	-5.91838	0.00407493
XLOC_034977	LYSMD4	28.1354	0.441765	0.0157014	-5.99296	0.000783439
XLOC_019902	ANGPTL1	176.907	2.67491	0.0151205	-6.04735	0.000212353
XLOC_050209	SLC16A4	15.0962	0.224937	0.0149002	-6.06853	0.018671
XLOC_000338	LOC511229	15.1646	0.224937	0.014833	-6.07505	0.0489349
XLOC_023768	CUFF.28942.1	55.9223	0.666701	0.0119219	-6.39024	0.0030956
XLOC_039869	LOC618143	96.2568	0.88353	0.00917888	-6.76747	0.0475704
XLOC_000135	MYH15	50.1744	0.441765	0.00880459	-6.82753	8.42e-06
XLOC_012219	PIP4K2A	29.7692	0.224937	0.007556	-7.04816	0.0238115
XLOC_028007	PSMD3	30.1209	0.224937	0.0074678	-7.0651	0.000412437

## Sheet: Down-Regulated
Table S7. Differentially expressed genes between the 16-cell embryos and early morulae.
Spreadsheet 2. Genes down-regulated.
ID	Gene Name	16-cell	Early Morula	Fold Change	log2 of Fold Change	P Value
XLOC_000427	NPHP3	10.0641	0	﹣Inf	NA	0.0376099
XLOC_000748	HTR3E	11.1969	0	﹣Inf	NA	0.033039
XLOC_003796	CUFF.6825.1	21.4726	0	﹣Inf	NA	0.00158614
XLOC_010312	SMAD9	33.4538	0	﹣Inf	NA	0.000383974
XLOC_010641	SLITRK5	10.9137	0	﹣Inf	NA	0.0340918
XLOC_015121	LOC100851269	22.9633	0	﹣Inf	NA	0.000675421
XLOC_016979	DKK3	13.6087	0	﹣Inf	NA	0.0177201
XLOC_019435	KIAA2013	9.143	0	﹣Inf	NA	0.0491998
XLOC_019639	ETNK2	41.5325	0	﹣Inf	NA	5.62284e-06
XLOC_019927	CUFF.25443.1	13.3939	0	﹣Inf	NA	0.0161133
XLOC_024522	CBFA2T3	10.9853	0	﹣Inf	NA	0.0288445
XLOC_024640	LOC100852171	12.8276	0	﹣Inf	NA	0.0171296
XLOC_027051	CUFF.33311.1	86.7559	0	﹣Inf	NA	0.00316868
XLOC_027259	LOC100849188	35.2898	0	﹣Inf	NA	0.00696253
XLOC_028016	KRT222	37.4216	0	﹣Inf	NA	1.53618e-05
XLOC_030588	CUFF.38105.1	15.7342	0	﹣Inf	NA	0.0058371
XLOC_030640	LOC538992	108.151	0	﹣Inf	NA	8.526e-11
XLOC_033437	PDE4D	11.9064	0	﹣Inf	NA	0.0221932
XLOC_034966	LOC619073	12.4012	0	﹣Inf	NA	0.0246712
XLOC_035201	SERPINA5	13.3224	0	﹣Inf	NA	0.0190543
XLOC_037299	CUFF.46528.1	60.388	0	﹣Inf	NA	0.0013083
XLOC_039865	HIST1H2AC	10.1357	0	﹣Inf	NA	0.0355803
XLOC_039907	KDM1B	19.5619	0	﹣Inf	NA	0.0016431
XLOC_041421	HSBP1L1	30.0461	0	﹣Inf	NA	0.00511743
XLOC_042907	FLYWCH1	66.4128	0	﹣Inf	NA	0.00150515
XLOC_043578	CUFF.54089.1	9.42619	0	﹣Inf	NA	0.0475341
XLOC_046251	CUFF.56622.1	16.3721	0	﹣Inf	NA	0.00470393
XLOC_047266	GPR137B	21.6158	0	﹣Inf	NA	0.00116972
XLOC_048381	NOX4	66.6276	0	﹣Inf	NA	0.0153364
XLOC_048580	MARK2	13.6087	0	﹣Inf	NA	0.0177201
XLOC_048762	GAS2	19.5619	0	﹣Inf	NA	0.0016431
XLOC_050180	PTPN22	25.9352	0	﹣Inf	NA	0.0429703
XLOC_053774	CUFF.68050.1	141.859	0	﹣Inf	NA	0.0473238
XLOC_053989	SOSTDC1	21.3295	0	﹣Inf	NA	0.0296265
XLOC_056475	LOC100336620	9.143	0	﹣Inf	NA	0.0491998
XLOC_057586	FAR2	9.42619	0	﹣Inf	NA	0.0475341
XLOC_060066	BBS7	18.286	0	﹣Inf	NA	0.00248914
XLOC_060516	FAM184B	39.1954	0	﹣Inf	NA	0.00189444
XLOC_063371	CUFF.78993.1	11.4801	0	﹣Inf	NA	0.0320394
XLOC_064119	LOC785044	13.6771	0	﹣Inf	NA	0.0156408
XLOC_070451	NR2E1	10.1357	0	﹣Inf	NA	0.0355803
XLOC_070556	HIVEP2	11.2685	0	﹣Inf	NA	0.0279215
XLOC_022147	CUFF.28740.1	989.295	437.425	0.442158	-1.17737	0.0436012
XLOC_007692	FBXO11	528.085	232.391	0.440064	-1.18421	0.0446363
XLOC_041401	LMAN1	2217.9	973.796	0.439062	-1.1875	0.0430177
XLOC_037693	LOC100852030	400.509	173.342	0.432805	-1.20821	0.042458
XLOC_063149	PRR7	897.806	379.335	0.422513	-1.24293	0.0482116
XLOC_000004	ITSN1	1476.14	613.473	0.415593	-1.26676	0.0317487
XLOC_015114	CUFF.18517.1	1562.04	643.93	0.412236	-1.27846	0.0278236
XLOC_051182	CAP1	715.251	294.453	0.411678	-1.28041	0.0380343
XLOC_019379	MIA3	1769.83	726.167	0.410303	-1.28524	0.0324245
XLOC_029952	HNRNPA3	6116.33	2509.04	0.41022	-1.28553	0.03707
XLOC_037679	RHOA	5265.56	2159.87	0.410187	-1.28565	0.040811
XLOC_007583	REV1	519.362	209.93	0.404208	-1.30683	0.0273323
XLOC_019526	AGMAT	538.842	215.985	0.400831	-1.31893	0.0263403
XLOC_057580	DNM1L	480.502	189.386	0.394142	-1.34321	0.0449506
XLOC_024319	LOC617476	1185.69	465.72	0.392786	-1.34819	0.0263353
XLOC_027908	TTC19	487.243	190.79	0.391571	-1.35265	0.0341889
XLOC_067025	CUFF.83234.1	216.724	84.5008	0.3899	-1.35882	0.0347244
XLOC_000472	CUFF.3586.1	3027.08	1176.12	0.388534	-1.36389	0.0325201
XLOC_030858	PNRC2	252.733	98.0619	0.388005	-1.36585	0.0375802
XLOC_056747	GLS2	187.098	72.1638	0.3857	-1.37445	0.0461981
XLOC_027951	EME1	2184.25	829.309	0.379676	-1.39716	0.0353458
XLOC_043571	KDELR2	16206.2	6119.95	0.377631	-1.40495	0.0267608
XLOC_019747	NME7	572.688	215.292	0.375933	-1.41145	0.045404
XLOC_027451	CEP95	571.975	214.096	0.37431	-1.41769	0.0278622
XLOC_062801	C7H5orf45	422.255	157.619	0.37328	-1.42167	0.0389684
XLOC_039908	NUP153	1543.91	576.2	0.373209	-1.42194	0.0233365
XLOC_048719	LOC532848	1960.17	730.265	0.372552	-1.42449	0.0200237
XLOC_010707	GRTP1	1042.71	383.1	0.36741	-1.44454	0.0276711
XLOC_007901	ROCK2	356.891	130.801	0.366502	-1.44811	0.0349595
XLOC_000592	ABI3BP	785.209	282.578	0.359876	-1.47443	0.014639
XLOC_010685	TPP2	635.034	226.488	0.356655	-1.4874	0.0307585
XLOC_056912	RECQL	812.97	289.537	0.356147	-1.48945	0.0309042
XLOC_017560	CUFF.22097.1	357.831	126.663	0.353975	-1.49828	0.0427581
XLOC_033410	OCLN	2417.06	851.995	0.352491	-1.50434	0.0245448
XLOC_027598	CUFF.36073.1	205.254	71.7728	0.349678	-1.5159	0.0391611
XLOC_049905	ATF6	1220.56	419.759	0.343907	-1.53991	0.017519
XLOC_003555	LOC786246	231.192	79.4348	0.343588	-1.54125	0.0216086
XLOC_064023	EGR1	1545.84	530.691	0.343303	-1.54245	0.0192336
XLOC_050805	GOLPH3L	384.183	131.338	0.341863	-1.54851	0.0170893
XLOC_057303	TUBA1C	42812.5	14632.1	0.341772	-1.54889	0.0124725
XLOC_000104	ST3GAL6	1651.93	563.584	0.341167	-1.55145	0.0093337
XLOC_056536	PLEKHG7	625.032	211.529	0.338429	-1.56307	0.0200508
XLOC_027803	ANKFY1	106.383	36.0019	0.338417	-1.56312	0.0338125
XLOC_075459	EIF2S3	2105.93	710.542	0.3374	-1.56747	0.0177291
XLOC_004036	ANP32A	59.1806	19.7193	0.333207	-1.58551	0.0463013
XLOC_007509	CUFF.12388.1	508.755	168.836	0.33186	-1.59135	0.0275696
XLOC_012401	CUFF.17028.1	224.953	74.4132	0.330795	-1.59599	0.0156449
XLOC_053704	RALA	688.519	224.855	0.326577	-1.6145	0.00999902
XLOC_019740	SDCCAG8	406.228	132.307	0.325696	-1.6184	0.022059
XLOC_057058	KDELR3	283.906	92.3189	0.325175	-1.62071	0.0224051
XLOC_003820	TOMM20L	248.843	80.1663	0.322156	-1.63417	0.04485
XLOC_017508	SPON1	497.173	158.331	0.318462	-1.65081	0.0225136
XLOC_030152	LOC100850426	220.916	70.1658	0.317612	-1.65466	0.0199735
XLOC_030550	LOC100851655	175.198	55.4092	0.316266	-1.66079	0.0216041
XLOC_007913	LOC100852258	16921	5314.65	0.314086	-1.67077	0.00527188
XLOC_021650	WSB2	441.41	138.115	0.312895	-1.67625	0.0297016
XLOC_007954	RABGAP1	194.53	60.4996	0.311004	-1.68499	0.0421678
XLOC_041534	CHMP1B	1937.59	602.155	0.310775	-1.68606	0.011814
XLOC_017164	CUFF.22475.1	621.817	192.766	0.310004	-1.68964	0.0104293
XLOC_030295	LOC100851409	214.882	66.0926	0.307576	-1.70098	0.0191628
XLOC_047336	FAM149B1	742.375	227.357	0.306257	-1.70719	0.0107834
XLOC_023978	PKD1L3	156.274	47.5061	0.303992	-1.7179	0.028076
XLOC_003432	COL4A3BP	3465.02	1045.64	0.30177	-1.72848	0.00632145
XLOC_010451	RAB20	124.311	37.1449	0.298806	-1.74272	0.0444954
XLOC_010346	MTIF3	310	92.5195	0.29845	-1.74444	0.00901154
XLOC_063907	LOC100850697	97.8685	29.1342	0.297688	-1.74813	0.0469508
XLOC_037706	MAP4	3634.74	1075.33	0.295848	-1.75707	0.00732991
XLOC_041291	CUFF.51155.1	648.8	190.952	0.294316	-1.76456	0.0117953
XLOC_003455	GNPNAT1	54.998	16.1852	0.294287	-1.7647	0.0417368
XLOC_010561	LOC100852028	112.19	32.7413	0.291838	-1.77676	0.0314339
XLOC_048362	PANX1	491.113	143.304	0.291795	-1.77697	0.0172118
XLOC_030604	CUFF.38220.1	145.081	42.3325	0.291786	-1.77702	0.018279
XLOC_007385	ITGB1BP1	6057.75	1763.91	0.291183	-1.78	0.00936326
XLOC_046336	NKIRAS1	279.674	81.3538	0.290888	-1.78146	0.0301278
XLOC_050804	SETDB1	910.86	263.842	0.289662	-1.78756	0.0118212
XLOC_027113	CTNS	5309.64	1536.18	0.289319	-1.78926	0.00751591
XLOC_056863	MYH9	7963.98	2302.19	0.289075	-1.79049	0.0027313
XLOC_060325	2013-09-11	1762.68	509.235	0.288899	-1.79137	0.0447456
XLOC_051015	NEXN	518.415	148.918	0.287256	-1.79959	0.00931981
XLOC_063891	ARL10	311.117	89.101	0.286391	-1.80394	0.0211583
XLOC_064133	LSM11	177.819	50.8153	0.28577	-1.80707	0.0182366
XLOC_037179	CSRNP1	354.974	101.292	0.285351	-1.80919	0.0163874
XLOC_021550	CUFF.26870.1	1001.49	285.417	0.284991	-1.81101	0.00538985
XLOC_004421	DCAF4	233.296	66.0338	0.283048	-1.82088	0.0141889
XLOC_050465	KDM4A	3515.09	991.611	0.282102	-1.82571	0.00813506
XLOC_056758	SMARCC2	5242.81	1466.2	0.27966	-1.83825	0.00356929
XLOC_010705	CUFF.14954.1	1935.1	541.107	0.279628	-1.83842	0.00815744
XLOC_056628	TUBA1A	7797.03	2174.23	0.278854	-1.84242	0.00269756
XLOC_063080	SPPL2B	175.628	48.8962	0.278408	-1.84473	0.0223786
XLOC_050829	LOC789231	269.024	74.1216	0.27552	-1.85977	0.0239336
XLOC_064117	FGF1	1582.09	427.335	0.270108	-1.88839	0.00171391
XLOC_012626	USP6NL	2932.38	786.416	0.268184	-1.89871	0.00265051
XLOC_039639	LOC100852207	71.7218	19.1662	0.267229	-1.90385	0.0442853
XLOC_051074	CUFF.63740.1	96.3874	25.6305	0.265911	-1.91098	0.00706653
XLOC_003787	DUT	867.526	229.99	0.26511	-1.91534	0.00383315
XLOC_024005	CEBPG	161.166	42.598	0.264311	-1.91969	0.0136391
XLOC_016995	IPO7	1350.39	354.278	0.262352	-1.93042	0.00251546
XLOC_043088	CRCP	333.38	87.3766	0.262093	-1.93185	0.015221
XLOC_012999	NCOA3	463.931	120.641	0.26004	-1.9432	0.00285408
XLOC_007380	ODC1	73877.7	18906.3	0.255913	-1.96627	0.00124983
XLOC_019438	CUFF.24467.1	93.9724	23.8655	0.253963	-1.97731	0.0349283
XLOC_060515	CUFF.74191.1	245.146	61.7561	0.251915	-1.98899	0.00792482
XLOC_016850	CUFF.20938.1	483.536	121.18	0.250611	-1.99648	0.00455108
XLOC_004325	SLC24A5	172.575	42.6791	0.247308	-2.01562	0.0131509
XLOC_047416	CUFF.57784.1	327.336	80.9039	0.247158	-2.01649	0.00608967
XLOC_016976	BTBD10	540.785	133.478	0.246823	-2.01845	0.0470259
XLOC_039909	FAM8A1	81.9259	20.0254	0.244433	-2.03249	0.0255114
XLOC_010512	ITM2B	1440.26	348.474	0.241953	-2.0472	0.00186634
XLOC_057607	PYROXD1	786.167	189.899	0.24155	-2.0496	0.00494167
XLOC_041363	CUFF.51703.1	368.328	88.9692	0.241549	-2.04961	0.00246874
XLOC_067069	CUFF.83549.5	1081.69	259.898	0.240271	-2.05727	0.00481409
XLOC_030231	MFF	96.7358	23.142	0.239229	-2.06353	0.0214564
XLOC_049006	LOC100852210	56.1276	13.2529	0.236122	-2.0824	0.0195091
XLOC_027018	TAF15	48.9016	11.109	0.22717	-2.13816	0.0348017
XLOC_022084	LOC788943	80.2952	18.1226	0.225699	-2.14753	0.037033
XLOC_056819	HCFC2	192.781	42.9506	0.222795	-2.16621	0.018011
XLOC_014870	EFR3A	891.937	197.04	0.220912	-2.17846	0.000745731
XLOC_017200	CD59	7915.7	1725.27	0.217956	-2.19789	0.000544691
XLOC_051034	SLC35D1	1179.67	254.591	0.215815	-2.21213	0.000973606
XLOC_003454	CUFF.4525.1	233.579	49.6074	0.21238	-2.23528	0.00336413
XLOC_015118	LOC100851125	108.079	22.836	0.21129	-2.2427	0.00470604
XLOC_075535	CUFF.87899.1	2117.93	441.016	0.20823	-2.26375	0.00161866
XLOC_050446	NASP	379.03	78.6425	0.207484	-2.26893	0.00214499
XLOC_057406	MARS	270.307	55.4984	0.205316	-2.28408	0.00221719
XLOC_027358	JUP	354.909	72.3746	0.203925	-2.29389	0.00238249
XLOC_044976	PLEKHA1	1592.37	320.315	0.201156	-2.31362	0.0117664
XLOC_066998	CUFF.83089.1	163.718	32.6987	0.199726	-2.32391	0.000945143
XLOC_000721	EIF4A2	1164.29	231.631	0.198946	-2.32955	0.000491514
XLOC_030599	RALB	356.35	70.8487	0.198818	-2.33048	0.0010965
XLOC_063400	ANXA6	897.889	176.342	0.196396	-2.34816	0.00568036
XLOC_063017	DENND1C	873.629	171.31	0.19609	-2.35041	0.000357571
XLOC_033485	DAB2	177.308	34.7111	0.195767	-2.35279	0.0323863
XLOC_003427	CUFF.4197.1	1402.84	273.52	0.194976	-2.35863	0.000671813
XLOC_067401	MCART1	46.8446	9.10888	0.194449	-2.36254	0.0299485
XLOC_044935	LOC100850957	46.9162	9.08456	0.193634	-2.3686	0.0202952
XLOC_070461	QRSL1	904.423	172.112	0.190301	-2.39365	0.000380753
XLOC_050248	CNN3	126.863	24.131	0.190213	-2.39431	0.00583521
XLOC_012237	SUV39H2	196.805	36.6301	0.186124	-2.42566	0.00399064
XLOC_067279	DENND4C	100.206	18.5643	0.185262	-2.43236	0.0172745
XLOC_007929	GGTA1	203.816	37.6089	0.184524	-2.43812	0.00251508
XLOC_050799	MLLT11	173.278	31.5133	0.181866	-2.45905	0.00418377
XLOC_003485	GLCE	29.9808	5.34172	0.178171	-2.48866	0.0473349
XLOC_030224	ACSL3	107.366	18.9493	0.176492	-2.50232	0.00689071
XLOC_050818	BOLA1	425.243	74.3363	0.174809	-2.51615	0.00052187
XLOC_012218	CUFF.15918.1	849.057	148.081	0.174406	-2.51948	0.000135288
XLOC_035388	WHAMM	35.5793	6.18471	0.173829	-2.52426	0.0144817
XLOC_012500	C13H20orf118	585.721	101.758	0.173732	-2.52507	0.000617536
XLOC_050184	LOC100849806	32.1063	5.57476	0.173635	-2.52587	0.0447287
XLOC_063105	PRRC1	111.347	19.231	0.172713	-2.53355	0.0465057
XLOC_070465	CUFF.86093.1	29.9777	5.10057	0.170145	-2.55516	0.0446134
XLOC_048773	DBX1	127.641	21.6951	0.16997	-2.55665	0.00079302
XLOC_070286	LOC100849444	183.853	31.0959	0.169135	-2.56375	0.0404713
XLOC_012754	FAM208B	87.8855	14.8053	0.168461	-2.56951	0.0269664
XLOC_060563	KCTD8	47.2678	7.83224	0.165699	-2.59336	0.0452264
XLOC_041410	PHLPP1	94.1124	15.5266	0.16498	-2.59964	0.00362353
XLOC_057201	LOC100849819	47.5541	7.7998	0.164019	-2.60806	0.0225517
XLOC_037455	VGLL4	1206.04	197.421	0.163694	-2.61093	3.71587e-05
XLOC_033413	LOC100851688	122.954	20.1064	0.163528	-2.61239	0.00643411
XLOC_025009	MYADM	4791.3	779.667	0.162726	-2.61949	0.0335819
XLOC_000762	PEX5L	76.4707	12.2175	0.159767	-2.64596	0.00429734
XLOC_067008	TMOD1	529.805	83.5587	0.157716	-2.6646	0.000891483
XLOC_004245	DNAAF2	47.2025	7.3175	0.155023	-2.68944	0.00838413
XLOC_003942	GPR65	76.5454	11.8649	0.155004	-2.68962	0.0156289
XLOC_037289	PTPRG	155.213	24.0196	0.154752	-2.69197	0.00271993
XLOC_057534	APPL2	137.774	20.838	0.151248	-2.72501	0.00325587
XLOC_049900	C3H1orf110	38.8375	5.78348	0.148915	-2.74744	0.0218703
XLOC_043227	CUFF.52326.1	167.969	24.9172	0.148344	-2.75298	0.000504176
XLOC_024501	GINS2	170.596	25.2962	0.148282	-2.75359	0.00545974
XLOC_003481	ANP32A	45.3539	6.70755	0.147894	-2.75737	0.0421533
XLOC_027739	SLC6A4	184.136	27.0146	0.14671	-2.76896	0.0223828
XLOC_016937	ARHGEF12	34.795	5.10057	0.146589	-2.77015	0.0301401
XLOC_056534	LOC100850188	114.527	16.781	0.146525	-2.77078	0.00359581
XLOC_070605	EZR	628.125	90.6086	0.144253	-2.79333	9.07083e-05
XLOC_012986	PLTP	1206.76	171.932	0.142474	-2.81123	0.0492051
XLOC_016984	MRVI1	26.7911	3.77527	0.140915	-2.8271	0.0305619
XLOC_033418	SGTB	217.303	30.2427	0.139173	-2.84505	0.00388464
XLOC_030102	GLS	32.1031	4.44197	0.138366	-2.85344	0.0312986
XLOC_017184	BBOX1	67.6856	8.92449	0.131852	-2.92301	0.0037862
XLOC_030205	ZFAND2B	418.558	54.9473	0.131278	-2.92931	0.000362504
XLOC_004364	LOC100850995	105.394	13.8325	0.131247	-2.92965	0.0309559
XLOC_057585	LOC100851317	128.914	16.8276	0.130534	-2.9375	0.000258913
XLOC_027634	RAD51C	43.4432	5.6072	0.12907	-2.95378	0.0257634
XLOC_004479	FOXN3	94.9588	12.2337	0.128831	-2.95644	0.044663
XLOC_035429	ETFA	111.191	14.2824	0.12845	-2.96073	0.00226339
XLOC_017484	UBASH3B	88.7287	11.342	0.127828	-2.96772	0.00182166
XLOC_051232	CUFF.64795.2	37.4932	4.65069	0.124041	-3.01111	0.00729072
XLOC_030417	LOC100850889	28.7049	3.55844	0.123966	-3.01198	0.021875
XLOC_070457	MGC127538	114.094	14.098	0.123565	-3.01666	0.0144027
XLOC_012235	FAM107B	24.096	2.87553	0.119336	-3.0669	0.0282095
XLOC_007795	TMEM17	35.2213	4.04886	0.114955	-3.12086	0.0411673
XLOC_022002	RFC5	1618.83	185.43	0.114546	-3.126	3.59398e-05
XLOC_070334	MAP3K4	107.936	12.3148	0.114093	-3.13171	0.00152922
XLOC_004351	DLGAP5	12517.5	1388.48	0.110923	-3.17237	1.46749e-06
XLOC_048887	ASRGL1	2408.69	267.017	0.110856	-3.17324	0.00235242
XLOC_050161	CUFF.61946.1	2213.56	243.48	0.109995	-3.18449	1.68921e-06
XLOC_019460	ENO1	32.5979	3.57466	0.109659	-3.1889	0.0369268
XLOC_037274	MAGI1	36.9952	4.04075	0.109224	-3.19464	0.0224139
XLOC_070459	LOC526200	24.734	2.68302	0.108475	-3.20457	0.0456199
XLOC_029942	TTN	37.4184	3.76716	0.100677	-3.3122	0.00811749
XLOC_039957	LOC100335881	111.975	11.2691	0.100639	-3.31274	7.1233e-05
XLOC_004297	TEX9	33.5222	3.35783	0.100167	-3.31952	0.0202507
XLOC_048897	CUFF.60185.1	22.2538	2.22504	0.0999849	-3.32215	0.0370241
XLOC_007333	DNMT3A	163.631	16.315	0.0997059	-3.32618	0.00239863
XLOC_010479	CUFF.12591.1	50.0344	4.86752	0.0972835	-3.36166	0.00192027
XLOC_024912	LOC520692	79.0162	7.6073	0.0962752	-3.37669	0.00264965
XLOC_060479	NFKB1	102.344	9.75937	0.0953587	-3.39049	0.000938976
XLOC_050189	LOC100851463	38.9775	3.55034	0.0910868	-3.45661	0.00647565
XLOC_023785	C18H16orf46	84.6209	7.51	0.0887487	-3.49413	9.92859e-05
XLOC_027309	LOC100849618	20.2683	1.76706	0.0871834	-3.5198	0.0282952
XLOC_067194	GSN	107.148	9.32571	0.0870355	-3.52225	0.00924803
XLOC_030110	COQ10B	44.2212	3.79149	0.0857392	-3.5439	0.00663461
XLOC_024763	LOC615697	46.8446	4.00832	0.0855663	-3.54681	0.00399342
XLOC_070083	MTO1	24.4508	2.0001	0.0818011	-3.61174	0.0192789
XLOC_033395	MSX2	66.7613	5.34172	0.0800122	-3.64364	0.000662364
XLOC_064215	CUFF.80780.1	111.334	8.66712	0.0778478	-3.6832	9.70771e-05
XLOC_041368	MYO5B	48.8269	3.78338	0.0774856	-3.68993	0.00320164
XLOC_012958	SERINC3	17.3617	1.32529	0.0763344	-3.71152	0.043795
XLOC_050580	HDAC4	64.7042	4.85941	0.0751019	-3.73501	0.00022262
XLOC_039496	KIAA0319	35.5077	2.65059	0.0746483	-3.74375	0.00226364
XLOC_000291	CUFF.2070.1	1301.29	96.9615	0.074512	-3.74638	8.37666e-08
XLOC_010340	FLT1	36.8552	2.67491	0.072579	-3.7843	0.00406587
XLOC_060233	LOC100849382	21.759	1.57456	0.0723635	-3.78859	0.0329935
XLOC_027240	SREBF1	27.9922	2.02443	0.0723211	-3.78944	0.029963
XLOC_048558	ASRGL1	120.972	8.72388	0.0721149	-3.79356	0.000152496
XLOC_017785	CUFF.23049.1	172.282	12.1466	0.0705039	-3.82615	8.90846e-05
XLOC_057210	LOC100850219	187.596	12.8923	0.0687234	-3.86305	4.16841e-06
XLOC_037601	LOC100335716	19.7019	1.34151	0.0680903	-3.87641	0.0394779
XLOC_041223	LOC100138793	164.776	10.7564	0.0652789	-3.93724	2.42933e-05
XLOC_043590	LOC100850770	34.157	2.21693	0.0649041	-3.94555	0.00698486
XLOC_000625	KIAA1407	28.0638	1.79949	0.0641215	-3.96305	0.0214064
XLOC_057035	CECR2	143.528	9.19807	0.0640857	-3.96385	0.0463584
XLOC_030018	CD302	24.734	1.57456	0.0636595	-3.97348	0.0250661
XLOC_041438	CNDP1	33.099	2.01632	0.0609178	-4.03699	0.00563809
XLOC_030728	ACSL3	3844.03	226.372	0.0588894	-4.08585	3.91429e-09
XLOC_067349	PRUNE2	46.633	2.66681	0.0571871	-4.12817	0.000932532
XLOC_063294	HBEGF	2149.48	120.479	0.0560502	-4.15714	1.97921e-08
XLOC_027477	MAFG	23.9529	1.34151	0.0560063	-4.15827	0.0214363
XLOC_047291	ARID5B	140.338	7.36615	0.0524886	-4.25185	0.0256495
XLOC_057763	TOB2	34.795	1.79138	0.051484	-4.27973	0.00663245
XLOC_043540	PILRA	13.5371	0.666701	0.0492499	-4.34374	0.0469286
XLOC_041427	LOC100138793	31.9663	1.55834	0.0487494	-4.35847	0.0483876
XLOC_014917	CUFF.19067.1	123.038	5.75105	0.0467419	-4.41914	8.62405e-06
XLOC_067414	GABBR2	23.8129	1.10847	0.0465491	-4.4251	0.00754299
XLOC_047537	LOC100335288	18.9956	0.88353	0.0465125	-4.42624	0.0444366
XLOC_033490	LIFR	14.813	0.67481	0.0455551	-4.45624	0.0491344
XLOC_060221	NSUN7	19.4903	0.88353	0.0453317	-4.46334	0.0108223
XLOC_043201	WIPI2	60.3133	2.68302	0.0444848	-4.49055	0.000197188
XLOC_014986	CUFF.19861.1	313.255	13.3502	0.0426178	-4.5524	2.18618e-08
XLOC_019444	MTOR	15.7342	0.666701	0.0423728	-4.56072	0.0271132
XLOC_007632	ATP6V1B1	15.9458	0.67481	0.042319	-4.56255	0.0470989
XLOC_030730	AP1S3	21.261	0.899746	0.042319	-4.56255	0.0215239
XLOC_035558	LOC100850080	355.382	15.02	0.0422644	-4.56441	0.0124135
XLOC_044786	DOCK1	16.9385	0.67481	0.0398388	-4.64968	0.0342821
XLOC_057420	LOC784846	46.8446	1.79949	0.0384141	-4.70222	0.00104534
XLOC_027008	EXPI	19.4903	0.666701	0.0342068	-4.86957	0.0109491
XLOC_029978	CYBRD1	53.1526	1.77517	0.0333976	-4.90411	9.86076e-05
XLOC_007332	DTNB	246.559	8.02474	0.0325469	-4.94133	2.03841e-08
XLOC_021648	TAOK3	30.264	0.899746	0.0297299	-5.07194	0.00238753
XLOC_035213	CUFF.44543.1	270.804	7.78359	0.0287425	-5.12067	1.9134e-09
XLOC_060487	LOC534808	15.7342	0.449873	0.0285921	-5.12824	0.0274343
XLOC_000424	RAB6B	16.3005	0.449873	0.0275986	-5.17926	0.0266095
XLOC_060252	KIT	43.3685	1.12468	0.0259332	-5.26906	0.031312
XLOC_022152	LOC530264	25.9383	0.666701	0.0257033	-5.2819	0.00300129
XLOC_023909	NDRG4	17.7196	0.441765	0.0249308	-5.32593	0.0244737
XLOC_030109	CCDC150	27.3543	0.666701	0.0243729	-5.35858	0.00280056
XLOC_053604	LOC100849956	18.3544	0.441765	0.0240686	-5.37671	0.010814
XLOC_016828	MMP12	18.566	0.441765	0.0237943	-5.39324	0.0406836
XLOC_030817	FGR	59.3858	1.32529	0.0223167	-5.48573	3.87253e-05
XLOC_067260	IFNT	39.8302	0.88353	0.0221824	-5.49444	0.000121759
XLOC_027891	TMEM220	63.4283	1.34151	0.02115	-5.5632	2.12857e-05
XLOC_047325	CDH23	52.8041	1.10847	0.020992	-5.57401	0.00968274
XLOC_000525	LOC100850450	117.785	2.01632	0.0171186	-5.86829	1.65617e-07
XLOC_012632	GATA3	38.9775	0.666701	0.0171048	-5.86946	0.000207719
XLOC_037487	GATA2	40.3218	0.666701	0.0165345	-5.91838	0.00407493
XLOC_034977	LYSMD4	28.1354	0.441765	0.0157014	-5.99296	0.000783439
XLOC_019902	ANGPTL1	176.907	2.67491	0.0151205	-6.04735	0.000212353
XLOC_050209	SLC16A4	15.0962	0.224937	0.0149002	-6.06853	0.018671
XLOC_000338	LOC511229	15.1646	0.224937	0.014833	-6.07505	0.0489349
XLOC_023768	CUFF.28942.1	55.9223	0.666701	0.0119219	-6.39024	0.00309561
XLOC_039869	LOC618143	96.2568	0.88353	0.00917888	-6.76747	0.0475704
XLOC_000135	MYH15	50.1744	0.441765	0.00880459	-6.82753	8.42362e-06
XLOC_012219	PIP4K2A	29.7692	0.224937	0.007556	-7.04816	0.0238115
XLOC_028007	PSMD3	30.1209	0.224937	0.0074678	-7.0651	0.000412437

## Sheet: Up-Regulated
Table S7. Differentially expressed genes between the 16-cell embryos and early morulae.
Spreadsheet 3. Genes up-regulated.
ID	Gene Name	16-cell	Early Morula	Fold Change	log2 of Fold Change	P Value
XLOC_003847	AKAP5	0	16.8519	Inf	Inf	0.0438682
XLOC_004337	DUOXA2	0	39.5057	Inf	Inf	0.000173258
XLOC_007847	CAD	0	12.9733	Inf	Inf	0.0480783
XLOC_021846	CUFF.26521.1	0	15.8164	Inf	Inf	0.0255723
XLOC_046262	SLC7A2	0	15.1741	Inf	Inf	0.0290011
XLOC_048758	LUZP2	0	22.4348	Inf	Inf	0.00615912
XLOC_053635	FKBP14	0	14.2419	Inf	Inf	0.0377485
XLOC_067375	TPM2	0	16.5075	Inf	Inf	0.021264
XLOC_044716	LOC785923	0.637958	18.7325	29.3632	4.87594	0.0356999
XLOC_039280	KLHDC3	1.5591	22.2828	14.2921	3.83715	0.034872
XLOC_041473	MEP1B	1.91387	23.9931	12.5364	3.64806	0.0496283
XLOC_056986	NANOG	2.55183	29.4727	11.5496	3.52977	0.0294568
XLOC_041437	ZNF407	3.47297	37.1833	10.7065	3.42041	0.0163861
XLOC_050400	C3H1orf123	2.83502	30.0097	10.5854	3.404	0.0301919
XLOC_000363	P2RY13	8.50505	88.9491	10.4584	3.38659	0.000812527
XLOC_027539	SRP68	3.1182	30.034	9.63184	3.26781	0.02834
XLOC_027278	PHOSPHO1	6.37958	61.1461	9.58467	3.26073	0.00605916
XLOC_000229	MB21D2	3.75616	33.2561	8.85375	3.14629	0.0246653
XLOC_025069	LOC100297492	6.59117	57.7619	8.76352	3.13151	0.0115542
XLOC_004448	CUFF.8054.1	7.15754	61.8026	8.63461	3.11013	0.00444611
XLOC_024739	LOC789309	8.57663	65.0004	7.57878	2.92196	0.0107398
XLOC_075368	TEX11	11.3401	85.6459	7.55251	2.91696	0.00358859
XLOC_067049	CUFF.83355.1	21.121	155.021	7.33967	2.87571	0.00110612
XLOC_053537	LOC512293	5.88163	42.14	7.16469	2.8409	0.0160067
XLOC_024413	ZNF543	4.6773	32.8549	7.02432	2.81236	0.0346028
XLOC_070611	PNLDC1	21.8274	151.963	6.96205	2.79951	0.000723282
XLOC_037199	SS18L2	12.0496	78.9038	6.54825	2.71111	0.0139526
XLOC_027714	SPAG5	5.95322	38.0506	6.39161	2.67618	0.0393716
XLOC_000585	CLDND1	4.96049	30.1475	6.07753	2.60349	0.0485221
XLOC_027898	PMP22	12.4044	72.6665	5.85814	2.55044	0.0350049
XLOC_037377	USP4	8.15027	47.6094	5.84145	2.54633	0.031304
XLOC_056614	DIP2B	7.22913	41.5625	5.74931	2.52339	0.038898
XLOC_075726	LOC100850396	43.0916	245.391	5.69463	2.5096	0.00146662
XLOC_003422	KIAA1191	13.6771	74.9462	5.47968	2.45409	0.00919771
XLOC_037560	MTMR14	8.50505	45.3054	5.32688	2.41329	0.0437183
XLOC_057228	COPZ1	15.8058	83.0683	5.25557	2.39385	0.0160377
XLOC_050120	TXNIP	10.9853	56.6879	5.16035	2.36747	0.0280329
XLOC_034964	LOC100849472	9.78096	49.8122	5.09277	2.34845	0.0418801
XLOC_000178	ARGFX	22.1853	109.639	4.94196	2.30508	0.0154731
XLOC_070560	SF3B5	10.5589	51.336	4.86186	2.28151	0.034079
XLOC_007775	VAMP8	14.4583	69.6045	4.81417	2.26729	0.0252568
XLOC_050197	WDR77	25.2288	121.038	4.79761	2.26231	0.00644086
XLOC_057631	DDX47	12.756	60.0295	4.70599	2.2345	0.024199
XLOC_075524	CUL4B	48.0553	220.332	4.58497	2.19691	0.0069144
XLOC_035065	SNRPA1	14.813	66.7999	4.50953	2.17298	0.0400376
XLOC_039275	RPL7L1	27.2143	122.266	4.49271	2.16759	0.0111014
XLOC_075741	LOC100849148	28.4217	126.412	4.44772	2.15307	0.0161309
XLOC_063078	TIMM13	20.2683	89.7839	4.42977	2.14723	0.0146026
XLOC_048565	POLR2G	15.3078	67.6936	4.42216	2.14475	0.026009
XLOC_021968	PSMD9	30.1209	129.087	4.28563	2.09951	0.0135558
XLOC_035443	C21H15orf17	23.0349	98.3517	4.26968	2.09413	0.0294649
XLOC_037407	CCDC72	17.8596	75.2583	4.21387	2.07515	0.0334818
XLOC_043594	EIF3B	15.3794	63.4501	4.12566	2.04462	0.0495005
XLOC_047494	ECD	16.5837	68.3258	4.12005	2.04266	0.0405754
XLOC_022054	TCHP	14.6699	59.4824	4.05473	2.01961	0.0458386
XLOC_060164	FARSB	18.9208	73.2014	3.86883	1.9519	0.0319283
XLOC_023956	SLC7A6	24.0992	92.9796	3.8582	1.94793	0.0491561
XLOC_039773	MIR877	18.7092	72.1092	3.85421	1.94643	0.0403958
XLOC_030262	EIF4E2	21.1894	81.3072	3.83716	1.94004	0.0317636
XLOC_039202	RPS18	42.0957	161.113	3.8273	1.93633	0.0123381
XLOC_062956	MRPL4	19.5588	71.331	3.64701	1.86671	0.037677
XLOC_064038	PFDN1	18.3544	66.2467	3.6093	1.85172	0.0456838
XLOC_034973	CHSY1	31.8947	113.641	3.56301	1.8331	0.0417108
XLOC_003660	RTF1	94.1187	333.627	3.54474	1.82568	0.011919
XLOC_013017	SALL4	173.21	607.83	3.50921	1.81115	0.00756538
XLOC_024826	SNRPD2	49.0417	170.366	3.4739	1.79655	0.0206972
XLOC_037138	GPD1L	246.584	838.401	3.40006	1.76556	0.0152324
XLOC_067630	RPS7	62.1493	208.208	3.35012	1.74421	0.0148536
XLOC_048889	EEF1G	37.5616	120.541	3.20917	1.6822	0.0400312
XLOC_012684	SEPHS1	37.1352	118.466	3.19013	1.67362	0.0415846
XLOC_062982	LOC538435	57.4783	182.859	3.18135	1.66964	0.0349697
XLOC_025025	RPL28	31.182	97.8796	3.13898	1.65029	0.0488272
XLOC_030183	RPL37A	75.5464	236.805	3.13456	1.64826	0.0233468
XLOC_057434	LOC100849392	112.893	352.331	3.12092	1.64197	0.0143864
XLOC_035384	RPS17	107.366	331.014	3.08304	1.62435	0.0189025
XLOC_019736	PPPDE1	74.7716	227.224	3.03891	1.60355	0.036971
XLOC_019393	H3F3A	53.8621	162.529	3.01751	1.59336	0.0389972
XLOC_035527	MIR1282	134.951	399.366	2.95934	1.56528	0.0494835
XLOC_063236	RPS15	43.5116	125.968	2.89504	1.53359	0.048089
XLOC_024437	RPS5	43.5116	124.756	2.86719	1.51964	0.0473125
XLOC_044825	ATAD1	75.9043	216.101	2.84702	1.50945	0.0438603
XLOC_046140	PROSC	89.4351	253.483	2.83426	1.50297	0.0306407
XLOC_030078	DDX18	112.193	315.622	2.8132	1.49221	0.0398618
XLOC_053500	BZW2	102.975	288.611	2.80272	1.48683	0.0373234
XLOC_050078	MRPL9	95.7431	249.845	2.60954	1.38379	0.0453848
XLOC_007077	POLE4	80.7153	209.596	2.59673	1.3767	0.0418782
XLOC_021677	RPL6	183.902	472.538	2.56951	1.36149	0.0359038
XLOC_007820	SNRPG	82.6976	201.695	2.43894	1.28626	0.0497705

## Sheet: Down GO
Table S7. Differentially expressed genes between the 16-cell embryos and early morulae.
Spreadsheet 4. GO analysis output of down-regulated genes.
GO.ID	Term	Annotated	Significant	Expected	Classic	Significant Genes
GO:0016043	cellular component organization	3014	62	39.13	3.4e-05	ABI3BP,ACSL3,CAP1,CDH23,CNN3,COL4A3BP,DAB2,DNAAF2,DNM1L,EZR,FGR,GATA2,GATA3,GLS,GPR65,GSN,HDAC4,HIST1H2AC,ITGB1BP1,JUP,KCTD8,KIAA0319,KIT,LMAN1,MAP4,MARK2,MFF,MGC127538,MLLT11,MSX2,MTIF3,MTO1,MTOR,MYH9,NASP,NEXN,NME7,NOX4,NPHP3,NR2E1,NUP153,OCLN,PANX1,PLEKHA1,QRSL1,RAB20,RAD51C,RALA,RHOA,ROCK2,SEPT11,SLC6A4,SLITRK5,SMARCC2,SREBF1,SUV39H2,TMEM17,TMOD1,TTC19,TUBA1C,USP6NL,WIPI2
GO:0048870	cell motility	709	23	9.2	4.2e-05	ARID5B,CAP1,DAB2,DNAAF2,DOCK1,FGF1,FGR,FLT1,GATA3,HBEGF,ITGB1BP1,JUP,KIAA0319,KIT,MGC127538,MIA3,MSX2,MYH9,NEXN,NR2E1,PDE4D,PLTP,RHOA
GO:0051674	localization of cell	709	23	9.2	4.2e-05	ARID5B,CAP1,DAB2,DNAAF2,DOCK1,FGF1,FGR,FLT1,GATA3,HBEGF,ITGB1BP1,JUP,KIAA0319,KIT,MGC127538,MIA3,MSX2,MYH9,NEXN,NR2E1,PDE4D,PLTP,RHOA
GO:0051496	positive regulation of stress fiber assembly	18	4	0.23	7.3e-05	GPR65,ITGB1BP1,MTOR,RHOA
GO:0010638	positive regulation of organelle organization	173	10	2.25	8.4e-05	DNM1L,GPR65,ITGB1BP1,LMAN1,MFF,MLLT11,MTOR,RHOA,ROCK2,SREBF1
GO:0016477	cell migration	644	21	8.36	8.7e-05	ARID5B,CAP1,DAB2,DOCK1,FGF1,FGR,FLT1,GATA3,HBEGF,ITGB1BP1,JUP,KIAA0319,KIT,MGC127538,MIA3,MSX2,MYH9,NEXN,NR2E1,PDE4D,RHOA
GO:0071840	cellular component organization or biogenesis	3122	62	40.53	0.0001	ABI3BP,ACSL3,CAP1,CDH23,CNN3,COL4A3BP,DAB2,DNAAF2,DNM1L,EZR,FGR,GATA2,GATA3,GLS,GPR65,GSN,HDAC4,HIST1H2AC,ITGB1BP1,JUP,KCTD8,KIAA0319,KIT,LMAN1,MAP4,MARK2,MFF,MGC127538,MLLT11,MSX2,MTIF3,MTO1,MTOR,MYH9,NASP,NEXN,NME7,NOX4,NPHP3,NR2E1,NUP153,OCLN,PANX1,PLEKHA1,QRSL1,RAB20,RAD51C,RALA,RHOA,ROCK2,SEPT11,SLC6A4,SLITRK5,SMARCC2,SREBF1,SUV39H2,TMEM17,TMOD1,TTC19,TUBA1C,USP6NL,WIPI2
GO:0045604	regulation of epidermal cell differentiation	20	4	0.26	0.00011	MAFG,MSX2,NCOA3,ROCK2
GO:0032233	positive regulation of actin filament bundle assembly	21	4	0.27	0.00014	GPR65,ITGB1BP1,MTOR,RHOA
GO:0006928	cellular component movement	876	25	11.37	0.00015	ARID5B,CAP1,DAB2,DNAAF2,DOCK1,FGF1,FGR,FLT1,GATA3,HBEGF,ITGB1BP1,JUP,KIAA0319,KIT,MAP4,MGC127538,MIA3,MSX2,MYH9,NEXN,NME7,NR2E1,PDE4D,PLTP,RHOA
GO:0006996	organelle organization	1701	39	22.08	0.00021	CAP1,CNN3,COL4A3BP,DAB2,DNM1L,EZR,GATA2,GATA3,GPR65,GSN,HDAC4,HIST1H2AC,ITGB1BP1,JUP,KIT,LMAN1,MAP4,MFF,MGC127538,MLLT11,MTO1,MTOR,MYH9,NASP,NEXN,NUP153,QRSL1,RAB20,RAD51C,RALA,RHOA,ROCK2,SMARCC2,SREBF1,SUV39H2,TMOD1,TTC19,USP6NL,WIPI2
GO:0045834	positive regulation of lipid metabolic process	69	6	0.9	0.00027	ACSL3,FGF1,FGR,FLT1,MTOR,SREBF1
GO:0032989	cellular component morphogenesis	707	21	9.18	0.00031	CAP1,COL4A3BP,DAB2,DNM1L,EZR,FGR,GATA3,GSN,ITGB1BP1,JUP,KIT,MARK2,MFF,MSX2,MYH9,NOX4,NR2E1,RHOA,SLITRK5,TMEM17,TMOD1
GO:0071842	cellular component organization at cellular level	2448	50	31.78	0.00037	ABI3BP,CAP1,CNN3,COL4A3BP,DAB2,DNAAF2,DNM1L,EZR,GATA2,GATA3,GPR65,GSN,HDAC4,HIST1H2AC,ITGB1BP1,JUP,KIAA0319,KIT,LMAN1,MAP4,MARK2,MFF,MGC127538,MLLT11,MTIF3,MTO1,MTOR,MYH9,NASP,NEXN,NME7,NR2E1,NUP153,PLEKHA1,QRSL1,RAB20,RAD51C,RALA,RHOA,ROCK2,SLITRK5,SMARCC2,SREBF1,SUV39H2,TMEM17,TMOD1,TTC19,TUBA1C,USP6NL,WIPI2
GO:0051222	positive regulation of protein transport	135	8	1.75	0.00037	ACSL3,DAB2,DNM1L,FGR,GATA3,ITGB1BP1,JUP,PANX1
GO:0030029	actin filament-based process	375	14	4.87	0.00037	CAP1,CNN3,EZR,GPR65,GSN,ITGB1BP1,JUP,KIT,MTOR,MYH9,RALA,RHOA,ROCK2,TMOD1
GO:0051179	localization	2918	57	37.88	0.00038	ACSL3,ANP32A,ANXA6,AP1S3,ARID5B,ATP6V1B1,CAP1,CD302,CDH23,CHMP1B,COL4A3BP,DAB2,DNAAF2,DNM1L,DOCK1,FGF1,FGR,FLT1,GATA3,GSN,HBEGF,IPO7,ITGB1BP1,ITSN1,JUP,KDELR2,KDELR3,KIAA0319,KIT,MAP4,MCART1,MFF,MGC127538,MIA3,MSX2,MTOR,MYH9,MYO5B,NASP,NEXN,NME7,NR2E1,NUP153,PANX1,PDE4D,PLEKHA1,PLTP,RAB20,RAB6B,RALA,RHOA,SERPINA5,SLC16A4,SLC24A5,SLC6A4,SREBF1,USP6NL
GO:0043406	positive regulation of MAP kinase activity	103	7	1.34	0.00038	DAB2,FLT1,KIT,MAP3K4,MGC127538,NOX4,TAOK3
GO:0051492	regulation of stress fiber assembly	27	4	0.35	0.00038	GPR65,ITGB1BP1,MTOR,RHOA
GO:0070584	mitochondrion morphogenesis	12	3	0.16	0.00043	COL4A3BP,DNM1L,MFF
GO:0051896	regulation of protein kinase B signaling cascade	77	6	1	0.00048	GATA3,HBEGF,ITGB1BP1,ITSN1,NOX4,PLEKHA1
GO:0045542	positive regulation of cholesterol biosynthetic process	3	2	0.04	0.0005	FGF1,SREBF1
GO:0090205	positive regulation of cholesterol metabolic process	3	2	0.04	0.0005	FGF1,SREBF1
GO:1900063	regulation of peroxisome organization	3	2	0.04	0.0005	DNM1L,MFF
GO:2001044	regulation of integrin-mediated signaling pathway	3	2	0.04	0.0005	DAB2,ITGB1BP1
GO:0046889	positive regulation of lipid biosynthetic process	29	4	0.38	0.0005	ACSL3,FGF1,MTOR,SREBF1
GO:0040011	locomotion	840	23	10.9	0.00051	ARID5B,CAP1,DAB2,DNAAF2,DOCK1,FGF1,FGR,FLT1,GATA3,HBEGF,ITGB1BP1,JUP,KIAA0319,KIT,MGC127538,MIA3,MSX2,MYH9,NEXN,NR2E1,PDE4D,PLTP,RHOA
GO:0030036	actin cytoskeleton organization	342	13	4.44	0.00051	CAP1,CNN3,EZR,GPR65,GSN,ITGB1BP1,KIT,MTOR,MYH9,RALA,RHOA,ROCK2,TMOD1
GO:2000178	negative regulation of neural precursor cell proliferation	13	3	0.17	0.00056	GATA2,MGC127538,NR2E1
GO:0051130	positive regulation of cellular component organization	395	14	5.13	0.00062	DAB2,DNM1L,GPR65,ITGB1BP1,LMAN1,MARK2,MFF,MGC127538,MLLT11,MTOR,RALA,RHOA,ROCK2,SREBF1
GO:0032231	regulation of actin filament bundle assembly	32	4	0.42	0.00074	GPR65,ITGB1BP1,MTOR,RHOA
GO:0007167	enzyme linked receptor protein signaling pathway	451	15	5.85	0.00077	ANGPTL1,ARID5B,CSRNP1,DAB2,EGR1,FGF1,FLT1,GATA3,HBEGF,KIT,MSX2,PLEKHA1,SMAD9,SOSTDC1,SREBF1
GO:0051897	positive regulation of protein kinase B signaling cascade	56	5	0.73	0.00077	GATA3,HBEGF,ITGB1BP1,ITSN1,NOX4
GO:0033043	regulation of organelle organization	405	14	5.26	0.0008	DNM1L,GATA2,GATA3,GPR65,GSN,ITGB1BP1,LMAN1,MFF,MLLT11,MTOR,NEXN,RHOA,ROCK2,SREBF1
GO:0071841	cellular component organization or biogenesis at cellular level	2533	50	32.88	0.00083	ABI3BP,CAP1,CNN3,COL4A3BP,DAB2,DNAAF2,DNM1L,EZR,GATA2,GATA3,GPR65,GSN,HDAC4,HIST1H2AC,ITGB1BP1,JUP,KIAA0319,KIT,LMAN1,MAP4,MARK2,MFF,MGC127538,MLLT11,MTIF3,MTO1,MTOR,MYH9,NASP,NEXN,NME7,NR2E1,NUP153,PLEKHA1,QRSL1,RAB20,RAD51C,RALA,RHOA,ROCK2,SLITRK5,SMARCC2,SREBF1,SUV39H2,TMEM17,TMOD1,TTC19,TUBA1C,USP6NL,WIPI2
GO:0043149	stress fiber assembly	33	4	0.43	0.00083	GPR65,ITGB1BP1,MTOR,RHOA
GO:0045682	regulation of epidermis development	33	4	0.43	0.00083	MAFG,MSX2,NCOA3,ROCK2
GO:0045616	regulation of keratinocyte differentiation	15	3	0.19	0.00087	MSX2,NCOA3,ROCK2
GO:0007165	signal transduction	2687	52	34.88	0.001	ANGPTL1,ARHGEF12,ARID5B,ARL10,COL4A3BP,CRCP,CSRNP1,DAB2,DKK3,DNM1L,DOCK1,EGR1,FGF1,FGR,FLT1,GATA2,GATA3,GPR65,HBEGF,HDAC4,ITGB1BP1,ITSN1,JUP,KCTD8,KIT,MAP3K4,MARK2,MFF,MGC127538,MLLT11,MSX2,MTOR,NFKB1,NKIRAS1,NME7,NOX4,NPHP3,PDE4D,PLEKHA1,PLEKHG7,RAB20,RAB6B,RALA,RALB,RHOA,ROCK2,SMAD9,SOSTDC1,SREBF1,TAOK3,TMEM17,WSB2
GO:0051017	actin filament bundle assembly	60	5	0.78	0.00106	EZR,GPR65,ITGB1BP1,MTOR,RHOA
GO:0006520	cellular amino acid metabolic process	282	11	3.66	0.00112	ASRGL1,BBOX1,CTNS,GATA3,GLS,GLS2,LOC100336620,MARS,NOX4,ODC1,QRSL1
GO:0030010	establishment of cell polarity	61	5	0.79	0.00114	GATA3,MAP4,MARK2,MYH9,SDCCAG8
GO:0035556	intracellular signal transduction	1421	32	18.45	0.00121	ARHGEF12,ARL10,DAB2,DNM1L,DOCK1,FGF1,FGR,FLT1,GATA3,GPR65,HBEGF,HDAC4,ITGB1BP1,ITSN1,KIT,MAP3K4,MARK2,MGC127538,MLLT11,MTOR,NKIRAS1,NOX4,PLEKHA1,PLEKHG7,RAB20,RAB6B,RALA,RALB,RHOA,ROCK2,TAOK3,WSB2
GO:0006461	protein complex assembly	573	17	7.44	0.00123	DAB2,DNAAF2,DNM1L,GLS,GSN,ITGB1BP1,KCTD8,MFF,MGC127538,MTOR,NUP153,PANX1,RHOA,SEPT11,SLC6A4,TTC19,TUBA1C
GO:0090200	positive regulation of release of cytochrome c from mitochondria	17	3	0.22	0.00128	DNM1L,MFF,MLLT11
GO:0051128	regulation of cellular component organization	955	24	12.4	0.00128	DAB2,DNM1L,EZR,FGR,GATA2,GATA3,GPR65,GSN,ITGB1BP1,KIAA0319,KIT,LMAN1,MARK2,MFF,MGC127538,MLLT11,MTOR,MYH9,NEXN,NR2E1,RALA,RHOA,ROCK2,SREBF1
GO:0070271	protein complex biogenesis	576	17	7.48	0.0013	DAB2,DNAAF2,DNM1L,GLS,GSN,ITGB1BP1,KCTD8,MFF,MGC127538,MTOR,NUP153,PANX1,RHOA,SEPT11,SLC6A4,TTC19,TUBA1C
GO:0023052	signaling	2995	56	38.88	0.00136	ANGPTL1,ARHGEF12,ARID5B,ARL10,COL4A3BP,CRCP,CSRNP1,DAB2,DKK3,DLGAP5,DNM1L,DOCK1,EGR1,FGF1,FGR,FLT1,GATA2,GATA3,GLS,GPR65,HBEGF,HDAC4,ITGB1BP1,ITSN1,JUP,KCTD8,KIT,MAP3K4,MARK2,MFF,MGC127538,MLLT11,MSX2,MTOR,NFKB1,NKIRAS1,NME7,NOX4,NPHP3,NR2E1,PDE4D,PLEKHA1,PLEKHG7,RAB20,RAB6B,RALA,RALB,RHOA,ROCK2,SLC6A4,SMAD9,SOSTDC1,SREBF1,TAOK3,TMEM17,WSB2
GO:0007163	establishment or maintenance of cell polarity	94	6	1.22	0.00138	EZR,GATA3,MAP4,MARK2,MYH9,SDCCAG8
GO:0030099	myeloid cell differentiation	207	9	2.69	0.00151	CBFA2T3,CEBPG,DAB2,GATA2,GATA3,KIT,MYH9,PIP4K2A,TOB2
GO:0010646	regulation of cell communication	1142	27	14.82	0.00154	ARHGEF12,DAB2,DKK3,DNM1L,EGR1,FGF1,FGR,FLT1,GATA2,GATA3,HBEGF,ITGB1BP1,ITSN1,JUP,KIT,MGC127538,MSX2,MTOR,NFKB1,NOX4,NPHP3,NR2E1,PLEKHA1,RHOA,SOSTDC1,SREBF1,TAOK3
GO:0043491	protein kinase B signaling cascade	96	6	1.25	0.00154	GATA3,HBEGF,ITGB1BP1,ITSN1,NOX4,PLEKHA1
GO:0006621	protein retention in ER lumen	5	2	0.06	0.00163	KDELR2,KDELR3
GO:0035437	maintenance of protein localization in endoplasmic reticulum	5	2	0.06	0.00163	KDELR2,KDELR3
GO:0060374	mast cell differentiation	5	2	0.06	0.00163	GATA3,KIT
GO:0051234	establishment of localization	2211	44	28.7	0.00165	ACSL3,ANP32A,ANXA6,AP1S3,ATP6V1B1,CAP1,CD302,CDH23,CHMP1B,COL4A3BP,DAB2,DNM1L,FGR,GATA3,GSN,IPO7,ITGB1BP1,ITSN1,JUP,KDELR2,KDELR3,KIT,MAP4,MCART1,MFF,MGC127538,MIA3,MTOR,MYH9,MYO5B,NASP,NME7,NUP153,PANX1,PLEKHA1,RAB20,RAB6B,RALA,SERPINA5,SLC16A4,SLC24A5,SLC6A4,SREBF1,USP6NL
GO:0007154	cell communication	3097	57	40.2	0.00177	ANGPTL1,ARHGEF12,ARID5B,ARL10,COL4A3BP,CRCP,CSRNP1,DAB2,DKK3,DLGAP5,DNM1L,DOCK1,EGR1,FGF1,FGR,FLT1,GATA2,GATA3,GLS,GPR65,HBEGF,HDAC4,ITGB1BP1,ITSN1,JUP,KCTD8,KIT,MAP3K4,MARK2,MFF,MGC127538,MLLT11,MSX2,MTOR,NFKB1,NKIRAS1,NME7,NOX4,NPHP3,NR2E1,PDE4D,PLEKHA1,PLEKHG7,RAB20,RAB6B,RALA,RALB,RHOA,ROCK2,SLC6A4,SMAD9,SOSTDC1,SREBF1,TAOK3,TMEM17,WIPI2,WSB2
GO:0000902	cell morphogenesis	648	18	8.41	0.00184	CAP1,COL4A3BP,DAB2,EZR,FGR,GATA3,GSN,ITGB1BP1,JUP,KIT,MARK2,MSX2,MYH9,NOX4,NR2E1,RHOA,SLITRK5,TMEM17
GO:0046890	regulation of lipid biosynthetic process	68	5	0.88	0.00187	ACSL3,DKK3,FGF1,MTOR,SREBF1
GO:0071902	positive regulation of protein serine/threonine kinase activity	135	7	1.75	0.00188	DAB2,FLT1,KIT,MAP3K4,MGC127538,NOX4,TAOK3
GO:0023056	positive regulation of signaling	601	17	7.8	0.00204	DAB2,DNM1L,FGF1,FGR,FLT1,GATA3,HBEGF,ITGB1BP1,ITSN1,KIT,MGC127538,MSX2,NFKB1,NOX4,NR2E1,RHOA,TAOK3
GO:0010647	positive regulation of cell communication	603	17	7.83	0.00211	DAB2,DNM1L,FGF1,FGR,FLT1,GATA3,HBEGF,ITGB1BP1,ITSN1,KIT,MGC127538,MSX2,NFKB1,NOX4,NR2E1,RHOA,TAOK3
GO:0071822	protein complex subunit organization	606	17	7.87	0.00223	DAB2,DNAAF2,DNM1L,GLS,GSN,ITGB1BP1,KCTD8,MFF,MGC127538,MTOR,NUP153,PANX1,RHOA,SEPT11,SLC6A4,TTC19,TUBA1C
GO:0031532	actin cytoskeleton reorganization	43	4	0.56	0.00227	GPR65,KIT,MYH9,RALA
GO:0019216	regulation of lipid metabolic process	140	7	1.82	0.00231	ACSL3,DKK3,FGF1,FGR,FLT1,MTOR,SREBF1
GO:0035855	megakaryocyte development	6	2	0.08	0.00243	KIT,PIP4K2A
GO:0043653	mitochondrial fragmentation involved in apoptotic process	6	2	0.08	0.00243	DNM1L,MFF
GO:0043933	macromolecular complex subunit organization	890	22	11.55	0.00254	ACSL3,DAB2,DNAAF2,DNM1L,GLS,GSN,HIST1H2AC,ITGB1BP1,KCTD8,MFF,MGC127538,MTIF3,MTOR,NASP,NUP153,PANX1,RHOA,SEPT11,SLC6A4,SMARCC2,TTC19,TUBA1C
GO:0022607	cellular component assembly	1243	28	16.14	0.00255	ACSL3,DAB2,DNAAF2,DNM1L,EZR,GLS,GPR65,GSN,HIST1H2AC,ITGB1BP1,JUP,KCTD8,KIT,MFF,MGC127538,MTOR,NUP153,PANX1,RAB20,RALA,RHOA,SEPT11,SLC6A4,TMEM17,TMOD1,TTC19,TUBA1C,WIPI2
GO:0016192	vesicle-mediated transport	614	17	7.97	0.00255	ACSL3,AP1S3,CAP1,CD302,DAB2,FGR,GSN,ITSN1,KDELR2,KIT,MGC127538,MIA3,MYO5B,RAB20,RAB6B,RALA,USP6NL
GO:0007166	cell surface receptor signaling pathway	1304	29	16.93	0.00256	ANGPTL1,ARHGEF12,ARID5B,CRCP,CSRNP1,DAB2,DKK3,EGR1,FGF1,FGR,FLT1,GATA2,GATA3,HBEGF,ITGB1BP1,JUP,KCTD8,KIT,MGC127538,MLLT11,MSX2,NFKB1,NME7,NPHP3,PLEKHA1,SMAD9,SOSTDC1,SREBF1,TMEM17
GO:0048856	anatomical structure development	2938	54	38.14	0.0026	ARID5B,ATP6V1B1,CAP1,CBFA2T3,CEBPG,COL4A3BP,CSRNP1,CTNS,DAB2,DBX1,DKK3,DNM1L,EGR1,ETNK2,EZR,FGF1,FGR,FLT1,GATA2,GATA3,GSN,HDAC4,ITGB1BP1,JUP,KIAA0319,KIT,MAFG,MAP3K4,MARK2,MFF,MGC127538,MSX2,MTOR,MYH9,NASP,NCOA3,NME7,NOX4,NPHP3,NR2E1,ODC1,PIP4K2A,PLEKHA1,RHOA,ROCK2,SDCCAG8,SETDB1,SLC6A4,SLITRK5,SMAD9,SOSTDC1,TMEM17,TMOD1,TOB2
GO:0009653	anatomical structure morphogenesis	1615	34	20.97	0.00261	ARID5B,ATP6V1B1,CAP1,COL4A3BP,CSRNP1,DAB2,DNM1L,EZR,FGF1,FGR,FLT1,GATA2,GATA3,GSN,ITGB1BP1,JUP,KIT,MARK2,MFF,MSX2,MYH9,NCOA3,NOX4,NPHP3,NR2E1,PLEKHA1,RHOA,ROCK2,SDCCAG8,SLC6A4,SLITRK5,SOSTDC1,TMEM17,TMOD1
GO:0033674	positive regulation of kinase activity	226	9	2.93	0.00274	DAB2,FGR,FLT1,ITGB1BP1,KIT,MAP3K4,MGC127538,NOX4,TAOK3
GO:0030219	megakaryocyte differentiation	22	3	0.29	0.00276	GATA2,KIT,PIP4K2A
GO:0071310	cellular response to organic substance	566	16	7.35	0.00278	DAB2,EGR1,FGF1,FLT1,GATA3,ITGB1BP1,JUP,KIT,MGC127538,MSX2,NFKB1,NOX4,SLC6A4,SMAD9,SREBF1,ST3GAL6
GO:0007169	transmembrane receptor protein tyrosine kinase signaling pathway	271	10	3.52	0.00281	ANGPTL1,ARID5B,CSRNP1,FGF1,FLT1,GATA3,HBEGF,KIT,PLEKHA1,SREBF1
GO:0045184	establishment of protein localization	842	21	10.93	0.00287	ACSL3,AP1S3,CHMP1B,DAB2,DNM1L,FGR,GATA3,IPO7,ITGB1BP1,JUP,KDELR2,KDELR3,MFF,MGC127538,MIA3,MTOR,MYH9,NASP,PANX1,PLEKHA1,RAB6B
GO:0030335	positive regulation of cell migration	186	8	2.41	0.00293	DAB2,FGF1,FGR,FLT1,GATA3,HBEGF,ITGB1BP1,MIA3
GO:0002573	myeloid leukocyte differentiation	109	6	1.41	0.00293	CBFA2T3,GATA2,GATA3,KIT,MYH9,TOB2
GO:0048869	cellular developmental process	2145	42	27.85	0.00299	ARID5B,BBS7,CAP1,CBFA2T3,CEBPG,COL4A3BP,DAB2,DBX1,DNM1L,EGR1,EZR,FGF1,FGR,GATA2,GATA3,GSN,HDAC4,ITGB1BP1,JUP,KIAA0319,KIT,MAFG,MAP3K4,MARK2,MFF,MGC127538,MSX2,MTOR,MYH9,NCOA3,NOX4,NPHP3,NR2E1,PIP4K2A,PLEKHA1,RHOA,ROCK2,SLITRK5,SUV39H2,TMEM17,TMOD1,TOB2
GO:0009967	positive regulation of signal transduction	574	16	7.45	0.00319	DAB2,DNM1L,FGF1,FGR,FLT1,GATA3,HBEGF,ITGB1BP1,ITSN1,KIT,MGC127538,MSX2,NFKB1,NOX4,RHOA,TAOK3
GO:0051223	regulation of protein transport	232	9	3.01	0.00326	ACSL3,DAB2,DNM1L,FGR,GATA3,ITGB1BP1,JUP,MTOR,PANX1
GO:0010893	positive regulation of steroid biosynthetic process	7	2	0.09	0.00337	FGF1,SREBF1
GO:0033240	positive regulation of cellular amine metabolic process	7	2	0.09	0.00337	ACSL3,GATA3
GO:0006810	transport	2159	42	28.03	0.00338	ACSL3,ANP32A,ANXA6,AP1S3,ATP6V1B1,CAP1,CD302,CDH23,CHMP1B,COL4A3BP,DAB2,DNM1L,FGR,GATA3,GSN,IPO7,ITGB1BP1,ITSN1,JUP,KDELR2,KDELR3,KIT,MCART1,MFF,MGC127538,MIA3,MTOR,MYH9,MYO5B,NASP,NME7,NUP153,PANX1,RAB20,RAB6B,RALA,SERPINA5,SLC16A4,SLC24A5,SLC6A4,SREBF1,USP6NL
GO:0010033	response to organic substance	855	21	11.1	0.00344	DAB2,EGR1,FGF1,FLT1,GATA3,HDAC4,ITGB1BP1,JUP,KIT,LOC534808,MGC127538,MSX2,MTOR,NFKB1,NOX4,PANX1,PDE4D,SLC6A4,SMAD9,SREBF1,ST3GAL6
GO:2000147	positive regulation of cell motility	191	8	2.48	0.00345	DAB2,FGF1,FGR,FLT1,GATA3,HBEGF,ITGB1BP1,MIA3
GO:0022603	regulation of anatomical structure morphogenesis	474	14	6.15	0.00346	DAB2,EZR,FGF1,FGR,FLT1,GATA2,GATA3,ITGB1BP1,JUP,KIT,MARK2,MYH9,NR2E1,ROCK2
GO:0030334	regulation of cell migration	326	11	4.23	0.00349	DAB2,FGF1,FGR,FLT1,GATA3,HBEGF,ITGB1BP1,MIA3,NEXN,NR2E1,RHOA
GO:0043405	regulation of MAP kinase activity	151	7	1.96	0.00352	DAB2,FLT1,KIT,MAP3K4,MGC127538,NOX4,TAOK3
GO:0051347	positive regulation of transferase activity	236	9	3.06	0.00365	DAB2,FGR,FLT1,ITGB1BP1,KIT,MAP3K4,MGC127538,NOX4,TAOK3
GO:0015031	protein transport	806	20	10.46	0.00384	ACSL3,AP1S3,CHMP1B,DAB2,DNM1L,FGR,GATA3,IPO7,ITGB1BP1,JUP,KDELR2,KDELR3,MFF,MGC127538,MIA3,MTOR,MYH9,NASP,PANX1,RAB6B
GO:0007005	mitochondrion organization	195	8	2.53	0.00391	COL4A3BP,DNM1L,MFF,MGC127538,MLLT11,MTO1,QRSL1,TTC19
GO:0007264	small GTPase mediated signal transduction	481	14	6.24	0.00394	ARHGEF12,ARL10,DOCK1,GPR65,ITGB1BP1,ITSN1,MTOR,NKIRAS1,PLEKHG7,RAB20,RAB6B,RALA,RALB,RHOA
GO:0010822	positive regulation of mitochondrion organization	25	3	0.32	0.004	DNM1L,MFF,MLLT11
GO:0051272	positive regulation of cellular component movement	197	8	2.56	0.00416	DAB2,FGF1,FGR,FLT1,GATA3,HBEGF,ITGB1BP1,MIA3
GO:0034101	erythrocyte homeostasis	82	5	1.06	0.00422	CEBPG,GATA2,GATA3,KIT,MGC127538
GO:0030856	regulation of epithelial cell differentiation	51	4	0.66	0.00425	GATA3,MSX2,NCOA3,ROCK2
GO:0040017	positive regulation of locomotion	198	8	2.57	0.00428	DAB2,FGF1,FGR,FLT1,GATA3,HBEGF,ITGB1BP1,MIA3
GO:0002327	immature B cell differentiation	8	2	0.1	0.00445	KIT,MGC127538
GO:0035313	wound healing, spreading of epidermal cells	8	2	0.1	0.00445	HBEGF,MSX2
GO:0045540	regulation of cholesterol biosynthetic process	8	2	0.1	0.00445	FGF1,SREBF1
GO:0009966	regulation of signal transduction	1358	29	17.63	0.00462	ARHGEF12,DAB2,DKK3,DNM1L,EGR1,FGF1,FGR,FLT1,GATA2,GATA3,GPR65,HBEGF,ITGB1BP1,ITSN1,JUP,KCTD8,KIT,MAP3K4,MGC127538,MSX2,MTOR,NFKB1,NOX4,NPHP3,PLEKHA1,PLEKHG7,RHOA,SOSTDC1,TAOK3
GO:0032502	developmental process	3230	57	41.93	0.00483	ARID5B,ATP6V1B1,BBS7,CAP1,CBFA2T3,CEBPG,COL4A3BP,CSRNP1,CTNS,DAB2,DBX1,DKK3,DNM1L,EGR1,ETNK2,EZR,FGF1,FGR,FLT1,GATA2,GATA3,GSN,HDAC4,ITGB1BP1,JUP,KIAA0319,KIT,MAFG,MAP3K4,MARK2,MFF,MGC127538,MSX2,MTOR,MYH9,NASP,NCOA3,NME7,NOX4,NPHP3,NR2E1,ODC1,PDE4D,PIP4K2A,PLEKHA1,RHOA,ROCK2,SDCCAG8,SETDB1,SLC6A4,SLITRK5,SMAD9,SOSTDC1,SUV39H2,TMEM17,TMOD1,TOB2
GO:0008637	apoptotic mitochondrial changes	53	4	0.69	0.00488	DNM1L,MFF,MGC127538,MLLT11
GO:2000145	regulation of cell motility	341	11	4.43	0.00489	DAB2,FGF1,FGR,FLT1,GATA3,HBEGF,ITGB1BP1,MIA3,NEXN,NR2E1,RHOA
GO:0045599	negative regulation of fat cell differentiation	27	3	0.35	0.00499	GATA2,GATA3,MSX2
GO:0090199	regulation of release of cytochrome c from mitochondria	27	3	0.35	0.00499	DNM1L,MFF,MLLT11
GO:0060070	canonical Wnt receptor signaling pathway	163	7	2.12	0.00535	DAB2,DKK3,EGR1,GATA3,JUP,NFKB1,NPHP3
GO:0060325	face morphogenesis	28	3	0.36	0.00554	ARID5B,CSRNP1,PLEKHA1
GO:0045860	positive regulation of protein kinase activity	207	8	2.69	0.00558	DAB2,FLT1,ITGB1BP1,KIT,MAP3K4,MGC127538,NOX4,TAOK3
GO:0023051	regulation of signaling	1503	31	19.51	0.00563	ARHGEF12,DAB2,DKK3,DNM1L,EGR1,FGF1,FGR,FLT1,GATA2,GATA3,GPR65,HBEGF,ITGB1BP1,ITSN1,JUP,KCTD8,KIT,MAP3K4,MGC127538,MSX2,MTOR,NFKB1,NOX4,NPHP3,NR2E1,PLEKHA1,PLEKHG7,RHOA,SOSTDC1,SREBF1,TAOK3
GO:1900024	regulation of substrate adhesion-dependent cell spreading	9	2	0.12	0.00568	DAB2,ITGB1BP1
GO:0048522	positive regulation of cellular process	2424	45	31.47	0.00573	ABI3BP,ACSL3,ATF6,CBFA2T3,CEBPG,CSRNP1,DAB2,DNM1L,EGR1,FGF1,FGR,FLT1,GATA2,GATA3,GPR65,HBEGF,HDAC4,ITGB1BP1,ITSN1,JUP,KIT,LIFR,LMAN1,MAP3K4,MARK2,MFF,MGC127538,MIA3,MLLT11,MSX2,MTOR,NCOA3,NFKB1,NOX4,NR2E1,ODC1,PANX1,RALA,RHOA,ROCK2,SERINC3,SLC6A4,SMARCC2,SREBF1,TAOK3
GO:0070201	regulation of establishment of protein localization	254	9	3.3	0.00588	ACSL3,DAB2,DNM1L,FGR,GATA3,ITGB1BP1,JUP,MTOR,PANX1
GO:0010627	regulation of intracellular protein kinase cascade	452	13	5.87	0.00597	DAB2,FGF1,GATA3,HBEGF,ITGB1BP1,ITSN1,KIT,MAP3K4,MGC127538,NOX4,PLEKHA1,RHOA,TAOK3
GO:0045765	regulation of angiogenesis	127	6	1.65	0.00619	FGF1,FLT1,GATA2,ITGB1BP1,NR2E1,ROCK2
GO:0014065	phosphatidylinositol 3-kinase cascade	57	4	0.74	0.00633	FGR,FLT1,GATA3,PLEKHA1
GO:0048513	organ development	1908	37	24.77	0.00662	ARID5B,ATP6V1B1,CBFA2T3,CEBPG,COL4A3BP,CSRNP1,CTNS,DAB2,DKK3,EGR1,ETNK2,FGF1,GATA2,GATA3,HDAC4,JUP,KIT,MAFG,MAP3K4,MGC127538,MSX2,MTOR,MYH9,NCOA3,NME7,NOX4,NPHP3,NR2E1,ODC1,PIP4K2A,PLEKHA1,RHOA,ROCK2,SLC6A4,SMAD9,SOSTDC1,TOB2
GO:0042401	cellular biogenic amine biosynthetic process	30	3	0.39	0.00674	ETNK2,GATA3,ODC1
GO:0009791	post-embryonic development	92	5	1.19	0.00687	ARID5B,CSRNP1,ETNK2,GATA3,PLEKHA1
GO:0033233	regulation of protein sumoylation	10	2	0.13	0.00704	EGR1,HDAC4
GO:0072111	cell proliferation involved in kidney development	10	2	0.13	0.00704	EGR1,GATA3
GO:0090049	regulation of cell migration involved in sprouting angiogenesis	10	2	0.13	0.00704	ITGB1BP1,NR2E1
GO:0051270	regulation of cellular component movement	359	11	4.66	0.00712	DAB2,FGF1,FGR,FLT1,GATA3,HBEGF,ITGB1BP1,MIA3,NEXN,NR2E1,RHOA
GO:0009309	amine biosynthetic process	31	3	0.4	0.00739	ETNK2,GATA3,ODC1
GO:0048008	platelet-derived growth factor receptor signaling pathway	31	3	0.4	0.00739	ARID5B,CSRNP1,PLEKHA1
GO:0050810	regulation of steroid biosynthetic process	31	3	0.4	0.00739	DKK3,FGF1,SREBF1
GO:0044085	cellular component biogenesis	1344	28	17.45	0.00755	ACSL3,DAB2,DNAAF2,DNM1L,EZR,GLS,GPR65,GSN,HIST1H2AC,ITGB1BP1,JUP,KCTD8,KIT,MFF,MGC127538,MTOR,NUP153,PANX1,RAB20,RALA,RHOA,SEPT11,SLC6A4,TMEM17,TMOD1,TTC19,TUBA1C,WIPI2
GO:0050714	positive regulation of protein secretion	60	4	0.78	0.00758	DNM1L,FGR,GATA3,PANX1
GO:0051716	cellular response to stimulus	3371	58	43.76	0.00782	ANGPTL1,ARHGEF12,ARID5B,ARL10,CEBPG,COL4A3BP,CRCP,CSRNP1,DAB2,DKK3,DNM1L,DOCK1,EGR1,FGF1,FGR,FLT1,GATA2,GATA3,GPR65,HBEGF,HDAC4,ITGB1BP1,ITSN1,JUP,KCTD8,KIT,MAP3K4,MARK2,MFF,MGC127538,MLLT11,MSX2,MTOR,NFKB1,NKIRAS1,NME7,NOX4,NPHP3,PDE4D,PLEKHA1,PLEKHG7,RAB20,RAB6B,RAD51C,RALA,RALB,REV1,RHOA,ROCK2,SLC6A4,SMAD9,SOSTDC1,SREBF1,ST3GAL6,TAOK3,TMEM17,WIPI2,WSB2
GO:0050793	regulation of developmental process	1162	25	15.08	0.00789	DAB2,EGR1,EZR,FGF1,FGR,FLT1,GATA2,GATA3,HDAC4,ITGB1BP1,JUP,KIAA0319,KIT,MAFG,MARK2,MGC127538,MSX2,MTOR,MYH9,NCOA3,NPHP3,NR2E1,RHOA,ROCK2,TOB2
GO:0048584	positive regulation of response to stimulus	803	19	10.42	0.00794	CD59,CEBPG,DAB2,DNM1L,FGF1,FGR,FLT1,GATA3,HBEGF,ITGB1BP1,ITSN1,KIT,MGC127538,MSX2,NFKB1,NOX4,PLEKHA1,RHOA,TAOK3
GO:0060323	head morphogenesis	32	3	0.42	0.00808	ARID5B,CSRNP1,PLEKHA1
GO:0048518	positive regulation of biological process	2675	48	34.73	0.00809	ABI3BP,ACSL3,ATF6,CBFA2T3,CD59,CEBPG,CSRNP1,DAB2,DNM1L,EGR1,FGF1,FGR,FLT1,GATA2,GATA3,GPR65,HBEGF,HDAC4,ITGB1BP1,ITSN1,JUP,KIT,LIFR,LMAN1,MAP3K4,MARK2,MFF,MGC127538,MIA3,MLLT11,MSX2,MTOR,NCOA3,NFKB1,NOX4,NR2E1,ODC1,PANX1,PLEKHA1,RALA,RHOA,ROCK2,SERINC3,SLC6A4,SMARCC2,SREBF1,TAOK3,TOB2
GO:0040012	regulation of locomotion	367	11	4.76	0.00834	DAB2,FGF1,FGR,FLT1,GATA3,HBEGF,ITGB1BP1,MIA3,NEXN,NR2E1,RHOA
GO:0070887	cellular response to chemical stimulus	807	19	10.48	0.00835	DAB2,EGR1,FGF1,FLT1,GATA3,ITGB1BP1,JUP,KIT,MGC127538,MSX2,MTOR,NFKB1,NOX4,PDE4D,PLEKHA1,SLC6A4,SMAD9,SREBF1,ST3GAL6
GO:0006338	chromatin remodeling	62	4	0.8	0.0085	HDAC4,NASP,SMARCC2,SUV39H2
GO:0016559	peroxisome fission	11	2	0.14	0.00853	DNM1L,MFF
GO:0033622	integrin activation	11	2	0.14	0.00853	ITGB1BP1,MGC127538
GO:0044319	wound healing, spreading of cells	11	2	0.14	0.00853	HBEGF,MSX2
GO:0090136	epithelial cell-cell adhesion	11	2	0.14	0.00853	JUP,KIT
GO:0010648	negative regulation of cell communication	529	14	6.87	0.0089	ARHGEF12,DAB2,DKK3,EGR1,GATA2,GATA3,ITGB1BP1,JUP,MTOR,NPHP3,PLEKHA1,RHOA,SOSTDC1,TAOK3
GO:0022604	regulation of cell morphogenesis	228	8	2.96	0.00977	DAB2,EZR,FGR,ITGB1BP1,KIT,MARK2,MYH9,NR2E1
GO:0006936	muscle contraction	140	6	1.82	0.0098	ANXA6,COL4A3BP,HDAC4,JUP,PDE4D,TMOD1
GO:0065003	macromolecular complex assembly	820	19	10.64	0.00981	ACSL3,DAB2,DNAAF2,DNM1L,GLS,GSN,HIST1H2AC,ITGB1BP1,KCTD8,MFF,MGC127538,MTOR,NUP153,PANX1,RHOA,SEPT11,SLC6A4,TTC19,TUBA1C

## Sheet: Up GO
Table S7. Differentially expressed genes between the 16-cell embryos and early morulae.
Spreadsheet 5. GO analysis output of up-regulated genes.
GO.ID	Term	Annotated	Significant	Expected	Classic	Significant Genes
GO:0006414	translational elongation	24	2	0.11	0.00489	RPS17,RPS5
GO:0006412	translation	622	13	2.73	1.9e-06	CHSY1,EIF3B,FARSB,MRPL4,MRPL9,RPL28,RPL37A,RPL6,RPS15,RPS17,RPS18,RPS5,RPS7
GO:0019827	stem cell maintenance	88	3	0.39	0.00671	NANOG,RTF1,SALL4
GO:0048864	stem cell development	93	3	0.41	0.00781	NANOG,RTF1,SALL4
GO:0006364	rRNA processing	65	3	0.28	0.00287	DDX47,RPS15,RPS7
GO:0016072	rRNA metabolic process	70	3	0.31	0.00354	DDX47,RPS15,RPS7
GO:0008380	RNA splicing	174	4	0.76	0.007	DDX47,SF3B5,SNRPD2,SNRPG
GO:0006396	RNA processing	405	6	1.78	0.00824	DDX47,RPS15,RPS7,SF3B5,SNRPD2,SNRPG
GO:0042254	ribosome biogenesis	106	5	0.46	9.6e-05	DDX47,RPS15,RPS17,RPS18,RPS7
GO:0000056	ribosomal small subunit export from nucleus	1	1	0	0.00438	RPS15
GO:0042274	ribosomal small subunit biogenesis	13	3	0.06	2.2e-05	RPS15,RPS17,RPS7
GO:0022613	ribonucleoprotein complex biogenesis	163	6	0.71	7.4e-05	DDX47,EIF3B,RPS15,RPS17,RPS18,RPS7
GO:0006450	regulation of translational fidelity	2	1	0.01	0.00875	RPS5
GO:0034394	protein localization to cell surface	25	2	0.11	0.0053	GPD1L,USP4
GO:0070682	proteasome regulatory particle assembly	2	1	0.01	0.00875	PSMD9
GO:0002537	nitric oxide production involved in inflammatory response	2	1	0.01	0.00875	SLC7A2
GO:0090038	negative regulation of protein kinase C signaling cascade	1	1	0	0.00438	GPD1L
GO:0006734	NADH metabolic process	2	1	0.01	0.00875	GPD1L
GO:0007060	male meiosis chromosome segregation	2	1	0.01	0.00875	TEX11
GO:0043170	macromolecule metabolic process	5623	34	24.65	0.00672	ATAD1,BZW2,CHSY1,CUL4B,DDX47,EIF3B,FARSB,FKBP14,GPD1L,H3F3A,MEP1B,MRPL4,MRPL9,NANOG,PFDN1,POLE4,POLR2G,RPL28,RPL37A,RPL6,RPS15,RPS17,RPS18,RPS5,RPS7,RTF1,SALL4,SF3B5,SNRPD2,SNRPG,TEX11,TXNIP,USP4,WDR77
GO:0046168	glycerol-3-phosphate catabolic process	2	1	0.01	0.00875	GPD1L
GO:0010467	gene expression	3310	24	14.51	0.00372	CHSY1,DDX47,EIF3B,FARSB,MRPL4,MRPL9,NANOG,POLR2G,RPL28,RPL37A,RPL6,RPS15,RPS17,RPS18,RPS5,RPS7,RTF1,SALL4,SF3B5,SNRPD2,SNRPG,TXNIP,USP4,WDR77
GO:0071228	cellular response to tumor cell	1	1	0	0.00438	TXNIP
GO:0044267	cellular protein metabolic process	2351	20	10.31	0.00143	CHSY1,CUL4B,EIF3B,FARSB,FKBP14,GPD1L,MRPL4,MRPL9,PFDN1,POLE4,RPL28,RPL37A,RPL6,RPS15,RPS17,RPS18,RPS5,RPS7,RTF1,USP4
GO:0044237	cellular metabolic process	6354	38	27.85	0.00308	AKAP5,ATAD1,BZW2,CAD,CHSY1,CUL4B,DDX47,EIF3B,FARSB,FKBP14,GPD1L,H3F3A,MRPL4,MRPL9,NANOG,PFDN1,POLE4,POLR2G,RPL28,RPL37A,RPL6,RPS15,RPS17,RPS18,RPS5,RPS7,RTF1,SALL4,SF3B5,SLC7A2,SNRPD2,SNRPG,TEX11,TPM2,TXNIP,USP4,VAMP8,WDR77
GO:0044260	cellular macromolecule metabolic process	4891	33	21.44	0.00098	ATAD1,BZW2,CHSY1,CUL4B,DDX47,EIF3B,FARSB,FKBP14,GPD1L,H3F3A,MRPL4,MRPL9,NANOG,PFDN1,POLE4,POLR2G,RPL28,RPL37A,RPL6,RPS15,RPS17,RPS18,RPS5,RPS7,RTF1,SALL4,SF3B5,SNRPD2,SNRPG,TEX11,TXNIP,USP4,WDR77
GO:0071843	cellular component biogenesis at cellular level	173	6	0.76	0.0001	DDX47,EIF3B,RPS15,RPS17,RPS18,RPS7
GO:0060795	cell fate commitment involved in formation of primary germ layer	28	2	0.12	0.00662	NANOG,RTF1
GO:0070408	carbamoyl phosphate metabolic process	2	1	0.01	0.00875	CAD
GO:0070409	carbamoyl phosphate biosynthetic process	2	1	0.01	0.00875	CAD
