# Supplementary material for: Transcriptional profiles of bovine in vivo pre-implantation development
Source: BMC Genomics. 2014 Sep 4;15(1):756. doi: 10.1186/1471-2164-15-756 (PMC4162962; doi:10.1186/1471-2164-15-756)
Supplement: Supplementary file 8 — Additional file 8: Table S8: Differentially expressed genes between the 2- and 4-cell embryos. Spreadsheet 1: all differentially expressed genes; Spreadsheet 2: genes down-regulated; Spreadsheet 3: genes up-regulated; Spreadsheet 4: GO analysis output of down-regulated genes; Spreadsheet 5: GO analysis output of up-regulated genes. (XLS 80 KB) [file 12864_2014_6433_MOESM8_ESM.xls]

## Sheet: DEG 2- vs. 4-cells
Table S8. Differentially expressed genes between the 2- and 4-cell embryos.
Spreadsheet 1. All differentially expressed genes.
ID	Gene Name	2-cell	4-cell	Fold Change	log2 of Fold Change	P Value
XLOC_017353	LOC100851080	14.0326	0	﹣Inf	NA	0.0220026
XLOC_027259	LOC100849188	36.8915	0	﹣Inf	NA	0.000154488
XLOC_075471	MAP7D2	12.3213	0	﹣Inf	NA	0.0460064
XLOC_019333	GOLT1A	0	10.7266	Inf	Inf	0.0406023
XLOC_019909	MR1	0	12.5957	Inf	Inf	0.0234304
XLOC_027064	LOC100850834	0	22.0297	Inf	Inf	0.00166897
XLOC_027308	LOC100849585	0	17.1895	Inf	Inf	0.00670107
XLOC_030196	PLCD4	0	14.8322	Inf	Inf	0.0118645
XLOC_050125	ITGA10	0	10.0803	Inf	Inf	0.0490787
XLOC_056764	CUFF.70816.1	0	12.963	Inf	Inf	0.0279903
XLOC_057034	LOC100852343	0	10.8661	Inf	Inf	0.0398936
XLOC_024218	CYTH2	0.255243	16.613	65.0868	6.02429	0.0203759
XLOC_054041	LOC100850977	0.255243	15.9667	62.5547	5.96705	0.0237523
XLOC_063109	GRAMD3	0.255243	13.6093	53.319	5.73658	0.0392032
XLOC_017216	LOC100851079	0.510487	21.3834	41.8883	5.38848	0.0113349
XLOC_041482	LOC782418	1.7867	59.8123	33.4763	5.06507	0.00189308
XLOC_075633	ARL13A	0.76573	23.671	30.913	4.95014	0.0125061
XLOC_004189	GJD2	0.510487	15.3204	30.0113	4.90743	0.0473809
XLOC_025067	LOC100137761	1.36033	35.0951	25.7989	4.68924	0.00258061
XLOC_050562	SH3BP4	1.78381	40.2143	22.544	4.49467	0.000579955
XLOC_010613	CUFF.13903.1	1.87082	42.0322	22.4673	4.48975	0.00175609
XLOC_064046	DND1	1.53146	27.9673	18.2618	4.19076	0.018388
XLOC_044702	CUFF.55269.1	2.2943	40.1817	17.5137	4.13041	0.0316316
XLOC_063326	LOC100852065	1.27622	21.7322	17.0286	4.08989	0.0357684
XLOC_000418	MSL2	1.87082	30.2409	16.1645	4.01476	0.0290659
XLOC_003960	CUFF.8480.1	1.7867	25.5588	14.305	3.83845	0.0297419
XLOC_017363	VPS26B	3.14414	40.7536	12.9618	3.69619	0.0260584
XLOC_043230	RHBDF1	5.69369	63.5505	11.1616	3.48047	0.00466244
XLOC_010339	LOC100852237	2.63655	28.4741	10.7997	3.43292	0.0339858
XLOC_027542	FBF1	2.80768	28.2648	10.067	3.33156	0.0488212
XLOC_048921	LOC100851381	2.63655	26.4654	10.0379	3.32739	0.0442825
XLOC_060529	CCDC149	2.03905	19.9142	9.76638	3.28782	0.0390361
XLOC_042987	NOMO2	5.35433	37.6802	7.03735	2.81503	0.0210346
XLOC_043317	LOC521021	37.6688	257.415	6.83364	2.77266	0.000953941
XLOC_041519	DLGAP1	2.97302	19.7933	6.65764	2.73501	0.0470518
XLOC_033665	ITGA2	17.1013	105.322	6.15873	2.62263	0.0160792
XLOC_056570	AAAS	5.7807	35.5321	6.14669	2.61981	0.0411164
XLOC_010329	FRY	7.39627	39.568	5.34972	2.41946	0.0473737
XLOC_057193	CEP290	10.5433	55.7811	5.29066	2.40345	0.0299936
XLOC_066983	CCDC107	4.75683	24.7544	5.20397	2.37961	0.0423402
XLOC_000667	LOC100851000	12.9275	65.773	5.08783	2.34705	0.036511
XLOC_054155	CUFF.67336.1	5046.68	25676.6	5.08782	2.34705	0.00350712
XLOC_007073	FHL2	8.91905	44.9661	5.04158	2.33388	0.0117029
XLOC_060515	CUFF.74191.1	27.224	135.233	4.96742	2.3125	0.0221209
XLOC_041521	CUFF.51329.3	14.8796	72.1662	4.85002	2.27799	0.0269813
XLOC_056809	CHPT1	137.147	642.154	4.68223	2.22719	0.00405768
XLOC_030587	CUFF.38136.1	12.8405	59.2729	4.61609	2.20667	0.0499046
XLOC_027835	SLC16A11	20.3122	92.3082	4.54447	2.18411	0.011078
XLOC_063649	CALR	14.8796	66.8192	4.49067	2.16693	0.0403113
XLOC_063482	CUFF.80103.1	22.0293	98.72	4.48131	2.16392	0.0356031
XLOC_046313	ZMAT4	12.0719	54.0142	4.47438	2.16169	0.0458285
XLOC_047434	HEATR1	57.4907	256.438	4.46052	2.15721	0.0113618
XLOC_029950	CUFF.36624.1	19.384	80.6238	4.15929	2.05634	0.0342655
XLOC_067295	PTPRD	24.1495	93.3218	3.86433	1.95022	0.0452662
XLOC_056864	LOC100849737	175.906	669.303	3.80488	1.92785	0.0224877
XLOC_063679	CUFF.76886.1	804.537	2926.33	3.63728	1.86286	0.00795762
XLOC_042990	LOC100850844	1526.4	5460.49	3.57736	1.8389	0.0254899
XLOC_015021	CUFF.20186.1	61.9865	220.762	3.56145	1.83247	0.026657
XLOC_019731	CUFF.24201.1	33.5849	116.068	3.45595	1.78908	0.045894
XLOC_035030	PDE8A	107.115	367.089	3.42704	1.77696	0.0156347
XLOC_016988	LOC100295762	55.4314	187.941	3.39051	1.7615	0.0301831
XLOC_027511	LOC788092	56.0174	184.565	3.29479	1.72019	0.0245808
XLOC_057309	KANSL2	122.967	382.177	3.10798	1.63598	0.0450157
XLOC_039908	NUP153	949.425	2870	3.02288	1.59592	0.0474124
XLOC_003427	CUFF.4197.1	441.897	1288.13	2.91501	1.5435	0.0356525
XLOC_019529	PRDM2	1061.38	3092.1	2.91328	1.54264	0.0373652
XLOC_024334	MGC157082	711.153	2065.1	2.90388	1.53798	0.0440723
XLOC_027317	PIP4K2B	83.9811	237.171	2.8241	1.49779	0.0354228
XLOC_007038	FER1L5	156.491	401.724	2.56708	1.36013	0.0499683
XLOC_004037	KIF23	2816.3	7085.24	2.5158	1.33102	0.03374
XLOC_037252	CHL1	1164.89	2896.96	2.4869	1.31435	0.0477185
XLOC_004487	CUFF.8521.1	588.172	1399.37	2.37918	1.25046	0.0441032
XLOC_004309	BCL2L10	193.339	71.1154	0.367828	-1.4429	0.047423
XLOC_067301	UHRF2	452.823	162.549	0.358969	-1.47807	0.0380435
XLOC_050883	ATP5F1	163.278	51.5685	0.315833	-1.66277	0.0421626
XLOC_063820	OAZ1	184.779	52.9495	0.286555	-1.80312	0.0269186
XLOC_050251	LOC100849695	100.386	25.8377	0.257383	-1.95801	0.0311247
XLOC_019438	CUFF.24467.1	81.1792	20.1234	0.247889	-2.01224	0.0283319
XLOC_070559	PLAGL1	76.6631	18.5704	0.242234	-2.04553	0.0403844
XLOC_048770	HTATIP2	62.7204	14.8136	0.236184	-2.08202	0.0470665
XLOC_037170	OXSR1	53.6534	12.5074	0.233114	-2.10089	0.0345028
XLOC_021878	CCRN4L	59.2369	12.805	0.216165	-2.20979	0.0403754
XLOC_053910	GALNT11	301.104	63.3785	0.210487	-2.2482	0.0403436
XLOC_000898	CDV3	78.4643	15.8272	0.201712	-2.30963	0.0155469
XLOC_070301	SYNE1	970.511	185.332	0.190964	-2.38863	0.0488638
XLOC_010629	KCTD12	55.6664	10.429	0.187348	-2.4162	0.0295636
XLOC_024396	TSEN34	65.1046	11.3729	0.174686	-2.51716	0.0180569
XLOC_039953	PRPF4B	35.5311	6.04446	0.170117	-2.5554	0.0460839
XLOC_021848	CUFF.26805.1	64.4201	9.94081	0.154312	-2.69608	0.0253512
XLOC_033638	LRRC70	37.2279	5.53766	0.14875	-2.74904	0.0322487
XLOC_056753	PAN2	46.3152	3.52903	0.076196	-3.71414	0.0185148
XLOC_007838	GPN1	72.8345	4.75187	0.0652421	-3.93805	0.00177579
XLOC_050735	EFNA1	14.372	0.576548	0.0401162	-4.63967	0.0498255
XLOC_010354	SHISA2	16.3153	0.646293	0.0396126	-4.6579	0.0455963
XLOC_050916	TMEM167B	21.4202	0.646293	0.0301721	-5.05064	0.0129254
XLOC_070181	CCNC	25.5853	0.576548	0.0225343	-5.47173	0.00559735
XLOC_025085	LOC100138449	29.675	0.576548	0.0194288	-5.68566	0.00204237

## Sheet: Down-regulated
Table S8. Differentially expressed genes between the 2- and 4-cell embryos.
Spreadsheet 2. Genes down-regulated.
ID	Gene Name	2-cell	4-cell	Fold Change	log2 of Fold Change	P Value
XLOC_017353	LOC100851080	14.0326	0	﹣Inf	NA	0.0220026
XLOC_027259	LOC100849188	36.8915	0	﹣Inf	NA	0.000154488
XLOC_075471	MAP7D2	12.3213	0	﹣Inf	NA	0.0460064
XLOC_004309	BCL2L10	193.339	71.1154	0.367828	-1.4429	0.047423
XLOC_067301	UHRF2	452.823	162.549	0.358969	-1.47807	0.0380435
XLOC_050883	ATP5F1	163.278	51.5685	0.315833	-1.66277	0.0421626
XLOC_063820	OAZ1	184.779	52.9495	0.286555	-1.80312	0.0269186
XLOC_050251	LOC100849695	100.386	25.8377	0.257383	-1.95801	0.0311247
XLOC_019438	CUFF.24467.1	81.1792	20.1234	0.247889	-2.01224	0.0283319
XLOC_070559	PLAGL1	76.6631	18.5704	0.242234	-2.04553	0.0403844
XLOC_048770	HTATIP2	62.7204	14.8136	0.236184	-2.08202	0.0470665
XLOC_037170	OXSR1	53.6534	12.5074	0.233114	-2.10089	0.0345028
XLOC_021878	CCRN4L	59.2369	12.805	0.216165	-2.20979	0.0403754
XLOC_053910	GALNT11	301.104	63.3785	0.210487	-2.2482	0.0403436
XLOC_000898	CDV3	78.4643	15.8272	0.201712	-2.30963	0.0155469
XLOC_070301	SYNE1	970.511	185.332	0.190964	-2.38863	0.0488638
XLOC_010629	KCTD12	55.6664	10.429	0.187348	-2.4162	0.0295636
XLOC_024396	TSEN34	65.1046	11.3729	0.174686	-2.51716	0.0180569
XLOC_039953	PRPF4B	35.5311	6.04446	0.170117	-2.5554	0.0460839
XLOC_021848	CUFF.26805.1	64.4201	9.94081	0.154312	-2.69608	0.0253512
XLOC_033638	LRRC70	37.2279	5.53766	0.14875	-2.74904	0.0322487
XLOC_056753	PAN2	46.3152	3.52903	0.076196	-3.71414	0.0185148
XLOC_007838	GPN1	72.8345	4.75187	0.0652421	-3.93805	0.00177579
XLOC_050735	EFNA1	14.372	0.576548	0.0401162	-4.63967	0.0498255
XLOC_010354	SHISA2	16.3153	0.646293	0.0396126	-4.6579	0.0455963
XLOC_050916	TMEM167B	21.4202	0.646293	0.0301721	-5.05064	0.0129254
XLOC_070181	CCNC	25.5853	0.576548	0.0225343	-5.47173	0.00559735
XLOC_025085	LOC100138449	29.675	0.576548	0.0194288	-5.68566	0.00204237

## Sheet: Up-Regulated
Table S8. Differentially expressed genes between the 2- and 4-cell embryos.
Spreadsheet 3. Genes up-regulated.
ID	Gene Name	2-cell	4-cell	Fold Change	log2 of Fold Change	P Value
XLOC_019333	GOLT1A	0	10.7266	Inf	Inf	0.0406023
XLOC_019909	MR1	0	12.5957	Inf	Inf	0.0234304
XLOC_027064	LOC100850834	0	22.0297	Inf	Inf	0.00166897
XLOC_027308	LOC100849585	0	17.1895	Inf	Inf	0.00670107
XLOC_030196	PLCD4	0	14.8322	Inf	Inf	0.0118645
XLOC_050125	ITGA10	0	10.0803	Inf	Inf	0.0490787
XLOC_056764	CUFF.70816.1	0	12.963	Inf	Inf	0.0279903
XLOC_057034	LOC100852343	0	10.8661	Inf	Inf	0.0398936
XLOC_024218	CYTH2	0.255243	16.613	65.0868	6.02429	0.0203759
XLOC_054041	LOC100850977	0.255243	15.9667	62.5547	5.96705	0.0237523
XLOC_063109	GRAMD3	0.255243	13.6093	53.319	5.73658	0.0392032
XLOC_017216	LOC100851079	0.510487	21.3834	41.8883	5.38848	0.0113349
XLOC_041482	LOC782418	1.7867	59.8123	33.4763	5.06507	0.00189308
XLOC_075633	ARL13A	0.76573	23.671	30.913	4.95014	0.0125061
XLOC_004189	GJD2	0.510487	15.3204	30.0113	4.90743	0.0473809
XLOC_025067	LOC100137761	1.36033	35.0951	25.7989	4.68924	0.00258061
XLOC_050562	SH3BP4	1.78381	40.2143	22.544	4.49467	0.000579955
XLOC_010613	CUFF.13903.1	1.87082	42.0322	22.4673	4.48975	0.00175609
XLOC_064046	DND1	1.53146	27.9673	18.2618	4.19076	0.018388
XLOC_044702	CUFF.55269.1	2.2943	40.1817	17.5137	4.13041	0.0316316
XLOC_063326	LOC100852065	1.27622	21.7322	17.0286	4.08989	0.0357684
XLOC_000418	MSL2	1.87082	30.2409	16.1645	4.01476	0.0290659
XLOC_003960	CUFF.8480.1	1.7867	25.5588	14.305	3.83845	0.0297419
XLOC_017363	VPS26B	3.14414	40.7536	12.9618	3.69619	0.0260584
XLOC_043230	RHBDF1	5.69369	63.5505	11.1616	3.48047	0.00466244
XLOC_010339	LOC100852237	2.63655	28.4741	10.7997	3.43292	0.0339858
XLOC_027542	FBF1	2.80768	28.2648	10.067	3.33156	0.0488212
XLOC_048921	LOC100851381	2.63655	26.4654	10.0379	3.32739	0.0442825
XLOC_060529	CCDC149	2.03905	19.9142	9.76638	3.28782	0.0390361
XLOC_042987	NOMO2	5.35433	37.6802	7.03735	2.81503	0.0210346
XLOC_043317	LOC521021	37.6688	257.415	6.83364	2.77266	0.000953941
XLOC_041519	DLGAP1	2.97302	19.7933	6.65764	2.73501	0.0470518
XLOC_033665	ITGA2	17.1013	105.322	6.15873	2.62263	0.0160792
XLOC_056570	AAAS	5.7807	35.5321	6.14669	2.61981	0.0411164
XLOC_010329	FRY	7.39627	39.568	5.34972	2.41946	0.0473737
XLOC_057193	CEP290	10.5433	55.7811	5.29066	2.40345	0.0299936
XLOC_066983	CCDC107	4.75683	24.7544	5.20397	2.37961	0.0423402
XLOC_000667	LOC100851000	12.9275	65.773	5.08783	2.34705	0.036511
XLOC_054155	CUFF.67336.1	5046.68	25676.6	5.08782	2.34705	0.00350712
XLOC_007073	FHL2	8.91905	44.9661	5.04158	2.33388	0.0117029
XLOC_060515	CUFF.74191.1	27.224	135.233	4.96742	2.3125	0.0221209
XLOC_041521	CUFF.51329.3	14.8796	72.1662	4.85002	2.27799	0.0269813
XLOC_056809	CHPT1	137.147	642.154	4.68223	2.22719	0.00405768
XLOC_030587	CUFF.38136.1	12.8405	59.2729	4.61609	2.20667	0.0499046
XLOC_027835	SLC16A11	20.3122	92.3082	4.54447	2.18411	0.011078
XLOC_063649	CALR	14.8796	66.8192	4.49067	2.16693	0.0403113
XLOC_063482	CUFF.80103.1	22.0293	98.72	4.48131	2.16392	0.0356031
XLOC_046313	ZMAT4	12.0719	54.0142	4.47438	2.16169	0.0458285
XLOC_047434	HEATR1	57.4907	256.438	4.46052	2.15721	0.0113618
XLOC_029950	CUFF.36624.1	19.384	80.6238	4.15929	2.05634	0.0342655
XLOC_067295	PTPRD	24.1495	93.3218	3.86433	1.95022	0.0452662
XLOC_056864	LOC100849737	175.906	669.303	3.80488	1.92785	0.0224877
XLOC_063679	CUFF.76886.1	804.537	2926.33	3.63728	1.86286	0.00795762
XLOC_042990	LOC100850844	1526.4	5460.49	3.57736	1.8389	0.0254899
XLOC_015021	CUFF.20186.1	61.9865	220.762	3.56145	1.83247	0.026657
XLOC_019731	CUFF.24201.1	33.5849	116.068	3.45595	1.78908	0.045894
XLOC_035030	PDE8A	107.115	367.089	3.42704	1.77696	0.0156347
XLOC_016988	LOC100295762	55.4314	187.941	3.39051	1.7615	0.0301831
XLOC_027511	LOC788092	56.0174	184.565	3.29479	1.72019	0.0245808
XLOC_057309	KANSL2	122.967	382.177	3.10798	1.63598	0.0450157
XLOC_039908	NUP153	949.425	2870	3.02288	1.59592	0.0474124
XLOC_003427	CUFF.4197.1	441.897	1288.13	2.91501	1.5435	0.0356525
XLOC_019529	PRDM2	1061.38	3092.1	2.91328	1.54264	0.0373652
XLOC_024334	MGC157082	711.153	2065.1	2.90388	1.53798	0.0440723
XLOC_027317	PIP4K2B	83.9811	237.171	2.8241	1.49779	0.0354228
XLOC_007038	FER1L5	156.491	401.724	2.56708	1.36013	0.0499683
XLOC_004037	KIF23	2816.3	7085.24	2.5158	1.33102	0.03374
XLOC_037252	CHL1	1164.89	2896.96	2.4869	1.31435	0.0477185
XLOC_004487	CUFF.8521.1	588.172	1399.37	2.37918	1.25046	0.0441032

## Sheet: Down GO
Table S8. Differentially expressed genes between the 2- and 4-cell embryos.
Spreadsheet 4. GO analysis output of down-regulated genes.
GO.ID	Term	Annotated	Significant	Expected	Classic	Significant Genes
GO:0000379	tRNA-type intron splice site recognition and cleavage	1	1	0	0.0013	TSEN34
GO:0043578	nuclear matrix organization	1	1	0	0.0013	SYNE1
GO:0090292	nuclear matrix anchoring at nuclear membrane	1	1	0	0.0013	SYNE1
GO:0014028	notochord formation	3	1	0	0.0038	EFNA1
GO:0061000	negative regulation of dendritic spine development	3	1	0	0.0038	EFNA1
GO:0061002	negative regulation of dendritic spine morphogenesis	3	1	0	0.0038	EFNA1
GO:0090286	cytoskeletal anchoring at nuclear membrane	3	1	0	0.0038	SYNE1
GO:0003199	endocardial cushion to mesenchymal transition involved in heart valve formation	4	1	0.01	0.005	EFNA1
GO:0000290	deadenylation-dependent decapping of nuclear-transcribed mRNA	5	1	0.01	0.0063	CCRN4L
GO:0003176	aortic valve development	5	1	0.01	0.0063	EFNA1
GO:0003180	aortic valve morphogenesis	5	1	0.01	0.0063	EFNA1
GO:0000394	RNA splicing, via endonucleolytic cleavage and ligation	6	1	0.01	0.0076	TSEN34
GO:0003183	mitral valve morphogenesis	6	1	0.01	0.0076	EFNA1
GO:0006388	tRNA splicing, via endonucleolytic cleavage and ligation	6	1	0.01	0.0076	TSEN34
GO:0003174	mitral valve development	7	1	0.01	0.0088	EFNA1
GO:0048570	notochord morphogenesis	7	1	0.01	0.0088	EFNA1

## Sheet: Up GO
Table S8. Differentially expressed genes between the 2- and 4-cell embryos.
Spreadsheet 5. GO analysis output of up-regulated genes.
GO.ID	Term	Annotated	Significant	Expected	Classic	Significant Genes
GO:0043984	histone H4-K16 acetylation	9	2	0.02	0.00018	KANSL2,MSL2
GO:0002396	MHC protein complex assembly	1	1	0	0.00228	CALR
GO:0002397	MHC class I protein complex assembly	1	1	0	0.00228	CALR
GO:0002501	peptide antigen assembly with MHC protein complex	1	1	0	0.00228	CALR
GO:0002502	peptide antigen assembly with MHC class I protein complex	1	1	0	0.00228	CALR
GO:0060149	negative regulation of posttranscriptional gene silencing	1	1	0	0.00228	DND1
GO:0060965	negative regulation of gene silencing by miRNA	1	1	0	0.00228	DND1
GO:0060967	negative regulation of gene silencing by RNA	1	1	0	0.00228	DND1
GO:0043967	histone H4 acetylation	34	2	0.08	0.00268	KANSL2,MSL2
GO:0006663	platelet activating factor biosynthetic process	2	1	0	0.00455	CHPT1
GO:0032240	negative regulation of nucleobase-containing compound transport	2	1	0	0.00455	NUP153
GO:0046832	negative regulation of RNA export from nucleus	2	1	0	0.00455	NUP153
GO:0055011	atrial cardiac muscle cell differentiation	2	1	0	0.00455	FHL2
GO:0055014	atrial cardiac muscle cell development	2	1	0	0.00455	FHL2
GO:0007229	integrin-mediated signaling pathway	50	2	0.11	0.00571	ITGA10,ITGA2
GO:0046469	platelet activating factor metabolic process	3	1	0.01	0.00681	CHPT1
GO:0051256	spindle midzone assembly involved in mitosis	4	1	0.01	0.00907	KIF23
