# Supplementary material for: Transcriptional profiles of bovine in vivo pre-implantation development
Source: BMC Genomics. 2014 Sep 4;15(1):756. doi: 10.1186/1471-2164-15-756 (PMC4162962; doi:10.1186/1471-2164-15-756)
Supplement: Supplementary file 9 — Additional file 9: Table S9: Differentially expressed genes between the 8- and 16-cell embryos. Spreadsheet 1: all differentially expressed genes; Spreadsheet 2: genes down-regulated; Spreadsheet 3: genes up-regulated; Spreadsheet 4: GO analysis output of down-regulated genes; Spreadsheet 5: GO analysis output of up-regulated genes. (XLS 136 KB) [file 12864_2014_6433_MOESM9_ESM.xls]

## Sheet: DEG 8- vs. 16-cells
Table S9. Differentially expressed genes between the 8- and 16-cell embryos.
Spreadsheet 1. All differentially expressed genes.
ID	Gene Name	8-cell	16-cell	Fold Change	log2 of Fold Change	P Value
XLOC_004337	DUOXA2	13.476	0	﹣Inf	NA	0.0351748
XLOC_007847	CAD	16.7439	0	﹣Inf	NA	0.0166147
XLOC_013029	CUFF.18265.1	27.1533	0	﹣Inf	NA	0.0478177
XLOC_023761	LOC100295067	49.0298	0	﹣Inf	NA	6.09e-05
XLOC_027392	CUFF.34947.1	46.3429	0	﹣Inf	NA	0.0424762
XLOC_044638	CUFF.54929.1	33.2999	0	﹣Inf	NA	0.000765961
XLOC_000587	CPOX	0	13.3501	Inf	Inf	0.0461211
XLOC_004297	TEX9	0	20.7155	Inf	Inf	0.00893115
XLOC_004370	C10H14orf38	0	27.684	Inf	Inf	0.00227945
XLOC_010312	SMAD9	0	20.5505	Inf	Inf	0.008231
XLOC_012677	CUFF.15954.1	0	18.2193	Inf	Inf	0.0138371
XLOC_012681	CUFF.15876.1	0	15.9048	Inf	Inf	0.0220355
XLOC_015121	LOC100851269	0	14.1439	Inf	Inf	0.0352543
XLOC_027293	CUFF.34693.1	0	14.3423	Inf	Inf	0.0330151
XLOC_030018	CD302	0	15.2928	Inf	Inf	0.0288116
XLOC_051026	FPGT	0	13.7553	Inf	Inf	0.0387263
XLOC_063423	CUFF.79568.1	0	73.3909	Inf	Inf	0.0395225
XLOC_063490	ANKRD32	0	14.9209	Inf	Inf	0.0292659
XLOC_063580	CUFF.76584.1	0	16.6484	Inf	Inf	0.0213124
XLOC_063880	TNFAIP8	0	17.0036	Inf	Inf	0.0228863
XLOC_064176	CETN3	0	15.4578	Inf	Inf	0.0317856
XLOC_067260	IFNT	0	24.5925	Inf	Inf	0.00402082
XLOC_003454	CUFF.4525.1	2.4533	145.04	59.1203	5.88558	9.66e-07
XLOC_056703	GRIP1	0.613326	31.0325	50.5971	5.66098	0.0113426
XLOC_017785	CUFF.23049.1	2.4533	106.792	43.53	5.44394	1.1e-05
XLOC_044935	LOC100850957	0.816497	29.0314	35.556	5.15202	0.010839
XLOC_007177	GTF2A1L	0.816497	26.4934	32.4476	5.02004	0.0175122
XLOC_075525	C1GALT1C1	0.613326	18.7728	30.6083	4.93585	0.0325013
XLOC_024763	LOC615697	1.02157	29.023	28.4101	4.82833	0.0110193
XLOC_000625	KIAA1407	0.613326	17.4088	28.3843	4.82702	0.0436493
XLOC_007777	CUFF.10387.1	0.613326	16.8719	27.5089	4.78183	0.0400396
XLOC_063119	PPIC	0.613326	16.4834	26.8754	4.74822	0.0433087
XLOC_003831	C10H14orf135	0.613326	16.4584	26.8346	4.74602	0.0483291
XLOC_057210	LOC100850219	4.49455	115.96	25.8003	4.68931	5.9e-05
XLOC_060593	CUFF.75025.1	2.44949	58.3781	23.8328	4.57487	0.0233011
XLOC_027237	FLII	2.86155	66.8821	23.3727	4.54675	0.000840187
XLOC_053466	CCDC132	1.02157	23.7904	23.2879	4.54151	0.0257355
XLOC_023789	CMIP	1.6349	37.694	23.0559	4.52706	0.00622638
XLOC_064192	RHOBTB3	1.22665	26.8736	21.9081	4.45339	0.0164144
XLOC_010479	CUFF.12591.1	1.42982	30.9657	21.657	4.43676	0.0133702
XLOC_007333	DNMT3A	4.70153	101.7	21.6312	4.43504	0.00013633
XLOC_012847	CDH26	1.02157	21.8895	21.4272	4.42137	0.0303739
XLOC_028016	KRT222	1.22665	23.0551	18.7951	4.23228	0.0243116
XLOC_067478	C8H9orf23	1.42982	26.1049	18.2574	4.19041	0.0292347
XLOC_023786	CUFF.29214.1	2.4533	39.1249	15.9478	3.99529	0.00612693
XLOC_067194	GSN	4.29328	66.6836	15.5321	3.95718	0.00303812
XLOC_070457	MGC127538	4.90661	70.9491	14.4599	3.85399	0.00141827
XLOC_015008	STK3	1.83807	24.6092	13.3886	3.74293	0.0419186
XLOC_029990	LOC100851294	1.6349	21.7161	13.2828	3.73149	0.0429467
XLOC_047325	CDH23	2.4514	32.3882	13.2121	3.72379	0.0348209
XLOC_066887	ZDHHC21	1.83998	23.6504	12.8536	3.6841	0.0319097
XLOC_039639	LOC100852207	3.47488	44.3325	12.758	3.67333	0.00740519
XLOC_060563	KCTD8	2.4533	29.3865	11.9783	3.58236	0.0267117
XLOC_010376	RNF17	4.69581	54.7978	11.6695	3.54467	0.00995173
XLOC_064126	CUFF.79472.4	3.47488	40.3803	11.6207	3.53862	0.0376006
XLOC_067257	LOC100140687	23.9178	277.768	11.6134	3.53772	4.73e-05
XLOC_070384	IBTK	2.65647	30.197	11.3673	3.50682	0.0292996
XLOC_000913	HMGN1	5.7212	62.6082	10.9432	3.45196	0.0266213
XLOC_033616	MRPS36	3.06282	32.3047	10.5474	3.39881	0.0424141
XLOC_067256	MTAP	4.0863	41.7778	10.2239	3.35387	0.0195337
XLOC_043174	CUFF.54042.1	3.2698	33.2551	10.1704	3.3463	0.0306292
XLOC_004325	SLC24A5	10.831	106.512	9.83405	3.29779	0.00145789
XLOC_051067	CUFF.63722.1	211.525	2039	9.63952	3.26896	4.33e-05
XLOC_016960	PIK3C2A	4.49645	41.6128	9.25457	3.21017	0.0177741
XLOC_075224	FMR1	4.49455	40.4722	9.00474	3.17068	0.0238708
XLOC_060254	TMEM165	4.90661	43.9606	8.95948	3.16341	0.0127023
XLOC_043227	CUFF.52326.1	11.8526	103.619	8.74236	3.12802	0.00231184
XLOC_010561	LOC100852028	7.97324	69.3135	8.69327	3.1199	0.00440945
XLOC_012237	SUV39H2	14.3039	121.903	8.52236	3.09125	0.00230322
XLOC_050214	GNAT2	6.74659	57.3775	8.50468	3.08826	0.00626763
XLOC_023768	CUFF.28942.1	4.0882	34.3225	8.39549	3.06962	0.0304642
XLOC_044712	PDCD4	4.90661	40.7856	8.31238	3.05526	0.0227497
XLOC_056534	LOC100850188	8.78211	70.8426	8.06669	3.01198	0.0123554
XLOC_060266	REST	7.55736	60.9308	8.06245	3.01122	0.0174761
XLOC_046282	GSR	5.31295	41.3893	7.79026	2.96167	0.0310451
XLOC_035213	CUFF.44543.1	21.8747	167.13	7.64034	2.93364	0.000873179
XLOC_057664	RIMKLB	11.0399	82.7117	7.49209	2.90537	0.0292705
XLOC_016996	TMEM41B	6.94404	51.8546	7.4675	2.90063	0.0285402
XLOC_066907	AK3	6.74086	49.7051	7.3737	2.88239	0.0306883
XLOC_003739	ADAM10	9.60242	69.4034	7.2277	2.85354	0.0164889
XLOC_057534	APPL2	12.0557	85.1765	7.06524	2.82074	0.00837065
XLOC_050943	HIAT1	6.94594	48.7881	7.02397	2.81229	0.0283796
XLOC_048488	ROBO3	12.2608	83.5325	6.81297	2.76828	0.00744242
XLOC_004022	C10H15orf44	13.6887	92.8489	6.78288	2.7619	0.00953437
XLOC_060665	ANKRD56	10.0145	67.611	6.75133	2.75517	0.0110539
XLOC_056816	HSP90B1	11.4367	76.2403	6.6663	2.73689	0.0198468
XLOC_060607	IGFBP7	201.622	1338.3	6.63767	2.73068	0.000627966
XLOC_007687	MCFD2	7.55927	48.1677	6.37201	2.67175	0.0387098
XLOC_021551	PGRMC2	6.53769	41.4394	6.33853	2.66415	0.0442748
XLOC_030728	ACSL3	376.947	2377.7	6.30779	2.65713	0.0003161
XLOC_007332	DTNB	24.3051	152.522	6.27533	2.64969	0.00746322
XLOC_062801	C7H5orf45	41.6985	260.812	6.25471	2.64494	0.00134484
XLOC_060139	SLC39A8	5.51993	34.4374	6.23874	2.64125	0.0472136
XLOC_010393	NDFIP2	9.60051	59.5417	6.20193	2.63272	0.0364062
XLOC_010685	TPP2	63.7706	391.176	6.1341	2.61685	0.000869512
XLOC_044687	INA	8.58656	52.5501	6.12004	2.61354	0.0447735
XLOC_041495	C24H18orf8	56.6063	345.078	6.09611	2.60789	0.0017754
XLOC_030858	PNRC2	25.9495	155.913	6.0083	2.58696	0.00488801
XLOC_056874	PKP2	6.54151	39.2983	6.00752	2.58677	0.0391034
XLOC_017184	BBOX1	6.94594	41.6629	5.99816	2.58452	0.0460811
XLOC_033661	SNX18	15.5363	92.5817	5.95905	2.57508	0.0273481
XLOC_039731	ELOVL5	13.4798	80.0337	5.9373	2.56981	0.0287433
XLOC_025009	MYADM	507.277	2980.89	5.87625	2.5549	0.0162027
XLOC_060565	GNPDA2	7.76435	45.2996	5.83431	2.54456	0.0437633
XLOC_000245	RFC4	18.9959	109.322	5.75502	2.52482	0.0161168
XLOC_000407	COPB2	26.7603	152.631	5.70363	2.51188	0.00783539
XLOC_050969	C3H1orf146	16.5541	94.3196	5.69766	2.51037	0.0104232
XLOC_048770	HTATIP2	7.15483	40.1254	5.60816	2.48753	0.0362545
XLOC_066935	TJP2	11.038	61.2692	5.55078	2.47269	0.0350685
XLOC_047307	CCAR1	11.2354	61.5261	5.47609	2.45315	0.0392274
XLOC_060540	RELL1	16.349	86.8205	5.31045	2.40883	0.0206664
XLOC_007212	SLC20A1	107.731	558.065	5.18018	2.373	0.00130435
XLOC_063105	PRRC1	13.2881	68.4298	5.14971	2.36449	0.0253259
XLOC_056694	CUFF.70336.1	12.6614	64.8579	5.12248	2.35684	0.0478199
XLOC_047416	CUFF.57784.1	39.8662	203.251	5.09833	2.35003	0.0046795
XLOC_037618	SLMAP	10.6259	54.1691	5.09783	2.34988	0.0456919
XLOC_019599	ANGEL2	11.6494	59.3286	5.09285	2.34847	0.0408303
XLOC_037563	THUMPD3	37.3995	187.664	5.01781	2.32706	0.00622747
XLOC_056807	SPIC	13.6963	68.478	4.99973	2.32185	0.0251071
XLOC_035429	ETFA	13.8995	69.0399	4.96707	2.3124	0.0285619
XLOC_021664	TBX3	27.5978	134.393	4.8697	2.28383	0.0105134
XLOC_041288	NPC1	59.8513	285.415	4.76874	2.25361	0.00810728
XLOC_012213	CUFF.15728.1	14.1065	66.8507	4.739	2.24458	0.0209412
XLOC_070461	QRSL1	119.733	557.355	4.65498	2.21877	0.00451596
XLOC_075336	ATRX	27.9908	127.284	4.54737	2.18503	0.0240214
XLOC_056863	MYH9	1085.73	4924.85	4.53597	2.18141	0.00234804
XLOC_007080	LOXL3	10.8348	48.9531	4.51814	2.17573	0.049951
XLOC_019448	MASP2	20.4372	91.3346	4.46903	2.15996	0.0268278
XLOC_039504	DEK	18.3941	81.6129	4.43692	2.14956	0.0340732
XLOC_057518	GNPTAB	28.4009	123.623	4.35277	2.12193	0.0266356
XLOC_007984	STXBP1	121.387	517.572	4.26382	2.09215	0.00715622
XLOC_003957	B2M	25.3495	107.404	4.23694	2.08302	0.0188147
XLOC_057580	DNM1L	71.3185	297.291	4.16849	2.05953	0.011341
XLOC_070625	BRP44L	19.2106	79.8603	4.15711	2.05558	0.0449811
XLOC_007798	VPS54	24.5273	96.9057	3.95093	1.98219	0.0350565
XLOC_007509	CUFF.12388.1	81.1489	315.978	3.89381	1.96118	0.0128011
XLOC_037308	FAM208A	55.9872	213.704	3.81701	1.93244	0.0182564
XLOC_004351	DLGAP5	2025.94	7728.8	3.81493	1.93166	0.00376953
XLOC_047423	IRF2BP2	22.8886	87.1693	3.80841	1.92919	0.0393673
XLOC_070605	EZR	102.596	388.642	3.78807	1.92146	0.0125796
XLOC_057058	KDELR3	46.5651	175.726	3.77376	1.916	0.0445696
XLOC_007692	FBXO11	86.6707	325.3	3.75329	1.90816	0.00892493
XLOC_037482	CUFF.47690.1	50.2527	185.167	3.68473	1.88156	0.0323497
XLOC_007929	GGTA1	36.7977	126.491	3.43746	1.78134	0.0345656
XLOC_016995	IPO7	243.167	834.283	3.4309	1.77859	0.0168574
XLOC_029981	METTL5	210.792	710.899	3.37252	1.75383	0.0317109
XLOC_021535	ELF2	54.3638	181.984	3.34752	1.74309	0.0312141
XLOC_039928	CUFF.49754.1	52.9244	172.264	3.25491	1.70262	0.0359949
XLOC_050818	BOLA1	80.7273	262.103	3.24677	1.69901	0.0246017
XLOC_060383	CTBP1	73.5438	233.245	3.17151	1.66517	0.0445966
XLOC_010512	ITM2B	284.258	889.841	3.1304	1.64635	0.023156
XLOC_027503	CUFF.35571.1	74.8124	227.317	3.03849	1.60336	0.0315063
XLOC_000104	ST3GAL6	338.328	1018.03	3.00901	1.58929	0.0281403
XLOC_056536	PLEKHG7	130.202	385.454	2.96044	1.56581	0.0260096
XLOC_048887	ASRGL1	525.982	1496.75	2.84564	1.50875	0.0474861
XLOC_041291	CUFF.51155.1	141.64	402.362	2.84073	1.50626	0.0429545
XLOC_017164	CUFF.22475.1	140.452	384.765	2.73948	1.4539	0.0331837
XLOC_056810	GNPTAB	654.742	1734.25	2.64875	1.40531	0.0374202
XLOC_021625	PSMD9	2592.21	821.075	0.316747	-1.6586	0.0341245
XLOC_056493	LPCAT3	3979.11	1248.51	0.313767	-1.67223	0.0356131
XLOC_007628	CUFF.9070.1	383.812	117.573	0.30633	-1.70684	0.0402912
XLOC_022039	RPLP0	255.701	78.1412	0.305596	-1.7103	0.0302088
XLOC_024365	RPL28	3462.78	1016.29	0.29349	-1.76862	0.0310187
XLOC_007568	CUFF.8645.1	233.849	68.5448	0.293116	-1.77046	0.0344096
XLOC_027872	RPL26	136.431	39.8101	0.291796	-1.77697	0.0338682
XLOC_037346	VPRBP	271.72	78.0596	0.28728	-1.79947	0.0440425
XLOC_049983	CCT3	112.743	31.9245	0.283161	-1.82031	0.0471754
XLOC_037185	RPSA	229.996	64.6344	0.281024	-1.83124	0.0296812
XLOC_037685	WDR6	436.609	118.333	0.271028	-1.88348	0.0293858
XLOC_007970	RPL35	165.227	44.7127	0.270613	-1.88569	0.0305243
XLOC_023832	RPL13	324.3	86.5155	0.266776	-1.9063	0.0417909
XLOC_037692	PFKFB4	1652.18	433.461	0.262356	-1.9304	0.0164964
XLOC_043260	RPS2	269.182	70.0655	0.26029	-1.94181	0.0182899
XLOC_043459	C25H16orf93	172.012	44.5894	0.259223	-1.94774	0.0442413
XLOC_017165	RPS3	384.168	98.8233	0.25724	-1.95882	0.0116211
XLOC_075257	HCFC1	118.457	30.2471	0.255343	-1.96949	0.0452402
XLOC_039739	CFB	1923.36	489.313	0.254405	-1.9748	0.0212193
XLOC_062933	DHPS	196.345	48.8716	0.248906	-2.00633	0.0422276
XLOC_024094	TIMM50	79.0523	19.3264	0.244476	-2.03223	0.0403645
XLOC_063242	CUFF.78298.1	263.779	64.1059	0.243029	-2.0408	0.0258304
XLOC_043152	PPP1R35	196.267	47.3091	0.241044	-2.05263	0.0239538
XLOC_063574	RPL18A	173.014	40.8273	0.235977	-2.08328	0.019396
XLOC_063236	RPS15	115.804	27.0637	0.233702	-2.09726	0.020537
XLOC_057068	ATF4	121.715	28.2877	0.232409	-2.10526	0.0368938
XLOC_000266	CAMK2N2	246.364	56.824	0.23065	-2.11622	0.0233993
XLOC_021677	RPL6	505.259	114.116	0.225857	-2.14652	0.0109741
XLOC_043240	WDR24	439.896	99.1156	0.225316	-2.14998	0.0196324
XLOC_054266	WEE2	64.5433	14.499	0.22464	-2.15431	0.0409191
XLOC_024749	FBL	117.236	25.5429	0.217876	-2.19842	0.0199285
XLOC_063551	RFXANK	132.333	28.6428	0.216444	-2.20793	0.0287184
XLOC_048652	RBM4	176.284	36.5618	0.207403	-2.26949	0.0112142
XLOC_063003	RPS28	160.347	33.0817	0.206313	-2.27709	0.0120178
XLOC_056864	LOC100849737	6925.14	1364.99	0.197107	-2.34295	0.00651313
XLOC_048889	EEF1G	126.043	23.2284	0.18429	-2.43995	0.0133048
XLOC_051078	LRRC42	64.5471	11.8294	0.183267	-2.44798	0.0403277
XLOC_057434	LOC100849392	384.734	70.0237	0.182006	-2.45794	0.0337143
XLOC_012585	LOC100851652	87.409	15.8797	0.181672	-2.4606	0.017764
XLOC_030399	SDHB	70.4734	12.7798	0.181343	-2.46321	0.0287824
XLOC_012384	CUFF.16925.1	50.2355	8.89449	0.177056	-2.49772	0.0387423
XLOC_000747	EIF2B5	57.8043	10.0601	0.174037	-2.52253	0.029308
XLOC_039275	RPL7L1	98.0215	16.8385	0.171784	-2.54133	0.0330589
XLOC_057631	DDX47	47.1746	7.92734	0.168042	-2.5731	0.0311575
XLOC_063658	WDR83	520.947	86.6575	0.166346	-2.58774	0.0365042
XLOC_053681	LOC100174927	50.0381	8.14248	0.162726	-2.61949	0.0392987
XLOC_025025	RPL28	128.092	19.3431	0.15101	-2.72728	0.00582014
XLOC_017739	SLC5A12	38.4001	5.42275	0.141217	-2.82401	0.0435893
XLOC_027038	CDK5R1	66.5807	9.29138	0.139551	-2.84114	0.0130136
XLOC_037374	AMT	37.7887	5.03422	0.13322	-2.90812	0.0401383
XLOC_056618	CERS5	49.4324	5.99303	0.121237	-3.0441	0.0160321
XLOC_048708	LOC100852035	53.0952	6.38991	0.120348	-3.05471	0.0195422
XLOC_039356	DDX39B	39.0173	4.64569	0.119067	-3.07015	0.0311895
XLOC_024085	LOC789309	11543.4	1355.8	0.117452	-3.08986	0.000274275
XLOC_051115	RAD54L	65.3483	7.36542	0.11271	-3.14931	0.0174254
XLOC_024787	RPS19	520.297	57.6241	0.110752	-3.17459	0.0379328
XLOC_048943	LOC788530	51.6787	5.62955	0.108934	-3.19848	0.0191822
XLOC_030222	GK	32.8783	3.49679	0.106356	-3.23303	0.0417576
XLOC_008027	MED27	29.2117	3.09991	0.106119	-3.23625	0.0494846
XLOC_003422	KIAA1191	85.5747	8.50596	0.099398	-3.33064	0.00219209
XLOC_063713	SPC24	31.4466	3.09156	0.0983115	-3.3465	0.0374857
XLOC_024184	IRF2BP1	90.8915	8.53101	0.0938593	-3.41336	0.00286601
XLOC_050152	FAM46C	766.331	68.9333	0.0899524	-3.47469	0.0494368
XLOC_017250	DDB2	53.5206	4.65404	0.0869579	-3.52354	0.00978446
XLOC_012350	CUFF.16788.1	45.1391	3.88533	0.0860745	-3.53827	0.0158955
XLOC_070584	SYNE1	249.757	21.1458	0.0846654	-3.56208	0.00710634
XLOC_050000	SCAMP3	41.0623	3.29835	0.0803255	-3.638	0.0175015
XLOC_027183	WRAP53	29.2021	2.32284	0.0795436	-3.65211	0.0251852
XLOC_024739	LOC789309	68.2137	5.24101	0.0768323	-3.70214	0.00363473
XLOC_027283	LOC100849360	29.4187	2.13275	0.0724966	-3.78594	0.0310446
XLOC_039383	BOLA	38.402	2.70303	0.0703876	-3.82854	0.00892694
XLOC_066803	HMBOX1	33.4992	2.3312	0.0695895	-3.84499	0.0228142
XLOC_063588	BABAM1	36.9589	2.32284	0.0628494	-3.99196	0.0373411
XLOC_039863	HIST1H2BD	48.1943	2.90982	0.0603768	-4.04986	0.00745698
XLOC_024656	DHODH	23.686	1.35569	0.0572358	-4.12694	0.046371
XLOC_035181	WDR76	16.7458	0.578623	0.0345533	-4.85503	0.0387711
XLOC_024394	PRPF31	20.6289	0.388533	0.0188343	-5.73049	0.0197967
XLOC_046107	CUFF.56942.1	24.7057	0.388533	0.0157264	-5.99066	0.0393178

## Sheet: Down-Regulated
Table S9. Differentially expressed genes between the 8- and 16-cell embryos.
Spreadsheet 2. Genes down-regulated.
ID	Gene Name	8-cell	16-cell	Fold Change	log2 of Fold Change	P Value
XLOC_004337	DUOXA2	13.476	0	﹣Inf	NA	0.0351748
XLOC_007847	CAD	16.7439	0	﹣Inf	NA	0.0166147
XLOC_013029	CUFF.18265.1	27.1533	0	﹣Inf	NA	0.0478177
XLOC_023761	LOC100295067	49.0298	0	﹣Inf	NA	6.09e-05
XLOC_027392	CUFF.34947.1	46.3429	0	﹣Inf	NA	0.0424762
XLOC_044638	CUFF.54929.1	33.2999	0	﹣Inf	NA	0.000765961
XLOC_021625	PSMD9	2592.21	821.075	0.316747	-1.6586	0.0341245
XLOC_056493	LPCAT3	3979.11	1248.51	0.313767	-1.67223	0.0356131
XLOC_007628	CUFF.9070.1	383.812	117.573	0.30633	-1.70684	0.0402912
XLOC_022039	RPLP0	255.701	78.1412	0.305596	-1.7103	0.0302088
XLOC_024365	RPL28	3462.78	1016.29	0.29349	-1.76862	0.0310187
XLOC_007568	CUFF.8645.1	233.849	68.5448	0.293116	-1.77046	0.0344096
XLOC_027872	RPL26	136.431	39.8101	0.291796	-1.77697	0.0338682
XLOC_037346	VPRBP	271.72	78.0596	0.28728	-1.79947	0.0440425
XLOC_049983	CCT3	112.743	31.9245	0.283161	-1.82031	0.0471754
XLOC_037185	RPSA	229.996	64.6344	0.281024	-1.83124	0.0296812
XLOC_037685	WDR6	436.609	118.333	0.271028	-1.88348	0.0293858
XLOC_007970	RPL35	165.227	44.7127	0.270613	-1.88569	0.0305243
XLOC_023832	RPL13	324.3	86.5155	0.266776	-1.9063	0.0417909
XLOC_037692	PFKFB4	1652.18	433.461	0.262356	-1.9304	0.0164964
XLOC_043260	RPS2	269.182	70.0655	0.26029	-1.94181	0.0182899
XLOC_043459	C25H16orf93	172.012	44.5894	0.259223	-1.94774	0.0442413
XLOC_017165	RPS3	384.168	98.8233	0.25724	-1.95882	0.0116211
XLOC_075257	HCFC1	118.457	30.2471	0.255343	-1.96949	0.0452402
XLOC_039739	CFB	1923.36	489.313	0.254405	-1.9748	0.0212193
XLOC_062933	DHPS	196.345	48.8716	0.248906	-2.00633	0.0422276
XLOC_024094	TIMM50	79.0523	19.3264	0.244476	-2.03223	0.0403645
XLOC_063242	CUFF.78298.1	263.779	64.1059	0.243029	-2.0408	0.0258304
XLOC_043152	PPP1R35	196.267	47.3091	0.241044	-2.05263	0.0239538
XLOC_063574	RPL18A	173.014	40.8273	0.235977	-2.08328	0.019396
XLOC_063236	RPS15	115.804	27.0637	0.233702	-2.09726	0.020537
XLOC_057068	ATF4	121.715	28.2877	0.232409	-2.10526	0.0368938
XLOC_000266	CAMK2N2	246.364	56.824	0.23065	-2.11622	0.0233993
XLOC_021677	RPL6	505.259	114.116	0.225857	-2.14652	0.0109741
XLOC_043240	WDR24	439.896	99.1156	0.225316	-2.14998	0.0196324
XLOC_054266	WEE2	64.5433	14.499	0.22464	-2.15431	0.0409191
XLOC_024749	FBL	117.236	25.5429	0.217876	-2.19842	0.0199285
XLOC_063551	RFXANK	132.333	28.6428	0.216444	-2.20793	0.0287184
XLOC_048652	RBM4	176.284	36.5618	0.207403	-2.26949	0.0112142
XLOC_063003	RPS28	160.347	33.0817	0.206313	-2.27709	0.0120178
XLOC_056864	LOC100849737	6925.14	1364.99	0.197107	-2.34295	0.00651313
XLOC_048889	EEF1G	126.043	23.2284	0.18429	-2.43995	0.0133048
XLOC_051078	LRRC42	64.5471	11.8294	0.183267	-2.44798	0.0403277
XLOC_057434	LOC100849392	384.734	70.0237	0.182006	-2.45794	0.0337143
XLOC_012585	LOC100851652	87.409	15.8797	0.181672	-2.4606	0.017764
XLOC_030399	SDHB	70.4734	12.7798	0.181343	-2.46321	0.0287824
XLOC_012384	CUFF.16925.1	50.2355	8.89449	0.177056	-2.49772	0.0387423
XLOC_000747	EIF2B5	57.8043	10.0601	0.174037	-2.52253	0.029308
XLOC_039275	RPL7L1	98.0215	16.8385	0.171784	-2.54133	0.0330589
XLOC_057631	DDX47	47.1746	7.92734	0.168042	-2.5731	0.0311575
XLOC_063658	WDR83	520.947	86.6575	0.166346	-2.58774	0.0365042
XLOC_053681	LOC100174927	50.0381	8.14248	0.162726	-2.61949	0.0392987
XLOC_025025	RPL28	128.092	19.3431	0.15101	-2.72728	0.00582014
XLOC_017739	SLC5A12	38.4001	5.42275	0.141217	-2.82401	0.0435893
XLOC_027038	CDK5R1	66.5807	9.29138	0.139551	-2.84114	0.0130136
XLOC_037374	AMT	37.7887	5.03422	0.13322	-2.90812	0.0401383
XLOC_056618	CERS5	49.4324	5.99303	0.121237	-3.0441	0.0160321
XLOC_048708	LOC100852035	53.0952	6.38991	0.120348	-3.05471	0.0195422
XLOC_039356	DDX39B	39.0173	4.64569	0.119067	-3.07015	0.0311895
XLOC_024085	LOC789309	11543.4	1355.8	0.117452	-3.08986	0.000274275
XLOC_051115	RAD54L	65.3483	7.36542	0.11271	-3.14931	0.0174254
XLOC_024787	RPS19	520.297	57.6241	0.110752	-3.17459	0.0379328
XLOC_048943	LOC788530	51.6787	5.62955	0.108934	-3.19848	0.0191822
XLOC_030222	GK	32.8783	3.49679	0.106356	-3.23303	0.0417576
XLOC_008027	MED27	29.2117	3.09991	0.106119	-3.23625	0.0494845
XLOC_003422	KIAA1191	85.5747	8.50596	0.099398	-3.33064	0.00219209
XLOC_063713	SPC24	31.4466	3.09156	0.0983115	-3.3465	0.0374857
XLOC_024184	IRF2BP1	90.8915	8.53101	0.0938593	-3.41336	0.00286601
XLOC_050152	FAM46C	766.331	68.9333	0.0899524	-3.47469	0.0494368
XLOC_017250	DDB2	53.5206	4.65404	0.0869579	-3.52354	0.00978446
XLOC_012350	CUFF.16788.1	45.1391	3.88533	0.0860745	-3.53827	0.0158955
XLOC_070584	SYNE1	249.757	21.1458	0.0846654	-3.56208	0.00710634
XLOC_050000	SCAMP3	41.0623	3.29835	0.0803255	-3.638	0.0175015
XLOC_027183	WRAP53	29.2021	2.32284	0.0795436	-3.65211	0.0251852
XLOC_024739	LOC789309	68.2137	5.24101	0.0768323	-3.70214	0.00363473
XLOC_027283	LOC100849360	29.4187	2.13275	0.0724966	-3.78594	0.0310446
XLOC_039383	BOLA	38.402	2.70303	0.0703876	-3.82854	0.00892694
XLOC_066803	HMBOX1	33.4992	2.3312	0.0695895	-3.84499	0.0228142
XLOC_063588	BABAM1	36.9589	2.32284	0.0628494	-3.99196	0.0373411
XLOC_039863	HIST1H2BD	48.1943	2.90982	0.0603768	-4.04986	0.00745698
XLOC_024656	DHODH	23.686	1.35569	0.0572358	-4.12694	0.046371
XLOC_035181	WDR76	16.7458	0.578623	0.0345533	-4.85503	0.0387711
XLOC_024394	PRPF31	20.6289	0.388533	0.0188343	-5.73049	0.0197967
XLOC_046107	CUFF.56942.1	24.7057	0.388533	0.0157264	-5.99066	0.0393178

## Sheet: Up-Regulated
Table S9. Differentially expressed genes between the 8- and 16-cell embryos.
Spreadsheet 3. Genes up-regulated.
ID	Gene Name	8-cell	16-cell	Fold Change	log2 of Fold Change	P Value
XLOC_000587	CPOX	0	13.3501	Inf	Inf	0.0461211
XLOC_004297	TEX9	0	20.7155	Inf	Inf	0.00893115
XLOC_004370	C10H14orf38	0	27.684	Inf	Inf	0.00227945
XLOC_010312	SMAD9	0	20.5505	Inf	Inf	0.008231
XLOC_012677	CUFF.15954.1	0	18.2193	Inf	Inf	0.0138371
XLOC_012681	CUFF.15876.1	0	15.9048	Inf	Inf	0.0220355
XLOC_015121	LOC100851269	0	14.1439	Inf	Inf	0.0352543
XLOC_027293	CUFF.34693.1	0	14.3423	Inf	Inf	0.0330151
XLOC_030018	CD302	0	15.2928	Inf	Inf	0.0288116
XLOC_051026	FPGT	0	13.7553	Inf	Inf	0.0387263
XLOC_063423	CUFF.79568.1	0	73.3909	Inf	Inf	0.0395225
XLOC_063490	ANKRD32	0	14.9209	Inf	Inf	0.0292659
XLOC_063580	CUFF.76584.1	0	16.6484	Inf	Inf	0.0213124
XLOC_063880	TNFAIP8	0	17.0036	Inf	Inf	0.0228863
XLOC_064176	CETN3	0	15.4578	Inf	Inf	0.0317856
XLOC_067260	IFNT	0	24.5925	Inf	Inf	0.00402082
XLOC_003454	CUFF.4525.1	2.4533	145.04	59.1203	5.88558	9.65626e-07
XLOC_056703	GRIP1	0.613326	31.0325	50.5971	5.66098	0.0113426
XLOC_017785	CUFF.23049.1	2.4533	106.792	43.53	5.44394	1.09931e-05
XLOC_044935	LOC100850957	0.816497	29.0314	35.556	5.15202	0.010839
XLOC_007177	GTF2A1L	0.816497	26.4934	32.4476	5.02004	0.0175122
XLOC_075525	C1GALT1C1	0.613326	18.7728	30.6083	4.93585	0.0325013
XLOC_024763	LOC615697	1.02157	29.023	28.4101	4.82833	0.0110193
XLOC_000625	KIAA1407	0.613326	17.4088	28.3843	4.82702	0.0436493
XLOC_007777	CUFF.10387.1	0.613326	16.8719	27.5089	4.78183	0.0400396
XLOC_063119	PPIC	0.613326	16.4834	26.8754	4.74822	0.0433087
XLOC_003831	C10H14orf135	0.613326	16.4584	26.8346	4.74602	0.0483291
XLOC_057210	LOC100850219	4.49455	115.96	25.8003	4.68931	5.90004e-05
XLOC_060593	CUFF.75025.1	2.44949	58.3781	23.8328	4.57487	0.0233011
XLOC_027237	FLII	2.86155	66.8821	23.3727	4.54675	0.000840187
XLOC_053466	CCDC132	1.02157	23.7904	23.2879	4.54151	0.0257355
XLOC_023789	CMIP	1.6349	37.694	23.0559	4.52706	0.00622638
XLOC_064192	RHOBTB3	1.22665	26.8736	21.9081	4.45339	0.0164144
XLOC_010479	CUFF.12591.1	1.42982	30.9657	21.657	4.43676	0.0133702
XLOC_007333	DNMT3A	4.70153	101.7	21.6312	4.43504	0.00013633
XLOC_012847	CDH26	1.02157	21.8895	21.4272	4.42137	0.0303739
XLOC_028016	KRT222	1.22665	23.0551	18.7951	4.23228	0.0243116
XLOC_067478	C8H9orf23	1.42982	26.1049	18.2574	4.19041	0.0292347
XLOC_023786	CUFF.29214.1	2.4533	39.1249	15.9478	3.99529	0.00612693
XLOC_067194	GSN	4.29328	66.6836	15.5321	3.95718	0.00303812
XLOC_070457	MGC127538	4.90661	70.9491	14.4599	3.85399	0.00141827
XLOC_015008	STK3	1.83807	24.6092	13.3886	3.74293	0.0419186
XLOC_029990	LOC100851294	1.6349	21.7161	13.2828	3.73149	0.0429467
XLOC_047325	CDH23	2.4514	32.3882	13.2121	3.72379	0.0348209
XLOC_066887	ZDHHC21	1.83998	23.6504	12.8536	3.6841	0.0319097
XLOC_039639	LOC100852207	3.47488	44.3325	12.758	3.67333	0.00740519
XLOC_060563	KCTD8	2.4533	29.3865	11.9783	3.58236	0.0267117
XLOC_010376	RNF17	4.69581	54.7978	11.6695	3.54467	0.00995173
XLOC_064126	CUFF.79472.4	3.47488	40.3803	11.6207	3.53862	0.0376006
XLOC_067257	LOC100140687	23.9178	277.768	11.6134	3.53772	4.73336e-05
XLOC_070384	IBTK	2.65647	30.197	11.3673	3.50682	0.0292996
XLOC_000913	HMGN1	5.7212	62.6082	10.9432	3.45196	0.0266213
XLOC_033616	MRPS36	3.06282	32.3047	10.5474	3.39881	0.0424141
XLOC_067256	MTAP	4.0863	41.7778	10.2239	3.35387	0.0195337
XLOC_043174	CUFF.54042.1	3.2698	33.2551	10.1704	3.3463	0.0306292
XLOC_004325	SLC24A5	10.831	106.512	9.83405	3.29779	0.00145789
XLOC_051067	CUFF.63722.1	211.525	2039	9.63952	3.26896	4.33291e-05
XLOC_016960	PIK3C2A	4.49645	41.6128	9.25457	3.21017	0.0177741
XLOC_075224	FMR1	4.49455	40.4722	9.00474	3.17068	0.0238708
XLOC_060254	TMEM165	4.90661	43.9606	8.95948	3.16341	0.0127023
XLOC_043227	CUFF.52326.1	11.8526	103.619	8.74236	3.12802	0.00231184
XLOC_010561	LOC100852028	7.97324	69.3135	8.69327	3.1199	0.00440945
XLOC_012237	SUV39H2	14.3039	121.903	8.52236	3.09125	0.00230322
XLOC_050214	GNAT2	6.74659	57.3775	8.50468	3.08826	0.00626763
XLOC_023768	CUFF.28942.1	4.0882	34.3225	8.39549	3.06962	0.0304642
XLOC_044712	PDCD4	4.90661	40.7856	8.31238	3.05526	0.0227497
XLOC_056534	LOC100850188	8.78211	70.8426	8.06669	3.01198	0.0123554
XLOC_060266	REST	7.55736	60.9308	8.06245	3.01122	0.0174761
XLOC_046282	GSR	5.31295	41.3893	7.79026	2.96167	0.0310451
XLOC_035213	CUFF.44543.1	21.8747	167.13	7.64034	2.93364	0.000873179
XLOC_057664	RIMKLB	11.0399	82.7117	7.49209	2.90537	0.0292705
XLOC_016996	TMEM41B	6.94404	51.8546	7.4675	2.90063	0.0285402
XLOC_066907	AK3	6.74086	49.7051	7.3737	2.88239	0.0306883
XLOC_003739	ADAM10	9.60242	69.4034	7.2277	2.85354	0.0164889
XLOC_057534	APPL2	12.0557	85.1765	7.06524	2.82074	0.00837065
XLOC_050943	HIAT1	6.94594	48.7881	7.02397	2.81229	0.0283796
XLOC_048488	ROBO3	12.2608	83.5325	6.81297	2.76828	0.00744242
XLOC_004022	C10H15orf44	13.6887	92.8489	6.78288	2.7619	0.00953437
XLOC_060665	ANKRD56	10.0145	67.611	6.75133	2.75517	0.0110539
XLOC_056816	HSP90B1	11.4367	76.2403	6.6663	2.73689	0.0198468
XLOC_060607	IGFBP7	201.622	1338.3	6.63767	2.73068	0.000627966
XLOC_007687	MCFD2	7.55927	48.1677	6.37201	2.67175	0.0387098
XLOC_021551	PGRMC2	6.53769	41.4394	6.33853	2.66415	0.0442748
XLOC_030728	ACSL3	376.947	2377.7	6.30779	2.65713	0.0003161
XLOC_007332	DTNB	24.3051	152.522	6.27533	2.64969	0.00746322
XLOC_062801	C7H5orf45	41.6985	260.812	6.25471	2.64494	0.00134484
XLOC_060139	SLC39A8	5.51993	34.4374	6.23874	2.64125	0.0472136
XLOC_010393	NDFIP2	9.60051	59.5417	6.20193	2.63272	0.0364062
XLOC_010685	TPP2	63.7706	391.176	6.1341	2.61685	0.000869512
XLOC_044687	INA	8.58656	52.5501	6.12004	2.61354	0.0447735
XLOC_041495	C24H18orf8	56.6063	345.078	6.09611	2.60789	0.0017754
XLOC_030858	PNRC2	25.9495	155.913	6.0083	2.58696	0.00488801
XLOC_056874	PKP2	6.54151	39.2983	6.00752	2.58677	0.0391034
XLOC_017184	BBOX1	6.94594	41.6629	5.99816	2.58452	0.0460811
XLOC_033661	SNX18	15.5363	92.5817	5.95905	2.57508	0.0273481
XLOC_039731	ELOVL5	13.4798	80.0337	5.9373	2.56981	0.0287433
XLOC_025009	MYADM	507.277	2980.89	5.87625	2.5549	0.0162027
XLOC_060565	GNPDA2	7.76435	45.2996	5.83431	2.54456	0.0437633
XLOC_000245	RFC4	18.9959	109.322	5.75502	2.52482	0.0161168
XLOC_000407	COPB2	26.7603	152.631	5.70363	2.51188	0.00783539
XLOC_050969	C3H1orf146	16.5541	94.3196	5.69766	2.51037	0.0104232
XLOC_048770	HTATIP2	7.15483	40.1254	5.60816	2.48753	0.0362545
XLOC_066935	TJP2	11.038	61.2692	5.55078	2.47269	0.0350685
XLOC_047307	CCAR1	11.2354	61.5261	5.47609	2.45315	0.0392274
XLOC_060540	RELL1	16.349	86.8205	5.31045	2.40883	0.0206664
XLOC_007212	SLC20A1	107.731	558.065	5.18018	2.373	0.00130435
XLOC_063105	PRRC1	13.2881	68.4298	5.14971	2.36449	0.0253259
XLOC_056694	CUFF.70336.1	12.6614	64.8579	5.12248	2.35684	0.0478199
XLOC_047416	CUFF.57784.1	39.8662	203.251	5.09833	2.35003	0.0046795
XLOC_037618	SLMAP	10.6259	54.1691	5.09783	2.34988	0.0456919
XLOC_019599	ANGEL2	11.6494	59.3286	5.09285	2.34847	0.0408303
XLOC_037563	THUMPD3	37.3995	187.664	5.01781	2.32706	0.00622747
XLOC_056807	SPIC	13.6963	68.478	4.99973	2.32185	0.0251071
XLOC_035429	ETFA	13.8995	69.0399	4.96707	2.3124	0.0285619
XLOC_021664	TBX3	27.5978	134.393	4.8697	2.28383	0.0105134
XLOC_041288	NPC1	59.8513	285.415	4.76874	2.25361	0.00810728
XLOC_012213	CUFF.15728.1	14.1065	66.8507	4.739	2.24458	0.0209412
XLOC_070461	QRSL1	119.733	557.355	4.65498	2.21877	0.00451596
XLOC_075336	ATRX	27.9908	127.284	4.54737	2.18503	0.0240214
XLOC_056863	MYH9	1085.73	4924.85	4.53597	2.18141	0.00234804
XLOC_007080	LOXL3	10.8348	48.9531	4.51814	2.17573	0.049951
XLOC_019448	MASP2	20.4372	91.3346	4.46903	2.15996	0.0268278
XLOC_039504	DEK	18.3941	81.6129	4.43692	2.14956	0.0340732
XLOC_057518	GNPTAB	28.4009	123.623	4.35277	2.12193	0.0266356
XLOC_007984	STXBP1	121.387	517.572	4.26382	2.09215	0.00715622
XLOC_003957	B2M	25.3495	107.404	4.23694	2.08302	0.0188147
XLOC_057580	DNM1L	71.3185	297.291	4.16849	2.05953	0.011341
XLOC_070625	BRP44L	19.2106	79.8603	4.15711	2.05558	0.0449811
XLOC_007798	VPS54	24.5273	96.9057	3.95093	1.98219	0.0350565
XLOC_007509	CUFF.12388.1	81.1489	315.978	3.89381	1.96118	0.0128011
XLOC_037308	FAM208A	55.9872	213.704	3.81701	1.93244	0.0182564
XLOC_004351	DLGAP5	2025.94	7728.8	3.81493	1.93166	0.00376953
XLOC_047423	IRF2BP2	22.8886	87.1693	3.80841	1.92919	0.0393673
XLOC_070605	EZR	102.596	388.642	3.78807	1.92146	0.0125796
XLOC_057058	KDELR3	46.5651	175.726	3.77376	1.916	0.0445696
XLOC_007692	FBXO11	86.6707	325.3	3.75329	1.90816	0.00892493
XLOC_037482	CUFF.47690.1	50.2527	185.167	3.68473	1.88156	0.0323497
XLOC_007929	GGTA1	36.7977	126.491	3.43746	1.78134	0.0345656
XLOC_016995	IPO7	243.167	834.283	3.4309	1.77859	0.0168574
XLOC_029981	METTL5	210.792	710.899	3.37252	1.75383	0.0317109
XLOC_021535	ELF2	54.3638	181.984	3.34752	1.74309	0.0312141
XLOC_039928	CUFF.49754.1	52.9244	172.264	3.25491	1.70262	0.0359949
XLOC_050818	BOLA1	80.7273	262.103	3.24677	1.69901	0.0246017
XLOC_060383	CTBP1	73.5438	233.245	3.17151	1.66517	0.0445966
XLOC_010512	ITM2B	284.258	889.841	3.1304	1.64635	0.023156
XLOC_027503	CUFF.35571.1	74.8124	227.317	3.03849	1.60336	0.0315063
XLOC_000104	ST3GAL6	338.328	1018.03	3.00901	1.58929	0.0281403
XLOC_056536	PLEKHG7	130.202	385.454	2.96044	1.56581	0.0260096
XLOC_048887	ASRGL1	525.982	1496.75	2.84564	1.50875	0.0474861
XLOC_041291	CUFF.51155.1	141.64	402.362	2.84073	1.50626	0.0429545
XLOC_017164	CUFF.22475.1	140.452	384.765	2.73948	1.4539	0.0331837
XLOC_056810	GNPTAB	654.742	1734.25	2.64875	1.40531	0.0374202

## Sheet: Down GO
Table S9. Differentially expressed genes between the 8- and 16-cell embryos.
Spreadsheet 4. GO analysis output of down-regulated genes.
GO.ID	Term	Annotated	Significant	Expected	Classic	Significant Genes
GO:0071843	cellular component biogenesis at cellular level	173	9	0.74	4.4e-08	DDX39B,DDX47,FBL,PRPF31,RPLP0,RPS15,RPS19,RPS28,RPSA
GO:0042274	ribosomal small subunit biogenesis	13	4	0.06	2.1e-07	RPS15,RPS19,RPS28,RPSA
GO:0006412	translation	622	14	2.67	2.2e-07	RBM4,RPL13,RPL18A,RPL26,RPL28,RPL35,RPL6,RPLP0,RPS15,RPS19,RPS2,RPS28,RPS3,RPSA
GO:0042254	ribosome biogenesis	106	7	0.46	3.1e-07	DDX47,FBL,RPLP0,RPS15,RPS19,RPS28,RPSA
GO:0006364	rRNA processing	65	6	0.28	3.2e-07	DDX47,FBL,RPS15,RPS19,RPS28,RPSA
GO:0016072	rRNA metabolic process	70	6	0.3	5e-07	DDX47,FBL,RPS15,RPS19,RPS28,RPSA
GO:0034470	ncRNA processing	139	6	0.6	2.7e-05	DDX47,FBL,RPS15,RPS19,RPS28,RPSA
GO:0006396	RNA processing	405	9	1.74	4.9e-05	DDX39B,DDX47,FBL,PRPF31,RBM4,RPS15,RPS19,RPS28,RPSA
GO:0006407	rRNA export from nucleus	3	2	0.01	5.4e-05	RPS28,RPSA
GO:0006207	'de novo' pyrimidine nucleobase biosynthetic process	5	2	0.02	0.00018	CAD,DHODH
GO:0019856	pyrimidine nucleobase biosynthetic process	5	2	0.02	0.00018	CAD,DHODH
GO:0034660	ncRNA metabolic process	201	6	0.86	0.00021	DDX47,FBL,RPS15,RPS19,RPS28,RPSA
GO:0051029	rRNA transport	6	2	0.03	0.00027	RPS28,RPSA
GO:0051168	nuclear export	80	4	0.34	0.00038	DDX39B,RPS15,RPS28,RPSA
GO:0006405	RNA export from nucleus	37	3	0.16	0.00052	DDX39B,RPS28,RPSA
GO:0044237	cellular metabolic process	6354	39	27.32	0.00062	AMT,ATF4,BABAM1,CAD,CCT3,CDK5R1,DDB2,DDX39B,DDX47,DHODH,DHPS,EIF2B5,FBL,GK,HMBOX1,LPCAT3,MED27,PFKFB4,PPP1R35,PRPF31,RAD54L,RBM4,RFXANK,RPL13,RPL18A,RPL26,RPL28,RPL35,RPL6,RPLP0,RPS15,RPS19,RPS2,RPS28,RPS3,RPSA,SDHB,WDR6,WRAP53
GO:0046112	nucleobase biosynthetic process	12	2	0.05	0.00116	CAD,DHODH
GO:0006206	pyrimidine nucleobase metabolic process	14	2	0.06	0.0016	CAD,DHODH
GO:0050657	nucleic acid transport	66	3	0.28	0.00283	DDX39B,RPS28,RPSA
GO:0050658	RNA transport	66	3	0.28	0.00283	DDX39B,RPS28,RPSA
GO:0051236	establishment of RNA localization	66	3	0.28	0.00283	DDX39B,RPS28,RPSA
GO:0044267	cellular protein metabolic process	2351	19	10.11	0.00287	BABAM1,CCT3,CDK5R1,DDB2,DHPS,RBM4,RPL13,RPL18A,RPL26,RPL28,RPL35,RPL6,RPLP0,RPS15,RPS19,RPS2,RPS28,RPS3,RPSA
GO:0006403	RNA localization	69	3	0.3	0.00321	DDX39B,RPS28,RPSA
GO:0022618	ribonucleoprotein complex assembly	69	3	0.3	0.00321	DDX39B,PRPF31,RPSA
GO:0071826	ribonucleoprotein complex subunit organization	72	3	0.31	0.00362	DDX39B,PRPF31,RPSA
GO:0000056	ribosomal small subunit export from nucleus	1	1	0	0.0043	RPS15
GO:0000244	assembly of spliceosomal tri-snRNP	1	1	0	0.0043	PRPF31
GO:0002181	cytoplasmic translation	1	1	0	0.0043	RBM4
GO:0002183	cytoplasmic translational initiation	1	1	0	0.0043	RBM4
GO:0002190	cap-independent translational initiation	1	1	0	0.0043	RBM4
GO:0002192	IRES-dependent translational initiation	1	1	0	0.0043	RBM4
GO:0007135	meiosis II	1	1	0	0.0043	WEE2
GO:0007137	meiotic metaphase II	1	1	0	0.0043	WEE2
GO:0043578	nuclear matrix organization	1	1	0	0.0043	SYNE1
GO:0050983	deoxyhypusine biosynthetic process from spermidine	1	1	0	0.0043	DHPS
GO:0060283	negative regulation of oocyte development	1	1	0	0.0043	WEE2
GO:0090292	nuclear matrix anchoring at nuclear membrane	1	1	0	0.0043	SYNE1
GO:0097167	circadian regulation of translation	1	1	0	0.0043	RBM4
GO:0043525	positive regulation of neuron apoptotic process	23	2	0.1	0.00433	ATF4,CDK5R1
GO:0015931	nucleobase-containing compound transport	77	3	0.33	0.00438	DDX39B,RPS28,RPSA
GO:0006913	nucleocytoplasmic transport	253	5	1.09	0.00448	DDX39B,RBM4,RPS15,RPS28,RPSA
GO:0000377	RNA splicing, via transesterification reactions with bulged adenosine as nucleophile	78	3	0.34	0.00454	DDX39B,PRPF31,RBM4
GO:0000398	nuclear mRNA splicing, via spliceosome	78	3	0.34	0.00454	DDX39B,PRPF31,RBM4
GO:0000375	RNA splicing, via transesterification reactions	79	3	0.34	0.0047	DDX39B,PRPF31,RBM4
GO:0051169	nuclear transport	256	5	1.1	0.00471	DDX39B,RBM4,RPS15,RPS28,RPSA
GO:1901216	positive regulation of neuron death	24	2	0.1	0.00471	ATF4,CDK5R1
GO:0009112	nucleobase metabolic process	26	2	0.11	0.00551	CAD,DHODH
GO:0072528	pyrimidine-containing compound biosynthetic process	27	2	0.12	0.00594	CAD,DHODH
GO:0010467	gene expression	3310	23	14.23	0.00634	ATF4,CDK5R1,DDX39B,DDX47,FBL,HMBOX1,MED27,PRPF31,RBM4,RFXANK,RPL13,RPL18A,RPL26,RPL28,RPL35,RPL6,RPLP0,RPS15,RPS19,RPS2,RPS28,RPS3,RPSA
GO:0008380	RNA splicing	174	4	0.75	0.00654	DDX39B,DDX47,PRPF31,RBM4
GO:0071841	cellular component organization or biogenesis at cellular level	2533	19	10.89	0.00678	BABAM1,CDK5R1,DDX39B,DDX47,FBL,PRPF31,PSMD9,RAD54L,RPLP0,RPS15,RPS19,RPS28,RPSA,SPC24,SYNE1,TIMM50,WDR24,WEE2,WRAP53
GO:0008152	metabolic process	7309	40	31.42	0.00809	AMT,ATF4,BABAM1,CAD,CCT3,CDK5R1,CFB,DDB2,DDX39B,DDX47,DHODH,DHPS,EIF2B5,FBL,GK,HMBOX1,LPCAT3,MED27,PFKFB4,PPP1R35,PRPF31,RAD54L,RBM4,RFXANK,RPL13,RPL18A,RPL26,RPL28,RPL35,RPL6,RPLP0,RPS15,RPS19,RPS2,RPS28,RPS3,RPSA,SDHB,WDR6,WRAP53
GO:0044260	cellular macromolecule metabolic process	4891	30	21.03	0.00831	ATF4,BABAM1,CCT3,CDK5R1,DDB2,DDX39B,DDX47,DHPS,EIF2B5,FBL,HMBOX1,MED27,PRPF31,RAD54L,RBM4,RFXANK,RPL13,RPL18A,RPL26,RPL28,RPL35,RPL6,RPLP0,RPS15,RPS19,RPS2,RPS28,RPS3,RPSA,WRAP53
GO:0000447	endonucleolytic cleavage in ITS1 to separate SSU-rRNA from 5.8S rRNA and LSU-rRNA from tricistronic rRNA transcript (SSU-rRNA, 5.8S rRNA, LSU-rRNA)	2	1	0.01	0.00858	RPSA
GO:0000461	endonucleolytic cleavage to generate mature 3'-end of SSU-rRNA from (SSU-rRNA, 5.8S rRNA, LSU-rRNA)	2	1	0.01	0.00858	RPSA
GO:0010501	RNA secondary structure unwinding	2	1	0.01	0.00858	DDX39B
GO:0016074	snoRNA metabolic process	2	1	0.01	0.00858	FBL
GO:0021718	superior olivary nucleus development	2	1	0.01	0.00858	CDK5R1
GO:0021722	superior olivary nucleus maturation	2	1	0.01	0.00858	CDK5R1
GO:0031125	rRNA 3'-end processing	2	1	0.01	0.00858	RPSA
GO:0032055	negative regulation of translation in response to stress	2	1	0.01	0.00858	RBM4
GO:0035038	female pronucleus assembly	2	1	0.01	0.00858	WEE2
GO:0044205	'de novo' UMP biosynthetic process	2	1	0.01	0.00858	DHODH
GO:0046203	spermidine catabolic process	2	1	0.01	0.00858	DHPS
GO:0070408	carbamoyl phosphate metabolic process	2	1	0.01	0.00858	CAD
GO:0070409	carbamoyl phosphate biosynthetic process	2	1	0.01	0.00858	CAD
GO:0070682	proteasome regulatory particle assembly	2	1	0.01	0.00858	PSMD9

## Sheet: Up GO
Table S9. Differentially expressed genes between the 8- and 16-cell embryos.
Spreadsheet 5. GO analysis output of up-regulated genes.
GO.ID	Term	Annotated	Significant	Expected	Classic	Significant Genes
GO:0045104	intermediate filament cytoskeleton organization	28	3	0.17	0.00063	INA,PKP2,VPS54
GO:0045103	intermediate filament-based process	29	3	0.18	0.0007	INA,PKP2,VPS54
GO:0016192	vesicle-mediated transport	614	11	3.73	0.00111	ACSL3,CD302,COPB2,GSN,MGC127538,NPC1,PIK3C2A,RHOBTB3,SNX18,STXBP1,VPS54
GO:0060052	neurofilament cytoskeleton organization	9	2	0.05	0.00127	INA,VPS54
GO:0006810	transport	2159	24	13.1	0.00148	ACSL3,CD302,CDH23,COPB2,DNM1L,GNPTAB,GSN,HIAT1,HTATIP2,IBTK,IPO7,KDELR3,MGC127538,MYH9,NDFIP2,NPC1,PIK3C2A,RHOBTB3,SLC20A1,SLC24A5,SLC39A8,SNX18,STXBP1,VPS54
GO:0051234	establishment of localization	2211	24	13.42	0.00207	ACSL3,CD302,CDH23,COPB2,DNM1L,GNPTAB,GSN,HIAT1,HTATIP2,IBTK,IPO7,KDELR3,MGC127538,MYH9,NDFIP2,NPC1,PIK3C2A,RHOBTB3,SLC20A1,SLC24A5,SLC39A8,SNX18,STXBP1,VPS54
GO:0006897	endocytosis	244	6	1.48	0.00358	CD302,MGC127538,NPC1,PIK3C2A,SNX18,STXBP1
GO:0048488	synaptic vesicle endocytosis	17	2	0.1	0.00466	MGC127538,STXBP1
GO:0007274	neuromuscular synaptic transmission	18	2	0.11	0.00522	MGC127538,STXBP1
GO:0002428	antigen processing and presentation of peptide antigen via MHC class Ib	1	1	0.01	0.00607	B2M
GO:0002477	antigen processing and presentation of exogenous peptide antigen via MHC class Ib	1	1	0.01	0.00607	B2M
GO:0002481	antigen processing and presentation of exogenous protein antigen via MHC class Ib, TAP-dependent	1	1	0.01	0.00607	B2M
GO:0003373	dynamin polymerization involved in membrane fission	1	1	0.01	0.00607	DNM1L
GO:0003374	dynamin polymerization involved in mitochondrial fission	1	1	0.01	0.00607	DNM1L
GO:0006530	asparagine catabolic process	1	1	0.01	0.00607	ASRGL1
GO:0032229	negative regulation of synaptic transmission, GABAergic	1	1	0.01	0.00607	STXBP1
GO:0032599	protein transport out of membrane raft	1	1	0.01	0.00607	MGC127538
GO:0032600	chemokine receptor transport out of membrane raft	1	1	0.01	0.00607	MGC127538
GO:0032907	transforming growth factor beta3 production	1	1	0.01	0.00607	MGC127538
GO:0032910	regulation of transforming growth factor beta3 production	1	1	0.01	0.00607	MGC127538
GO:0032913	negative regulation of transforming growth factor beta3 production	1	1	0.01	0.00607	MGC127538
GO:0033345	asparagine catabolic process via L-aspartate	1	1	0.01	0.00607	ASRGL1
GO:0033606	chemokine receptor transport within lipid bilayer	1	1	0.01	0.00607	MGC127538
GO:0034102	erythrocyte clearance	1	1	0.01	0.00607	MGC127538
GO:0034106	regulation of erythrocyte clearance	1	1	0.01	0.00607	MGC127538
GO:0034107	negative regulation of erythrocyte clearance	1	1	0.01	0.00607	MGC127538
GO:0034117	erythrocyte aggregation	1	1	0.01	0.00607	MGC127538
GO:0034118	regulation of erythrocyte aggregation	1	1	0.01	0.00607	MGC127538
GO:0034119	negative regulation of erythrocyte aggregation	1	1	0.01	0.00607	MGC127538
GO:0034401	regulation of transcription by chromatin organization	1	1	0.01	0.00607	CTBP1
GO:0042103	positive regulation of T cell homeostatic proliferation	1	1	0.01	0.00607	MGC127538
GO:0046014	negative regulation of T cell homeostatic proliferation	1	1	0.01	0.00607	MGC127538
GO:0051089	constitutive protein ectodomain proteolysis	1	1	0.01	0.00607	ADAM10
GO:0051295	establishment of meiotic spindle localization	1	1	0.01	0.00607	MYH9
GO:0071402	cellular response to lipoprotein particle stimulus	1	1	0.01	0.00607	NPC1
GO:0071404	cellular response to low-density lipoprotein particle stimulus	1	1	0.01	0.00607	NPC1
GO:0090148	membrane fission	1	1	0.01	0.00607	DNM1L
GO:0090149	membrane fission involved in mitochondrial fission	1	1	0.01	0.00607	DNM1L
GO:2001247	positive regulation of phosphatidylcholine biosynthetic process	1	1	0.01	0.00607	ACSL3
GO:0006457	protein folding	122	4	0.74	0.00639	B2M,HSP90B1,PPIC,SLMAP
GO:0002711	positive regulation of T cell mediated immunity	20	2	0.12	0.00643	B2M,MGC127538
GO:0016337	cell-cell adhesion	297	6	1.8	0.00917	CDH23,EZR,MGC127538,MYH9,PKP2,STXBP1
GO:0002709	regulation of T cell mediated immunity	25	2	0.15	0.00996	B2M,MGC127538
