# Supplementary material for: Transcriptional profiles of bovine in vivo pre-implantation development
Source: BMC Genomics. 2014 Sep 4;15(1):756. doi: 10.1186/1471-2164-15-756 (PMC4162962; doi:10.1186/1471-2164-15-756)
Supplement: Supplementary file 10 — Additional file 10: Table S10: Differentially expressed genes between the early and compact morulae. Spreadsheet 1: all differentially expressed genes; Spreadsheet 2: genes down-regulated; Spreadsheet 3: genes up-regulated; Spreadsheet 4: GO analysis output of down-regulated genes; Spreadsheet 5: GO analysis output of up-regulated genes. (XLS 114 KB) [file 12864_2014_6433_MOESM10_ESM.xls]

## Sheet: DEG Early vs. Compact morula
Table S10. Differentially expressed genes between the early and compact morulae.
Spreadsheet 1. All differentially expressed genes.
ID	Gene Name	Early Morulae	Compact Morulae	Fold Change	log2 of Fold Change	P Value
XLOC_012681	CUFF.15876.1	26.4897	0	﹣Inf	NA	0.0021694
XLOC_050136	NOTCH2	12.599	0	﹣Inf	NA	0.045709
XLOC_053495	SCIN	15.1678	0	﹣Inf	NA	0.0241913
XLOC_064160	ACOT12	21.634	0	﹣Inf	NA	0.00467593
XLOC_004425	CUFF.7778.1	0	18.5434	Inf	Inf	0.00348052
XLOC_021848	CUFF.26805.1	0	21.4357	Inf	Inf	0.00725775
XLOC_030068	TMEM163	0	27.6978	Inf	Inf	0.000272456
XLOC_043195	LOC100850666	0	24.5791	Inf	Inf	0.0118286
XLOC_063531	ZFP2	0	10.546	Inf	Inf	0.0393842
XLOC_024182	SYMPK	0.259822	22.71	87.4057	6.44966	0.0214953
XLOC_050957	SLC44A3	3.89734	102.885	26.3989	4.7224	0.0027669
XLOC_039869	LOC618143	1.02459	24.6882	24.0957	4.59071	0.0044398
XLOC_027413	GJC1	1.81141	32.1072	17.725	4.14772	0.00635097
XLOC_035213	CUFF.44543.1	9.01293	150.535	16.7021	4.06196	0.0067221
XLOC_056500	ING4	5.1891	62.018	11.9516	3.57913	0.00240525
XLOC_030700	ZNF142	2.82864	27.9912	9.89561	3.30679	0.0169065
XLOC_043201	WIPI2	3.10317	30.5983	9.86035	3.30164	0.0223401
XLOC_037139	CMTM8	6.21369	57.3234	9.22535	3.2056	0.00558303
XLOC_039767	DDR1	2.57617	23.0702	8.95521	3.16273	0.0420538
XLOC_048897	CUFF.60185.1	2.57617	21.5531	8.36631	3.06459	0.0479376
XLOC_064139	TTC1	6.74803	52.2769	7.74699	2.95364	0.0154426
XLOC_024912	LOC520692	8.79721	66.9472	7.61004	2.9279	0.0184632
XLOC_041223	LOC100138793	12.4347	92.1974	7.41451	2.89035	0.00324708
XLOC_030417	LOC100850889	4.12041	26.7756	6.49829	2.70006	0.0482469
XLOC_014917	CUFF.19067.1	6.66718	42.4772	6.37109	2.67154	0.00894423
XLOC_057227	ITGA5	47.5795	299.435	6.29336	2.65383	0.0207949
XLOC_050580	HDAC4	5.63524	33.6079	5.96389	2.57625	0.0163774
XLOC_056837	CUFF.71206.1	16.8591	99.1049	5.87843	2.55543	0.00924244
XLOC_027739	SLC6A4	31.2547	166.774	5.33595	2.41574	0.0023905
XLOC_030759	LOC516378	3208.36	16413	5.11568	2.35493	0.00495283
XLOC_024181	DMWD	9.55463	47.7584	4.99846	2.32148	0.0375996
XLOC_067578	PTPN3	9.53992	47.6329	4.993	2.31991	0.0290002
XLOC_048850	GPR44	6.14753	29.5505	4.8069	2.26511	0.0350844
XLOC_043543	C25H7orf59	11.5744	54.8841	4.74185	2.24545	0.0190754
XLOC_060452	ELOVL6	1746.02	8200.53	4.6967	2.23165	0.00040501
XLOC_012986	PLTP	199.025	933.439	4.69007	2.22961	0.00199319
XLOC_048773	DBX1	25.1465	116.987	4.6522	2.21791	0.00348591
XLOC_063796	PIP5K1C	14.403	65.531	4.5498	2.1858	0.0148039
XLOC_048627	KAT5	208.03	920.142	4.42312	2.14506	0.0180759
XLOC_024184	IRF2BP1	13.1701	56.6863	4.30417	2.10574	0.0434381
XLOC_030788	CUFF.39630.3	170.368	727.536	4.27037	2.09436	0.000199847
XLOC_037685	WDR6	98.7964	420.464	4.25586	2.08945	0.00348363
XLOC_067175	CUFF.84496.1	19.9942	84.938	4.24814	2.08683	0.047948
XLOC_023785	C18H16orf46	8.709	36.106	4.14582	2.05166	0.0340485
XLOC_026996	DHRS11	21.4109	88.1482	4.11698	2.04159	0.019981
XLOC_037692	PFKFB4	291.693	1184.19	4.05971	2.02138	0.00223685
XLOC_024081	LOC785843	13.148	53.367	4.05893	2.0211	0.0406938
XLOC_028095	CCDC56	94.7006	377.082	3.98183	1.99343	0.0194455
XLOC_043231	NPRL3	68.961	274.328	3.97801	1.99205	0.0169343
XLOC_007171	EPCAM	14.1506	56.2757	3.97692	1.99165	0.0326272
XLOC_063242	CUFF.78298.1	81.0991	322.43	3.97575	1.99123	0.00779433
XLOC_037289	PTPRG	27.7569	109.768	3.95463	1.98354	0.0378562
XLOC_060101	C6H4orf21	35.8727	141.499	3.94446	1.97983	0.011213
XLOC_056732	NDUFA4L2	15.4791	60.6182	3.91613	1.96943	0.0427949
XLOC_057261	KRT5	1395.18	5440.77	3.89971	1.96337	0.000901776
XLOC_000291	CUFF.2070.1	112.276	436.961	3.89186	1.96046	0.0021735
XLOC_039213	HMGA1	19.1093	72.0359	3.76969	1.91445	0.0426844
XLOC_044751	FAM45A	48.4717	180.614	3.72618	1.8977	0.00888907
XLOC_000265	CLCN2	91.0312	334.504	3.67461	1.87759	0.0180765
XLOC_050544	GJB5	953.086	3453.86	3.62387	1.85753	0.0240889
XLOC_037179	CSRNP1	117.264	423.949	3.61535	1.85414	0.00469869
XLOC_037271	LRIG1	28.2203	100.371	3.55669	1.83054	0.009417
XLOC_057713	CUFF.72492.1	389.259	1370.69	3.52127	1.8161	0.00553506
XLOC_027652	DHRS11	165.561	580.042	3.50349	1.80879	0.00809189
XLOC_019438	CUFF.24467.1	27.6172	94.4526	3.42006	1.77402	0.0366025
XLOC_007080	LOXL3	56.2517	191.939	3.41215	1.77068	0.0165127
XLOC_004063	REC8	60.4456	203.189	3.36152	1.74912	0.0209723
XLOC_053704	RALA	260.419	867.857	3.33254	1.73662	0.0332793
XLOC_043290	CCDC64B	126.914	419.221	3.30319	1.72386	0.0105538
XLOC_025009	MYADM	902.199	2952.83	3.27292	1.71058	0.0367197
XLOC_023892	ARL2BP	31.4411	102.626	3.26408	1.70668	0.0315149
XLOC_037412	CDC25A	49.7561	160.805	3.23186	1.69236	0.0205126
XLOC_062928	PRDX2	80.3858	258.215	3.2122	1.68356	0.0481067
XLOC_053476	SLC25A13	38.1523	122.292	3.20537	1.68049	0.0317781
XLOC_003820	TOMM20L	92.801	296.066	3.19033	1.67371	0.0124492
XLOC_003781	CUFF.6623.1	46.1407	146.897	3.18368	1.6707	0.0236192
XLOC_057765	POLR3H	516.384	1638.09	3.17223	1.6655	0.00363017
XLOC_050446	NASP	90.9724	285.034	3.1332	1.64764	0.0222617
XLOC_067155	PTPN3	46.7364	144.341	3.0884	1.62686	0.0120024
XLOC_043227	CUFF.52326.1	28.8502	88.9531	3.08328	1.62446	0.0438383
XLOC_030728	ACSL3	262.186	808.062	3.08201	1.62387	0.00786173
XLOC_028010	MSL1	132.172	402.74	3.0471	1.60744	0.0125451
XLOC_037679	RHOA	2500.88	7528.59	3.01038	1.58995	0.00598891
XLOC_024813	CUFF.31296.2	573.345	1705.29	2.97429	1.57255	0.00482193
XLOC_056758	SMARCC2	1698.06	5030.16	2.96231	1.56672	0.00586714
XLOC_016850	CUFF.20938.1	140.324	414.192	2.95168	1.56154	0.0121312
XLOC_012799	NOP56	242.121	712.831	2.94411	1.55783	0.0135848
XLOC_053901	NOS3	167.162	485.565	2.90476	1.53842	0.0351342
XLOC_048597	ESRRA	335.844	940.443	2.80024	1.48555	0.0142516
XLOC_037623	CCDC66	38.3166	106.398	2.77682	1.47343	0.0400284
XLOC_064133	LSM11	58.8132	163.269	2.77606	1.47304	0.048792
XLOC_004421	DCAF4	76.523	210.835	2.75518	1.46215	0.015152
XLOC_000266	CAMK2N2	104.388	287.532	2.75447	1.46178	0.0405631
XLOC_060107	ENPEP	65.1764	175.902	2.69886	1.43235	0.0412296
XLOC_043330	FAM18A	68.7919	185.552	2.69729	1.43151	0.0369592
XLOC_030419	SFT2D3	97.147	257.596	2.65161	1.40687	0.0188941
XLOC_051034	SLC35D1	294.868	770.786	2.61401	1.38626	0.0143642
XLOC_030295	LOC100851409	76.5204	199.937	2.61286	1.38563	0.0419459
XLOC_024741	PAK4	63.3136	163.663	2.58496	1.37014	0.0427859
XLOC_063404	LOC100849231	19247.6	49373.4	2.56517	1.35905	0.0118461
XLOC_050592	CUFF.64933.1	161.6	413.48	2.55866	1.35539	0.0323137
XLOC_048981	KDM2A	625.826	1595.07	2.54875	1.34979	0.0234356
XLOC_050804	SETDB1	305.434	771.605	2.52625	1.337	0.0295643
XLOC_039761	POU5F1	2793.48	7051.2	2.52416	1.3358	0.0208795
XLOC_028214	USP36	63.7156	158.667	2.49024	1.31628	0.0347429
XLOC_007380	ODC1	21896.2	54389.5	2.48397	1.31265	0.033953
XLOC_027908	TTC19	220.928	547.476	2.47807	1.30922	0.0265927
XLOC_053690	CUFF.67398.1	589.583	1457.95	2.47285	1.30618	0.0272431
XLOC_019807	CUFF.24756.1	145.788	360.03	2.46954	1.30424	0.0351052
XLOC_064105	GM2A	4463.3	11012.4	2.46732	1.30294	0.0228498
XLOC_063778	UBXN6	127.377	311.415	2.44482	1.28973	0.036845
XLOC_027113	CTNS	1778.04	4251.52	2.39112	1.25769	0.0364096
XLOC_019491	PEX10	1630.24	3854.24	2.36422	1.24136	0.0363791
XLOC_056696	NUP107	189.664	447.943	2.36178	1.23987	0.0445771
XLOC_024365	RPL28	2430.67	5716.57	2.35185	1.2338	0.0458806
XLOC_035529	MFAP1	966.111	2264.24	2.34366	1.22877	0.0320648
XLOC_022149	SNAP29	378.834	880.325	2.32377	1.21647	0.0498551
XLOC_060390	CUFF.76209.2	356.894	812.213	2.27578	1.18636	0.0413023
XLOC_027047	LOC100848380	1399.47	3130.04	2.23659	1.1613	0.0315244
XLOC_035009	FANCI	727.027	1624.72	2.23475	1.16011	0.0467659
XLOC_039279	PPP2R5D	426.755	950.986	2.22841	1.15602	0.047676
XLOC_022165	TRMT2A	236.878	523.173	2.20862	1.14314	0.0405504
XLOC_056628	TUBA1A	2517.37	5506.44	2.18738	1.1292	0.0421183
XLOC_056863	MYH9	2667.02	5813.91	2.17993	1.12428	0.0286757
XLOC_027991	RPL23	680.907	1430.03	2.10019	1.07052	0.0461917
XLOC_044825	ATAD1	250.023	101.31	0.4052	-1.30329	0.0449016
XLOC_030078	DDX18	365.122	144.349	0.395344	-1.33882	0.0333152
XLOC_007229	FOXI3	272.76	105.241	0.385839	-1.37393	0.04154
XLOC_012988	NCOA5	150.222	55.2279	0.367642	-1.44363	0.0419079
XLOC_030414	CCDC115	142.957	51.8076	0.362401	-1.46434	0.0483624
XLOC_000409	PIK3CB	147.619	52.0423	0.352545	-1.50412	0.0402743
XLOC_010596	NUPL1	240.591	84.7361	0.352199	-1.50554	0.0277201
XLOC_021855	TMEM184C	159.453	54.8923	0.344254	-1.53846	0.0317394
XLOC_050498	TRIT1	98.4117	33.0377	0.335709	-1.57472	0.0443534
XLOC_023956	SLC7A6	107.604	35.2424	0.327521	-1.61034	0.0389316
XLOC_037137	STT3B	588.21	191.847	0.326153	-1.61638	0.00864433
XLOC_021953	TMED2	324.21	105.593	0.325694	-1.61841	0.0120099
XLOC_060268	REST	265.956	86.0444	0.323529	-1.62803	0.0161713
XLOC_047554	PARG	96.892	30.2463	0.312165	-1.67962	0.048611
XLOC_000517	KAT2B	125.919	38.7636	0.307846	-1.69972	0.029471
XLOC_060266	REST	91.5067	28.1672	0.307815	-1.69986	0.0337621
XLOC_037138	GPD1L	970.204	294.046	0.303076	-1.72225	0.0048218
XLOC_046111	CUFF.56959.1	164.458	49.6193	0.301714	-1.72875	0.0182897
XLOC_012637	LOC100138864	85.271	25.4427	0.298374	-1.7448	0.0345596
XLOC_037198	SEC22C	198.743	59.1175	0.297457	-1.74925	0.0147596
XLOC_021492	PLRG1	94.9065	27.9912	0.294934	-1.76153	0.0326993
XLOC_030646	PRRC2C	346.369	96.3299	0.278114	-1.84625	0.00524176
XLOC_075726	LOC100850396	284.068	76.7727	0.270262	-1.88757	0.00694733
XLOC_013017	SALL4	703.317	189.978	0.270117	-1.88835	0.00225818
XLOC_017703	RAB6A	74.3731	19.6499	0.264207	-1.92026	0.0277134
XLOC_067336	TMEM2	55.5531	14.4274	0.259704	-1.94506	0.0460998
XLOC_037545	TATDN2	148.876	38.5371	0.258853	-1.94979	0.0125524
XLOC_075524	CUL4B	254.977	65.7656	0.257928	-1.95496	0.00497307
XLOC_057139	LOC781886	101.544	26.1303	0.257329	-1.95832	0.0169075
XLOC_021659	MED13L	528.066	135.545	0.256682	-1.96194	0.00149639
XLOC_056900	KRAS	88.1022	22.0224	0.249964	-2.00021	0.0232511
XLOC_021551	PGRMC2	45.6725	10.2022	0.223377	-2.16245	0.0415449
XLOC_029963	ATF2	61.7741	13.7316	0.222287	-2.16951	0.0235307
XLOC_050280	GBP5	58.9921	12.7507	0.216142	-2.20995	0.0281182
XLOC_046064	CDKN2AIP	44.2018	9.27172	0.209759	-2.2532	0.0364794
XLOC_012897	PDRG1	58.8132	12.2227	0.207822	-2.26658	0.0261211
XLOC_003663	MGA	55.2492	11.4178	0.206659	-2.27467	0.0231667
XLOC_007652	HEATR5B	41.0618	8.39993	0.204568	-2.28935	0.0451016
XLOC_027606	MMD	61.0046	12.0549	0.197606	-2.3393	0.0216521
XLOC_019585	RNF2	60.1123	11.3004	0.187989	-2.41128	0.0158787
XLOC_024662	LOC505120	45.6284	8.51727	0.186666	-2.42147	0.0316001
XLOC_004334	SLC28A2	36.1252	6.54723	0.181237	-2.46405	0.0443063
XLOC_000229	MB21D2	38.4783	6.72323	0.174728	-2.51682	0.0316313
XLOC_060228	SLC30A9	34.3285	5.56632	0.162148	-2.62461	0.0325721
XLOC_019787	TARDBP	44.6406	7.18435	0.160938	-2.63542	0.0211971
XLOC_034964	LOC100849472	57.6243	8.92793	0.154933	-2.69028	0.00744783
XLOC_060705	HSD17B11	87.5726	13.0945	0.149527	-2.74152	0.00248294
XLOC_044652	FAM178A	105.001	15.5925	0.148499	-2.75147	0.00745817
XLOC_000363	P2RY13	102.887	14.9554	0.145357	-2.78233	0.00131391
XLOC_000268	ABCC5	32.294	4.63586	0.143552	-2.80036	0.0314334
XLOC_075512	MID1	55.8596	7.76281	0.13897	-2.84715	0.0100653
XLOC_050341	RPE65	30.6984	3.94007	0.128348	-2.96187	0.0315904
XLOC_070611	PNLDC1	175.89	20.8068	0.118294	-3.07955	8.84e-05
XLOC_041437	ZNF407	43.0449	4.57719	0.106335	-3.23331	0.00883917
XLOC_030344	FUCA1	35.0933	3.47895	0.0991343	-3.33447	0.0112691
XLOC_010629	KCTD12	27.0461	2.54849	0.0942276	-3.40771	0.0293429
XLOC_030570	SPOPL	35.0051	3.18562	0.0910044	-3.45792	0.0139844
XLOC_029964	CHN1	23.7052	1.91137	0.0806308	-3.63252	0.0323562
XLOC_067150	CUFF.84306.1	31.8553	2.08737	0.0655267	-3.93177	0.0457477
XLOC_075368	TEX11	99.1103	6.37123	0.0642843	-3.95939	5.02e-05
XLOC_067375	TPM2	19.1019	0.695789	0.0364251	-4.77892	0.022042
XLOC_012905	SNTA1	66.1397	1.27425	0.019266	-5.6978	1.26e-05

## Sheet: Down-Regulated
Table S10. Differentially expressed genes between the early and compact morulae.
Spreadsheet 2. Genes down-regulated.
ID	Gene Name	Early Morulae	Compact Morulae	Fold Change	log2 of Fold Change	P Value
XLOC_012681	CUFF.15876.1	26.4897	0	﹣Inf	NA	0.0021694
XLOC_050136	NOTCH2	12.599	0	﹣Inf	NA	0.045709
XLOC_053495	SCIN	15.1678	0	﹣Inf	NA	0.0241913
XLOC_064160	ACOT12	21.634	0	﹣Inf	NA	0.00467593
XLOC_044825	ATAD1	250.023	101.31	0.4052	-1.30329	0.0449016
XLOC_030078	DDX18	365.122	144.349	0.395344	-1.33882	0.0333152
XLOC_007229	FOXI3	272.76	105.241	0.385839	-1.37393	0.04154
XLOC_012988	NCOA5	150.222	55.2279	0.367642	-1.44363	0.0419079
XLOC_030414	CCDC115	142.957	51.8076	0.362401	-1.46434	0.0483624
XLOC_000409	PIK3CB	147.619	52.0423	0.352545	-1.50412	0.0402743
XLOC_010596	NUPL1	240.591	84.7361	0.352199	-1.50554	0.0277201
XLOC_021855	TMEM184C	159.453	54.8923	0.344254	-1.53846	0.0317394
XLOC_050498	TRIT1	98.4117	33.0377	0.335709	-1.57472	0.0443534
XLOC_023956	SLC7A6	107.604	35.2424	0.327521	-1.61034	0.0389316
XLOC_037137	STT3B	588.21	191.847	0.326153	-1.61638	0.00864433
XLOC_021953	TMED2	324.21	105.593	0.325694	-1.61841	0.0120099
XLOC_060268	REST	265.956	86.0444	0.323529	-1.62803	0.0161713
XLOC_047554	PARG	96.892	30.2463	0.312165	-1.67962	0.048611
XLOC_000517	KAT2B	125.919	38.7636	0.307846	-1.69972	0.029471
XLOC_060266	REST	91.5067	28.1672	0.307815	-1.69986	0.0337621
XLOC_037138	GPD1L	970.204	294.046	0.303076	-1.72225	0.0048218
XLOC_046111	CUFF.56959.1	164.458	49.6193	0.301714	-1.72875	0.0182897
XLOC_012637	LOC100138864	85.271	25.4427	0.298374	-1.7448	0.0345596
XLOC_037198	SEC22C	198.743	59.1175	0.297457	-1.74925	0.0147596
XLOC_021492	PLRG1	94.9065	27.9912	0.294934	-1.76153	0.0326993
XLOC_030646	PRRC2C	346.369	96.3299	0.278114	-1.84625	0.00524176
XLOC_075726	LOC100850396	284.068	76.7727	0.270262	-1.88757	0.00694733
XLOC_013017	SALL4	703.317	189.978	0.270117	-1.88835	0.00225818
XLOC_017703	RAB6A	74.3731	19.6499	0.264207	-1.92026	0.0277134
XLOC_067336	TMEM2	55.5531	14.4274	0.259704	-1.94506	0.0460998
XLOC_037545	TATDN2	148.876	38.5371	0.258853	-1.94979	0.0125524
XLOC_075524	CUL4B	254.977	65.7656	0.257928	-1.95496	0.00497307
XLOC_057139	LOC781886	101.544	26.1303	0.257329	-1.95832	0.0169075
XLOC_021659	MED13L	528.066	135.545	0.256682	-1.96194	0.00149639
XLOC_056900	KRAS	88.1022	22.0224	0.249964	-2.00021	0.0232511
XLOC_021551	PGRMC2	45.6725	10.2022	0.223377	-2.16245	0.0415449
XLOC_029963	ATF2	61.7741	13.7316	0.222287	-2.16951	0.0235307
XLOC_050280	GBP5	58.9921	12.7507	0.216142	-2.20995	0.0281182
XLOC_046064	CDKN2AIP	44.2018	9.27172	0.209759	-2.2532	0.0364794
XLOC_012897	PDRG1	58.8132	12.2227	0.207822	-2.26658	0.0261211
XLOC_003663	MGA	55.2492	11.4178	0.206659	-2.27467	0.0231667
XLOC_007652	HEATR5B	41.0618	8.39993	0.204568	-2.28935	0.0451016
XLOC_027606	MMD	61.0046	12.0549	0.197606	-2.3393	0.0216521
XLOC_019585	RNF2	60.1123	11.3004	0.187989	-2.41128	0.0158787
XLOC_024662	LOC505120	45.6284	8.51727	0.186666	-2.42147	0.0316001
XLOC_004334	SLC28A2	36.1252	6.54723	0.181237	-2.46405	0.0443063
XLOC_000229	MB21D2	38.4783	6.72323	0.174728	-2.51682	0.0316313
XLOC_060228	SLC30A9	34.3285	5.56632	0.162148	-2.62461	0.0325721
XLOC_019787	TARDBP	44.6406	7.18435	0.160938	-2.63542	0.0211971
XLOC_034964	LOC100849472	57.6243	8.92793	0.154933	-2.69028	0.00744783
XLOC_060705	HSD17B11	87.5726	13.0945	0.149527	-2.74152	0.00248294
XLOC_044652	FAM178A	105.001	15.5925	0.148499	-2.75147	0.00745817
XLOC_000363	P2RY13	102.887	14.9554	0.145357	-2.78233	0.00131391
XLOC_000268	ABCC5	32.294	4.63586	0.143552	-2.80036	0.0314334
XLOC_075512	MID1	55.8596	7.76281	0.13897	-2.84715	0.0100653
XLOC_050341	RPE65	30.6984	3.94007	0.128348	-2.96187	0.0315904
XLOC_070611	PNLDC1	175.89	20.8068	0.118294	-3.07955	8.84e-05
XLOC_041437	ZNF407	43.0449	4.57719	0.106335	-3.23331	0.00883917
XLOC_030344	FUCA1	35.0933	3.47895	0.0991343	-3.33447	0.0112691
XLOC_010629	KCTD12	27.0461	2.54849	0.0942276	-3.40771	0.0293429
XLOC_030570	SPOPL	35.0051	3.18562	0.0910044	-3.45792	0.0139844
XLOC_029964	CHN1	23.7052	1.91137	0.0806308	-3.63252	0.0323562
XLOC_067150	CUFF.84306.1	31.8553	2.08737	0.0655267	-3.93177	0.0457477
XLOC_075368	TEX11	99.1103	6.37123	0.0642843	-3.95939	5.02e-05
XLOC_067375	TPM2	19.1019	0.695789	0.0364251	-4.77892	0.022042
XLOC_012905	SNTA1	66.1397	1.27425	0.019266	-5.6978	1.26e-05

## Sheet: Up-Regulated
Table S10. Differentially expressed genes between the early and compact morulae.
Spreadsheet 3. Genes up-regulated.
ID	Gene Name	Early Morulae	Compact Morulae	Fold Change	log2 of Fold Change	P Value
XLOC_004425	CUFF.7778.1	0	18.5434	Inf	Inf	0.00348052
XLOC_021848	CUFF.26805.1	0	21.4357	Inf	Inf	0.00725775
XLOC_030068	TMEM163	0	27.6978	Inf	Inf	0.000272456
XLOC_043195	LOC100850666	0	24.5791	Inf	Inf	0.0118286
XLOC_063531	ZFP2	0	10.546	Inf	Inf	0.0393842
XLOC_024182	SYMPK	0.259822	22.71	87.4057	6.44966	0.0214953
XLOC_050957	SLC44A3	3.89734	102.885	26.3989	4.7224	0.0027669
XLOC_039869	LOC618143	1.02459	24.6882	24.0957	4.59071	0.0044398
XLOC_027413	GJC1	1.81141	32.1072	17.725	4.14772	0.00635097
XLOC_035213	CUFF.44543.1	9.01293	150.535	16.7021	4.06196	0.0067221
XLOC_056500	ING4	5.1891	62.018	11.9516	3.57913	0.00240525
XLOC_030700	ZNF142	2.82864	27.9912	9.89561	3.30679	0.0169065
XLOC_043201	WIPI2	3.10317	30.5983	9.86035	3.30164	0.0223401
XLOC_037139	CMTM8	6.21369	57.3234	9.22535	3.2056	0.00558303
XLOC_039767	DDR1	2.57617	23.0702	8.95521	3.16273	0.0420538
XLOC_048897	CUFF.60185.1	2.57617	21.5531	8.36631	3.06459	0.0479376
XLOC_064139	TTC1	6.74803	52.2769	7.74699	2.95364	0.0154426
XLOC_024912	LOC520692	8.79721	66.9472	7.61004	2.9279	0.0184632
XLOC_041223	LOC100138793	12.4347	92.1974	7.41451	2.89035	0.00324708
XLOC_030417	LOC100850889	4.12041	26.7756	6.49829	2.70006	0.0482469
XLOC_014917	CUFF.19067.1	6.66718	42.4772	6.37109	2.67154	0.00894423
XLOC_057227	ITGA5	47.5795	299.435	6.29336	2.65383	0.0207949
XLOC_050580	HDAC4	5.63524	33.6079	5.96389	2.57625	0.0163774
XLOC_056837	CUFF.71206.1	16.8591	99.1049	5.87843	2.55543	0.00924244
XLOC_027739	SLC6A4	31.2547	166.774	5.33595	2.41574	0.0023905
XLOC_030759	LOC516378	3208.36	16413	5.11568	2.35493	0.00495283
XLOC_024181	DMWD	9.55463	47.7584	4.99846	2.32148	0.0375996
XLOC_067578	PTPN3	9.53992	47.6329	4.993	2.31991	0.0290002
XLOC_048850	GPR44	6.14753	29.5505	4.8069	2.26511	0.0350844
XLOC_043543	C25H7orf59	11.5744	54.8841	4.74185	2.24545	0.0190754
XLOC_060452	ELOVL6	1746.02	8200.53	4.6967	2.23165	0.00040501
XLOC_012986	PLTP	199.025	933.439	4.69007	2.22961	0.00199319
XLOC_048773	DBX1	25.1465	116.987	4.6522	2.21791	0.00348591
XLOC_063796	PIP5K1C	14.403	65.531	4.5498	2.1858	0.0148039
XLOC_048627	KAT5	208.03	920.142	4.42312	2.14506	0.0180759
XLOC_024184	IRF2BP1	13.1701	56.6863	4.30417	2.10574	0.0434381
XLOC_030788	CUFF.39630.3	170.368	727.536	4.27037	2.09436	0.000199847
XLOC_037685	WDR6	98.7964	420.464	4.25586	2.08945	0.00348363
XLOC_067175	CUFF.84496.1	19.9942	84.938	4.24814	2.08683	0.047948
XLOC_023785	C18H16orf46	8.709	36.106	4.14582	2.05166	0.0340485
XLOC_026996	DHRS11	21.4109	88.1482	4.11698	2.04159	0.019981
XLOC_037692	PFKFB4	291.693	1184.19	4.05971	2.02138	0.00223685
XLOC_024081	LOC785843	13.148	53.367	4.05893	2.0211	0.0406938
XLOC_028095	CCDC56	94.7006	377.082	3.98183	1.99343	0.0194455
XLOC_043231	NPRL3	68.961	274.328	3.97801	1.99205	0.0169343
XLOC_007171	EPCAM	14.1506	56.2757	3.97692	1.99165	0.0326272
XLOC_063242	CUFF.78298.1	81.0991	322.43	3.97575	1.99123	0.00779433
XLOC_037289	PTPRG	27.7569	109.768	3.95463	1.98354	0.0378562
XLOC_060101	C6H4orf21	35.8727	141.499	3.94446	1.97983	0.011213
XLOC_056732	NDUFA4L2	15.4791	60.6182	3.91613	1.96943	0.0427949
XLOC_057261	KRT5	1395.18	5440.77	3.89971	1.96337	0.000901776
XLOC_000291	CUFF.2070.1	112.276	436.961	3.89186	1.96046	0.0021735
XLOC_039213	HMGA1	19.1093	72.0359	3.76969	1.91445	0.0426844
XLOC_044751	FAM45A	48.4717	180.614	3.72618	1.8977	0.00888907
XLOC_000265	CLCN2	91.0312	334.504	3.67461	1.87759	0.0180765
XLOC_050544	GJB5	953.086	3453.86	3.62387	1.85753	0.0240889
XLOC_037179	CSRNP1	117.264	423.949	3.61535	1.85414	0.00469869
XLOC_037271	LRIG1	28.2203	100.371	3.55669	1.83054	0.009417
XLOC_057713	CUFF.72492.1	389.259	1370.69	3.52127	1.8161	0.00553506
XLOC_027652	DHRS11	165.561	580.042	3.50349	1.80879	0.00809189
XLOC_019438	CUFF.24467.1	27.6172	94.4526	3.42006	1.77402	0.0366025
XLOC_007080	LOXL3	56.2517	191.939	3.41215	1.77068	0.0165127
XLOC_004063	REC8	60.4456	203.189	3.36152	1.74912	0.0209723
XLOC_053704	RALA	260.419	867.857	3.33254	1.73662	0.0332793
XLOC_043290	CCDC64B	126.914	419.221	3.30319	1.72386	0.0105538
XLOC_025009	MYADM	902.199	2952.83	3.27292	1.71058	0.0367197
XLOC_023892	ARL2BP	31.4411	102.626	3.26408	1.70668	0.0315149
XLOC_037412	CDC25A	49.7561	160.805	3.23186	1.69236	0.0205126
XLOC_062928	PRDX2	80.3858	258.215	3.2122	1.68356	0.0481067
XLOC_053476	SLC25A13	38.1523	122.292	3.20537	1.68049	0.0317781
XLOC_003820	TOMM20L	92.801	296.066	3.19033	1.67371	0.0124492
XLOC_003781	CUFF.6623.1	46.1407	146.897	3.18368	1.6707	0.0236192
XLOC_057765	POLR3H	516.384	1638.09	3.17223	1.6655	0.00363017
XLOC_050446	NASP	90.9724	285.034	3.1332	1.64764	0.0222617
XLOC_067155	PTPN3	46.7364	144.341	3.0884	1.62686	0.0120024
XLOC_043227	CUFF.52326.1	28.8502	88.9531	3.08328	1.62446	0.0438383
XLOC_030728	ACSL3	262.186	808.062	3.08201	1.62387	0.00786173
XLOC_028010	MSL1	132.172	402.74	3.0471	1.60744	0.0125451
XLOC_037679	RHOA	2500.88	7528.59	3.01038	1.58995	0.00598891
XLOC_024813	CUFF.31296.2	573.345	1705.29	2.97429	1.57255	0.00482193
XLOC_056758	SMARCC2	1698.06	5030.16	2.96231	1.56672	0.00586714
XLOC_016850	CUFF.20938.1	140.324	414.192	2.95168	1.56154	0.0121312
XLOC_012799	NOP56	242.121	712.831	2.94411	1.55783	0.0135848
XLOC_053901	NOS3	167.162	485.565	2.90476	1.53842	0.0351342
XLOC_048597	ESRRA	335.844	940.443	2.80024	1.48555	0.0142516
XLOC_037623	CCDC66	38.3166	106.398	2.77682	1.47343	0.0400284
XLOC_064133	LSM11	58.8132	163.269	2.77606	1.47304	0.048792
XLOC_004421	DCAF4	76.523	210.835	2.75518	1.46215	0.015152
XLOC_000266	CAMK2N2	104.388	287.532	2.75447	1.46178	0.0405631
XLOC_060107	ENPEP	65.1764	175.902	2.69886	1.43235	0.0412296
XLOC_043330	FAM18A	68.7919	185.552	2.69729	1.43151	0.0369592
XLOC_030419	SFT2D3	97.147	257.596	2.65161	1.40687	0.0188941
XLOC_051034	SLC35D1	294.868	770.786	2.61401	1.38626	0.0143642
XLOC_030295	LOC100851409	76.5204	199.937	2.61286	1.38563	0.0419459
XLOC_024741	PAK4	63.3136	163.663	2.58496	1.37014	0.0427859
XLOC_063404	LOC100849231	19247.6	49373.4	2.56517	1.35905	0.0118461
XLOC_050592	CUFF.64933.1	161.6	413.48	2.55866	1.35539	0.0323137
XLOC_048981	KDM2A	625.826	1595.07	2.54875	1.34979	0.0234356
XLOC_050804	SETDB1	305.434	771.605	2.52625	1.337	0.0295643
XLOC_039761	POU5F1	2793.48	7051.2	2.52416	1.3358	0.0208795
XLOC_028214	USP36	63.7156	158.667	2.49024	1.31628	0.0347429
XLOC_007380	ODC1	21896.2	54389.5	2.48397	1.31265	0.033953
XLOC_027908	TTC19	220.928	547.476	2.47807	1.30922	0.0265927
XLOC_053690	CUFF.67398.1	589.583	1457.95	2.47285	1.30618	0.0272431
XLOC_019807	CUFF.24756.1	145.788	360.03	2.46954	1.30424	0.0351052
XLOC_064105	GM2A	4463.3	11012.4	2.46732	1.30294	0.0228498
XLOC_063778	UBXN6	127.377	311.415	2.44482	1.28973	0.036845
XLOC_027113	CTNS	1778.04	4251.52	2.39112	1.25769	0.0364096
XLOC_019491	PEX10	1630.24	3854.24	2.36422	1.24136	0.0363791
XLOC_056696	NUP107	189.664	447.943	2.36178	1.23987	0.0445771
XLOC_024365	RPL28	2430.67	5716.57	2.35185	1.2338	0.0458806
XLOC_035529	MFAP1	966.111	2264.24	2.34366	1.22877	0.0320648
XLOC_022149	SNAP29	378.834	880.325	2.32377	1.21647	0.0498551
XLOC_060390	CUFF.76209.2	356.894	812.213	2.27578	1.18636	0.0413023
XLOC_027047	LOC100848380	1399.47	3130.04	2.23659	1.1613	0.0315244
XLOC_035009	FANCI	727.027	1624.72	2.23475	1.16011	0.0467659
XLOC_039279	PPP2R5D	426.755	950.986	2.22841	1.15602	0.047676
XLOC_022165	TRMT2A	236.878	523.173	2.20862	1.14314	0.0405504
XLOC_056628	TUBA1A	2517.37	5506.44	2.18738	1.1292	0.0421183
XLOC_056863	MYH9	2667.02	5813.91	2.17993	1.12428	0.0286757
XLOC_027991	RPL23	680.907	1430.03	2.10019	1.07052	0.0461917

## Sheet: Down GO
Table S10. Differentially expressed genes between the early and compact morulae.
Spreadsheet 4. GO analysis output of down-regulated genes.
GO.ID	Term	Annotated	Significant	Expected	Classic	Significant Genes
GO:0035020	regulation of Rac protein signal transduction	21	2	0.07	0.0019	CHN1,KRAS
GO:0046579	positive regulation of Ras protein signal transduction	21	2	0.07	0.0019	KRAS,NOTCH2
GO:0051057	positive regulation of small GTPase mediated signal transduction	23	2	0.07	0.0023	KRAS,NOTCH2
GO:0003116	regulation of vasoconstriction by norepinephrine	1	1	0	0.0031	SNTA1
GO:0003117	regulation of vasoconstriction by circulating norepinephrine	1	1	0	0.0031	SNTA1
GO:0006710	androgen catabolic process	1	1	0	0.0031	HSD17B11
GO:0090038	negative regulation of protein kinase C signaling cascade	1	1	0	0.0031	GPD1L
GO:1901136	carbohydrate derivative catabolic process	199	4	0.62	0.0033	CHN1,GPD1L,STT3B,TMED2
GO:0046434	organophosphate catabolic process	200	4	0.62	0.0034	CHN1,GPD1L,TMED2,TPM2
GO:0016601	Rac protein signal transduction	28	2	0.09	0.0034	CHN1,KRAS
GO:0009948	anterior/posterior axis specification	34	2	0.11	0.005	RNF2,TMED2
GO:0006734	NADH metabolic process	2	1	0.01	0.0062	GPD1L
GO:0007060	male meiosis chromosome segregation	2	1	0.01	0.0062	TEX11
GO:0032915	positive regulation of transforming growth factor beta2 production	2	1	0.01	0.0062	ATF2
GO:0043686	co-translational protein modification	2	1	0.01	0.0062	STT3B
GO:0046168	glycerol-3-phosphate catabolic process	2	1	0.01	0.0062	GPD1L
GO:0030811	regulation of nucleotide catabolic process	135	3	0.42	0.0084	CHN1,TMED2,TPM2
GO:0033121	regulation of purine nucleotide catabolic process	135	3	0.42	0.0084	CHN1,TMED2,TPM2
GO:0007468	regulation of rhodopsin gene expression	3	1	0.01	0.0093	RPE65
GO:0035022	positive regulation of Rac protein signal transduction	3	1	0.01	0.0093	KRAS
GO:0051026	chiasma assembly	3	1	0.01	0.0093	TEX11
GO:0051967	negative regulation of synaptic transmission, glutamatergic	3	1	0.01	0.0093	ATAD1

## Sheet: Up GO
Table S10. Differentially expressed genes between the early and compact morulae.
Spreadsheet 5. GO analysis output of up-regulated genes.
GO.ID	Term	Annotated	Significant	Expected	Classic	Significant Genes
GO:0006338	chromatin remodeling	62	4	0.31	0.00026	HDAC4,HMGA1,NASP,SMARCC2
GO:0016568	chromatin modification	271	7	1.37	0.00041	HDAC4,HMGA1,ING4,KDM2A,MSL1,NASP,SMARCC2
GO:0000910	cytokinesis	73	4	0.37	0.0005	LOC100848380,MYH9,RALA,RHOA
GO:0006978	DNA damage response, signal transduction by p53 class mediator resulting in transcription of p21 class mediator	9	2	0.05	0.00089	ING4,KAT5
GO:0043984	histone H4-K16 acetylation	9	2	0.05	0.00089	ING4,MSL1
GO:0042772	DNA damage response, signal transduction resulting in transcription	10	2	0.05	0.0011	ING4,KAT5
GO:0044319	wound healing, spreading of cells	11	2	0.06	0.00134	DDR1,ITGA5
GO:0006996	organelle organization	1701	18	8.6	0.00138	CDC25A,HDAC4,HMGA1,ING4,KDM2A,MSL1,MYH9,NASP,NOS3,NUP107,PEX10,RALA,REC8,RHOA,SMARCC2,SNAP29,TTC19,WIPI2
GO:0031330	negative regulation of cellular catabolic process	45	3	0.23	0.0015	HDAC4,PTPN3,WDR6
GO:0008283	cell proliferation	1059	13	5.36	0.00207	DDR1,ENPEP,EPCAM,HDAC4,HMGA1,ING4,KRT5,NASP,NOS3,ODC1,RHOA,SETDB1,WDR6
GO:0008285	negative regulation of cell proliferation	358	7	1.81	0.0021	DDR1,HDAC4,HMGA1,ING4,KRT5,NOS3,WDR6
GO:0043502	regulation of muscle adaptation	16	2	0.08	0.00288	HDAC4,NOS3
GO:0071841	cellular component organization or biogenesis at cellular level	2533	22	12.81	0.00466	CDC25A,DDR1,HDAC4,HMGA1,ING4,ITGA5,KDM2A,MSL1,MYH9,NASP,NOP56,NOS3,NUP107,PEX10,PIP5K1C,RALA,REC8,RHOA,SMARCC2,SNAP29,TTC19,WIPI2
GO:0009313	oligosaccharide catabolic process	1	1	0.01	0.00506	GM2A
GO:0010189	vitamin E biosynthetic process	1	1	0.01	0.00506	PLTP
GO:0014738	regulation of muscle hyperplasia	1	1	0.01	0.00506	NOS3
GO:0014740	negative regulation of muscle hyperplasia	1	1	0.01	0.00506	NOS3
GO:0014745	negative regulation of muscle adaptation	1	1	0.01	0.00506	NOS3
GO:0014805	smooth muscle adaptation	1	1	0.01	0.00506	NOS3
GO:0014806	smooth muscle hyperplasia	1	1	0.01	0.00506	NOS3
GO:0014854	response to inactivity	1	1	0.01	0.00506	HDAC4
GO:0014870	response to muscle inactivity	1	1	0.01	0.00506	HDAC4
GO:0014874	response to stimulus involved in regulation of muscle adaptation	1	1	0.01	0.00506	HDAC4
GO:0014877	response to muscle inactivity involved in regulation of muscle adaptation	1	1	0.01	0.00506	HDAC4
GO:0014894	response to denervation involved in regulation of muscle adaptation	1	1	0.01	0.00506	HDAC4
GO:0014900	muscle hyperplasia	1	1	0.01	0.00506	NOS3
GO:0033387	putrescine biosynthetic process from ornithine	1	1	0.01	0.00506	ODC1
GO:0048058	compound eye corneal lens development	1	1	0.01	0.00506	CTNS
GO:0048749	compound eye development	1	1	0.01	0.00506	CTNS
GO:0051295	establishment of meiotic spindle localization	1	1	0.01	0.00506	MYH9
GO:2001247	positive regulation of phosphatidylcholine biosynthetic process	1	1	0.01	0.00506	ACSL3
GO:0009895	negative regulation of catabolic process	69	3	0.35	0.00509	HDAC4,PTPN3,WDR6
GO:0043500	muscle adaptation	23	2	0.12	0.00594	HDAC4,NOS3
GO:0006325	chromatin organization	439	7	2.22	0.00644	HDAC4,HMGA1,ING4,KDM2A,MSL1,NASP,SMARCC2
GO:0071840	cellular component organization or biogenesis	3122	25	15.79	0.00687	ACSL3,CDC25A,DDR1,HDAC4,HMGA1,ING4,ITGA5,KDM2A,LOXL3,MSL1,MYH9,NASP,NOP56,NOS3,NUP107,PEX10,PIP5K1C,RALA,REC8,RHOA,SLC6A4,SMARCC2,SNAP29,TTC19,WIPI2
GO:0071842	cellular component organization at cellular level	2448	21	12.38	0.00688	CDC25A,DDR1,HDAC4,HMGA1,ING4,ITGA5,KDM2A,MSL1,MYH9,NASP,NOS3,NUP107,PEX10,PIP5K1C,RALA,REC8,RHOA,SMARCC2,SNAP29,TTC19,WIPI2
GO:0001990	regulation of systemic arterial blood pressure by hormone	25	2	0.13	0.007	ENPEP,NOS3
GO:0051276	chromosome organization	580	8	2.93	0.00844	HDAC4,HMGA1,ING4,KDM2A,MSL1,NASP,REC8,SMARCC2
GO:0006509	membrane protein ectodomain proteolysis	28	2	0.14	0.00874	MYH9,PTPN3
GO:0042127	regulation of cell proliferation	839	10	4.24	0.00883	DDR1,EPCAM,HDAC4,HMGA1,ING4,KRT5,NOS3,ODC1,RHOA,WDR6
GO:0016043	cellular component organization	3014	24	15.24	0.00908	ACSL3,CDC25A,DDR1,HDAC4,HMGA1,ING4,ITGA5,KDM2A,LOXL3,MSL1,MYH9,NASP,NOS3,NUP107,PEX10,PIP5K1C,RALA,REC8,RHOA,SLC6A4,SMARCC2,SNAP29,TTC19,WIPI2
GO:0006914	autophagy	88	3	0.45	0.00995	SNAP29,WDR6,WIPI2
