# Supplementary material for: Transcriptional profiles of bovine in vivo pre-implantation development
Source: BMC Genomics. 2014 Sep 4;15(1):756. doi: 10.1186/1471-2164-15-756 (PMC4162962; doi:10.1186/1471-2164-15-756)
Supplement: Supplementary file 12 — Additional file 12: Table S11: Distinct Clusters of gene expression patterns in bovine oocytes and embryos. (XLS 91 KB) [file 12864_2014_6433_MOESM12_ESM.xls]

## Sheet: Sheet1
Table S11. Distinct Clusters of gene expression patterns in bovine oocytes and embryos.
Cluster 1	Cluster 2	Cluster 3	Cluster 4	Cluster 5	Cluster 6	Cluster 7	Cluster 8	Cluster 9	Cluster 10	Cluster 11	Cluster 12	Cluster 13	Cluster 14	Cluster 15	Cluster 16	Cluster 17	Cluster 18	Cluster 19	Cluster 20	Cluster 21	Cluster 22	Cluster 23	Cluster 24	Cluster 25	Cluster 26	Cluster 27	Cluster 28	Cluster 29	Cluster 30
GART	TMEM50B	TIAM1	LOC615183	C1H3orf38	ARL6	RG9MTD1	BOC	ATP6V1A	ARGFX	CUFF.1422.4	CUFF.1333.1	TFRC	OSTALPHA	RNF168	CUFF.1574.2	MB21D2	TBL1XR1	RPL22L1	PHC3	SHOX2	CCNL1	CUFF.2816.1	CUFF.2708.1	SERP1	SON	CUFF.911.1	PEX5L	PLEKHH1	NEMF
DPPA2	KIAA1524	TOMM70A	VWA5B2	MYH15	LOC100850053	CUFF.1978.2	PEX5L	SENP5	LOC100851844	SLC37A1	CUFF.2070.1	CUFF.3586.1	MAP6D1	TRA2B	PLCH1	PTTG1IP	MINA	RPL24	GYG1	CUFF.1030.4	TFDP2	ROBO1	SENP2	LOC100849715	LOC100850450	SNX22	PRKCH	TLE3	DLGAP5
ABCC5	ABHD10	DLG1	MCC	TRIM59	CUFF.1578.1	MSL2	CBLB	LOC100852219	P2RY13	LOC100849311	COL4A3BP	CUFF.1993.3	ZC3H14	CLCN2	USP25	CBR3	TSC22D2	CUFF.4678.1	PCCB	CUFF.4676.1	PIK3CB	TRAT1	POFUT2	OPA1	LOC100849282	WDR38	FAM107B	MEIS2	RPIA
WWTR1	KALRN	CDV3	REEP5	RYK	KNG1	KAT2B	ILDR1	HMGCR	TM4SF1	PKM2	KIF23	RPGRIP1	RPL4	CAMK2N2	CGGBP1	CCDC50	C1H8orf42	RPLP1	SH3BP5	LOC100849502	NDUFV3	WDR52	LOC786246	HMGN1	SMC4	C11H9orf114	ZCCHC3	FHL2	YPEL5
EIF2B5	PFN2	PAPD4	SLC28A2	DYRK1A	MLF1	CCDC58	TP63	HOMEZ	CUFF.5209.1	SPINT1	NDUFAF1	TMEM85	RYR3	IGSF10	PDE8B	FUT8	C10H15orf23	FAM96A	LPCAT4	C10H15orf55	PSMD2	USP13	TOMM20L	LOC100850082	PKNOX1	ITM2B	MICAL2	NUP214	ODC1
SPATA7	CLDND1	LOC100850677	LOC509034	PLCL2	DAZL	U2AF1	NMD3	PPIA	SFXN1	AUP1	EIF5B	RBPMS2	VTI1B	ATP1B3	ZNF280D	LOXL3	ATP5S	SRSF5	ARID4A	GJD2	ACIN1	GPR160	FER1L5	CUFF.4525.1	CUFF.4197.1	NOP56	RIC3	HTRA2	C11H2orf63
LOC100852236	CPOX	LGALS3	PREB	IQCB1	BCL2L10	MGA	CMYA5	EIF2S1	SLC28A2	SLC4A5	SETX	RETSAT	CDK9	CUFF.3557.1	FBXO34	CKAP2L	CUFF.6825.1	REC8	RPAP1	TMEM178	PSMB5	ZBTB38	C11H2orf29	ANP32A	SUPT16H	PLTP	BTG4	ABCG5	PAPOLG
PNP	LRCH3	TMED7	CUL2	LOC100851000	CUFF.10144.3	ANXA2	CUFF.5552.1	PSME1	DUOXA2	SDC1	RNF149	ITGB1BP1	STXBP1	PDXK	TMED8	CLDN10	NAA30	RPS29	TLN2	ITSN2	MAPK1IP1L	RFX7	MSH6	CUFF.6623.1	DUT	PRDM14	AKIP1	LOC100849198	SURF1
SLC24A5	VPS8	NGDN	ZHX3	FNDC3B	FAM161A	SNX1	LOC100851916	APEX1	CUFF.7778.1	CREG2	POLR1B	ZNF79	KIAA0226L	ATP6V1D	GALC	OSBPL2	DAAM1	SPG11	GTF2A1L	NRXN1	ZNF410	TMOD2	RPS27A	PROX2	COQ6	IPO7	ACCSL	SHISA2	RAE1
ABCD4	TIPARP	DUT	CUFF.19861.1	GMPS	MPP7	GGCX	PRKCH	DCAF4	CUFF.8054.1	LOC100851115	USP6NL	LOC100852258	XPO4	LCLAT1	LTBP1	ELMO2	CDO1	LOC614107	SUPT7L	LOC100852088	GPR65	CUFF.8480.1	SPTAN1	VRK2	LOC100849154	PUSL1	KCTD3	CUFF.17221.1	SLA2
GALM	PLS1	PPP2R5E	BCO2	ARHGEF26	CUFF.17805.3	CLIC3	APH1B	NPC2	NEK6	LOC100850830	PDSS1	ASAP2	CUFF.15918.1	STARD7	EFEMP1	C15H11orf46	SPG21	DNMT3A	MGAT4A	FRY	MCC	HOMEZ	FBXO11	TTC16	DAAM1	RPL6	LOC100849482	DHTKD1	RPS20
CAPG	NCK1	FOXN3	LOC100849417	FBN1	CUFF.15954.1	SNRNP200	TEX9	EML5	CUFF.12575.2	GRHL1	EPC1	KPNA3	C13H20orf3	TMSB10	TOR2A	DYRK3	GMPR2	PRRC2B	LOC536267	LOC100852237	STARD9	UNC13C	RPL12	EXOSC8	CUFF.8521.1	CUFF.28812.2	NLRP8	GATA3	RRAS2
COMMD1	C10H5orf13	MOB1A	FAM36A	HIF1A	SUN5	HSPA5	CUFF.9776.1	RPL31	NLRC4	CUFF.12591.1	RPS21	GRTP1	SALL4	ROCK2	LACC1	MAPKAPK2	FERMT2	CCT4	BRD3	NBEA	DNAAF2	GNB5	TPT1	BRCA2	UNC50	TMEM170A	CYBRD1	ABHD12	SMARCA5
C11H9orf117	MNS1	TMEM150A	TARDBP	WDR41	GPAA1	USP12	ITSN2	POLE4	CUFF.10387.1	CUFF.15728.1	CSNK2A1	GPCPD1	RPS3	ITM2B	RB1	MTHFR	ZFP36L1	ABHD1	ZMYM5	TTLL9	TIMM9	GALK2	IL17D	CUFF.13824.1	RHOQ	RPL13	SLC25A21	COMMD7	RAN
VAMP8	MTHFD1	NOL10	ATF3	DPP8	HAS2	RAB20	ABL1	FOXI3	FAM78A	CALML5	CUFF.18517.1	LAMA5	PRG4	CUFF.13210.1	KATNAL1	GIT2	ZFYVE1	RPL35	CENPJ	LOC100849893	EPCAM	FBN1	GDI2	SUV39H2	CUFF.12388.1	RPS11	H1FOO	UTP23	PSMD9
SNX17	SERINC5	RRM2	EIF2B1	LEO1	EYA1	IDI1	TET3	WDR43	C12H13orf33	HNF4A	BTBD10	CUFF.23193.1	LOC100851992	LOC100851652	LOC616167	FBRSL1	GTF2A1	CUFF.14549.3	ESD	LOC100851079	B3GNT2	SLC12A1	FKBP1A	TH1L	REV1	CUFF.31296.2	CUFF.48125.1	LMO1	BCNT2
CAD	ATPBD4	TM9SF2	TERF2IP	SYNJ2BP	FAM164A	IDH3B	CCDC88A	PSMB7	CUFF.16788.1	CUFF.15876.1	CUFF.23383.1	PEX10	NMNAT1	TFAP2C	KCTD12	CUFF.29214.1	SPTBN1	CUFF.13903.1	TMTC4	MS4A1	SLC5A6	SIX1	C13H20orf24	NCOA5	CUFF.9070.1	SDF2	DBX1	GYLTL1B	LOC100296593
PTGES	DMXL2	LAMP1	ZNF461	ENTPD5	FBXO43	SNRPB	GFPT1	PSMA7	SNTA1	EPPK1	ARNTL	NOL9	WSB2	SDC4	PRKCQ	VPS4A	PAPOLG	KIAA1217	PPDPF	MYOC	RNF181	PATL2	EIF2S2	DERL1	RAB1A	GPRC5C	LOC100852339	C16H1orf21	METTL23
LOC100296890	C10H14orf38	SUCLA2	LOC508086	PTRHD1	CUFF.20186.1	ATP5E	LOC536267	UBE2C	NDRG1	LYN	UBIAD1	MGC157082	MED13L	CUFF.18372.1	MASTL	MPHOSPH6	DTNB	NSFL1C	EDEM2	CALML6	GPN1	ZNF2	RPS20	LOC100850459	RABGAP1	RPL23	LRRC8B	PARK7	ZCCHC17
LOC100337293	RAB15	NUPL1	BCKDHA	ADAM17	CUFF.20329.1	DDX27	CUFF.11708.1	ADRM1	PGR	RNF214	PRDM2	RPL28	DDX55	JRK	LOC100849445	MGC137708	ADCY3	RPN2	STK3	MR1	ATP6V1C2	REL	RPS13	RDX	CUFF.12036.1	EEF1B2	TUFT1	FBLIM1	OCLN
POLR3F	MGC152281	DSTN	ZNF576	TBC1D8	LOC100295762	EIF6	AKAP11	EIF3H	C15H11orf96	SLCO2B1	NADK	LOC100851589	CUFF.28740.1	RPL8	MGC152301	NXN	RABGAP1	MLLT10	LOC782385	PIWIL3	DNAJC15	APOB	HSPA8	RRAS2	TOR1A	LOC516378	CUFF.65846.1	PTGS2	MORF4L1
GZF1	KIF3C	GNAS	SYMPK	HEATR5B	LOC782175	NFS1	LOC100298796	LOC100138632	GOLT1A	APOA1	ATP2A2	TMED6	TRMT2A	CEBPD	CUFF.16213.1	MAP2K4	YPEL5	GPCPD1	PTPRJ	RYR1	TBC1D4	ASTL	CUFF.24756.1	DENND5A	WASF3	XPO5	TAX1BP1	LOC100851791	RHOA
OVOL2	LOC536267	YTHDF3	CYTH2	FANCL	DSCAML1	PUF60	CUFF.19165.1	TAF10	GOLT1A	GDPD5	RFC5	SRR	NFATC3	CUFF.22025.1	CDC25B	CSNK1D	GTF2F2	ACOT8	VPS26B	AKT1S1	DNAJC3	NOTO	RPLP0	C15H11orf31	TPP2	MOG	CUFF.67227.3	CDC45	PRKAR2A
LOC100852168	ZBTB43	FCHSD2	LOC100137761	SLC4A1AP	MICAL2	FAM84B	EYA1	H3F3A	SHCBP1L	LOC100850266	SNAP29	CTNS	LOC789309	FOLR1	PHACTR3	DUS1L	FOXO1	EEF1D	PHF21A	CUFF.31624.2	PARD3	SLC8A1	LOC100851951	UBASH3B	NAA20	TRIML2	CUFF.67336.1	P2RX4	RSL1D1
VPS28	MTHFD2	AHCTF1	LOC789309	LOC100851198	LOC782386	CYC1	HEY1	FAM20B	LGALS7	AGTRAP	CMTM3	TLCD1	LOC617476	CAPRIN1	SERINC3	AP2B1	LNX2	MTSS1	TMEM206	CUFF.31976.1	PRNP	SOHLH2	CDH1	RAB6A	STAU1	RPS24	COPG2	PRKAB1	LOC100850844
FAM83H	SOS1	CUFF.24467.1	CUFF.32667.1	RNF17	PGM2L1	NDUFB9	RIMS2	CORO1C	LOC100850656	AGRN	MAP1LC3B	MARCKSL1	ZNF208	MPZL2	SNX16	CORO6	NCOA3	RPL30	LOC100849481	LOC100850834	LOC100138864	CUFF.16006.1	CNOT1	GLUL	PCMTD1	LOC513640	CUFF.67982.1	COMT	KDELR2
KLF10	SDCCAG3	PLRG1	SCO1	CDK8	CUFF.23900.1	COPS5	PLEKHF2	RAN	LOC100297492	LOC100850180	TRIM37	MAP4	CFDP2	CUFF.22097.1	MAL2	GAS7	ESF1	LOC100849760	SH3D19	NLRP1	SEPHS1	LOC100850528	RPS16	PPP2R5A	CUFF.19067.1	KAT5	WEE2	BRSK1	CUFF.56339.1
ADCK5	TPP2	TMEM184C	TMEM37	DZIP1	RGS16	ACAT1	QSER1	ZNRF1	TNFRSF13B	ATP6V1G3	EIF4A1	CAND2	SLC7A6OS	MASP2	SESN3	TMEM220	RSU1	RPL27A	CLGN	SLC16A13	SNX5	NEBL	PPM1E	FBXW7	TP53INP1	LOC100850703	CUFF.68532.1	MIR365-2	PPFIA1
SMPD5	ELF1	CCRN4L	SLC16A14	PRPF18	TMEM233	DDB2	OOSP1	ARL2BP	CUFF.34947.1	SUSD2	YPEL2	LOC100140623	MYADM	PPPDE1	LOC100294918	SEC14L1	ASAP1	EPHX1	OGFOD2	SLC2A4	FAM208B	TRAPPC9	ABR	IRF2BP1	CUFF.20938.1	PEX19	SGMS2	LOC100849188	CKS1B
LYPLA1	EPSTI1	PPTC7	LOC615263	CRLS1	CUFF.31056.1	LOC100851080	KIF18A	EIF3K	DNAI2	ARVCF	TTC19	CUFF.49196.1	LOC100848380	LOC100850879	QSER1	SMARCAL1	ZNF706	RPL22	LOC100850383	LOC100849585	LOC516579	FAM110B	CUFF.33661.1	BCNT2	USP28	MYH9	CUFF.73600.1	SEC14L1	RALA
PRDM14	SPRYD7	ANKRD13A	ZNF142	FAM83D	CUFF.30071.2	EIF3F	CEP170	KARS	RAB34	CUFF.26466.1	HNRNPA3	LOC100850270	LOC100849309	KDM5B	OR4S1	R3HDM1	DCUN1D5	RPS3A	CMIP	SLC47A1	TPD52	DENND3	PIP4K2B	ZCCHC14	EIF3M	EMG1	CUFF.75291.1	AIM1L	TUBA1A
IL18	SLC25A15	CEBPG	APOPT1	PDRG1	NLRP9	PSMC3	ELK4	PDF	TRPV1	TMEM144	CUFF.39464.1	CFB	EIF5A	RPS9	AMPD3	ATP6V0E1	SORL1	TMED2	ZNF583	PLCD4	POLR2K	CUFF.19636.1	SRSF1	AKTIP	LOC100849617	TMBIM6	EIF4E1B	STMN1	TUBA1C
PSMA1	COG6	UBA2	CUFF.44856.1	C14H8orf76	ZNF750	ENO1	C16H1orf114	CYTH2	PGPEP1L	SLC7A4	CUFF.39977.1	POU5F1	DDX42	RPS19	TUB	MPHOSPH10	ZNF143	UBE2L3	CHRNE	CUFF.38136.1	INTS8	FAM111B	CUFF.34608.1	PAK4	CUFF.22396.1	LOC100849392	LSM11	FUCA1	EXOSC9
MRPL17	CUFF.13609.1	LOC100849584	SERINC4	CSPP1	RAPGEF4	DHX9	FAM163A	PAFAH1B1	GOLGA5	DPEP1	CUFF.40250.2	ACTB	PSMC5	RPL18	RABGAP1L	C21H15orf17	EXT2	COX4I1	DBF4B	SLC17A1	ATP5L	INSC	CWC25	DYNLL2	LOC512220	POLR3H	CUFF.80780.1	ATPIF1	GATAD2A
MRPL16	DCLRE1C	PPP1R12C	CUFF.47575.1	EXT1	STK39	TMEM63A	ASPM	PFN1	BAG5	HIF3A	RALB	PDZD9	CEP95	LOC504861	GPATCH2	TATDN2	USP28	GPI	CYTH1	LOC782418	KLHL35	LOC782175	LRP2	NLK	AGMAT	ELOVL6	CUFF.83089.1	PDE4D	HBEGF
AURKAIP1	SVIL	TSEN34	RSPH9	LOC100849617	WDSUB1	MRPS14	NR3C2	C19H17orf81	GNAT1	DHDH	ACSL3	CPSF4	CUFF.35631.1	JUP	CAMTA1	RDBP	ZNF215	TIMM50	SLC40A1	CUFF.55269.1	HIPK3	CUFF.24201.1	BZW1	TAOK1	NME7	ANXA6	CUFF.86330.1	CMBL
ATAD3A	ANKRD46	GINS2	LOC787269	PIK3C2A	INPP1	ANGPTL1	NUDT6	RPL27	C22H3orf19	PLLP	FBXO33	NOLC1	MYO19	DHRS11	DENND1B	LSM2	ATP1B1	RPL13A	METAP1D	ACADSB	SLC5A12	SPATA5	LOC100850426	VEZF1	IRF6	LOC100849231	PNLDC1	LPCAT1
PDPN	PCMTD1	TERF2	CUFF.48086.1	CCDC34	CYBRD1	LOC100852373	IRF8	THOC4	BOLA	FASN	TUBGCP4	CUFF.55828.1	MAP3K3	MSL1	CUFF.31840.1	TRAPPC8	XPR1	ZNF273	LOC100851294	ANO5	PRDX6	ACADS	SP140L	ALKBH5	FBXO21	LOC538435	LOC100849937	SLC9A3
C17H4orf49	PEX2	SLC1A5	CUFF.49167.1	LIN7C	C2H2orf66	AARS	CCDC135	LOC100851448	LOC522960	PCYT2	MFAP1	DHX32	WBP2	CCDC56	ZNF652	FAM178A	SLC19A2	MYADM	LYPD1	ITGA10	NUCKS1	RBM46	LOC282685	USP36	LOC100851757	GNB2L1		GPX1
CUFF.27618.1	TRIM6	ZNF208	SETBP1	CCNL2	PAQR7	HAUS5	CDH3	TAX1BP3	LOC100851189	CA4	CUFF.47056.1	LOC100295417	C2H1orf135	RPL38	NKIRAS2	VPS37A	DNAJC16	RPS5	PDE6D	TDRD10	LBR	CUFF.26449.1	DDOST	RBMS1	ZNF415	GM2A		OGG1
UQCR10	CUFF.23049.1	YPEL2	DLGAP1	RNF2	CUFF.40811.1	COX6B1	ADAMTS18	ANKFY1	LOC100850666	C19H17orf61	VGLL4	PSAP	CYFIP1	RND3	CUFF.32536.1	ANXA11	CENPF	FBL	IGF1R	PRKAA2	DIABLO	SLC25A31	LOC100850012	MYO1B	TAOK1	FGF1		BOLA
LOC100295067	CUFF.24283.1	EIF4A3	CUFF.52361.1	ANGEL2	C20H5orf47	ATP5SL	NETO2	CUFF.35748.1	CUFF.54728.1	KRT19	RAF1	RIIAD1	HDAC1	ZFAND2B	SPATA22	STIP1	DCLK2	ERCC1	ZSCAN29	SCIN	PLK4	LOC100849683	SSB	PSMD1	ELAC2	CUFF.84082.2		LOC100850473
GRAMD1A	MFN2	CUFF.36073.1	WIPI2	ESRRG	NPAS3	GLTSCR2	ZNF235	DDX18	CUFF.54929.1	BIN1	MKRN2	CUFF.63732.1	RPL11	LOC528262	MFSD6	PUS3	MPHOSPH9	SNRPD2	SLC6A20	CUFF.66429.4	CCNE1	CUFF.29726.2	TMEM50A	NUP35	CUFF.37904.1	SULT1C4		MYL12B
LOC785843	LRBA	ZNF830	ZNF394	PRDM2	LOC100851920	C18H19orf63	RAD51C	NOP58	C26H10orf26	TFPI	NUP153	CUFF.68036.1	FANCI	SLC30A2	CHN1	SNX19	CAMKK2	RPL28	GATA2	THSD7A	SPINT2	CUFF.29713.2	DIMT1	DYNC1I2	LOC100851409	MAP3K15		RAB11FIP3
CYP2S1	PGRMC2	RABEP1	LOC100140788	CUFF.27916.1	CUFF.45336.2	TMEM170A	LOC536606	HSPD1	MARVELD1	WIPF1	EIF3A	LPCAT3	EIF5	SELS	ZRANB3	LOC100851381	TCTN1	LOC100137761	KIAA0240	CCDC146	SF3B3	CUFF.29810.4	EXOC3	LOC100851294	SESN2			BFAR
PRKCG	KIAA0922	NPEPPS	RNF122	LOC534434	CHL1	PIH1D1	MYH3	PRRC2C	FBXW4	TMEM54	PLEKHA1	SMARCC2	PFKFB4	EVL	PLEKHA3	CPT1A	MSI1	PHB	FLOT1	LOC100850977	KCTD19	ZIM2	BASP1	TRIP12	CUFF.39630.3			NUDT1
MBTPS1	CUFF.26805.1	TOP2A	C29H11orf67	MTMR3	CUFF.48123.9	IRF3	CUFF.38879.1	GLB1L	HSPA12A	HPCA	STAR	LOC100849737	POLR1C	GPD1L	LOC100852045	SCAMP3	TTC28	PSMB3	CDKAL1	DGKI	PSMD7	FBF1	RPS17	S100PBP	FAM159B			MYOF
COTL1	MGST2	ACLY	AQP11	MAP1LC3B	CUFF.50788.1	ETFB	CPEB4	KIAA1522	REEP3	SFN	FAM149B1	LONP1	HSP90AB1	RPL14	CUFF.40154.1	POLR3C	MMAA	RPL19	POLI	LOC100852343	LGALS4	P2RX1	LOC100850994	LOC100851688	NSA2			PPIF
SLC7A5	KLHL36	RPA2	BAD	TMEM188	TMEM159	VMP1	RGNEF	NGRN	LOC100850916	LOC100849472	ESRRA	CUFF.78002.3	RIOK1	PDHB	C20H5orf34	SLC44A3	LOC100851980	GRB2	ZNF407	CUFF.69365.2	LOC520692	SLC16A11	MIR1282	PAIP1	LCMT2			NID1
ZNF146	LOC510844	SFT2D3	CC2D1B	CPNE2	CUFF.53806.7	DHRS11	RAI14	RPL32	S100A2	MEG3	RBM4B	ACAT2	BRD2	TKT	RAB3C	NAPEPLD	C18H16orf46	SLC6A4	EPB41L3	SLC10A4	LOC100138449	CUFF.35167.1	CSRNP1	C20H5orf44	CUFF.44543.1			HKDC1
BLVRB	SHCBP1	LOC523153	UCK2	SLC7A6	CUFF.52877.2	TMEM93	SLC25A21	RPS18	RPE65	TRANK1	ASRGL1	CUFF.90015.1	C24H18orf8	UQCRC1	UTP14A	TMEM140	RBL2	RPL26	LOC100851843	CCDC149	APPBP2	FRZB	RPSA	SKP2	SCFD1			CUFF.58651.2
NLRP12	CUFF.33311.1	KIF2A	HAX1	KIAA0355	ASPHD1	ATXN7L3	WDR76	RPS10	LOC782781	MGLL	ATF6	ATP6AP1	TCEB2	CUFF.47690.1	ZNF621	SLC37A3	AMFR	ATP5G1	PLK1	GLRA1	PIGW	GALNT13	CUFF.45376.1	SIN3A	STT3B			FADS3
PHOSPHO1	CUFF.33176.2	SKIV2L2	BRDT	DMWD	FKBP6	IMP4	LOC100849096	SRSF3	CUFF.64005.1	TDGF1	LOC100850199	EIF1AX	DNASE1	MANF	SNRK	METAP2	CBFB	SMARCD2	CUFF.52339.1	CUFF.80858.1	PEX12	CUFF.37635.1	PPP2R5D	SEC22C	PTPRG			S100A16
CUFF.34663.1	CUFF.34787.2	CPSF2	MMACHC	CUFF.33824.1	PCGF5	PUM1	CPEB1	TCF19	LOC100296560	TFAP2A	SLC35D1		NSUN5	WDR6	C22H3orf64	SENP1	LOC505120	SLC9A3R1	PDE6C	VLDLR	FBXO47	NOSTRIN	YIPF3	ARF4	FAM208A			GNAT2
TMUB2	GJC1	FURIN	AKIRIN1	DERL2	TECTB	FBXO42	LOC515736	LOC100851311	RCSD1	DSP	CUFF.63722.1		RPS2	LOC100852030	CUFF.48213.1	PHC1	CDK5R1	RPL37A	SLC35G1	ARL13A	ARF4	SPOPL	CLIC1	TRNT1	DYNC1LI1			LOC510382
HEXIM1	COBLL1	WDR61	AOAH	CDC6	C26H10orf90	CLK1	CHL1	MRS2	KIAA1324	DSC2	CUFF.67842.1		SRRM2	CUFF.47875.1	OSBPL1A	SEC24B	NBR1	SDHB	C26H10orf76		TXNDC17	PADI6	LOC100851841	SLC25A26	LOC100138793			MCOLN2
SUPT4H1	INSIG2	SETD3	RP9	LOC788092	UNC5D	NUDC	WNT5A	PAK1IP1	TYW3	MBP	CECR2		TAF5	RPL10A	GREB1L	TTC1	GJC1	HAT1	PAK1		PSMB6	CUFF.41037.1	THOC1	BRPF3	NPC1			USP24
SDF2	MOGAT1	CMTM8	KRT5	MMD	CUFF.57612.2	ZNF131	TFAP2B	UQCRC2	CCDC30	CLDN3	CUFF.76886.1		FAM204A	LOC789017	CUFF.52894.1	MAU2	RAD51C	CUFF.38791.1	TGFBR3		AARSD1	ARL15	ATP5A1	RPL7L1	SLMO1			POMGNT1
LOC100849094	MFSD6	OXSR1	AMIGO2	UNC119	CUFF.57645.1	CKMT1B	LRRC16A	SEPHS2	HDAC4	MICALL2	TCP1		NANOS1	GATA6	MORN4	RAB8A	STAT3	FN1	OMA1		NOL11	LMBRD2	LOC100847576	DEK	USP31			RAB25
SLC5A10	CUFF.38105.1	KIF15	NDUFA4L2	SSH2	SLC7A2	MPI	FKBP5	NOLC1	GPNMB	PRSS8			TTI2	CCT6A	LOC785923	POLR1E	PLEKHB2	EIF3I	FAM40A		NIPA2	LRRC70	ALG1	RANBP9	CUFF.54055.2			EFNA1
NME1	LOC100850928	LRIG1	CUFF.70816.1	YBX2	LOC614741	DBNL	CYB5A	NDUFB8	MRPS33	CCL26			CUFF.57081.1	CCDC78	FAM149A	NFIL3	ATF2	YTHDF2	SLC25A13		OLA1	CCDC152	LOC614614	SRPK1	BCCIP			TMEM167B
IGF2BP1	ORC2	GLT8D1	HEBP1	MED1	PHYHIPL	AMT	THOC1	MTMR7	FKBP11	SLC12A9			MAK16	CLDN6	KIAA1430	TSPYL1	EPB41L5	RPL37	FKBP9		HNRNPA1L2	PPP4R4	WDR24	CRCP	MLF1IP			PTPRF
PSMD3	SEPP1	CDC25A	POLR2F	SMURF2	CDH23	QARS	MAPK4	VDAC2	CUFF.72855.1	CLN8			RAD9A	IL27	CUFF.57642.2		RALB	COX5A	GCC1		RQCD1	TM6SF1	CCDC64B	NPRL3	ASH2L			SZT2
RNF213	NADKD1	RPN1	LARP4	ERCC3	HEATR1	SETD2	MAPRE2	COX8A	AGXT2L1	ANGPT2			LOC532848	LOC100851323	LOC616014		FAM117B	PDIA3	LIMA1		EIF4E2	CUFF.43828.2	RPL15	FAM18A	CCDC111			LOC100851645
SYNC	MTMR12	CCDC66	ANKRD54	TTN	NRG3	NFYA	BCAR4	EEF1G	LOC538435	FXYD4			SYVN1	CUFF.55536.1	GPR137B		CCNYL1	YY1	SREBF2		CCDC115	LCMT2	TOMM20	TXNDC11	TOP2B			BLVRA
SLC30A2	RAD17	CUTA	LOC100852376	CUFF.36624.1	DBX1	GNMT	ZP2	PPP1CA	CUFF.77369.1	BEST1			TTC4	LOC100140788	SIPA1L2		ACVR2A	WDR82	HELB		LOC100850889	LOC100851994	FAM118B	RSL1D1	CUFF.58731.1			KRT8
PPIL3	PIK3R1	STK38	GRAMD3	TMEM163	DDX25	DDX39B	PSPH	CCT3	LOC510631	VEGFB			NASP	LOC100138651	RIT1		RCAN3	RPL29	GDF3		TAF9	EFHC1	RBM4	GET4	PANX1			CD63
LOC508628	ITGA2	C23H6orf228	TGFBI	GCA	TNFRSF10A	GPLD1	C26H10orf137	MRPL9	WNT8A	LOC100851039			TESK2	LOC513640	PKLR		FAM169A	USP4	KIT		MAP3K1	ZNF323	FTH1	ADD3	TAF1D			DUSP6
SNHG3	RCN2	LOC100851433	BABAM1	TANK	LOC100849695	PPIL1	DOCK1	GLMN	ICAM3	CTSD			PABPC4	LRFN4	NOTCH2		HMGCS1	C23H6orf62	CUFF.76141.2		CHD2	BTBD9	KDM2A	GOLGA7	TTC24			ERBB3
MRTO4	PTPRG	UBN1	ELL2	FAM126B	SLC44A5	CUFF.49754.1	DCLRE1A	41897	AGXT2L2	PAG2			CUFF.64933.1	GBA	SORT1		DROSHA	TAF11	NFXL1		HEATR5A	C23H6orf25	GPATCH4	AGPAT6	SETDB1			CYB5R3
ERCC8	LOC100335353	CUFF.52326.1	CUFF.84496.1	FGR	FOXJ3	SNRNP25	NEIL3	CUFF.64712.1	LOC788323	PBXIP1			POLR3GL	CUFF.61946.1	EXTL2		FBXW11	CUFF.48456.1	ELL		CCDC72	NRSN1	TPM3	CUFF.57784.1	GOLPH3L			ANXA3
DUSP1	LOC574091	CREBBP	RCL1	CLIC4	MAEL	NDUFB10	SNX25	AHCYL1	CUFF.84306.1	MTMR11			LOC789231	KLF17	ARHGAP29		SREK1IP1	TUBB2B	LRRC8E		XPC	RNF144B	GNL2	CERS2	C3H1orf122			SCARB2
SRD5A1	ZNF187	ARHGAP17	CUFF.82908.3	CENPH	C3H1orf51	TUFM	CUFF.56926.1	NEXN	GRIN3A	HSD3B1			GLIS1	GJB5	F3		CHSY1	NOL7	LOC100852307		CHCHD4	CUFF.51332.1	SFPQ	CNN3	DNAH11			PRKACA
MESDC1	ME2	C25H7orf59	GAS1	CFL2	LRRC8B	MRPS17	LOC100851694	FOXE3	B3GAT2	TMEM125			ZMPSTE24	MTX1	CCDC18		LYSMD4	ZNF532	PALLD		HMGA1	RAB27B	CEPT1	JAK1	HBP1			LOC100849681
CUFF.42776.1	NEDD4L	AP4M1	CUFF.83756.1	ELL3	LHX8	HSPB1	LRP2BP	RPS8	CUFF.88010.1	SH3D21			CUFF.67398.1	NOS3	CTH		PDE8A	RPL17	GRHPR		TAF8	CUFF.51329.3	RPL5	ECHDC2	JAZF1			CNN2
WHAMM	LOC100138793	EIF2AK1	OGN	RAD18	C4H7orf57	ATP5J2	CSGALNACT2	SND1	LOC100850604	UPP1			GALNT11	GLIPR1	CACNA2D1		CHRNA5	RAB26	AADAT		DDR1	ZCWPW1	NASP	NRD1	MEST			C7H5orf32
CTSH	TIMM21	TRIM8	CUFF.84071.1	LOC100849460	DLX6	C25H16orf79	BICC1	DNAJC2	CUFF.88509.1	SLC13A4			CUFF.69779.1	SLC25A3	LOC529423		SCFD1	ZNF3	IFT74		HIST1H2BD	PVRIG	CDC20	CUFF.64790.1	MAGI2			LOC100852065
FKBP3	MYO5B	FAM45A	RNF128	RBM6	CUFF.66953.1	FAM86A	NRG3	PPIA	IL2RG	FAM115C			NUP107	KRR1	LOC786254		WDR20	RPS15A	BCKDHB		LOC618143	LOC521021	CAP1	LOC100851604	CUFF.69802.1			MPV17L2
GLB1	PALB2	ATAD1	GPKOW	DTNBP1	CUFF.67239.2	PHKG1	FAM190B	MAP3K12	CXHXorf48	LOC100851682			RECQL	ITGA5	INSIG1		KLHL25	C25H16orf93	SNX14		PRPF4B	XPO6	BZW2	RAP1A	CUFF.69696.1			IFI30
ACY1	CEP55	PDLIM1	LOC100849148	LOC100852207	CNTNAP2	BLOC1S2	ZP4	LOC615589		MFAP5			NAP1L1	SLC2A3	LRIG3		DICER1	PGAM1	ENPP1		LRRC30	MVP	CUFF.67825.1	SLC25A13	LOC100849859			B3GNT3
FBLN2	NHLRC2	MCMBP	KDM6A	LOC100851969	RNF148	TRIML2	FAM13C	ATP5B		CUFF.72740.1			HNRNPA1	ATP6V1E1	NEDD1		VPRBP	ECHS1	SERAC1		C24H18orf21	ACADSB	DAZAP2	IGF2BP3	MFSD10			ZNF627
KCTD20	TDRD1	OAT		C24H18orf25	GRM8	TFAM	SYTL2	GLS2		LOC100850219			KRT5	CUFF.72728.1	CAPRIN2		GCLC	AGPAT5	LOC100849399		NOMO2	FANK1	PTGES3	CBLL1	NCBP1			LOC100850368
MOG	LOC100851010	WHSC1L1		RABGEF1	LOC100851264	MS4A8B	RAB30	SLCO1A2		KRT18			KANSL2	ARFGAP3	CUFF.72105.1		TXNDC5	PROSC	LOC100849494		RBBP6	LOC100850943	TXNRD1	PARP12	UBAP1			PSAT1
BTN2A1	HOOK3	KAT6B		C25H7orf42	ANKS1B	TMEM179B	CUFF.59664.4	ATF4		PRPH			PYROXD1	H2AFZ	SLC35E3		MYLIP	SEC24C			KAT8	RGS10	CUFF.71211.1	RAB21	TFB1M			DAPK1
KCTD1	GSR	PARG		SBDS	CASC1	OTUB1	CDK2AP2	BTG1		SLC16A7			CUFF.72492.1	RPL34	ANKS1B		BMP6	EI24			RHBDF1	ODZ3	CCT2	CUFF.70336.1	EZR			BSPRY
KATNAL2	PRSS23	HTATIP2		PILRA	PPFIBP1	GSTP1	GFI1	PA2G4		LOC784846			CUFF.72743.3	RBM47	TBCK		LOC100335881	ASRGL1			RPP30	ZMAT4	METTL20	HSP90B1				C9H6orf162
DSG2	LDHA	ETV3		NPTX2	LRMP	NDUFV1	CUFF.63310.1	NDUFA6		ALDH1L2			ELOVL6	HNRNPAB	TSPAN5		MYO5B	KDM2A			TCTN3	KAT6A	NHP2L1	SYCP3				ARMCX3
CCDC68	SSX2IP	DNTTIP2		FAM175B	LEF1	TMEM126A	PRKACB	OSTC		LOC100140503			41893	RPS15	KLHL5		RIOK3	GTF2H1			LOC100851293	RTKN2	PTPN13	THAP9
LUC7L	WLS	PRDX1		ABLIM1	CUFF.73596.1	MTA2	CUFF.66049.1	CUFF.74191.1		SLC44A2			CUFF.76209.2	GM2A	PPARGC1A		COLEC12	FAU			CDKN2AIP	ATOH7	CTBP1	MRPS18C
LOC516108	GIPC2	MYCBP		MCU	ATP10D	CUFF.60185.1	ING3	HNRNPH1		PLIN3			PRR7	RPL36	LOC100850792		CLUAP1	TAGLN2			CASP3	CUFF.59335.1	PRDX2	ANKRD17
LOC100850770	CACHD1	MEAF6		BMPR1A	ZAR1	MRPL11	BPGM	NR2C2AP		CUFF.79568.1			CUFF.78298.1	SPARC	CEP120		NUBP1	SSR2			LEPROTL1	CUFF.60819.7	ZNF266	G3BP2
CUFF.55151.1	INADL	POGK		SLC25A16	CUFF.73679.1	MRPL21	WEE2	LOC100851895		ZFP2			TMCO6	CUFF.83234.1	PRELID2		AUTS2	NUP210L			ECD	RFX5	CDC37	C7H5orf45
CUFF.56959.1	CUFF.68050.1	ATP1A1		ZDHHC13	BMPR1B	PEX19	CUFF.65759.1	AKAP8		TJP3			CUFF.77001.1	MTHFD1L	CETN3		LOC100300830	CRYZ			PLCB3	DAB1	RPS28	LOC100852133
ANXA8L1	AGK	ATP5F1		GPR44	EIF4E1B	MRPL24	GNAI1	DHPS		PDLIM4			CUFF.84728.1	QRSL1	HAUS6		KIF20B	SH3BP4			RBM14	CYB561D1	ARF1	MAT2B
CUFF.60396.1	PDIA4	GPR61		CYBASC3	LOC100850963	PDZK1	PHTF2	SPPL2B		CUFF.79515.1			ZFAND5	SGK1	C8H9orf102		CNNM2	F11R			LOC100852035	LRRC8C	KRI1	RASA1
CARNS1	GRIP1	AK4		TADA1	CUFF.80103.1	WDR77	ORC5	G3BP1		ACOT12			XPA	RPL36A	ZNF462		AFAP1L2	RPS27			C29H11orf82	LOC100851518	UBXN6	CSF1R
NAALAD2	R3HDM2	VPS41		LOC100849806	FAM81B	MRPS15	ATXN7L1	UBA52		LOC100850964			EEF1A1	CUFF.87899.1	LOC100852295		ACADSB	BOLA1			GANAB	GJA4	OAZ1	CDKN2A
TMEM86A	HMGXB4	SLC11A2		GNG12	LNPEP	CHD1L	ZNRF2	CALR		EPHX2			LOC100849213		NKX3-1		NGLY1	RAD54L			HIST2H2BE	LHFPL3	CSNK1A1	PTPN3
S100A14	KRAS	LOC510487		ATPAF1	CUFF.79371.1	SARS	MYF5	HSPA9		LOC783399			SLC6A8		CEP85L		TBCE	NDUFA4			PIAS3	LOC527805	PDE6A	SEMA4D
DENND2D	CUFF.71838.1	WNK1		MAGI3	SOX30	TWISTNB	TMTC2	GPR151		TPM2					OOEP		SAMD8	TNPO3			TACSTD2	LOC787740	PPP2R2A	SH3BGRL2
GBP5	LRP6	C5H12orf5		FNBP1L	EBF1	NDUFA5	PRICKLE1	RPS14		CHRNA2					LOC539486		PPFIA1	ATP5G2			TRIT1	TMEM196	VCP	MOSPD2
PPAP2B	CSRP2	C6H4orf21		DNAJC6	FAM154A	ATP6V0A4	TM7SF3	CLTA		PTGR1					CEP57L1		VANGL1	AAAS			LOC100849406	CUFF.66069.2	HNRNPK	PDHA1
HDAC4	SCN8A	PIGY		MAGI2	BNC2	LARGE	CDK17	SLC31A1		HEBP2					PLAGL1		SLC35D1	TUBA1B			DAP3	FKBP9	CUFF.89080.1
UFC1	MDM2	WHSC1		CBLL1	CUFF.82323.1	LGALS1	GOLT1B	RPS7		VGLL1					MID1		ATF6	RANGAP1			PSMB4	CUFF.67593.4
LOC781667	SRGAP1	BRD4		PL-5283	TDRD7	C5H22orf32	SLC30A9	DOPEY1		CUFF.89941.1					RAP2C		LOC516742	MYL6			HIAT1	NAV3
CUFF.63740.1	ORMDL2	LOC505564		NAMPT	LOC530653	C5H12orf62	CUFF.75290.1	RPS12		GDPD2					MCF2		MTF2	RPS26			SCP2	WIF1
LOC100174927	SLC41A2	KIF20A		GTSF1	LCA5	RBMS2	MSX1	RPL10		TIMP1							MLL5	EIF3D			NDUFS5	CYP27B1
LOC100335333	CAMK2D	MATR3		GNS	FBXL4	GABARAPL1	CUFF.75923.1	RPS4X		CUFF.89993.1							HERPUD2	CD9			UTP11L	ELK3
LOC100849940	AGPAT9	SLC36A1		TMEM194A	KIAA1244	RIMKLB	SGMS2	PRICKLE3		SHROOM2							LOC100851720	LOC100138973			PSMC2	ANO4
PUS7	SEPSECS	ZNF177		LOC781886	HEY2	NDUFA9	TET2	RBMX									RALA	RPL3			LUC7L2	EPS8
TRPV5	BEND4	PIP5K1C		ZNF641	PRDM13	ENPEP	TSPAN5	NONO									WASL	ANXA5			SSBP1	NR4A1
LOC100850188	CUFF.75025.1	PHAX		RBFOX2	KIAA1244	PPM1K	LSM11	MSN									PAXIP1	TMEM175			DBF4	PDE3A
DRAM1	HELQ	DBN1		CENPE	FBXO30	LAP3	FER										CHPT1	RPL9			LAMB1	KCNA5
NANOG	KIF3A	CNN2		TACC3	TRO	REST	GDF9										TIMP3	SLC35E1			ATXN7L3B	SMC1B
XRCC6BP1	DNMT1	GNPDA1		TADA2B	SRPX	AIMP1	ESCO2										TMCC3	ATG4D			ING4	CUFF.75090.1
TXN2	ADAM19	LIX1		AP1AR	PHKA2	PPAT	PTAR1										CUFF.70753.1	EEF2			SCAF11	SLC4A4
LOC100847602	LOC100335177	CREB3		GNPDA2	CUFF.87978.1	HSD17B11	EPB41L4B										WDR19	FAF2			PAN2	NPNT
PHF5A	TSTD2	CBR4		LNX1	NUDT11	MRPL55	TUBE1										STX18	PRELID1			CUFF.71206.1	HERC3
NAGA	TMEM181	CD72		KLHL8	TSPAN7	ACSL6	PLEKHG1										USP46	BSG			CCDC59	CCL25
PDGFRA	FOXO3	PTPN3		FBXL5		HCN2	SYNE1										CNOT6L	RPS23			CEP290	CUFF.77583.2
REST	LOC526200	SASH1		HSD17B4		APC2	PNLDC1										PRRC1	RPL18A			DDX47	NR3C1
LOC100850275	PRPS2	SNX9		MTAP		NDUFA13	ELOVL4										WDR55	TPM4			POLR2B	CUFF.79353.4
DAPP1		AMD1		RNF38		EIF3G	NHSL1										UHRF1	TMED1			NOA1	PTPLAD2
RELL1		BRP44L		DCAF12		GLIPR2	ALG13										CSNK1G3	NHP2			COQ2	KDM4C
PLAC8		CUL4B		MYO6		DPYSL2	FAM58A										CCNH	SLC23A1			MRPL22	GLIS3
FGFR4		MOSPD1		TTK		GALT											HMBOX1	DND1			TNFAIP8L1	CUFF.82184.9
IER2		LOC100850396		RARS2		FBXW12											MELK	RPS6			LMAN2	CCDC107
SPC24				LMBRD1		UGCG											NAA35	SLC1A1			TTC1	NUDT2
PCP2				SYNE1		CUFF.85121.1											UHRF2	GBA2			TMEM2	FSD1L
NOP16				TKTL1		RWDD1											KCTD9	KLF4			CORO2A	PALM2
UQCR11				ATP11C		MARCKS											GOPC	COX7A2			SIGMAR1	SCRG1
ANXA6						ATP6AP1											SCAF8	SSR4			ZCCHC6	NEIL2
CUFF.79472.4																	EPB41L2	SYN1			CCNC	C8H9orf93
MOB3B																	GPC4	EIF1AX			HMGN3	PTPRD
SLC25A37																	CD99L2	MAP7D3			CTGF	ALDH1A1
KIAA1539																					SF3B5	RFK
LOC100174924																					RMND1	WDR31
CUFF.86578.2																					MAMLD1	CUFF.85547.4
C9H6orf211																					TAZ	RRAGD
SLC9A6																					MIR374B	SYTL3
MAGED1																					XIST	LCA5
CUFF.89290.1																					MAP7D2	ME1
GNL3L																					RBM10	ARMC2
																					HUWE1	SLC7A3
																					SMS	TEX11
																						MOSPD2
																						GPM6B
																						DIAPH2
																						XKRX
