# Supplementary material for: Transcriptional profiles of bovine in vivo pre-implantation development
Source: BMC Genomics. 2014 Sep 4;15(1):756. doi: 10.1186/1471-2164-15-756 (PMC4162962; doi:10.1186/1471-2164-15-756)
Supplement: Supplementary file 13 — Additional file 13: Table S12: Stage-specific/enriched genes in bovine oocytes and pre-implantation embryos. (XLS 43 KB) [file 12864_2014_6433_MOESM13_ESM.xls]

## Sheet: Sheet1
Table S12. Stage-specific/enriched genes in bovine oocytes and pre-implantation embryos.
Oocyte	Blastocyst	Oocyte to 4-cell	8-cell to Blastocyst
ACCSL	CAPG	VPS8	LOC100852236
ADD3	FAM83H	MNS1	PRDM14
AGMAT	ADCK5	KIF3C	NME1
AGPAT6	SMPD5	LOC536267	TXN2
AKIP1	CYP2S1	ZBTB43	PHF5A
AKTIP	PRKCG	SDCCAG3	CUFF.89290.1
ANKS1B	COTL1	COG6	GNL3L
AP4M1	SLC7A5	KIAA0922	SCO1
ARNTL	CTSH	SHCBP1	AQP11
ASAP1	FBLN2	CUFF.33176.2	CCDC58
ATF6	ANXA8L1	CUFF.34787.2	SNX1
BCAR4	CUFF.60396.1	RAD17	USP12
C1H8orf42	CARNS1	PTPRG	IDH3B
C20H5orf47	TMEM86A	ZNF187	ATP5E
C7H5orf45	S100A14	NEDD4L	COPS5
CACNA2D1	DENND2D	PALB2	DHX9
CD99L2	LOC100335333	SSX2IP	C18H19orf63
CDKN2A	TRPV5	WLS	TMEM170A
CENPE	NAGA	CACHD1	TMEM93
CEP170	PLAC8	BEND4	FBXO42
CHRNA5	ANXA6	HELQ	ZNF131
CKS1B	CUFF.79472.4	DNMT1	PPIL1
COQ2	MTHFD2	FOXO3	TFAM
CSNK2A1	SEPP1	C1H3orf38	TMEM126A
CUFF.11708.1	DUT	DPP8	MRPL24
CUFF.13609.1	LAMP1	ENTPD5	TWISTNB
CUFF.15954.1	LOC100851433	PTRHD1	C5H22orf32
CUFF.16213.1	PRDX1	CRLS1	C5H12orf62
CUFF.18517.1	ATP1A1	EXT1	PPM1K
CUFF.19165.1	SLC11A2	LOC100849617	GLIPR2
CUFF.31624.2	CNN2	CCDC34	FBXW12
CUFF.37904.1	CUFF.1978.2	MTMR3	RWDD1
CUFF.39630.3	ENO1	TMEM188	HMGCR
CUFF.40154.1	TMEM63A	UNC119	APEX1
CUFF.40250.2	HAUS5	SSH2	PSMA7
CUFF.4525.1	DBNL	TMEM163	EIF3H
CUFF.48125.1	PHKG1	BMPR1A	RAN
CUFF.48213.1	GSTP1	FNBP1L	ZNRF1
CUFF.50788.1	MTA2	PL-5283	THOC4
CUFF.52894.1	ATP6V0A4	TMEM194A	UQCRC2
CUFF.54055.2	LARGE	TACC3	ATP5B
CUFF.59664.4	LGALS1	TADA2B	HSPA9
CUFF.66049.1	RIMKLB	KLHL8	SLC31A1
CUFF.66069.2	HSD17B11	FBXL5	NONO
CUFF.67982.1	ATP6AP1	RNF38	ZNF79
CUFF.69802.1	LOC100852219	LOC100850053	GPCPD1
CUFF.75290.1	DCAF4	MLF1	LOC100850270
CUFF.75291.1	ADRM1	DAZL	CFDP2
CUFF.83089.1	TAF10	HAS2	NAP1L1
CUFF.86330.1	CORO1C	EYA1	STARD7
DOCK1	ARL2BP	FAM164A	TFAP2C
DSCAML1	LOC100851448	FBXO43	CEBPD
EFEMP1	VDAC2	LOC782386	CAPRIN1
EIF5B	CALR	PGM2L1	KDM5B
EPSTI1	SLC37A1	CUFF.23900.1	RPL18
ESF1	PKM2	RGS16	TKT
ESRRA	SPINT1	TMEM233	CUFF.47875.1
F3	AUP1	CUFF.30071.2	RPL10A
FAM163A	SDC1	NLRP9	GATA6
FAM81B	CREG2	ZNF750	CCT6A
FBXO21	LOC100850830	WDSUB1	SLC25A3
FBXO33	GRHL1	CYBRD1	SLC2A3
GRIP1	CALML5	C2H2orf66	ATP6V1E1
GRM8	HNF4A	LOC100851920	H2AFZ
H1FOO	EPPK1	CHL1	RPL34
HBEGF	SLCO2B1	CUFF.48123.9	RBM47
KIF20B	APOA1	CUFF.53806.7	SPARC
KLHL25	GDPD5	CUFF.52877.2	MTHFD1L
LOC100298796	LOC100850266	ASPHD1	RPL36A
LOC100850199	AGTRAP	FKBP6	RPL22L1
LOC100852339	AGRN	PCGF5	RPLP1
LOC505120	ATP6V1G3	PHYHIPL	FAM96A
LOC512220	SUSD2	DBX1	SRSF5
LOC536606	ARVCF	DDX25	RPS29
LOC782175	CUFF.26466.1	TNFRSF10A	CCT4
LOC786254	TMEM144	FOXJ3	RPN2
MCF2	SLC7A4	MAEL	RPS3A
MFAP1	DPEP1	LRRC8B	COX5A
MGC152281	DHDH	RNF148	YY1
MGST2	PLLP	LOC100851264	RPL17
MKRN2	FASN	CASC1	PGAM1
MOGAT1	PCYT2	PPFIBP1	GTF2H1
MORN4	CA4	LRMP	RPL9
MYH3	C19H17orf61	LEF1	RPS23
NADK	KRT19	ATP10D	RPS6
NCOA5	BIN1	CUFF.73679.1	COX7A2
NKX3-1	HPCA	BMPR1B	SSR4
ODC1	SFN	EIF4E1B	CCNL1
PAQR7	MEG3	LOC100850963	TFDP2
PPFIA1	TRANK1	LNPEP	SF3B3
PRKACA	MGLL	SOX30	EIF2S2
PSMD9	TDGF1	TDRD7	RPS13
RAE1	TFAP2A	FBXL4	HSPA8
RAP2C	DSP	HEY2	RPS16
RIC3	DSC2	FBXO30	SRSF1
RPIA	MBP	TSPAN7	CWC25
SEMA4D	CLDN3	BOC	DDOST
SERINC5	MICALL2	PEX5L	ATP5A1
SESN2	PRSS8	ILDR1	TPM3
SETDB1	CCL26	NMD3	SFPQ
SIPA1L2	SLC12A9	CMYA5	RPL5
SLC25A26	CLN8	CUFF.5552.1	PTGES3
SLC35D1	ANGPT2	LOC100851916	ZNF266
SLC35E3	FXYD4	TEX9	CSNK1A1
SLC7A2	BEST1	ITSN2	VCP
SON	VEGFB	ABL1	HNRNPK
STAT3	CTSD	GFPT1	RPS11
TCTN1	PAG2	AKAP11	RPL23
TMEM181	PBXIP1	HEY1	RPS24
TOR1A	MTMR11	RIMS2	GNB2L1
TRNT1	HSD3B1	PLEKHF2	C11H2orf63
TSPAN5	TMEM125	QSER1
TXNDC11	SH3D21	C16H1orf114
UBIAD1	UPP1	NR3C2
UNC5D	SLC13A4	IRF8
VRK2	FAM115C	NETO2
ZNF177	LOC100851682	CPEB4
ZNF621	MFAP5	RGNEF
ZNF830	KRT18	RAI14
	PRPH	SLC25A21
	ALDH1L2	WDR76
	LOC100140503	CPEB1
	SLC44A2	LOC515736
	PLIN3	LRRC16A
	TJP3	FKBP5
	PDLIM4	CYB5A
	CUFF.79515.1	MAPRE2
	LOC100850964	ZP2
	EPHX2	C26H10orf137
	LOC783399	DCLRE1A
	PTGR1	SNX25
	HEBP2	CSGALNACT2
	VGLL1	BICC1
	CUFF.89941.1	FAM13C
	TIMP1	SYTL2
	CUFF.89993.1	RAB30
	ASRGL1	CUFF.63310.1
	GRTP1	PRKACB
	ACTB	PHTF2
	CUFF.63732.1	ORC5
	CUFF.28740.1	ATXN7L1
	C24H18orf8	ZNRF2
	PDXK	TMTC2
	KRR1	PRICKLE1
	PTTG1IP	CDK17
	MTHFR	SLC30A9
	ANXA11	MSX1
	DNMT3A	SGMS2
	PRRC2B	TET2
	SLC9A3R1	FER
	PDIA3	GDF9
	ZNF532	ESCO2
	MYL6	PTAR1
	CD9	EPB41L4B
	TMEM175	TUBE1
	BSG	PLEKHG1
	TMEM206	PNLDC1
	SLC6A20	NHSL1
	GATA2	ALG13
	LOC100851843	FAM58A
	PAK1	TCP1
	SREBF2	CUFF.1574.2
	PALLD	CGGBP1
	SERAC1	ZNF280D
	LOC100849399	FBXO34
	ACIN1	TMED8
	PRDX6	LTBP1
	NUCKS1	RB1
	SPINT2	KATNAL1
	KAT8	LOC616167
	PLCB3	SNX16
	GANAB	SESN3
	SCP2	ZNF652
	LMAN2	NKIRAS2
	MIR374B	ZRANB3
	SMS	PLEKHA3
	CUFF.2708.1	RAB3C
	C11H2orf29	OSBPL1A
	LOC100851951	GREB1L
	LRP2	FAM149A
	CLIC1	LOC616014
	CDC20	GPR137B
	TH1L	RIT1
	SH3BGRL2	PKLR
	TLE3	NOTCH2
	NUP214	SORT1
	HTRA2	EXTL2
	LOC100849198	CCDC18
	DHTKD1	INSIG1
	GATA3	LRIG3
	ABHD12	CAPRIN2
	LMO1	PPARGC1A
	GYLTL1B	CEP120
	C16H1orf21	LOC100852295
	FBLIM1	CEP85L
	PTGS2	LOC539486
	LOC100851791	TBL1XR1
	P2RX4	TSC22D2
	COMT	CDO1
	BRSK1	SPG21
	MIR365-2	ZFYVE1
	AIM1L	RABGAP1
	STMN1	LNX2
	ATPIF1	ZNF706
	CMBL	USP28
	SLC9A3	ZNF215
	GPX1	ATP1B1
	LOC100850473	DNAJC16
	MYL12B	MPHOSPH9
	RAB11FIP3	LOC100851980
	NUDT1	RBL2
	HKDC1	NBR1
	CUFF.58651.2	PLEKHB2
	FADS3	ATF2
	S100A16	FAM117B
	MCOLN2	CCNYL1
	POMGNT1	RCAN3
	RAB25	FAM169A
	PTPRF	HMGCS1
	SZT2	FBXW11
	KRT8	WDR20
	CD63	VPRBP
	DUSP6	GCLC
	ERBB3	RIOK3
	CYB5R3	NUBP1
	ANXA3	AUTS2
	SCARB2	CNNM2
	LOC100849681	SAMD8
	C7H5orf32	MTF2
	MPV17L2	HERPUD2
	IFI30	RALA
	B3GNT3	PAXIP1
	DAPK1	TMCC3
	DLGAP5	USP46
		UHRF1
		CSNK1G3
		CCNH
		NAA35
		GOPC
		GPC4
		SLC25A13
		TRAT1
		WDR52
		ZBTB38
		RFX7
		REL
		FAM110B
		SLC25A31
		CUFF.29713.2
		CUFF.35167.1
		FRZB
		CUFF.41037.1
		LCMT2
		RAB27B
		PVRIG
		RTKN2
		RFX5
		LRRC8C
		LOC527805
		LOC787740
		CUFF.67593.4
		ELK3
		ANO4
		KCNA5
		NPNT
		CCL25
		PTPLAD2
		CUFF.82184.9
		RRAGD
		DIAPH2
		XKRX
		SERP1
		OPA1
		BRCA2
		LOC100850459
		C15H11orf31
		FBXW7
		NLK
		DYNC1I2
		S100PBP
		PAIP1
		SRPK1
		NRD1
		CUFF.64790.1
		IGF2BP3
		PARP12
		G3BP2
		RASA1
		COQ6
		RAB1A
		CUFF.12036.1
		WASF3
		CUFF.19067.1
		CUFF.22396.1
		FAM208A
		DYNC1LI1
		USP31
		BCCIP
		TOP2B
		HBP1
		MEST
		CUFF.69696.1
		MFSD10
		UBAP1
		TFB1M
		BTG4
		KCTD3
		TUFT1
		CUFF.65846.1
		CUFF.80780.1
