# Supplementary material for: Transcriptional profiles of bovine in vivo pre-implantation development
Source: BMC Genomics. 2014 Sep 4;15(1):756. doi: 10.1186/1471-2164-15-756 (PMC4162962; doi:10.1186/1471-2164-15-756)
Supplement: Supplementary file 14 — Additional file 14: Table S13: Co-expressed genes in stage-specific modules of bovine oocytes and embryos. (XLS 312 KB) [file 12864_2014_6433_MOESM14_ESM.xls]

## Sheet: Sheet1
Table S13. Co-expressed genes in stage-specific modules of bovine oocytes and embryos.
Oocyte_1	Oocyte_2	2-cell	4-cell	8-cell_1	8-cell_2	16-cell	Early morula	Compact morula	Blastocyst_1	Blastocyst_2	Blastocyst_3
AACS	ABCA5	ABI2	AADAT	AARSD1	ABI3	AARS	ABCB4	AAAS	A2M	AAMP	ABCD4
AASDH	ABCF3	ABL1	AAGAB	ABHD13	ACCN2	ABCG2	ACCN1	ADPGK	A2ML1	AARS2	ABHD16A
ABAT	ABHD2	ACOT2	ABCC2	ACOT8	ACTL7A	ACAT1	ACO2	ANKRD50	AASS	AATK	ABHD6
ABCA4	ABHD4	ACSS2	ABCG8	ACVR2B	ADAM11	ACOT4	ADCK3	APC	ABCA3	ABCA10	ABTB1
ABCB10	ABLIM1	ADCK1	ABL2	ACY1	ADAM23	ACSL4	AHSG	APITD1	ABCB6	ABCA13	ACAA1
ABCB11	ACTN4	ADCY7	ABLIM3	AHCYL1	ADAT2	ADAMTS3	ALDOB	APOBR	ABCB8	ABCA9	ACADM
ABCC10	ADAD1	ADCY9	ACACA	ALOX12	AGBL3	AFAP1	ART3	APTX	ABCC5	ABCB7	ACSL1
ABCC11	ADAM12	AKAP10	ACADS	AMT	AGBL5	AFM	BBS10	ARHGEF1	ABHD11	ABCC4	ACSS1
ABCC3	ADAMTS12	AKR1B1	ACADSB	ANKFY1	AGPAT2	AFTPH	BRF2	ARHGEF9	ABHD12	ABCC9	ACTN1
ABCE1	AFF3	ALG6	ACAP2	AOAH	AGXT2L2	AK5	BSDC1	ATAD3A	ABHD14B	ABCD1	ACTR3
ABCF2	AGAP2	AMIGO1	ACCS	AP1G1	ALKBH8	AK7	BTF3L4	ATP2A1	ACAD9	ABCG5	ADIPOR2
ABHD10	AGPAT6	ANKRD28	ACO1	APBA3	AMD1	AKAP12	C17H12orf65	ATPAF1	ACIN1	ABI1	ADNP
ABHD3	AGR3	ANO4	ACOT9	APOL3	AMICA1	ALAS2	C4H7orf11	AVPI1	ACOX3	ACAD10	ADPRHL2
ABI3BP	AIMP2	AP1M1	ACP6	ARL6IP1	ANGPT1	ALDH6A1	CASKIN1	BAZ2A	ACRV1	ACAD8	ADRB2
ACAD11	AKAP2	ARHGAP12	ACSL5	ATF3	ANKHD1	AP1S3	CDC14A	BCAS3	ACSF2	ACADVL	ADRBK1
ACBD3	AKR1C3	ARHGEF25	ACSS3	ATF7	ANKRD35	APPL2	CDK12	BCL2L13	ACSL6	ACLY	ADSL
ACBD5	ALDH5A1	ARHGEF26	ACTR6	ATG4D	ANKRD39	ARG1	CENPA	BRMS1	ACTB	ACOT13	AFF1
ACCSL	ALPK3	ARNT2	ACVR2A	ATXN7L3B	ANKRD53	ARL10	CHAF1B	BYSL	ACTG1	ACOT7	AIMP1
ACER1	AMPD2	ATP11A	ADAL	B3GNT2	ANKRD61	ASUN	CNKSR3	C13H20orf7	ADAM19	ACP5	AKAP8
ACN9	ANGEL1	ATRN	ADAM17	B3GNT9	ANKRD63	ATP13A3	CUFF.10387.1	C15H11orf96	ADAMTS4	ACPP	ALDH7A1
ACPT	ANO3	AUTS2	ADAMTSL1	BAD	ANKZF1	ATP2A2	CUFF.18282.1	C17H12orf34	ADCK2	ACSM5	ALG11
ACSL3	AP1B1	AXIN1	ADAR	BCS1L	ANUBL1	ATP6V1A	CUFF.20096.1	C21H15orf39	AGGF1	ACTR1A	ALG3
ACTR8	APBB1IP	B3GALT6	ADCY3	BIRC5	APBA1	BCKDHA	CUFF.28090.1	C23H6orf146	AGTRAP	ACYP1	ANKRD16
ACVR1	APOB	B4GALT2	ADRBK2	C11H9orf114	APCDD1	BMP2	CUFF.31715.1	C25H7orf50	AIFM2	ADA	ANXA5
ACVR1B	ARFIP1	B4GALT6	AFG3L2	C11H9orf117	APOF	BPTF	CUFF.31860.1	C29H11orf54	AKAP13	ADAM7	AP3D1
ACYP2	ARHGAP29	BBS9	AGAP1	C13H20orf111	APOPT1	C13H20orf196	CUFF.47417.1	CAPN10	ALAS1	ADAM9	APC2
ADAM10	ARHGAP32	BCAR1	AGK	C1H3orf26	APRT	C14H8orf47	CUFF.60267.2	CCDC41	ALDH16A1	ADAMTS1	AQP11
ADAMTS17	ARHGAP35	BCAT2	AHR	C20H5orf42	ARGFX	C25H16orf54	CUFF.62370.3	CCNK	ALDH1L2	ADAMTS6	ARAP1
ADAMTS18	ARHGEF2	BCCIP	AIDA	C26H10orf26	ARHGAP26	C2CD2	CUFF.71250.1	CDC37	ALDH4A1	ADCK5	ARG2
ADC	ARID1A	BMPR2	AKT1S1	C29H11orf67	ARHGEF40	C2H2orf67	CUFF.84456.2	CDC42EP3	ALDOA	ADD1	ARHGDIA
ADCY2	ARID3B	BNIP3	ALDH1A1	C2H1orf144	ARHGEF6	CAPN2	DACT2	CHCHD5	ALG9	ADD2	ARMC8
ADCY6	ARID4A	BRPF3	ALDH8A1	C3	ARL4D	CASP7	DCAF17	CHCHD8	ALS2CL	ADK	ARPC1A
ADD3	ARID5B	BTRC	ALG14	CADM3	ARMC5	CCDC39	DCTN4	CHTF18	AMDHD2	ADNP2	ARPC2
ADI1	ARIH1	C14H8orf85	ALKBH3	CAMK2N2	AS3MT	CCNT2	DDI2	COL9A2	AMOTL1	ADRM1	ARPC5L
ADIPOR1	ASPHD1	C15H11orf41	ALKBH5	CCNC	ASB1	CD38	DDX24	COMMD5	ANKRD13D	AES	ASCC2
ADM	ASTL	C19H17orf53	ALS2	CCT3	ASB3	CD4	DZANK1	COX11	ANKRD26	AFF4	ATP13A1
ADORA2B	ATAD2	C20H5orf28	ALX1	CCT7	ASCL1	CD59	F13A1	CSPG5	ANKRD32	AGA	ATP1B3
AFAP1L1	ATRX	C21H14orf109	AMBRA1	CDKN1A	ASPH	CD86	FAM122A	CTXN1	ANO6	AGAP3	ATP5A1
AFAP1L2	ATXN7L1	C29H11orf85	AMN1	CEP104	ATF4	CDCA7L	FAM178A	CUFF.1478.1	ANXA2	AGL	ATP5B
AGBL2	AURKA	C4H7orf41	ANAPC10	CFB	ATF5	CEBPG	FOXC2	CUFF.18372.1	ANXA3	AGPAT3	ATP5C1
AGMAT	AVL9	C5H22orf23	ANGEL2	CHD1L	ATF7IP	CEP95	FOXK2	CUFF.19529.1	ANXA6	AGRN	ATP5D
AGPAT9	BARD1	C8H9orf30	ANGPTL6	CHD8	ATG13	COL24A1	GPR126	CUFF.33042.1	ANXA8L1	AHI1	ATP5E
AGPS	BARHL2	CACHD1	ANK2	CIRH1A	ATN1	COMMD10	GPR133	CUFF.34690.1	AP2A1	AIF1L	ATP5F1
AGTPBP1	BAZ1A	CALML6	ANKRD13A	CNGB3	ATP6V1C2	CPNE8	GPX8	CUFF.34693.1	AP2S1	AIFM1	ATP5G3
AHRR	BBS5	CAND1	ANKRD17	CNOT8	ATXN2L	CRY2	H1F0	CUFF.36188.2	AP3S2	AIM1L	ATP5H
AHSA1	BBX	CAPN14	ANKRD49	CSRP2BP	AURKB	CRYZ	HBXIP	CUFF.47690.1	AP4S1	AK1	ATP5J2
AKAP11	BCAR3	CAPRIN2	ANO10	CTNNA3	AXL	CSRNP1	HOXC9	CUFF.55221.1	APBB1	AKAP8L	ATP5L
AKAP6	BCL6B	CASP1	ANO5	CUFF.10386.1	BABAM1	CTNS	JAKMIP2	CUFF.60401.2	APEH	AKR1A1	ATP5O
AKAP9	BCORL1	CASP2	ANTXR2	CUFF.12575.2	BCL6	CUFF.12591.1	KCNAB1	CUFF.64005.1	ARF3	AKR1D1	ATP5SL
AKIP1	BDNF	CBFA2T2	AP1G2	CUFF.13210.1	BLVRB	CUFF.16299.1	KCNE1L	CUFF.64691.2	ARFIP2	ALAD	ATP6V0D1
AKIRIN2	BMPR1B	CBLN4	AP3B2	CUFF.23591.1	BNIPL	CUFF.19861.1	KCNJ10	CUFF.64712.1	ARHGEF16	ALDH3A2	ATP6V0D2
AKNAD1	BNIP1	CCDC18	AP3M1	CUFF.32287.1	BRAF	CUFF.22475.1	KCNMB3	CUFF.70816.1	ARL2	ALG10	ATP6V0E1
AKT3	BOC	CCDC42	AP3M2	CUFF.35631.1	BRWD3	CUFF.25020.1	KCTD18	CUFF.72492.1	ARL2BP	ALG8	ATP6V1D
AKTIP	BOLL	CCR1	AP3S1	CUFF.35748.1	BUB3	CUFF.25443.1	KRT10	CUFF.74407.1	ARL3	ALKBH2	ATP6V1E1
ALDH18A1	BRCA2	CDC42BPA	APPL1	CUFF.54929.1	C10H14orf118	CUFF.26870.1	LGALS9	CUFF.76195.1	ARL4C	ALKBH4	ATXN7L3
ALG13	BRD4	CDK17	ARAP3	CUFF.67398.1	C10H14orf119	CUFF.31277.1	LOC100139424	CUFF.76220.1	ARMC6	ALOX15	AURKAIP1
ALKBH1	BRE	CDYL	ARF1	CUFF.67825.1	C10H14orf133	CUFF.33562.1	LOC100140626	CUFF.7778.1	ARPC3	AMACR	B2M
ALLC	BRI3	CEP85	ARFGEF2	CUFF.69779.1	C10H5orf25	CUFF.34101.2	LOC100300553	CUFF.84967.1	ARPC4	AMHR2	BAG1
ALMS1	BRPF1	CHST10	ARHGAP22	CUFF.78609.1	C11H9orf96	CUFF.38220.1	LOC100335345	CUFF.9073.1	ARVCF	AMIGO3	BASP1
AMDHD1	BTD	CHURC1	ARHGAP24	CUFF.906.1	C13H20orf43	CUFF.38565.3	LOC100850144	CXCL14	ASB7	AMZ2	BCAP31
AMFR	BTK	CLDN11	ARHGAP25	DDB2	C15H11orf71	CUFF.4305.1	LOC100850250	CYP4A22	ASNA1	ANAPC13	BCAS2
AMOT	BVES	CLDN23	ARHGAP27	DDX28	C18H16orf87	CUFF.51155.1	LOC100851245	DAZAP2	ASRGL1	ANAPC5	BCL2L1
AMPD3	C10H15orf33	CLIP3	ARHGEF12	DDX39B	C19H17orf59	CUFF.52361.1	LOC100851904	DBI	ASXL1	ANAPC7	BCL2L12
ANAPC1	C11H9orf78	CRLS1	ARHGEF3	DDX47	C19H17orf81	CUFF.55828.1	LOC100852105	DCTPP1	ATG16L1	ANGPT2	BCL7C
ANAPC11	C13H20orf152	CRTC3	ARHGEF38	DDX55	C1H21orf7	CUFF.57081.1	LOC100852218	DDX19A	ATOX1	ANKH	BLOC1S2
ANAPC4	C16H1orf112	CSF1R	ARID1B	DHPS	C22H3orf19	CUFF.61946.1	LOC522428	DIMT1	ATP13A2	ANKRD10	BOK
ANK3	C16H1orf114	CTDNEP1	ARID5A	DNAJB5	C23H6orf106	CUFF.6203.3	LOC782977	DNAJC17	ATP1A1	ANKRD27	BOLA3
ANKIB1	C18H16orf46	CUFF.11369.1	ARL13A	DPYSL2	C23H6orf226	CUFF.63740.1	LRIF1	DNAJC3	ATP5G2	ANKRD34C	BOP1
ANKLE2	C18H19orf68	CUFF.157.3	ARL15	EBNA1BP2	C26H10orf28	CUFF.68036.1	LRRC20	DNASE1	ATP5I	ANKS1A	BRK1
ANKRA2	C19H17orf42	CUFF.19835.1	ARL6	EIF2B5	C27H8orf48	CUFF.69296.1	LRRC34	DNHD1	ATP5J	ANKS3	BTBD1
ANKRD31	C1QTNF9	CUFF.23938.1	ARMC2	EIF4ENIF1	C29H11orf48	CUFF.69877.1	LUZP2	DOHH	ATP6V0A4	ANP32A	BTF3
ANKRD40	C20H5orf44	CUFF.24200.1	ASB8	EIF5A	C5H12orf44	CUFF.76584.1	LY6G6E	DPYSL3	ATP9B	ANXA11	BUD31
ANKRD46	C23H6orf89	CUFF.2428.3	ASNS	EIF6	C5H12orf50	CUFF.83234.1	M6PR	DSG3	ATPIF1	ANXA4	BZW2
ANKRD6	C26H10orf137	CUFF.31433.3	ASPHD2	EXOSC5	C7H19orf25	CUFF.83549.5	MAN1A2	DUOXA2	ATXN10	AOX1	C11H9orf142
ANKS1B	C29H11orf84	CUFF.33488.1	ASPN	FAM195A	C7H19orf52	CUFF.86093.1	MAP3K2	DUS3L	AUP1	AP1S1	C13H20orf112
ANLN	C2H2orf77	CUFF.34382.4	ASTN2	FAM208B	C9H6orf225	CUFF.87899.1	MGC127695	DUSP23	AZGP1	AP2B1	C16H1orf159
ANP32E	C3H1orf168	CUFF.37478.6	ASXL2	FAM78A	CACNA1A	CUFF.8879.1	MGC137030	E2F4	B3GALT4	APBA2	C16H1orf27
ANXA7	C7H19orf66	CUFF.44040.2	ATG2B	FAM86A	CACNB3	CUFF.89080.1	MRPL13	EED	B3GAT3	APBB3	C16H1orf74
AP1AR	C9H6orf118	CUFF.45336.2	ATG4A	FBL	CAD	CWF19L1	MTMR7	EIF1AY	B3GNT1	APH1A	C16H1orf93
AP1S2	CA14	CUFF.4676.1	ATG5	FBXO47	CALB1	CYCS	NAA38	ELF2	B3GNT3	APLP2	C18H16orf61
AP4B1	CAMKK2	CUFF.47701.1	ATG9A	FBXW4	CAP2	DAPP1	NOX1	ELOVL6	B3GNT8	APOA1	C18H19orf63
AP4M1	CATSPER1	CUFF.48738.1	ATL3	FCHO2	CAPN3	DCAF10	PAOX	EMG1	BAHD1	AQP4	C19H17orf103
APAF1	CC2D1B	CUFF.49696.2	ATOH7	FLOT2	CARD6	DNAJC10	PAQR5	ENHO	BCKDHB	AQP9	C19H17orf48
APBB2	CCDC102A	CUFF.57019.2	ATP10B	GGPS1	CASP3	DNASE1L3	PPIP5K1	ENO3	BEND5	ARAF	C19H17orf56
APEX2	CCDC107	CUFF.59335.1	ATP12A	GNAO1	CATSPER2	DNM1L	PRPH2	EPHA1	BFSP1	ARF5	C1QBP
APH1B	CCDC11	CUFF.62065.1	ATP2B4	GPNMB	CATSPERB	DPEP3	PSTK	ERAP1	BIVM	ARF6	C20H5orf41
API5	CCDC15	CUFF.65390.1	ATP2C1	GPR89	CBLN2	ECHDC1	PTPRB	ESRRB	BLOC1S1	ARFGAP1	C22H3orf77
APIP	CCDC34	CUFF.67593.4	ATP5S	GPX5	CCDC126	EEF1A1	R3HDM1	FAM108A	BRP44	ARHGAP1	C22H3orf78
APLF	CD200	CUFF.68709.2	ATP8B1	GUCY2C	CCDC130	EFR3A	RAB7B	FAM113B	BRP44L	ARHGAP9	C23H6orf141
APLP1	CDA	CUFF.69210.1	ATP8B4	HCN2	CCDC150	EIF4A2	RBM33	FAM123A	BSG	ARHGEF4	C25H16orf5
APOBEC2	CDC42BPB	CUFF.70265.1	ATPBD4	HDDC2	CCDC155	EME1	RCOR3	FAM158A	BSP5	ARID3A	C25H16orf59
ARCN1	CDC42BPG	CUFF.71168.1	ATXN2	IFT122	CCDC30	ENC1	RFC3	FAM166B	BSPRY	ARMC3	C25H16orf93
ARF4	CDC42SE1	CUFF.84418.2	ATXN7	IL1RL1	CCDC40	ERICH1	RRP7A	FAM176B	BTBD3	ARRB2	C25H7orf70
ARGLU1	CDCA8	CUFF.87944.1	ATXN7L2	ITGA2B	CCDC76	FAM160B1	SDC2	FAM206A	C10H14orf101	ARRDC1	C28H10orf57
ARHGAP10	CDH18	CUFF.89476.3	AZI1	KCNT1	CCDC94	FAM161B	SERTAD4	FAM65A	C11H2orf68	ARRDC4	C29H11orf10
ARHGAP11A	CDH7	CUFF.9253.1	B3GALNT2	KIAA1217	CCT6B	FAM84B	SLC39A2	FBXL2	C11H9orf7	ASB6	C29H11orf68
ARHGAP17	CDK10	CUFF.9498.1	B3GALT1	KIAA1324	CD44	FBXO28	SLC6A1	FKBP11	C15H11orf49	ASCC1	C29H11orf73
ARHGAP19	CDK5R1	CYB5A	B4GALT5	KIAA1522	CD97	FBXO42	SMPDL3B	FSCN1	C15H11orf74	ASCL2	C2H2orf88
ARHGAP20	CDKL2	CYB5R4	BACH1	KPNB1	CDK2	FER1L6	SNHG3	FYCO1	C16H1orf21	ASL	C3H1orf123
ARHGEF10	CDKN1C	CYFIP2	BAG2	LMNA	CDK20	FGF1	SNHG4	GABARAPL2	C18H19orf33	ASPSCR1	C3H1orf216
ARHGEF37	CDKN3	DCAF5	BAG4	LOC100139758	CDK5R2	GIN1	SS18L2	GALNTL1	C1H21orf33	ATG9B	C5H12orf32
ARID2	CECR5	DCC	BAIAP2	LOC100295067	CDKN2C	GLIS1	STAC	GCSH	C21H14orf126	ATP1B4	C5H12orf62
ARL1	CELF1	DCHS2	BAZ2B	LOC100295417	CDS2	GNB4	STX11	GNAL	C21H14orf2	ATP5G1	C6H4orf19
ARL11	CENPE	DCN	BCAP29	LOC100296890	CELSR2	GNG2	TATDN2	GPANK1	C22H3orf39	ATP6AP1L	C7H19orf53
ARL13B	CENPF	DDHD1	BCKDK	LOC100849360	CENPC1	GOLGB1	TBC1D23	GPD1	C22H3orf75	ATP6V0B	C7H19orf60
ARL4A	CENPO	DDIT4	BCL2L11	LOC100849406	CENPP	GPR171	TCHP	GPR151	C23H6orf108	ATP6V0C	C7H5orf15
ARL6IP6	CEP164	DDX4	BCL7B	LOC100849737	CEP350	GSPT2	THBS2	GPR153	C25H16orf52	ATP6V1B1	C8H9orf156
ARL8B	CEP68	DENND3	BHMT	LOC100850426	CHMP6	GSTO1	TNKS	GPR161	C25H16orf88	ATP6V1G2	C8H9orf3
ARMC1	CERS5	DENND5A	BLMH	LOC100850511	CHST3	GZMB	TNP2	GPR62	C27H8orf4	ATP6V1G3	CACNA1H
ARNTL	CGGBP1	DERL1	BLZF1	LOC100850666	CISD3	HERC4	TTC33	GRIN3A	C27H8orf40	ATP6V1H	CALD1
ARPP21	CHERP	DHRS4	BNC1	LOC100850844	CIST1	HNRNPA3	UBL7	GSTZ1	C29H11orf61	ATP8A2	CALM3
ARRDC2	CHIC1	DHX57	BNC2	LOC100851189	CLCN4	HNRNPH2	VAPB	HABP4	C29H11orf83	ATPAF2	CANT1
ARSB	CHRNA7	DMWD	BOD1	LOC100851967	CLDN7	HNRPLL	YTHDC1	HEXIM2	C3H1orf194	AVEN	CAPN5
ASAP1	CHST1	DPY19L3	BRD3	LOC614423	CLP1	HSBP1L1	ZBTB4	HEYL	C3H1orf43	AXDND1	CAPS
ASCC3	CINP	DYNC1I2	BRD9	LOC614789	CLSTN1	HSPA13	ZC3H7A	HLCS	C3H1orf85	B3GALTL	CARS
ASF1B	CIRBP	E2F1	BRIP1	LOC616097	CNOT6	IGSF5	ZFYVE26	HM13	C4H7orf23	B3GNT4	CCAR1
ASH2L	CKAP4	EFCAB7	BSX	LOC781661	CNR2	ING2	ZNF189	HOXA10	C5H12orf10	B4GALNT2	CCBL2
ASPM	CLEC4G	EFHC1	BTBD19	LOC783161	COG8	IPO7	ZNF407	HOXA11	C5H22orf40	B4GALT3	CCDC115
ASPRV1	CLSPN	EPOR	BTBD9	LOC785843	COQ10A	ITGB1BP1	ZNF596	HOXB3	C7H19orf29	BCAM	CCDC124
ASS1	CMYA5	EPS8	C10H14orf102	LOC787269	CRAT	ITSN1	ZNF644	HOXB4	C7H5orf32	BCAS4	CCDC167
ASZ1	CNNM2	ERAL1	C10H14orf37	LOC789309	CRIM1	KBTBD5		HOXD10	C7H5orf63	BECN1	CCDC28A
ATAD5	CNTD2	ERBB2IP	C10H14orf38	LPCAT3	CSMD2	KCNRG		HSD3B7	C8H9orf125	BEND7	CCDC58
ATE1	CNTROB	ERCC5	C10H14orf43	LRRC10B	CSMD3	KCTD1		IBA57	C8H9orf46	BEST1	CCDC72
ATF2	CPEB3	ERCC6	C10H15orf29	LRRC30	CSTA	KDELR2		ICAM3	C8H9orf95	BFAR	CCDC75
ATF6	CPEB4	ESRP1	C10H15orf41	LSR	CTNNBL1	KDM4A		ICT1	C9H6orf70	BIN1	CCDC84
ATG14	CPNE2	ESYT1	C10H15orf55	LYRM5	CTTNBP2NL	KDM6A		IFNAR1	CA13	BIRC6	CCDC85C
ATG3	CRNKL1	EXOC3L1	C11H2orf28	LYSMD1	CUFF.10244.1	KIAA2013		IL27	CALM1	BOD1L	CCDC90B
ATL1	CROT	EXOC6	C11H2orf42	MAMLD1	CUFF.10345.1	KIRREL3		IL6R	CALM2	BOLA	CCND2
ATL2	CRTC2	EXTL2	C11H2orf44	MAP3K12	CUFF.11011.1	KPNA3		IMPA1	CALML5	BOLA2B	CCNE1
ATP10D	CSDA	FBXL5	C11H2orf55	MARVELD1	CUFF.12294.1	LMAN1		IMPDH1	CAPG	BPIFA1	CCNF
ATP11B	CTDSP2	FBXL7	C13H20orf194	MAX	CUFF.13477.1	LOC100140254		ING4	CAPNS1	BPIFB1	CCT2
ATP1B1	CTDSPL	FBXO10	C13H20orf20	MBD3	CUFF.16788.1	LOC100141070		IQCC	CAPZB	BRSK1	CCT4
ATP2B1	CTDSPL2	FBXO30	C13H20orf72	MCAT	CUFF.16925.1	LOC100296545		ITPK1	CARHSP1	BRSK2	CCT5
ATP2C2	CTNND1	FBXO31	C14H8orf76	MEA1	CUFF.28093.1	LOC100296849		ITPRIP	CARM1	BTN2A1	CCT8
ATP6V0A2	CUEDC1	FBXO45	C15H11orf52	MED28	CUFF.28098.1	LOC100849298		KAT5	CARNS1	C10H14orf21	CD19
ATP6V1B2	CUFF.12388.1	FGF10	C16H1orf100	MED29	CUFF.28579.1	LOC100849346		KCNH3	CARS2	C11H2orf18	CD2BP2
ATP6V1C1	CUFF.13347.5	FGFR1OP	C16H1orf187	METTL12	CUFF.31444.1	LOC100849382		KCTD17	CAV1	C11H2orf29	CD48
ATP8A1	CUFF.135.2	FOXP4	C17H22orf39	MORC2	CUFF.31499.1	LOC100849539		KCTD19	CBLC	C11H9orf16	CDAN1
ATRNL1	CUFF.1405.1	FRZB	C18H19orf54	MRPL10	CUFF.32025.1	LOC100849618		KIAA1462	CBY1	C13H10orf47	CDH1
ATXN1L	CUFF.14744.2	FSD1	C19H17orf28	MRPL2	CUFF.33033.1	LOC100849956		KLF13	CCDC28B	C15H11orf30	CDK9
ATXN3	CUFF.15543.1	FTSJD1	C19H17orf85	MRPL22	CUFF.33088.1	LOC100850143		KLHDC8B	CCDC51	C17H22orf25	CELSR3
AURKC	CUFF.1557.1	FYTTD1	C1H21orf59	MRPL28	CUFF.33824.1	LOC100850999		KRTDAP	CCDC53	C17H4orf45	CENPM
B7H6	CUFF.16006.1	GBX1	C1H3orf15	MRPS18A	CUFF.34779.1	LOC100851076		LARGE	CCDC64	C18H16orf48	CEPT1
BACE2	CUFF.19067.1	GCLM	C1H3orf38	MRPS2	CUFF.34947.1	LOC100851242		LEPREL4	CCDC68	C18H19orf12	CFDP2
BAG6	CUFF.20012.1	GEMIN2	C1H3orf52	MTHFD2L	CUFF.36970.1	LOC100851311		LOC100124497	CCDC9	C19H17orf108	CFL1
BANF1	CUFF.2070.1	GFI1	C21H15orf27	MYCL1	CUFF.39141.1	LOC100851317		LOC100295627	CCL26	C19H17orf61	CHCHD2
BANP	CUFF.20859.1	GFPT1	C21H15orf63	N6AMT2	CUFF.3919.1	LOC100851423		LOC100335190	CCND3	C19H17orf79	CHD9
BAZ1B	CUFF.20938.1	GFPT2	C22H3orf14	NAPB	CUFF.43734.4	LOC100851463		LOC100335553	CD9	C19H17orf89	CHMP4B
BBS12	CUFF.22948.3	GGT6	C22H3orf32	NCKAP1L	CUFF.48198.1	LOC100851655		LOC100849231	CDC123	C1GALT1	CHTOP
BBS2	CUFF.23522.1	GINS4	C22H3orf37	NCOR1	CUFF.48910.1	LOC100851735		LOC100849802	CDC20	C1H21orf2	CISD1
BBS7	CUFF.23897.1	GLO1	C23H6orf25	NDUFA6	CUFF.49136.1	LOC100851862		LOC100850686	CDC2L1	C21H15orf38	CLDN6
BCAR4	CUFF.24867.1	GMPS	C23H6orf52	NHP2L1	CUFF.51130.1	LOC100852030		LOC100850703	CDC42EP4	C21H15orf40	CLIP1
BCL10	CUFF.25459.1	GNA14	C24H18orf54	NOP56	CUFF.53673.1	LOC100852174		LOC100851048	CDC42EP5	C21H15orf42	CLK4
BCL2L10	CUFF.28101.1	GNB2	C25H7orf42	NOSIP	CUFF.58676.1	LOC100852210		LOC100851077	CDH17	C23H6orf125	CLTA
BCL2L2	CUFF.2829.1	GNS	C25H7orf59	NPLOC4	CUFF.58803.1	LOC100852258		LOC100851140	CDK3	C23H6orf136	CLTC
BCL3	CUFF.29580.1	GOLGA3	C26H10orf2	NT5DC4	CUFF.59079.1	LOC100852384		LOC100851187	CDK4	C23H6orf201	CNPY2
BCL9	CUFF.29707.1	GPAT2	C26H10orf76	P4HB	CUFF.59162.1	LOC512286		LOC100851217	CDKN2AIPNL	C24H18orf8	COL27A1
BCNT2	CUFF.29713.2	GPBP1	C26H10orf90	PA2G4	CUFF.59427.2	LOC520814		LOC100851703	CFI	C25H16orf13	COMMD3
BEND4	CUFF.29726.2	GPR12	C2CD3	PACSIN1	CUFF.59938.2	LOC523451		LOC509810	CGN	C25H16orf42	COMMD4
BET1	CUFF.31869.1	GPR137B	C2H2orf80	PDZK1	CUFF.6054.1	LOC530264		LOC614614	CHCHD10	C25H16orf62	COMMD6
BICC1	CUFF.32076.1	GREB1L	C3H1orf122	PEX13	CUFF.62795.1	LOC532104		LOC615610	CHCHD3	C25H16orf71	COPS3
BIN2	CUFF.32165.1	GSTM1	C3H1orf183	PEX19	CUFF.64965.1	LOC540363		LOC616656	CHEK2	C25H16orf72	COPS5
BIRC3	CUFF.32536.1	GTF2E1	C3H1orf50	PFKFB4	CUFF.70991.1	LOC615697		LOC781048	CHFR	C26H10orf46	COPS8
BLCAP	CUFF.33311.1	GTF3C2	C3H1orf51	PGR	CUFF.72217.1	LOC783730		LOC781667	CHMP1A	C26H10orf88	COPZ1
BLM	CUFF.33816.1	GYG1	C4H7orf25	PNP	CUFF.74073.2	LOC784846		LOC782393	CHMP4A	C3H1orf110	COQ3
BLVRA	CUFF.34787.2	HAL	C4H7orf49	POC1A	CUFF.75828.1	LOC786977		LOC785243	CHPF	C3H1orf192	COX19
BMP6	CUFF.35719.2	HAUS6	C5	POLR3B	CUFF.77369.1	LTA		LRIG2	CHRM4	C3H1orf210	COX5A
BMPR1A	CUFF.37118.1	HIST2H2AC	C5H12orf28	PORCN	CUFF.80855.2	LYG2		LRP8	CKMT1B	C4H7orf55	COX5B
BNIP2	CUFF.37146.2	HMGXB3	C5H12orf5	PPM1G	CUFF.81297.1	MAP3K8		LUC7L2	CLDN3	C7H19orf42	COX6B1
BOSTAUV1R433	CUFF.37904.1	HOXC13	C5H12orf66	PRPF19	CUFF.81468.2	MAP4		LUZP1	CLIC1	C7H19orf6	COX7A2
BPGM	CUFF.37960.1	HS3ST2	C7	PRPF31	CUFF.81524.1	MAPK1IP1L		LYPD3	CLIC3	C7H19orf70	CPSF3L
BPHL	CUFF.39728.1	HTRA1	C7H5orf54	PRUNE	CUFF.83355.1	2014-03-03		MAP3K3	CLN3	C8H9orf123	CRB3
BRCA1	CUFF.40039.1	IKBKB	C8H9orf100	PTPN18	CUFF.83756.1	MBTD1		MCC	CLN6	C8H9orf91	CREBZF
BRD7	CUFF.40154.1	INTS2	C8H9orf11	PUSL1	CUFF.84951.5	MCEE		MCRS1	CLN8	CA4	CRIPT
BRI3BP	CUFF.40241.1	IP6K2	C8H9orf5	RAB34	CUFF.8645.1	MET		MGAT4B	CNDP2	CA5B	CRLF3
BRMS1L	CUFF.40250.2	IPO11	C8H9orf80	RBM4	CUFF.88509.1	METTL10		MIR2469	COG7	CABIN1	CSNK1A1
BRWD1	CUFF.42139.2	IRF2BP1	C8H9orf82	RIC8B	CUL1	MIB1		MKRN1	COL7A1	CABYR	CSNK1B
BTBD10	CUFF.44815.1	IRF5	C8H9orf93	RNF11	CXHXorf48	MME		MLEC	COMMD1	CACNA1C	CSTB
BTC	CUFF.45354.1	ITGB4	C9H6orf115	RNF40	CYP1B1	MMP28		MLST8	COMMD7	CACNB2	CTCF
BTG4	CUFF.46069.5	JAG1	C9H6orf170	RP9	CYP26A1	MRP63		MOCS1	COMMD9	CADM1	CTPS
BUD13	CUFF.46182.7	JAM3	C9H6orf174	SAP30BP	CYP2U1	MTO1		MPDU1	COMT	CALR	CUFF.13014.1
C10H14orf166	CUFF.47049.1	JHDM1D	C9H6orf192	SARS	DCDC1	MYCN		MPST	COMTD1	CAMKMT	CUFF.15382.3
C10H14orf39	CUFF.47857.1	KCNA3	C9H6orf72	SATB2	DDX39A	MYH9		MPZ	COPE	CAMKV	CUFF.15918.1
C10H15orf23	CUFF.51703.1	KCNN4	CA3	SCAMP3	DDX49	N4BP2		MRPL3	COPG	CAP1	CUFF.17454.1
C10H15orf61	CUFF.51803.1	KIAA0564	CA6	SCNM1	DHODH	NARS2		MRPL47	COPS6	CAPN11	CUFF.20989.2
C10H5orf13	CUFF.52156.4	KIAA1370	CACNA1E	SEPN1	DIABLO	NEXN		MRPS23	CORO1C	CARD10	CUFF.21533.1
C11H2orf56	CUFF.52620.1	KIAA1841	CADPS	SERTAD3	DIS3L	NKIRAS1		MRPS5	COTL1	CARKD	CUFF.22476.1
C11H9orf116	CUFF.53806.7	KIF3B	CALCOCO2	SEZ6L2	DMRTC2	NOC3L		MTFMT	CPSF1	CBS	CUFF.25249.2
C12H13orf27	CUFF.54583.1	KIFAP3	CALCR	SLC12A5	DNAI2	NPAT		NAGPA	CREB3L2	CC2D2A	CUFF.27126.1
C13H20orf108	CUFF.55137.1	KLHL36	CAMK2D	SLC39A3	DNAJB1	NRP1		NARFL	CRTAP	CC2D2B	CUFF.27618.1
C13H20orf11	CUFF.56874.1	KNTC1	CASC3	SLU7	DNAJC14	NUP210L		NDUFA4L2	CRYL1	CCDC165	CUFF.28657.1
C13H20orf27	CUFF.57173.2	LACC1	CASD1	SMAP2	DNM2	OSTALPHA		NLRC4	CSRP2	CCDC22	CUFF.30216.1
C14H8orf37	CUFF.57612.2	LBX1	CASR	SMURF1	DOC2A	OXCT1		NOP16	CST3	CCDC25	CUFF.34476.1
C14H8orf46	CUFF.57642.2	LDLR	CBLL1	SNRPB	DPAGT1	PCF11		NPPB	CTBP1	CCDC8	CUFF.35571.1
C14H8orf59	CUFF.5787.1	LIPA	CBX8	SRR	DUSP16	PHACTR4		NSMCE2	CTSA	CCDC93	CUFF.35769.3
C15H11orf31	CUFF.58195.4	LNPEP	CC2D1A	SRRD	EDC3	PIAS3		NTNG2	CTSB	CCNJ	CUFF.36110.1
C15H11orf51	CUFF.58235.3	LNX2	CCDC112	STK11IP	EIF2B1	PIGM		OAZ2	CTSD	CCNT1	CUFF.42776.1
C15H11orf70	CUFF.59388.5	LOC100335218	CCDC121	STRC	ELF4	PKN2		OPTN	CTTN	CD1A	CUFF.47307.1
C16H1orf53	CUFF.59558.1	LOC100335289	CCDC135	SUPT4H1	ELL2	PPP1R36		OTUD3	CTU1	CD27	CUFF.47875.1
C16H1orf55	CUFF.5992.1	LOC100337053	CCDC146	SURF1	EMD	PPP2R3A		OVOL2	CUEDC2	CD63	CUFF.51392.1
C17H12orf24	CUFF.60122.1	LOC100849176	CCDC149	SYNJ1	ENSA	PRICKLE3		PABPC4	CUFF.12582.3	CDC42EP1	CUFF.52881.1
C17H22orf13	CUFF.6044.1	LOC100849407	CCDC151	SYVN1	EPM2A	PRKCI		PAQR4	CUFF.13736.1	CDC45	CUFF.57774.4
C17H4orf29	CUFF.61019.1	LOC100849521	CCDC164	TIMM22	EPM2AIP1	PSMD14		PARM1	CUFF.14549.3	CDH9	CUFF.60027.1
C18H16orf57	CUFF.61857.1	LOC100849863	CCDC166	TIMM9	EPN3	PTGR2		PCDH10	CUFF.16758.1	CDHR4	CUFF.61417.1
C18H16orf74	CUFF.62373.1	LOC100849916	CCDC43	TINF2	EXOSC3	PTPRE		PCIF1	CUFF.16861.1	CDK5RAP3	CUFF.67820.1
C18H16orf80	CUFF.638.1	LOC100850435	CCDC50	TLK1	FAM108B1	RAB20		PDCD5	CUFF.24756.1	CDKAL1	CUFF.72331.1
C19H17orf39	CUFF.65663.1	LOC100850560	CCDC61	TMEM150A	FAM114A1	RAPGEF2		PDE6B	CUFF.26492.1	CDNF	CUFF.72728.1
C19H17orf49	CUFF.65846.1	LOC100850818	CCDC65	TNFAIP8L1	FAM207A	RECK		PDSS2	CUFF.26500.1	CDON	CUFF.73045.1
C1D	CUFF.6623.1	LOC100850963	CCDC69	TOMM20L	FAM65B	RNF6		PEX10	CUFF.26879.2	CEP89	CUFF.73740.1
C1H21orf91	CUFF.66953.1	LOC100851416	CCDC85B	TOMM40	FAM83G	ROCK2		PFDN2	CUFF.28574.1	CFDP1	CUFF.76209.2
C1H8orf42	CUFF.66962.2	LOC100851431	CCDC91	TRAPPC5	FAM98A	RPP14		PGP	CUFF.28740.1	CHCHD1	CUFF.77249.1
C20H5orf34	CUFF.67066.1	LOC100851518	CCDC92	TRIM26	FANCE	RRNAD1		PHLDA1	CUFF.31126.1	CHD6	CUFF.78010.1
C20H5orf47	CUFF.67294.1	LOC100851616	CCL25	TTC4	FASTKD1	RTN4		PITPNB	CUFF.33288.1	CHDH	CUFF.80806.3
C21H14orf129	CUFF.67842.1	LOC100851920	CCNB1IP1	TUFM	FBXL15	S1PR1		POFUT2	CUFF.35532.1	CHGA	CUFF.89290.1
C22H3orf64	CUFF.67982.1	LOC100852088	CCNG2	UBE2C	FBXL20	SASH1		PPA2	CUFF.35709.2	CHRM3	CYB561D2
C22H3orf67	CUFF.69193.3	LOC100852192	CCNI2	ULK1	FBXO48	SDCCAG8		PPM1E	CUFF.3586.1	CHRNA2	CYB5R1
C23H6orf130	CUFF.69324.1	LOC100852287	CCNL2	USF2	FER1L5	2014-09-07		PPP2R5D	CUFF.41889.1	CHRNE	CYC1
C24H18orf25	CUFF.69696.1	LOC511180	CCRL1	VWA5B2	FGD5	2014-09-09		PRAP1	CUFF.42029.1	CIAO1	CYTH2
C24H18orf32	CUFF.71120.1	LOC511229	CD164L2	WASF2	FICD	SETD8		PRKCSH	CUFF.44129.1	CIDEA	DAD1
C25H16orf91	CUFF.71838.1	LOC526200	CD276	WDR24	FILIP1	SLC24A5		PRMT3	CUFF.45316.1	CLASP1	DALRD3
C25H7orf26	CUFF.72550.2	LOC534587	CD72	WDR45	FKBP1B	SLC6A8		PRPF40B	CUFF.46552.1	CLMP	DAZAP1
C28H10orf58	CUFF.72689.1	LOC538483	CDC23	WDR46	FLAD1	SMO		PRSS53	CUFF.47756.1	CMBL	DCAF11
C28H1orf96	CUFF.73383.1	LOC539947	CDC25B	XRCC6BP1	FMNL3	SPATS2L		PSKH1	CUFF.48807.1	CNN2	DCPS
C2H2orf66	CUFF.73679.1	LOC539953	CDC25C	YARS	FOXRED1	STAMBP		PSMC4	CUFF.48966.1	CNNM3	DCTN2
C3H1orf146	CUFF.75302.1	LOC616167	CDC42	YIPF3	FUT1	STRBP		PTGES	CUFF.49097.1	CNTN4	DCXR
C4H7orf57	CUFF.75923.1	LOC782071	CDC6	ZBTB9	FUT10	SUFU		PYGB	CUFF.55151.1	COG2	DDOST
C5H12orf48	CUFF.77516.1	LOC786215	CDCA2	ZNF461	FYB	TAF11		RAB5B	CUFF.56350.2	COG4	DDX1
C5H22orf28	CUFF.78298.1	LOC786510	CDK13	ZNF771	FZD9	TIMM17B		RABIF	CUFF.57265.2	COL12A1	DDX46
C6H4orf34	CUFF.78361.1	LOC787034	CDK14	ZRANB1	GABRB1	TMEM136		RANGAP1	CUFF.58228.1	COL18A1	DFFA
C6H4orf37	CUFF.78490.1	LOC787343	CDK5		GAD1	TMEM220		RASSF1	CUFF.58537.1	COL4A1	DHDDS
C7H5orf24	CUFF.79353.4	LRR1	CDK8		GAPDHS	TMEM85		RGS20	CUFF.60396.1	COL4A5	DHRS11
C7H5orf45	CUFF.79369.2	LSS	CDKL1		GARNL3	TMOD3		RNF121	CUFF.60421.2	COL6A6	DHX16
C8H4orf27	CUFF.79371.1	LTN1	CDKN1B		GATC	TNFSF15		RNF122	CUFF.615.1	COMMD2	DIP2B
C8H8orf80	CUFF.80101.3	MADD	CDX1		GEMIN6	TOB2		RNF138	CUFF.62202.1	COPS4	DLL3
C8H9orf102	CUFF.81223.1	MALT1	CELF6		GEMIN7	TRA2A		RNF41	CUFF.63732.1	COQ9	DLX3
C8H9orf4	CUFF.82171.1	MANEA	CENPJ		GFAP	TXNDC17		RNMTL1	CUFF.64933.1	CORO1B	DMAP1
C8H9orf40	CUFF.82184.9	MAP3K13	CENPQ		GFRA2	UBE2J1		ROBO3	CUFF.65653.1	CORO2A	DNAJA3
C8H9orf41	CUFF.82645.1	MAP4K1	CEP112		GIPR	UGP2		ROBO4	CUFF.70137.1	CORO6	DNAJC11
C8H9orf64	CUFF.8370.1	MAPKAP1	CEP128		GLT8D1	VSTM1		RPS6KA1	CUFF.70917.2	CORO7	DNAJC19
C8H9orf72	CUFF.971.5	MCM8	CEP250		GNAT1	WC-7		RPS6KB2	CUFF.71068.1	COX4I1	DNAJC25
C9H6orf162	CUX1	MCU	CEP55		GNL2	YEATS4		RPUSD1	CUFF.76826.1	CREB3	DNAJC5
C9H6orf221	CWC22	MDGA1	CEP72		GOLT1A	YIPF6		RRM2	CUFF.76877.1	CREG2	DNAJC8
CA2	CXCR4	ME1	CEP85L		GPATCH4	YWHAE		SAMD4A	CUFF.77663.2	CROCC	DNPEP
CA9	CYB561D1	MFSD3	CEP97		GPKOW	ZBTB20		SAYSD1	CUFF.79472.4	CRP	DPM1
CACNA2D1	DAAM1	MGAT4A	CERKL		GPR63	ZCCHC11		SDAD1	CUFF.79515.1	CSAD	DPM3
CACNA2D3	DAZL	MICAL1	CERS3		GRP	ZDHHC20		SELS	CUFF.84882.2	CSMD1	DPPA4
CALCOCO1	DBX1	MIR216A	CFL2		GSDMB	ZER1		SFT2D3	CUFF.85121.1	CTC1	DPY19L1
CAMSAP1	DCUN1D4	MIR671	CHAC1		GTF2F1			SGPP1	CUFF.85849.1	CTNNA2	DTYMK
CAMTA1	DDA1	MPP7	CHAF1A		GTF3C1			SHCBP1L	CUFF.88922.1	CTNNBIP1	DYNLRB1
CAPN7	DDB1	MRE11A	CHAMP1		GTF3C4			SHF	CUFF.89953.2	CTSH	E2F6
CAPZA1	DDX10	MRPS27	CHD7		GTF3C6			SHMT2	CUFF.89990.4	CTSL1	ECE2
CASC1	DENND1C	MSRB3	CHIC2		GUCY2D			SIGMAR1	CUFF.90015.1	CUFF.11462.2	EDF1
CASC4	DGKH	MT3	CHL1		GZMA			SKIL	CWF19L2	CUFF.12152.1	EEF1D
CASC5	DIAPH1	MTMR12	CHM		HABP2			SLC25A35	CYP2S1	CUFF.12602.1	EEF1G
CASP6	DIAPH2	MTMR3	CHML		HARBI1			SLC30A2	CYSLTR2	CUFF.12960.2	EEF2
CASP8AP2	DLX6	MTMR6	CHMP7		HGS			SLC35F2	DAK	CUFF.1372.5	EFHD2
CAT	DNAJB12	MVP	CHN2		HHATL			SLC39A1	DCAF15	CUFF.13903.1	EFNA1
CAV2	DNAJC16	MYO10	CHPT1		HIST1H1D			SLC44A3	DCAF8	CUFF.14026.1	EGLN2
CBFB	DOCK1	MYO7A	CHST12		HIST1H2AG			SMAD6	DCLRE1B	CUFF.1422.4	EIF2B3
CBLB	DPP6	MYOZ1	CHST4		HIST1H2AJ			SMARCD2	DCTN5	CUFF.14694.1	EIF2B4
CBWD2	DRGX	NAMPT	CHST6		HIST1H2BD			SNAP25	DDT	CUFF.14699.1	EIF3D
CCDC101	DSCR3	NCOA2	CHUK		HIST1H2BN			SNRNP25	DENND2D	CUFF.15585.1	EIF3F
CCDC109B	DTX3	NEFH	CIAPIN1		HNF1B			SOX2	DET1	CUFF.15728.1	EIF3H
CCDC111	DVL3	NLRP9	CKAP2L		HOXD11			SPA17	DGAT1	CUFF.17119.1	EIF3K
CCDC125	DYNC1LI1	NOD1	CLDN18		HSPBP1			SPATA9	DGKD	CUFF.17221.1	EIF4B
CCDC132	DYNC1LI2	NOS2	CLDND1		HTR1D			SPDEF	DHRS3	CUFF.18337.1	EIF4EBP3
CCDC147	DYRK1B	NPTX2	CLEC16A		IGF2BP2			SPR	DHX30	CUFF.1978.2	ELP3
CCDC148	DZIP3	NR1I2	CLEC4F		IL2RG			SPRY4	DHX40	CUFF.1993.3	EML2
CCDC152	E2F2	NR4A1	CLGN		IL5RA			SPTAN1	DLG3	CUFF.2148.2	ENOSF1
CCDC64B	E2F7	NSMAF	CLIC4		IMPACT			SPTBN2	DLGAP5	CUFF.22025.1	ENTPD4
CCDC66	EBF1	NT5C2	CLIC6		IMPG1			SPTLC3	DLK2	CUFF.23049.1	EPHX1
CCDC67	EEA1	NUAK2	CLIP4		INO80E			SREBF1	DLX4	CUFF.23312.1	EPN1
CCDC7	EFNA2	NUP188	CLN5		INPP5D			STARD3NL	DMPK	CUFF.23532.1	ERH
CCDC77	EHD4	ODF4	CLOCK		INTS7			SYDE1	DNASE2	CUFF.24009.1	ETFB
CCDC79	EIF4E1B	OLAH	CLPP		INTS8			SYNPO2	DNM3	CUFF.24467.1	EXOC3
CCDC85A	EIF4G3	OLIG1	CLPTM1L		IRF1			SYT14	DNMT3A	CUFF.26466.1	EXOSC6
CCDC88A	ELK4	OMA1	CLTB		IRS4			TAPT1	DOLK	CUFF.26472.1	F11R
CCDC88C	ELN	ORMDL3	CLU		IRX5			TATDN1	DOLPP1	CUFF.26521.1	FABP3
CCDC90A	EPAS1	OSBPL10	CMTM8		IST1			TBC1D2	DPEP1	CUFF.26693.1	FADD
CCNA2	EPC1	OVGP1	CNOT10		JAK3			TEAD4	DPYS	CUFF.26941.3	FAM105B
CCNB2	EPHA2	OXR1	CNOT2		JAM2			TELO2	DQX1	CUFF.2708.1	FAM118A
CCNG1	ERC1	PABPC1L	CNOT3		KANSL2			TGFBI	DRG2	CUFF.27627.1	FAM118B
CCNH	ERI2	PAIP1	CNOT4		KCNH7			TGM2	DSC2	CUFF.28114.1	FAM136A
CCNY	ESF1	PAK6	CNST		KIAA0247			THAP7	DSP	CUFF.28812.2	FAM173A
CCNYL1	ETV1	PAMR1	CNTLN		KIAA1191			THSD1	DSTN	CUFF.31046.1	FAM32A
CCP110	EYA1	PAPOLB	CNTNAP2		KIF22			TMEM218	DTD1	CUFF.32889.1	FAM46A
CCZ1	EYA2	PCNX	CNTRL		KLF17			TNRC18	DUS4L	CUFF.33756.1	FAM60A
CD109	FAM111B	PCOLCE2	COBLL1		KLHDC4			TRIB2	DUSP6	CUFF.3382.1	FAM96A
CD302	FAM117A	PDE5A	COLEC12		KLHL15			TRIM63	DUT	CUFF.34149.1	FAM96B
CD47	FAM117B	PDS5A	COMMD8		KPNA2			TRIOBP	DYNC1H1	CUFF.34627.2	FANCA
CD99L2	FAM125B	PEX5	COPS7A		KPNA4			TRIP10	ECI1	CUFF.3495.1	FANCI
CDC14B	FAM133B	PFKFB1	CORIN		KRBA2			TSFM	ECI2	CUFF.3589.2	FARS2
CDC26	FAM13C	PGAP1	COX6B2		L3MBTL2			TTLL3	ECSIT	CUFF.36129.1	FARSB
CDC27	FAM154A	PHTF2	CPA1		LAMP3			UNG	EDN3	CUFF.36560.1	FAU
CDC34	FAM161A	PIGA	CPEB1		LARS2			UQCRH	EFCAB11	CUFF.37082.1	FBXL12
CDC40	FAM164A	PIP5K1B	CPEB2		LIAS			VASH2	EFHA1	CUFF.38655.1	FBXW12
CDC42SE2	FAM171B	PL-5283	CPN1		LOC100137761			VEZT	EFS	CUFF.38984.1	FCF1
CDC5L	FAM181B	PLB1	CREB1		LOC100139585			VIPR1	EHD1	CUFF.40152.1	FDXR
CDC7	FAM184A	PLXDC2	CREB3L4		LOC100140788			WDR18	EHD2	CUFF.41844.1	FEN1
CDCA3	FAM46C	PLXND1	CREB5		LOC100174924			WNT8A	EIF2S3Y	CUFF.42935.1	FGFR4
CDH23	FARP1	PNLDC1	CREBBP		LOC100294785			XPA	EIF3I	CUFF.44636.1	FIGNL1
CDH3	FAS	POP7	CREBL2		LOC100295509			ZCCHC17	ELOF1	CUFF.44643.1	FIS1
CDK2AP1	FAT3	PPA1	CRHBP		LOC100295904			ZCCHC4	EML3	CUFF.464.1	FKBP2
CDK2AP2	FBF1	PPEF1	CRTC1		LOC100296211			ZFP64	ENDOD1	CUFF.49462.2	FKBP3
CDK7	FBXL19	PPFIBP1	CRY1		LOC100296613			ZHX3	ENO1	CUFF.52693.1	FLNB
CDKL5	FBXO34	PPP1R18	CRYBG3		LOC100296812			ZMYND19	ERAS	CUFF.53717.1	FNBP4
CDKN2A	FBXO36	PPP1R26	CSNK1D		LOC100297492			ZNF142	ERBB3	CUFF.54298.1	FOLR1
CDO1	FBXO5	PPP3CB	CTNND2		LOC100335288			ZNF48	ERLIN2	CUFF.55468.1	FTH1
CDR2	FGD4	PRICKLE1	CUFF.1030.4		LOC100336213			ZNF513	ERO1L	CUFF.55926.1	FUBP1
CDT1	FGD6	PRKAA1	CUFF.1083.1		LOC100337113			ZNF850	ESYT2	CUFF.56289.1	FUCA1
CECR2	FGFR1OP2	PRKCQ	CUFF.11669.1		LOC100849254			ZSCAN2	EVI5L	CUFF.57024.1	FUS
CENPH	FHOD3	PRMT6	CUFF.11707.1		LOC100849264				EVL	CUFF.57784.1	FXR1
CENPK	FNDC3B	PRPS2	CUFF.11923.2		LOC100849342				EWSR1	CUFF.57914.1	GABARAP
CENPL	FOXJ3	PRSS2	CUFF.12167.1		LOC100849493				EXOSC4	CUFF.58651.2	GADD45GIP1
CENPV	FOXN3	PTCH2	CUFF.12345.2		LOC100849520				EZR	CUFF.5873.1	GAPDH
CENPW	FOXO1	PTRHD1	CUFF.12559.1		LOC100849581				FA2H	CUFF.59421.1	GAPVD1
CEP120	FOXO3	PVALB	CUFF.1281.1		LOC100849716				FADS1	CUFF.6040.2	GCDH
CEP135	FPGS	RAB11FIP5	CUFF.1333.1		LOC100849819				FADS3	CUFF.61242.1	GCNT2
CEP170	FSTL4	RAB22A	CUFF.13743.2		LOC100849963				FAM100A	CUFF.6196.1	GDE1
CEP192	FTO	RAB23	CUFF.13747.1		LOC100850001				FAM100B	CUFF.6219.3	GEMIN8
CEP44	FTSJ2	RABL3	CUFF.14613.1		LOC100850039				FAM115C	CUFF.62543.1	GGCX
CEP57	FTSJ3	RACGAP1	CUFF.14928.1		LOC100850393				FAM131A	CUFF.6319.2	GJB3
CEP57L1	FZD6	RAD50	CUFF.15400.2		LOC100850403				FAM134A	CUFF.63722.1	GK5
CEP76	GAN	RAPGEFL1	CUFF.15561.1		LOC100850432				FAM160B2	CUFF.64795.2	GLA
CEP78	GATAD2A	RARRES1	CUFF.1578.1		LOC100850438				FAM162A	CUFF.66429.4	GLB1L
CERS2	GATAD2B	RASL10A	CUFF.15853.1		LOC100850578				FAM165B	CUFF.66902.1	GLOD4
CETN2	GCA	RBL2	CUFF.1593.5		LOC100850678				FAM195B	CUFF.68050.1	GLRX3
CETN3	GCC2	RBM15B	CUFF.16141.2		LOC100850724				FAM55C	CUFF.71927.1	GLT25D1
CFTR	GFM2	RCBTB2	CUFF.16576.1		LOC100850819				FAM82B	CUFF.72740.1	GLTSCR2
CHD1	GGNBP2	RDBP	CUFF.17675.1		LOC100850829				FAM83B	CUFF.76140.3	GM2A
CHD4	GLRA1	REL	CUFF.17805.3		LOC100850879				FAM83H	CUFF.76141.2	GMIP
CHKA	GLUL	RFFL	CUFF.17813.1		LOC100850886				FAN1	CUFF.76571.2	GNAI2
CHMP1B	GNA11	RFWD3	CUFF.18265.1		LOC100850977				FANCG	CUFF.77952.3	GNB2L1
CHMP2A	GOLGA2	RHBDF2	CUFF.18293.1		LOC100851059				FARSA	CUFF.78993.1	GNG5
CHMP2B	GOPC	RHBDL2	CUFF.1851.1		LOC100851101				FASN	CUFF.79554.2	GNL3L
CHMP3	GPATCH1	RIMKLA	CUFF.18650.2		LOC100851102				FBLIM1	CUFF.79721.1	GOT1
CHMP4C	GPC6	RIPK2	CUFF.18667.3		LOC100851160				FBRSL1	CUFF.80367.1	GPATCH3
CHMP5	GPR183	RIPK4	CUFF.18832.2		LOC100851277				FBXL6	CUFF.8047.1	GPI
CHN1	GPR39	RIT1	CUFF.19088.1		LOC100851303				FBXO6	CUFF.82581.1	GPR108
CHRAC1	GPR44	RNF141	CUFF.19636.1		LOC100851392				FCHSD2	CUFF.82690.2	GPX4
CHRNA3	GPSM1	RNF148	CUFF.19704.2		LOC100851653				FEM1A	CUFF.82774.1	GRB2
CHRNA5	GRIP1	RPGR	CUFF.19852.1		LOC100851732				FH	CUFF.86363.1	GRK4
CHSY1	GRPEL2	RPS6KA5	CUFF.20002.1		LOC100851748				FKBP15	CUFF.89181.1	GSPT1
CHSY3	GSG2	RSPO2	CUFF.20186.1		LOC100851790				FKBP1A	CUFF.89941.1	GTF2H4
CHTF8	GTF2A1	RWDD2A	CUFF.20320.1		LOC100851798				FLRT3	CUFF.89993.1	GTF2H5
CIB1	GTPBP1	SAP130	CUFF.20329.1		LOC100851988				FN1	CUFF.931.1	GTF2IRD1
CIDEB	HBEGF	SDC3	CUFF.21394.1		LOC100852035				FNTA	CUFF.9425.1	H2AFX
CIZ1	HBP1	2014-09-01	CUFF.21669.1		LOC100852070				FOSL1	CWH43	H2AFY
CKAP2	HES7	SESTD1	CUFF.2213.2		LOC100852362				FUK	CXXC1	H3F3A
CKAP5	HEY1	SETD1B	CUFF.23383.1		LOC100852381				FUZ	CXXC5	HAGH
CKS1B	HHEX	SEZ6	CUFF.23896.2		LOC504986				FXYD4	CYB5R3	HARS
CKS2	HIST1H1A	SFMBT1	CUFF.24201.1		LOC507211				FXYD6	CYP2R1	HCFC1R1
CLASP2	HIST2H2AB	SH2B3	CUFF.24283.1		LOC508086				GABBR1	CYP4V2	HDAC1
CLASRP	HIST3H2BB	SH3RF1	CUFF.24651.1		LOC508124				GAK	CYP51A1	HDAC6
CLCC1	HK3	SHCBP1	CUFF.2525.1		LOC508834				GALM	CYR61	HECTD3
CLINT1	HLF	SHE	CUFF.25735.1		LOC511841				GANAB	CYYR1	HMGB1
CLK2	HMCN1	SIK1	CUFF.25929.2		LOC514978				GAR1	D2HGDH	HMGCR
CLK3	HMG20A	SIPA1	CUFF.26156.1		LOC515517				GAS2L1	DACT1	HNRNPA1L2
CLPX	HMGXB4	SLAIN1	CUFF.26339.1		LOC519952				GAS8	DAP3	HNRNPAB
CLUAP1	HOXA7	SLC12A2	CUFF.26456.1		LOC521514				GATA2	DAPK1	HNRNPH1
CLUL1	HSD11B2	SLC17A4	CUFF.2653.5		LOC525407				GATA3	DBNDD1	HNRNPM
CMAS	IFFO2	SLC25A15	CUFF.26671.1		LOC526294				GDI1	DBNDD2	HNRPDL
CMC1	IGF2BP3	SLC26A10	CUFF.27919.1		LOC529647				GFER	DBNL	HSBP1
CMPK1	IL10	SLC30A4	CUFF.2795.2		LOC531467				GFRA3	DCAF4	HSDL1
CMPK2	IL18RAP	SLC37A3	CUFF.28030.1		LOC540073				GGA2	DCTN1	HSP90AA1
CMTM7	IL1R1	SLC38A8	CUFF.28104.1		LOC540222				GGT5	DDIT4L	HSPA8
CNGB1	INCA1	SLC40A1	CUFF.2819.1		LOC613677				GINS2	DDX41	HSPE1
CNIH	ING3	SLC7A3	CUFF.2820.1		LOC614922				GIT1	DDX51	HTATSF1
CNKSR1	INPP5A	SMARCD3	CUFF.28251.1		LOC615183				GLRX2	DDX6	IDH1
CNN3	INPPL1	SMOC1	CUFF.2868.1		LOC615933				GMPPB	DEDD2	IFI35
CNOT6L	INSIG2	SMYD4	CUFF.2929.2		LOC616840				GNAS	DENND2A	IK
CNOT7	IQCK	SNAI1	CUFF.29810.4		LOC617852				GNG7	DENND4B	IL10RB
CNP	ISL1	SNAPC2	CUFF.31056.1		LOC781298				GNPDA1	DFFB	IL18BP
COG3	ISM1	SNX11	CUFF.31976.1		LOC782688				GON4L	DFNA5	IL1RN
COG5	ITGA11	SPAG1	CUFF.31984.1		LOC783713				GORAB	DGKQ	ILF3
COG6	ITGA2	SPINK2	CUFF.32719.3		LOC784785				GPATCH8	DGKZ	ILK
COL21A1	ITSN2	SPNS3	CUFF.33078.2		LOC785277				GPHN	DHCR7	ILVBL
COL2A1	JUN	SRSF4	CUFF.33146.4		LOC785568				GPX1	DHDH	IMP4
COL4A3BP	KAT6B	SSFA2	CUFF.34414.1		LOC785776				GRAMD1C	DHRS7B	IMPDH2
COPA	KBTBD4	SSH2	CUFF.35167.1		LOC786198				GRB7	DHRS9	INTS5
COPB1	KCNH1	STK38L	CUFF.36588.2		LOC788599				GRIPAP1	DHTKD1	ISCA2
COPG2	KCTD13	STOX1	CUFF.37133.1		LOC788749				GRTP1	DHX37	ISCU
COQ10B	KIAA0391	STRADB	CUFF.37592.1		LOC789391				GSC	DIP2A	ITFG1
COQ2	KIAA0408	STXBP6	CUFF.37635.1		LOC789552				GSTP1	DIS3	ITGA5
COQ6	KIAA0430	SYN3	CUFF.38136.1		LPHN3				GSTT4	DIS3L2	ITGB3
COQ7	KIAA0664	SYNRG	CUFF.38425.1		LRP4				GTF2I	DLAT	IVNS1ABP
COX6A1	KIAA1009	TBC1D2B	CUFF.3859.1		LRRC17				GTPBP5	DLG2	JRK
COX7A2L	KIAA2026	TBC1D8	CUFF.3882.1		LRRC39				GUCA1A	DLX5	JUND
CPB1	KIF3A	TBCCD1	CUFF.39826.1		LRRC42				GUK1	DMP1	KCTD2
CPE	KIN	TBPL2	CUFF.40280.2		LRRC57				GULO	DMTF1	KEAP1
CPM	KLHL20	TDRD7	CUFF.40365.1		LRRC71				GXYLT2	DNAH5	KHDRBS3
CPOX	KPNA5	TDRD9	CUFF.40558.1		LRRN4				GYS1	DNAJB2	KIAA0090
CPS1	KREMEN1	TENC1	CUFF.40811.1		LSM1				H1FX	DNAJC24	KIAA0907
CPT2	LAMA3	TFCP2	CUFF.40995.1		LSM5				H2AFJ	DNAJC30	KIF1C
CRCP	LBH	TFE3	CUFF.41042.2		LYSMD3				H2AFY2	DNTTIP1	KIFC1
CREG1	LEF1	THAP1	CUFF.41584.1		MAK16				HADHB	DOPEY2	KLC1
CRELD1	LHX2	TMCO2	CUFF.42141.1		MANSC1				HARS2	DPCD	KLC2
CRK	LHX4	TMCO3	CUFF.42244.3		MAP2				HAUS5	DPM2	KLHDC3
CRKL	LIG1	TMED8	CUFF.4275.1		MAPK14				HCK	DPP3	KLK5
CSDE1	LMO3	TMEFF1	CUFF.42784.1		MAST3				HDGF	DPY19L4	KPNA6
CSGALNACT2	LOC100137763	TMEM163	CUFF.42891.1		MBD3L3				HDHD1	DTNA	KRI1
CSNK1G3	LOC100138235	TMEM194B	CUFF.43228.1		MED12				HDHD3	DUS2L	KRTCAP2
CSNK2A1	LOC100138793	TMEM198	CUFF.43317.1		MED12L				HEATR6	DUSP4	KRTCAP3
CSNK2A2	LOC100139101	TNFRSF10A	CUFF.4336.1		MED27				HEBP2	DYNLT1	LAMTOR3
CSNK2B	LOC100139996	TNK1	CUFF.4339.1		MED30				HEXA	E4F1	LANCL2
CSPP1	LOC100140586	TNKS2	CUFF.43676.2		MED9				HINT1	ECH1	LAPTM4B
CST6	LOC100140839	TPST2	CUFF.43828.2		MEN1				HINT2	EFCAB2	LARS
CSTF1	LOC100140997	TRIM32	CUFF.44216.1		METTL21D				HIVEP1	EFHA2	LDHB
CSTF2	LOC100299712	TRIM9	CUFF.45825.4		MFSD2A				HIVEP2	EFNA4	LGALS3BP
CSTF3	LOC100335268	TTC39C	CUFF.45991.2		MGC137055				HK1	EHMT1	LIG3
CTAGE5	LOC100335379	UBR3	CUFF.4623.1		MIA				HKDC1	EIF2C4	LOC100139984
CTCFL	LOC100336614	UNC119	CUFF.48237.2		MICAL3				HLA-DMA	EIF4EBP2	LOC100140901
CTH	LOC100336861	USP2	CUFF.49057.1		MKNK2				HMG20B	ELAC1	LOC100335357
CTNNA1	LOC100337329	USP44	CUFF.49595.4		MLKL				HMGA1	ELMO3	LOC100335374
CTNNAL1	LOC100849105	UTP15	CUFF.49605.1		MLLT6				HNF4A	ELOVL1	LOC100335806
CTNNB1	LOC100849224	VCPIP1	CUFF.50353.1		MLXIP				HNRNPA1	EMCN	LOC100336141
CTSC	LOC100849405	VSTM2A	CUFF.50595.1		MMD2				HNRNPA2B1	EMILIN2	LOC100336149
CTSF	LOC100849427	WDR13	CUFF.50775.2		MOAP1				HNRNPL	ENO4	LOC100337507
CTSG	LOC100849429	WDR16	CUFF.51329.3		MOK				HNRNPUL1	ENOPH1	LOC100847576
CTSO	LOC100849460	WDR17	CUFF.51332.1		MRGPRD				HOMEZ	ENPEP	LOC100848380
CTSZ	LOC100849555	WDR3	CUFF.51518.1		MRPL20				HOXC4	ENPP4	LOC100849251
CTU2	LOC100849617	WDR34	CUFF.51746.1		MSL2				HPCA	ENPP5	LOC100849252
CUFF.10073.1	LOC100849715	WDTC1	CUFF.51849.1		MSMP				HRSP12	EOMES	LOC100849309
CUFF.10144.3	LOC100849847	WIPF2	CUFF.52064.2		MYH7				HSD11B1L	EPB41L3	LOC100849322
CUFF.10710.1	LOC100849865	WLS	CUFF.52339.1		MYL6B				HSP90AB1	EPHA4	LOC100849392
CUFF.11470.6	LOC100849967	WNK2	CUFF.52673.1		NAIP				HSPB1	EPHX2	LOC100849616
CUFF.11708.1	LOC100850026	WTIP	CUFF.52865.3		NCAM2				HYDIN	EPHX3	LOC100849833
CUFF.12036.1	LOC100850196	WWOX	CUFF.53670.1		NCAN				HYOU1	EPPK1	LOC100849867
CUFF.1260.1	LOC100850281	XPO6	CUFF.54089.1		NDRG1				IAH1	EPS15L1	LOC100850008
CUFF.13609.1	LOC100850498	XRN1	CUFF.5481.1		NDST1				IDH3G	EPS8L1	LOC100850324
CUFF.13694.1	LOC100850664	YPEL3	CUFF.55110.1		NICN1				IFI30	ERAP2	LOC100850372
CUFF.13824.1	LOC100851034	YTHDF1	CUFF.55269.1		NINJ1				IGFLR1	ERGIC3	LOC100850396
CUFF.14354.1	LOC100851156	ZCCHC14	CUFF.56339.1		NIPAL1				IL20RB	ERI3	LOC100850598
CUFF.1442.4	LOC100851191	ZFP112	CUFF.56691.2		NIPBL				IQCF3	ERP44	LOC100850675
CUFF.14615.4	LOC100851213	ZFP90	CUFF.56926.1		NLRP12				IQSEC1	EVI2B	LOC100850709
CUFF.14739.1	LOC100851243	ZFYVE1	CUFF.56942.1		NOL12				IRX2	EVPL	LOC100850735
CUFF.14835.1	LOC100851371	ZGLP1	CUFF.57112.1		NOP10				ISOC2	EXOC7	LOC100850738
CUFF.14954.1	LOC100851389	ZKSCAN1	CUFF.57605.2		NPM2				ISYNA1	F2	LOC100850809
CUFF.1574.2	LOC100851409	ZNF23	CUFF.57645.1		NR1I3				ITPR3	FADS2	LOC100850968
CUFF.15954.1	LOC100851428	ZNF451	CUFF.58239.1		NRF1				JDP2	FAF1	LOC100851009
CUFF.1605.1	LOC100851458	ZNF541	CUFF.58540.1		NSRP1				JSP.1	FAM107A	LOC100851125
CUFF.16213.1	LOC100851509	ZP3	CUFF.58802.1		NSUN4				JUP	FAM109A	LOC100851652
CUFF.17571.1	LOC100851743	ZP4	CUFF.60819.7		NUDT17				KAT8	FAM110A	LOC100851806
CUFF.17624.2	LOC100851746	ZZEF1	CUFF.61205.1		NUP50				KCNC4	FAM113A	LOC100851824
CUFF.18409.1	LOC100851757		CUFF.61263.2		NUPL2				KCNK5	FAM115A	LOC100851858
CUFF.18517.1	LOC100851869		CUFF.61760.1		OASL				KCNN1	FAM116A	LOC100851864
CUFF.18821.1	LOC100851980		CUFF.61809.1		OR7G1				KCTD15	FAM126A	LOC100851895
CUFF.19075.5	LOC100852016		CUFF.62670.3		PANK4				KDELC2	FAM151B	LOC100852080
CUFF.19165.1	LOC100852091		CUFF.63325.1		PARD3				KDM2B	FAM160A1	LOC100852109
CUFF.19182.2	LOC100852106		CUFF.6388.1		PARD6A				KHNYN	FAM172A	LOC100852236
CUFF.19612.1	LOC100852130		CUFF.63999.1		PCDHB14				KIAA0141	FAM177A1	LOC504861
CUFF.19748.2	LOC100852171		CUFF.65251.1		PDCD11				KIAA0319L	FAM193B	LOC505709
CUFF.20326.1	LOC100852172		CUFF.65639.4		PDE12				KIAA0930	FAM3C	LOC505766
CUFF.20872.1	LOC100852269		CUFF.65964.5		PDIA6				KIAA1310	FAM49A	LOC505941
CUFF.20944.1	LOC100852350		CUFF.67227.3		PGCP				KIAA1468	FAM49B	LOC514011
CUFF.21022.1	LOC504599		CUFF.67239.2		PGPEP1				KIF17	FAM55D	LOC514189
CUFF.21094.1	LOC505564		CUFF.67331.1		PHACTR1				KIF5B	FAM63A	LOC516108
CUFF.21300.1	LOC508347		CUFF.67336.1		PHF23				KLC4	FAM63B	LOC516378
CUFF.21313.1	LOC509420		CUFF.67969.1		PHYHIP				KLF6	FAM73B	LOC520988
CUFF.2134.1	LOC510844		CUFF.68532.1		PIF1				KLHL17	FANCC	LOC531014
CUFF.21761.3	LOC511531		CUFF.69057.2		PIGW				KREMEN2	FASTK	LOC532875
CUFF.2194.1	LOC515128		CUFF.69191.2		PIH1D1				KRR1	FBLN2	LOC534155
CUFF.21961.1	LOC515631		CUFF.69365.2		PIPOX				KRT18	FBXO16	LOC534506
CUFF.22250.1	LOC530341		CUFF.70676.1		PITPNM2				KRT19	FBXO17	LOC539015
CUFF.22352.1	LOC530353		CUFF.71270.1		PNKP				KRT8	FBXO18	LOC614531
CUFF.22396.1	LOC532189		CUFF.7263.1		PNPT1				KXD1	FBXO25	LOC615989
CUFF.22991.1	LOC534360		CUFF.73340.2		POLE3				LAMP1	FDPS	LOC617154
CUFF.2328.1	LOC535781		CUFF.73491.2		POLH				LAMTOR1	FEM1B	LOC781235
CUFF.23900.1	LOC536117		CUFF.73532.1		POLR1A				LAMTOR2	FERMT1	LOC781499
CUFF.24390.2	LOC540312		CUFF.73596.1		POLR1E				LARP1	FGF12	LOC781576
CUFF.24472.1	LOC540991		CUFF.73600.1		POLR3D				LGALS1	FGF9	LOC782270
CUFF.24592.1	LOC613949		CUFF.73676.5		PPAN				LGALS3	FGFR2	LOC782521
CUFF.25279.1	LOC614213		CUFF.73678.3		PPIG				LGALS4	FGGY	LOC782609
CUFF.2613.1	LOC618228		CUFF.74029.3		PPM1H				LHFPL2	FHOD1	LOC783376
CUFF.26449.1	LOC781036		CUFF.74143.1		PPP1R10				LHPP	FKBP4	LOC783838
CUFF.26720.1	LOC781692		CUFF.74819.6		PPP2R2A				LIN28B	FKBP9	LOC784100
CUFF.26780.1	LOC781850		CUFF.74979.2		PPRC1				LIPH	FLCN	LOC785419
CUFF.26805.1	LOC782386		CUFF.75090.1		PQBP1				LLGL1	FLI1	LOC788541
CUFF.26895.1	LOC782475		CUFF.75228.1		PRICKLE2				LMO1	FLNA	LOC788844
CUFF.27601.1	LOC782598		CUFF.75749.3		PRMT5				LOC100138376	FLRT2	LOC788860
CUFF.27916.1	LOC783452		CUFF.77379.1		PROCR				LOC100138449	FMO2	LOC789017
CUFF.2816.1	LOC783497		CUFF.77450.3		PRR11				LOC100196898	FMO5	LOXL2
CUFF.29921.4	LOC784171		CUFF.77583.2		PTPN1				LOC100196902	FNDC5	LRFN4
CUFF.30071.2	LOC784988		CUFF.7775.1		PYGO2				LOC100294894	FNIP1	LRP5
CUFF.30082.1	LOC787122		CUFF.77858.1		RAD51				LOC100295009	FOLH1	LRRC41
CUFF.30174.1	LOC787786		CUFF.77913.1		RASEF				LOC100300510	FOSL2	LRRC47
CUFF.31624.2	LOC787809		CUFF.78341.1		RASGRP1				LOC100335178	FTL	LRRC8D
CUFF.31840.1	LOC788801		CUFF.78448.1		RASGRP2				LOC100335333	FURIN	LRRFIP1
CUFF.33176.2	LOC789279		CUFF.79527.1		RASSF2				LOC100335465	FUT8	LSM3
CUFF.33806.1	LOC789486		CUFF.79752.1		RASSF5				LOC100335608	FXR2	LSM6
CUFF.35767.3	LPAR3		CUFF.79870.1		RBM18				LOC100335747	G2E3	LSMD1
CUFF.36073.1	LPIN2		CUFF.79992.1		RBMS2				LOC100335836	G6PC	LTBP3
CUFF.36170.1	LRP1		CUFF.80103.1		RC3H1				LOC100337155	G6PC3	MACF1
CUFF.36737.1	LRP2BP		CUFF.80858.1		REEP2				LOC100847602	GALK1	MAF1
CUFF.36872.4	LRRIQ4		CUFF.81184.1		REEP5				LOC100849115	GALNT4	MAGED1
CUFF.36990.1	LRRTM1		CUFF.8211.1		RFXANK				LOC100849211	GALNT7	MANBA
CUFF.37243.1	LRTOMT		CUFF.82165.1		RND2				LOC100849253	GALNTL2	MANF
CUFF.37480.1	LRWD1		CUFF.8236.2		RNF220				LOC100849311	GAS6	MAP3K1
CUFF.37786.1	LSM7		CUFF.83281.1		RNF43				LOC100849399	GATAD1	MAT2A
CUFF.37816.1	LYAR		CUFF.84824.1		RPF2				LOC100849504	GCGR	MBLAC1
CUFF.38105.1	LYPD6B		CUFF.85547.4		RPL23A				LOC100849627	GCM1	MBOAT7
CUFF.38286.1	LYSMD4		CUFF.85824.1		RPS19				LOC100849760	GCN1L1	MDH2
CUFF.38879.1	LYZ		CUFF.86973.1		RPS26				LOC100849869	GCNT1	MEAF6
CUFF.38891.4	MAB21L2		CUFF.86996.1		RRAS				LOC100849877	GDPD2	MECR
CUFF.39197.1	MAFG		CUFF.88470.2		RSPH3				LOC100850023	GDPD5	MED11
CUFF.39395.1	MAP2K6		CUFF.89205.1		RSPH9				LOC100850136	GFOD2	MED26
CUFF.39464.1	MAP2K7		CUFF.89355.2		RSRC1				LOC100850197	GHSR	MED31
CUFF.39630.3	MAPKAPK3		CUFF.9772.1		RTN2				LOC100850210	GIGYF1	MED8
CUFF.40603.2	MAPRE2		CUFF.9775.1		SARNP				LOC100850222	GLCCI1	MERTK
CUFF.40690.1	MBNL2		CUFF.9776.1		SASH3				LOC100850238	GLG1	MESDC2
CUFF.4074.1	MCM7		CUL5		SAT1				LOC100850254	GLIS2	METTL17
CUFF.40941.1	MED13L		CUL7		SCG3				LOC100850266	GLTSCR1	MFGE8
CUFF.41037.1	MED15		CWC27		SDS				LOC100850514	GLUD1	MGA
CUFF.41662.1	MED25		CXHXorf57		SELE				LOC100850549	GLYR1	MGC126945
CUFF.41894.2	MEST		CXHXorf58		SERINC4				LOC100850611	GMDS	MGC139164
CUFF.42286.1	MEX3A		CYHR1		SERPINB12				LOC100850654	GMPR	MINOS1
CUFF.43751.1	MGC152301		CYP19A1		SERPINB9				LOC100850830	GNAT2	MIR1282
CUFF.441.2	MID1		CYTH1		SFXN1				LOC100850994	GNE	MIR877
CUFF.44162.1	MIDN		CYTH3		SH2D3C				LOC100851039	GPC5	MOG
CUFF.44543.1	MIR187		DAB1		SKOR2				LOC100851337	GPD2	MPV17
CUFF.44565.2	MKL1		DAB2IP		SLA				LOC100851430	GPR110	MRPL11
CUFF.4525.1	MLL2		DAG1		SLC15A2				LOC100851874	GPR172A	MRPL14
CUFF.45518.1	MMP1		DBF4B		SLC17A2				LOC100851951	GPR56	MRPL17
CUFF.45519.4	MON1B		DBX2		SLC18A1				LOC100851952	GPR65	MRPL21
CUFF.46247.1	MPND		DCAF12		SLC1A5				LOC100852184	GPR77	MRPL23
CUFF.47056.1	MTF2		DCAF7		SLC23A2				LOC100852219	GPR98	MRPL24
CUFF.47575.1	MTIF3		DCLRE1C		SLC25A12				LOC505183	GRB10	MRPL27
CUFF.47609.1	MTM1		DCTD		SLC25A14				LOC506293	GRHL1	MRPL30
CUFF.48123.9	MTOR		DCUN1D1		SLC25A23				LOC510716	GRIN2D	MRPL34
CUFF.48125.1	MTSS1L		DDAH2		SLC25A25				LOC515358	GRK5	MRPL41
CUFF.48213.1	MTUS2		DDX20		SLC25A28				LOC515578	GSG1	MRPL42
CUFF.48753.1	MXI1		DDX23		SLC25A38				LOC515954	GSTCD	MRPL48
CUFF.49356.1	MYH1		DEDD		SLC35A2				LOC528262	GTF3C5	MRPL51
CUFF.49933.2	N4BP2L1		DEF8		SLC46A2				LOC534200	GTPBP3	MRPL54
CUFF.50788.1	NCF2		DENND1A		SLC5A12				LOC535643	GTSE1	MRPS14
CUFF.51296.1	NCOA1		DENND1B		SLC9A1				LOC539231	GUCY2F	MRPS15
CUFF.51726.1	NES		DENND4A		SMAD3				LOC615682	GYG2	MRPS21
CUFF.51880.1	NFIC		DEPDC1		SMYD5				LOC615809	GYLTL1B	MRPS28
CUFF.52159.1	NFKBIA		DEPDC1B		SNAP47				LOC616200	HADHA	MRPS33
CUFF.52460.1	NFKBIE		DERL2		SNTA1				LOC616348	HAUS8	MS4A8B
CUFF.52877.2	NKIRAS2		DGKI		SOCS7				LOC616910	HCLS1	MSL1
CUFF.52894.1	NLK		DHRS1		SPAG4				LOC617692	HDAC9	MT2A
CUFF.5323.2	NMD3		DHX29		SPAG5				LOC618541	HDDC3	MTA3
CUFF.53567.1	NME3		DHX35		SPATA21				LOC782021	HELLS	MTHFD1L
CUFF.54042.1	NO66		DISP1		SPDYC				LOC782162	HERC1	MTMR14
CUFF.54055.2	NOS1AP		DLGAP4		SPSB3				LOC782987	HERC2	MTSS1
CUFF.54296.1	NPAS3		DLST		ST5				LOC785803	HERPUD1	MYL12A
CUFF.5525.1	NPEPL1		DMRT2		ST6GALNAC2				LOC786966	HINFP	MYO15B
CUFF.5552.1	NR3C1		DMXL1		STAP1				LOC787057	HIP1	NAA11
CUFF.56597.2	NRN1		DMXL2		STAT1				LOC789018	HIRIP3	NAP1L1
CUFF.56718.1	NRSN1		DNA2		STX5				LOC789525	HLA-DMB	NAPG
CUFF.57232.3	NUP153		DNAH11		SYNCRIP				LOXL3	HMGN5	NARS
CUFF.57944.1	OAZ3		DNAJA2		SYTL4				LPAR2	HNRNPUL2	NCDN
CUFF.5802.1	OBSL1		DNAJA4		TAF8				LPHN2	HPCAL1	NCL
CUFF.5813.1	ONECUT2		DNAJC13		TAZ				LPPR2	HPS1	NCLN
CUFF.58155.5	ORMDL2		DNAJC21		TBC1D10B				LRP10	HPS4	NDUFA11
CUFF.58293.5	OSBPL3		DNAJC6		TBXAS1				LRP2	HRASLS	NDUFA12
CUFF.58731.1	PAG4		DNAJC9		TCEB3				LRPAP1	HS1BP3	NDUFA13
CUFF.59664.4	PAK3		DNAL1		TCF20				LRRC1	HS3ST1	NDUFA2
CUFF.60029.1	PAK4		DNAL4		TCHH				LRRC10	HSD17B11	NDUFA4
CUFF.60055.2	PAK7		DOCK3		TES				LRRC24	HSD17B12	NDUFA5
CUFF.6065.2	PAPOLG		DOCK6		TEX15				LRRC45	HSD17B13	NDUFA7
CUFF.60798.1	PARS2		DPH2		TEX264				LRRN2	HSD17B7	NDUFB10
CUFF.6105.1	PAX3		DPH5		THAP10				LRRN3	HSD3B1	NDUFB2
CUFF.62573.5	PBRM1		DPP10		THAP6				LSM2	HSF1	NDUFB8
CUFF.63242.5	PBX1		DPP4		THAP8				LSM4	HSF2	NDUFC1
CUFF.63310.1	PBX3		DPP9		THG1L				LTA4H	HSPA5	NDUFC2
CUFF.63352.6	PCDHB2		DSCC1		TMC4				LYN	HTRA2	NDUFS2
CUFF.63780.1	PCDHGA10		DSN1		TMEM101				LYPD5	HTT	NDUFS3
CUFF.6414.1	PDE3B		DTNB		TMEM179B				LYPLA2	HUS1	NDUFS5
CUFF.64643.1	PEX5L		DTWD2		TMEM184C				MACROD1	HUWE1	NDUFS7
CUFF.64790.1	PGAM2		DTX2		TMEM200C				MAGI1	HYAL1	NDUFS8
CUFF.65179.2	PGAM5		DUS1L		TMEM212				MAN2A2	IER2	NDUFV3
CUFF.65578.1	PHIP		DUSP13		TMEM25				MAN2B1	IFI44	NECAP2
CUFF.65716.1	PIAS1		DVL1		TMEM37				MANBAL	IFNK	NFATC2IP
CUFF.65759.1	PIAS4		DYM		TMEM53				MAP1LC3A	IFRD2	NFE2L1
CUFF.65897.1	PKIG		DYNC2LI1		TMEM55B				MAPK7	IFT140	NFX1
CUFF.6591.3	PKLR		DYNLL1		TMIGD2				MAPK8IP3	IFT27	NHEJ1
CUFF.65940.2	PLA2G12B		DYNLL2		TMOD4				MAPK9	IGF2R	NLE1
CUFF.66046.1	PLEKHA1		DYRK1A		TNC				2014-03-08	IGFBP4	NME1
CUFF.66049.1	PLEKHA7		DYRK2		TNFRSF13B				MATN2	IGFL1	NME4
CUFF.66069.2	PLEKHH3		DYSF		TP53I3				MAVS	IGSF9	NOC2L
CUFF.6621.2	PNOC		DYX1C1		TRAIP				MBD1	IL17RA	NOL6
CUFF.66597.1	POR		ECHDC2		TRIM42				MBP	IL36RN	NOL9
CUFF.67458.1	PPARGC1A		EFTUD1		TRIM43B				MCM5	IL6ST	NOP14
CUFF.6822.1	PPEF2		EFTUD2		TRPM6				MCOLN2	IMMT	NOP2
CUFF.6825.1	PPME1		EGR4		TRPM8				MDH1	INPP4A	NR2C2AP
CUFF.68488.1	PPP1R12A		EHD3		TSC22D1				MDK	INPP5K	NRM
CUFF.69530.1	PPP1R35		EIF1B		TSR1				MED19	INTS1	NSFL1C
CUFF.69656.2	PPP2R5C		EIF3A		TULP3				MED22	INVS	NUDCD3
CUFF.69802.1	PPP4C		EIF4E		UBA3				MEF2BNB	IPO4	NUDT3
CUFF.70336.1	PREX1		ELF1		UBLCP1				MEGF8	IQGAP3	NUDT5
CUFF.70753.1	PRKD1		ELK3		UBQLN1				METTL13	IRAK4	ODF2L
CUFF.71327.2	PRKD3		ELL		UBR5				MFSD5	IRF9	OGFOD1
CUFF.7162.1	PROCA1		ELL3		UCK2				MGC137725	IRX4	OLA1
CUFF.7200.5	PRPSAP2		ELMO2		UHMK1				MGC148714	ITFG3	ORAI1
CUFF.72105.1	PRR14		EMILIN1		UNC13A				MIIP	ITGA3	ORC1
CUFF.72465.1	PRR14L		EML4		UNC13B				MINPP1	ITGAV	OST4
CUFF.73324.1	PRRC1		ENDOG		UQCC				MIPOL1	ITGBL1	OSTC
CUFF.74193.3	PRSS43		ENDOV		USP11				MIR292	ITM2C	OTUB1
CUFF.74552.1	PSMD1		ENPP1		USP50				MMP23B	ITPR2	PAICS
CUFF.74682.2	PSPN		ENTPD6		USP54				MMS19	IVD	PALM
CUFF.75290.1	PTBP2		EPB41		UXT				MOB3B	JARID2	PARP1
CUFF.75291.1	PTPLAD2		EPB41L4A		VCAM1				MOB3C	JMJD4	PCBP2
CUFF.76886.1	PTPRT		EPS15		VIM				MOGS	JMJD7	PCMT1
CUFF.77349.1	PTRH1		ERCC2		VSIG10L				MON1A	JUNB	PCP2
CUFF.77569.1	PTTG1		ERCC3		WDFY2				MOSPD3	KCNA6	PCSK7
CUFF.77630.3	PWP1		ERN1		WDR37				MPPE1	KCNG2	PDAP1
CUFF.77896.1	PWP2		ESD		WDR38				MPV17L2	KCNJ2	PDCD6IP
CUFF.77920.4	PXN		ESR2		WDR65				MRAS	KCTD11	PDHB
CUFF.79311.1	QKI		ESRRG		WDR74				MRPL52	KCTD7	PDLIM7
CUFF.80780.1	QSER1		ETS1		WDR83				MRPS26	KDELR1	PDZD11
CUFF.81939.6	R3HDM2		ETV6		WHAMM				MSI2	KDM1B	PES1
CUFF.81958.5	RAB1A		EXO1		WIPI2				MTA2	KDM4B	PEX11B
CUFF.82113.1	RAB3C		EXOC2		WNT11				MTFP1	KDM6B	PGAM1
CUFF.82133.2	RAB6B		EXOSC8		WRAP53				MTHFD2	KIAA0100	PGD
CUFF.82323.1	RABGAP1L		EXPH5		ZBTB41				MTHFR	KIAA0195	PHB2
CUFF.8246.2	RABGEF1		EXT1		ZBTB8B				MTMR11	KIAA0232	PHF12
CUFF.82777.2	RAD23A		EXTL3		ZC3H10				MTX1	KIAA0240	PHF17
CUFF.82919.1	RAI14		EYA3		ZC3HC1				MUC1	KIAA0317	PHF5A
CUFF.83089.1	RALB		FAM103A1		ZMPSTE24				MUC20	KIAA0415	PHOSPHO1
CUFF.83352.2	RALGPS1		FAM105A		ZNF114				MUL1	KIAA0556	PHPT1
CUFF.84099.1	RAPGEF6		FAM114A2		ZNF133				MVD	KIAA0586	PIGC
CUFF.84126.1	RASA1		FAM123B		ZNF227				MVK	KIAA1033	PIGK
CUFF.84261.4	RASAL2		FAM126B		ZNF259				MYBL2	KIAA1609	PIGO
CUFF.85017.4	RASGEF1A		FAM149A		ZNF276				MYBPC3	KIAA1797	PIGT
CUFF.85188.1	RB1		FAM149B1		ZNF280C				MYL12B	KIF13A	PIN4
CUFF.8521.1	RBFOX1		FAM160A2		ZNF432				MYL9	KIF13B	PIP4K2C
CUFF.85697.5	RBM26		FAM173B		ZNF582				MYO1C	KIF1B	PITPNM1
CUFF.85860.1	RBM38		FAM175B		ZNF592				MYOF	KIF7	PKMYT1
CUFF.86330.1	RBM42		FAM18A		ZNF641				N6AMT1	KITLG	PKP2
CUFF.86610.7	RBM46		FAM18B2		ZNF668				NAB1	KLHDC10	PLEKHG3
CUFF.8747.1	RBMS1		FAM190A		ZNF677				NACC1	KLHL26	PLP2
CUFF.87978.1	RCAN1		FAM192A		ZNF704				NADSYN1	KLHL38	PNKD
CUFF.9070.1	REM2		FAM19A1		ZNF805				NAGA	KLK7	PNPO
CUFF.9220.5	RERE		FAM40A		ZNFX1				NANS	KSR1	POLDIP2
CUL4A	REV3L		FAM45A		ZNHIT1				NCKIPSD	LAMP2	POLE
CUL4B	RFX7		FAM47E		ZRANB2				NDUFA3	LAS1L	POLR1D
CUTA	RGL1		FAM48A		ZSCAN20				NDUFAF3	LCAT	POLR3E
CUTC	RGS3		FAM5B		ZSWIM7				NDUFB4	LCMT1	POLR3F
CUX2	RGS6		FAM81A						NDUFB7	LCTL	POLR3H
CXCL12	RHOG		FAM82A2						NDUFS4	LEMD2	POMT1
CXHXorf23	RIBC2		FAM83A						NDUFV1	LENG8	POMT2
CYB5B	RLTPR		FAM83D						NEDD8	LEPRE1	POP1
CYBASC3	RNF149		FAM98B						NFATC3	LFNG	POP4
CYBRD1	RNF167		FANCL						NFKBID	LGALSL	PPAP2C
CYP27B1	RNF180		FANK1						NFKBIZ	LGI2	PPIA
DAP	RNF215		FBN1						NFU1	LHFP	PPIB
DAPL1	RNF219		FBXL14						NLGN2	LHFPL4	PPID
DARS	ROBO1		FBXL17						NME2	LIMA1	PPIL1
DBN1	ROPN1L		FBXO22						NME6	LIN28A	PPP1CA
DBR1	RPRD2		FBXO3						NOMO2	LMAN2	PPP1R16A
DBT	RPUSD3		FBXO38						NPC2	LMLN	PPP2R4
DCBLD2	RRAGC		FBXO7						NPHP1	LOC100125266	PPP3CC
DCK	RRAGD		FBXO8						NPRL2	LOC100125925	PPP6R3
DCLK2	RSF1		FBXW8						NPSR1	LOC100125949	PQLC2
DCLRE1A	SAMD15		FEZ1						NR1H2	LOC100138973	PRCC
DCP1A	SBF2		FEZ2						NT5C3	LOC100139031	PRDX5
DCP2	SCARA5		FGB						NUBP2	LOC100139548	PREB
DCUN1D5	SCD5		FGF2						NUCKS1	LOC100139556	PRELID1
DDAH1	SCN1A		FGR						NUDT16	LOC100139764	PREP
DDHD2	SCN8A		FHIT						NUP62	LOC100139843	PRMT7
DDX25	SEC63		FIGLA						NXT1	LOC100139987	PRORSD1
DDX43	SEMA3E		FILIP1L						OGDH	LOC100140503	PRPF38A
DDX50	SEMA7A		FIP1L1						OMD	LOC100196901	PRPF4B
DDX58	SENP3		FKBP7						OPLAH	LOC100295456	PSENEN
DECR1	2014-09-04		FKTN						OSBPL7	LOC100296324	PSMA2
DEK	SERINC5		FLOT1						OTUD7B	LOC100296550	PSMA7
DGKB	SESN1		FMN1						OVCA2	LOC100296964	PSMB3
DGKE	SFRP1		FMNL2						OXA1L	LOC100296992	PSMB5
DHX36	SGMS2		FN3K						P2RX4	LOC100297647	PSMB6
DICER1	SHISA5		FN3KRP						PAFAH1B3	LOC100299025	PSMC1
DIRAS2	SIX3		FNDC3A						PAFAH2	LOC100335353	PSMC3
DIRC2	SLC16A11		FOXM1						PAG12	LOC100335716	PSMD10
DKK1	SLC25A13		FOXN1						PALLD	LOC100335751	PSMD2
DKK2	SLC25A31		FOXR1						PARK7	LOC100335754	PSMD8
DKK3	SLC37A2		FRA10AC1						PASK	LOC100336210	PSME1
DLG1	SLC39A13		FREM1						PBXIP1	LOC100336592	PTCD3
DLG5	SLC3A2		FRG1						PCCB	LOC100336726	PTGES3
DNAJB14	SLC9A9		FRMD3						PCGF3	LOC100337114	PTMA
DNAJB4	SMC1B		FRMD4B						PCID2	LOC100337293	PTPN9
DNAJC18	SMC2		FRMD5						PCNT	LOC100849152	PTS
DNAJC27	SMC6		FRS3						PCP4L1	LOC100849198	PUS10
DNAJC7	SMG6		FRY						PDE4D	LOC100849216	QARS
DNMBP	SNTB2		FSD1L						PDGFA	LOC100849287	QDPR
DNMT1	SNX13		FUCA2						PDGFRA	LOC100849348	RAB12
DOCK4	SNX16		FYN						PDIA3	LOC100849481	RAB14
DOCK5	SOX5		FZD4						PDLIM4	LOC100849583	RABEP2
DOCK7	SPATA16		FZD5						PDPN	LOC100849594	RABEPK
DOCK9	SPICE1		GABRA3						PDXK	LOC100849619	RABGGTA
DOK1	SPINK5		GABRB2						PEBP4	LOC100849681	RAC1
DOK4	SPON1		GABRG1						PECR	LOC100849780	RAD54L
DONSON	SREK1		GALK2						PELP1	LOC100849790	RANBP1
DPF2	SRPK2		GALNT1						PEPD	LOC100849816	RANBP10
DPP8	SSH1		GALNT13						PERP	LOC100849946	RBM14
DPPA3	SSSCA1		GALNTL6						PEX26	LOC100849985	RBM47
DPY30	STAP2		GARS						PFKL	LOC100849995	RBM8A
DR1	STAR		GAS2L2						PFN1	LOC100850085	RBMX
DRAP1	STIM1		GAS7						PGM1	LOC100850106	RBPJ
DROSHA	STIM2		GBX2						PGRMC2	LOC100850153	RBX1
DSCAML1	STK32A		GCC1						PHC1	LOC100850180	RCN3
DSE	STK33		GDAP2						PHF2	LOC100850188	REC8
DSEL	STK4		GDF3						PHKG1	LOC100850192	RECQL4
DSTYK	STX2		GDI2						PHKG2	LOC100850219	RFNG
DTWD1	SUPT16H		GGCT						PHLDB3	LOC100850279	RFWD2
DUSP12	SUPT3H		GHDC						PI4KA	LOC100850302	RG9MTD2
DUSP19	SYBU		GIGYF2						PICK1	LOC100850339	RGS19
DUSP7	SYCP2		GJA4						PIEZO1	LOC100850368	RHOT2
DVL2	SYCP2L		GJA8						PIGH	LOC100850473	RINT1
DYNC1I1	SYNM		GJC1						PIGN	LOC100850476	RNASE1
DYNC2H1	SYT10		GJD2						PIGQ	LOC100850568	RNASEH1
E2F5	SYT11		GK						PIN1	LOC100850641	RNASEK
E2F8	SYT9		GK2						PITPNA	LOC100850765	RNF181
EAF1	TAB2		GKAP1						PKM2	LOC100850795	RNF4
ECT2	TACC3		GLIS3						PKN1	LOC100850831	ROMO1
EDC4	TADA2B		GLTPD1						PKN3	LOC100850913	RPA2
EDEM1	TAF3		GMEB1						PLA2G15	LOC100850960	RPL10
EDEM2	TAF4		GMPPA						PLAC8	LOC100850964	RPL10A
EDEM3	TAOK2		GMPR2						PLCB4	LOC100851075	RPL11
EEF2K	TAOK3		GNA12						PLD3	LOC100851115	RPL13
EEPD1	TBC1D1		GNAQ						PLDN	LOC100851200	RPL13A
EFEMP1	TBCD		GNB5						PLEKHF1	LOC100851204	RPL14
EFHB	TBX18		GNG12						PLEKHG2	LOC100851256	RPL15
EFHD1	TCF4		GNG13						PLEKHH1	LOC100851322	RPL18
EFNB1	TCTEX1D4		GNL1						PLIN3	LOC100851332	RPL18A
EGF	TDRD5		GOLGA1						PLLP	LOC100851433	RPL19
EGFR	TFAP2D		GOLGA7						PLS1	LOC100851448	RPL21
EGLN3	THAP3		GOSR1						PLTP	LOC100851461	RPL22
EHBP1	THUMPD2		GOT2						PM20D1	LOC100851462	RPL22L1
EHMT2	TK2		GPAA1						PMEPA1	LOC100851481	RPL24
EIF1	TLR2		GPBP1L1						PMPCA	LOC100851533	RPL26
EIF2A	TLR7		GPC3						PNPLA6	LOC100851542	RPL27
EIF2AK2	TM6SF1		GPR107						POLD1	LOC100851544	RPL27A
EIF2AK3	TMEM117		GPR137						POLD4	LOC100851580	RPL28
EIF2C2	TMEM131		GPR158						POMGNT1	LOC100851604	RPL29
EIF2S3	TMEM145		GPR160						POMP	LOC100851612	RPL3
EIF3E	TMEM150B		GPR21						PPCDC	LOC100851617	RPL30
EIF3L	TMIGD1		GPR22						PPDPF	LOC100851645	RPL31
EIF3M	TMOD1		GPR45						PPIL2	LOC100851647	RPL32
EIF4A1	TMOD2		GPR64						PPP1R13L	LOC100851664	RPL34
EIF4E3	TMSB4		GPR84						PPP1R14A	LOC100851667	RPL35
EIF4G2	TNRC6B		GPRC5A						PPP1R1A	LOC100851682	RPL35A
EIF5B	TOR2A		GPRC5D						PPP1R7	LOC100851698	RPL36
ELAC2	TP53I13		GRAMD1B						PPP5C	LOC100851713	RPL36A
ELAVL1	TP53TG5		GRAP2						PQLC1	LOC100851791	RPL36AL
ELK1	TRAT1		GRHL3						PQLC3	LOC100851820	RPL37
ELMOD1	TRIP11		GRHPR						PRDX1	LOC100851821	RPL37A
ELMOD3	TRIP13		GRINA						PRDX2	LOC100851843	RPL38
ELOVL3	TRPC2		GRM7						PRDX3	LOC100851873	RPL4
ELOVL4	TRPC4AP		GSK3A						PRDX6	LOC100851989	RPL5
ELOVL7	TRPM3		GSK3B						PRHOXNB	LOC100852086	RPL6
ELP4	TRPT1		GSTM3						PRKAB1	LOC100852115	RPL7A
ENAH	TSC1		GTF2A2						PRKCD	LOC100852131	RPL8
ENPP2	TSPAN9		GTF2E2						PRKCZ	LOC100852132	RPL9
ENTPD5	TTC5		GTF2F2						PRKX	LOC100852134	RPLP0
ENY2	TTC7B		GTF2IRD2						PRPF8	LOC100852191	RPLP1
EP400	TULP4		GTF3A						PRR13	LOC100852216	RPN2
EPB41L2	TWF2		HAGHL						PRR7	LOC100852282	RPRD1A
EPB41L4B	UBAP1		HAS2						PRRC2A	LOC100852319	RPRD1B
EPB41L5	UBE2Z		HAUS1						PSAT1	LOC100852328	RPS10
EPHA6	UBL3		HAUS3						PSD	LOC100852335	RPS11
EPHA7	UFL1		HCFC1						PSMB4	LOC100852360	RPS12
EPSTI1	UNC13C		HDGFRP2						PSMB7	LOC505099	RPS13
ERCC4	UNC5D		HDGFRP3						PSMD4	LOC505465	RPS14
ERCC6L	UPF1		HEATR1						PSME3	LOC507236	RPS15
ERMP1	USP13		HEATR5B						PSMG4	LOC509006	RPS15A
ERRFI1	USP3		HEATR7A						PSRC1	LOC509113	RPS16
ESCO1	USP31		HECA						PTCHD2	LOC509972	RPS17
ESCO2	USP37		HELB						PTGDR	LOC510193	RPS18
ESPL1	USP7		HELQ						PTGR1	LOC510382	RPS20
ESRP2	VANGL1		HERC3						PTGS2	LOC510723	RPS23
ESRRA	VGLL4		HEXDC						PTN	LOC511106	RPS24
ETAA1	VPRBP		HHIP						PTOV1	LOC512486	RPS25
ETFA	VPS37B		HIF1A						PTPRK	LOC513329	RPS27
ETV5	VSNL1		HIP1R						PURA	LOC514257	RPS27A
EXOC4	WASF3		HIPK1						PXMP4	LOC514296	RPS29
EXOC5	WBP4		HIST2H2BF						RAB11B	LOC516576	RPS3
EXOSC9	WDR12		HMBOX1						RAB13	LOC516579	RPS3A
EXT2	WDR31		HN1L						RAB25	LOC517756	RPS4X
F2R	WDR52		HOMER1						RAB37	LOC518495	RPS4Y1
F3	WDR67		HOOK3						RAB3A	LOC521318	RPS5
FABP5	WDR87		HOXA3						RAB4B	LOC521580	RPS6
FAM101B	WDSUB1		HOXA4						RAB5C	LOC521663	RPS6KC1
FAM102B	WHSC2		HOXB2						RAB7A	LOC530348	RPS7
FAM104A	WNT10A		HP1BP3						RABAC1	LOC530553	RPS8
FAM107B	YAE1D1		HPDL						RABL5	LOC533435	RPS9
FAM108C1	YWHAZ		HRH1						RAC2	LOC535946	RPSA
FAM109B	ZAK		HSD17B4						RAD23B	LOC539166	RPUSD4
FAM110B	ZBTB43		HSDL2						RAD9A	LOC539875	RRP12
FAM120A	ZBTB5		HSPA1A						RANBP3	LOC613508	RUVBL1
FAM122B	ZC3HAV1		HSPA1L						RASL11B	LOC615589	RWDD1
FAM124B	ZCCHC3		HSPA2						RBBP9	LOC618242	SCPEP1
FAM129B	ZCWPW2		HTR2B						RBKS	LOC618633	SCUBE2
FAM135B	ZDHHC3		HVCN1						RDH13	LOC751788	SCYL1
FAM159B	ZFAND1		HYLS1						REEP4	LOC781381	SDHAF1
FAM163A	ZFP14		IBTK						REM1	LOC781988	SDHAF2
FAM168B	ZFR		IER3IP1						RER1	LOC782274	SDHB
FAM169A	ZKSCAN5		IFI16						RERGL	LOC782367	SDHC
FAM171A1	ZMYND8		IFT46						RGL2	LOC782426	SDR39U1
FAM180A	ZNF187		IFT74						RHOC	LOC782657	SEC11A
FAM186B	ZNF197		IFT81						RHOV	LOC783399	SEC61G
FAM188A	ZNF200		IGF1R						RIMKLB	LOC783533	2014-09-15
FAM190B	ZNF211		IGFBP3						RNASEH2A	LOC783893	SEPHS2
FAM199X	ZNF235		IGSF22						RNF135	LOC784058	SERBP1
FAM19A4	ZNF277		IKZF2						RNF170	LOC784305	SERF1A
FAM208A	ZNF292		IL1R2						RNF213	LOC785330	SERF2
FAM21A	ZNF341		ILDR2						RNF26	LOC785762	SERHL2
FAM46B	ZNF43		INO80D						ROGDI	LOC787309	SERINC2
FAM54A	ZNF462		INPP1						RPA1	LOC787404	SERPINC1
FAM58A	ZNF547		INTS10						RPS19BP1	LOC787610	SETD2
FAM64A	ZNF624		INTS12						RPS2	LOC787812	SF3A2
FAM72A	ZNF713		INTS6						RRAD	LOC788150	SF3B14
FAM76B	ZNF750		IP6K1						RUSC1	LOC788405	SF3B2
FAM81B	ZNF804B		IQCG						RWDD2B	LOC788927	SF3B4
FAM8A1	ZRANB3		IQCH						S100A14	LOC790009	SFPQ
FANCD2			IRF2BPL						S100A16	LPCAT1	SH3BP4
FANCM			IRF6						S100A5	LPCAT2	SHFM1
FASTKD3			ITCH						SARS2	LPCAT4	SHROOM3
FBLN5			ITGA10						SBNO2	LPIN1	SIKE1
FBXL21			ITGA4						SCAMP2	LPP	SKA2
FBXL3			ITGA6						SCAMP5	LRGUK	SLC20A1
FBXL4			ITGA9						SCARB2	LRP11	SLC24A6
FBXO15			ITGAE						SCLY	LRP1B	SLC25A11
FBXO21			ITGB5						SCML4	LRRC14	SLC25A3
FBXO32			ITPKC						SCNN1A	LRRC43	SLC27A1
FBXO33			ITPR1						SCP2	LRRK2	SLC29A2
FBXO43			IWS1						SDC1	LRRN4CL	SLC29A3
FBXO9			JAZF1						SDC4	LSM10	SLC2A3
FBXW11			JKAMP						SDF4	LUC7L	SLC2A5
FBXW7			KAT6A						SDSL	LY6G6C	SLC2A8
FCGRT			KAT7						SEC11C	LYSMD2	SLC35B2
FCHO1			KCMF1						SEC14L6	LYZ3	SLC35C1
FDFT1			KCNA4						SEL1L	MAFF	SLC35F5
FDX1			KCNE1						SELL	MAN2C1	SLC39A14
FDX1L			KCNH5						SEPP1	MAP2K2	SLC44A4
FECH			KCNJ3						2014-09-02	MAPK13	SLC7A8
FEM1C			KCNK1						SERAC1	MAPKAPK5	SLC9A6
FER			KCNN3						SERPINB6	2014-03-02	SLMO2
FERMT2			KCTD10						SETD5	MAZ	SLX4
FGF16			KCTD9						SF1	MBD5	SMAD4
FHAD1			KDM4C						SFN	MBL2	SMARCAD1
FIG4			KDR						SGCB	MBTPS2	SMARCB1
FIGN			KDSR						SGSH	MC2R	SMARCC1
FIZ1			KIAA0182						SH2D3A	MC4R	SMARCE1
FKBP5			KIAA0196						SH3BGRL	MCF2L	SMCR7L
FKBP6			KIAA0355						SH3BGRL2	MCF2L2	SMG5
FMNL1			KIAA1244						SH3BGRL3	MDN1	SMN1
FNBP1L			KIAA1324L						SH3D21	MDP-1	SNAPC1
FNIP2			KIAA1328						SH3GL1	MEG3	SNRNP70
FOPNL			KIAA1430						SHANK2	MEIS2	SNRPA
FOXP3			KIAA1524						SHARPIN	METAP1	SNRPC
FPGT			KIAA1715						SHB	METTL1	SNRPD2
FRAT1			KIAA1958						SIPA1L3	METTL11A	SNRPD3
FRAT2			KIAA2018						SIX5	METTL19	SNX2
FRRS1			KIF23						SKI	MFAP5	SNX22
FRYL			KIF24						SLC10A5	MFN2	SNX3
FSHR			KIF3C						SLC12A4	MGC134040	SNX5
FSTL1			KIT						SLC12A9	MGC137098	SPARC
FTSJD2			KLF2						SLC16A13	MGC138914	SPATA6
FZD3			KLF7						SLC1A1	MGLL	SPC24
G3BP2			KLHDC1						SLC25A34	MGRN1	SPCS2
GAB1			KLHDC5						SLC25A39	MIB2	SPEN
GABBR2			KLHL11						SLC26A4	MICALL1	SPG7
GABPB1			KLHL8						SLC29A1	MICALL2	SPPL3
GABRG2			KRIT1						SLC34A2	MICU1	SPSB4
GADD45B			KRT25						SLC35G1	MIPEP	SQLE
GALC			KTN1						SLC36A2	MIR199A-1	SRD5A1
GALNT11			L3MBTL3						SLC37A1	MIR2422	SRF
GAS2L3			LCOR						SLC38A7	MIR365-2	SRM
GATSL3			LCP2						SLC38A9	MIR374B	SRP14
GCH1			LDHA						SLC39A7	MIR628	SRP68
GCLC			LDHC						SLC43A1	MITD1	SRRM2
GCNT3			LEFTY2						SLC43A2	MLL	SRSF1
GDF9			LEMD3						SLC44A2	MMAB	SRSF11
GDPD1			LENG1						SLC4A2	MMP15	SRSF2
GET4			LEO1						SLC7A4	MPG	SRSF3
GGH			LHFPL3						SLC7A5	MPP3	SRSF5
GIMAP5			LHX8						SLC9A3	MPRIP	SRSF7
GINS3			LIMCH1						SLC9A3R1	MRM1	SSBP1
GIPC2			LIN37						SMAP1	MRPL33	SSR1
GJA1			LIN54						SMARCA4	MSX2	SSR2
GJB4			LIN7A						SMARCC2	MTCH2	SSR4
GLCE			LINS						SMPD4	MTG1	SSU72
GLE1			LIPT2						SMPD5	MTMR4	ST6GALNAC1
GLS			LIX1L						SMS	MURC	STARD7
GLTP			LMAN2L						SMTN	MUTYH	STARD9
GMCL1			LMBR1						SMTNL2	MYL6	STX16
GNAI1			LMBRD1						SND1	MYO18A	STXBP5
GNB1			LMBRD2						SNUPN	MYO1A	SUCLG1
GNG4			LMTK2						SNX24	MYO1E	SUMO3
GNL3			LMX1A						SNX4	MYO6	SUPT6H
GNPDA2			LNX1						SNX6	MYO9B	SYDE2
GNPNAT1			LOC100126230						SORD	MZT1	SYNGR2
GOLGA7B			LOC100126544						SPAG7	N4BP1	SYS1
GOLIM4			LOC100137973						SPHK2	NAA60	TACSTD2
GOLPH3			LOC100137974						SPINT1	NAAA	TARS2
GOLPH3L			LOC100138660						SPINT2	NAALAD2	TBC1D17
GOLT1B			LOC100138869						SPNS1	NAALADL1	TBC1D20
GORASP2			LOC100139161						SPRY2	NAGK	TBL3
GOSR2			LOC100140029						SPSB1	NAIF1	TBRG4
GP1BA			LOC100140607						SRD5A3	NANOG	TBX3
GPATCH2			LOC100294857						SRRT	NAP1L4	TCEB2
GPC4			LOC100295019						SSR3	NARF	TCOF1
GPM6B			LOC100295193						ST13	NAT1	TECR
GPN2			LOC100295263						ST14	NAT9	TEX2
GPR1			LOC100295762						ST3GAL3	NBAS	TEX261
GPR125			LOC100295797						STARD10	NBEA	TFAP2C
GPR137C			LOC100295973						STEAP3	NBEAL1	TFDP2
GPR155			LOC100296661						STIP1	NCSTN	TFIP11
GPR52			LOC100296901						STK16	NENF	TGOLN2
GPR61			LOC100296926						STRA13	NEO1	THAP4
GPRASP1			LOC100297337						STRADA	NEPN	THRAP3
GPT2			LOC100297914						STRN4	NFE2	TIMM10
GRIA1			LOC100299043						STUB1	NFIB	TIMM13
GRIK2			LOC100335177						STX12	NFRKB	TIMP2
GRM1			LOC100335242						STX8	NFYC	TLCD1
GRM8			LOC100335299						SUMF1	NGEF	TM9SF4
GRPEL1			LOC100335426						SUSD2	NGFR	TMBIM6
GRSF1			LOC100335763						SYN1	NID1	TMED1
GSR			LOC100335881						SZT2	NLRX1	TMEM11
GSTA4			LOC100336058						TAF10	NMRAL1	TMEM126A
GSX1			LOC100336100						TAF6	NOS3	TMEM139
GTDC1			LOC100336390						TARBP2	NPL	TMEM147
GTF2H3			LOC100336777						TARS	NPTN	TMEM14A
GTF3C3			LOC100337091						TAX1BP3	NR2F6	TMEM161B
GTPBP4			LOC100337371						TBC1D22B	NRBP1	TMEM189
GTSF1			LOC100848477						TCF7L1	NRBP2	TMEM208
GUCY1B3			LOC100849096						TCIRG1	NSD1	TMEM237
H1FOO			LOC100849154						TCTA	NT5C3L	TMEM39B
HACE1			LOC100849156						TDG	NUBPL	TMEM41A
HACL1			LOC100849165						TEAD3	NUCB1	TMEM87B
HADH			LOC100849201						TESK1	NUDT1	TMEM97
HAUS4			LOC100849203						TFAP2A	NUDT7	TMSB10
HBS1L			LOC100849214						TFAP4	NUDT8	TNPO2
HDAC3			LOC100849315						TFPI	NUMBL	TNPO3
HDHD2			LOC100849362						TGFBR3	NUP214	TOMM20
HECTD2			LOC100849450						TGS1	NUPR1	TPM1
HENMT1			LOC100849494						TH1L	NUTF2	TPM3
HERPUD2			LOC100849502						THNSL1	OBFC2B	TPM4
HEXB			LOC100849584						TIAM1	OCA2	TPT1
HEY2			LOC100849585						TIMP1	ODF2	TRAP1
HHAT			LOC100849598						TLE3	OGG1	TRAPPC1
HIBADH			LOC100849644						TLL1	OLFM2	TRAPPC2L
HIPK2			LOC100849692						TLN1	OR12D2	TRIM27
HIST1H2AH			LOC100849785						TM2D3	OR6C68	TRMT2A
HIST2H2AA4			LOC100849806						TMBIM1	ORC3	TRMT5
HMGB2			LOC100849839						TMBIM4	OS9	TSC2
HMGB3			LOC100849893						TMED9	OSBP	TSEN54
HMGCS1			LOC100850000						TMEM120A	OSGEP	TTC35
HMGN1			LOC100850053						TMEM126B	OSGEPL1	TUBA1B
HMGN2			LOC100850061						TMEM144	OXNAD1	TUBGCP2
HMGN4			LOC100850108						TMEM165	P2RX2	TUBGCP3
HMMR			LOC100850239						TMEM177	P2RY2	TXN2
HMP19			LOC100850337						TMEM180	PAAF1	U2AF1
HNRNPC			LOC100850383						TMEM184B	PABPN1	U2AF1L4
HOGA1			LOC100850405						TMEM192	PACRGL	UBA52
HOMER2			LOC100850469						TMEM206	PAF1	UBAC1
HOOK1			LOC100850474						TMEM234	PAG2	UBAP2
HOOK2			LOC100850487						TMEM238	PAK1	UBE2F
HOXA9			LOC100850528						TMEM5	PARD3B	UBE2G2
HOXD1			LOC100850557						TMEM62	PARK2	UBE2L3
HOXD8			LOC100850729						TMEM79	PARP11	UBE2M
HPGD			LOC100850834						TMEM86A	PARP14	UBE2O
HPS3			LOC100850924						TMEM98	PARP6	UBXN1
HPS5			LOC100850928						TMPRSS4	PATE1	UFC1
HSCB			LOC100850943						TMUB1	PATL1	UFD1L
HSF2BP			LOC100850982						TNFAIP1	PCBD2	UIMC1
HSP90B1			LOC100851000						TNRC6C	PCGF1	UMPS
HSPA14			LOC100851079						TP53	PCM1	UNK
HSPBAP1			LOC100851087						TPD52	PCNXL3	UQCRC1
HTATIP2			LOC100851093						TPRG1L	PCSK5	UQCRC2
IARS			LOC100851094						TRANK1	PCYT2	UQCRFS1
ICA1			LOC100851173						TRAPPC8	PDCD1LG2	UQCRQ
ICK			LOC100851198						TREX1	PDLIM1	URB1
ID3			LOC100851231						TRIM11	PEA15	USE1
IDE			LOC100851282						TRIM28	PEF1	USP12
IFNGR1			LOC100851294						TRIM41	PEX11A	USP39
IFNGR2			LOC100851319						TRIM7	PEX11G	USP4
IFRD1			LOC100851320						TRIM8	PFDN1	USP5
IFT43			LOC100851381						TRMT112	PFDN5	UTP6
IFT52			LOC100851451						TRPM1	PFDN6	VCP
IFT57			LOC100851460						TSPAN15	PFKFB3	VKORC1
IFT80			LOC100851522						TSSC1	PFKM	VMA21
IFT88			LOC100851559						TSTD1	PGAP3	VPS29
IGFBPL1			LOC100851585						TUBA3E	PGLS	WBP2
IL1B			LOC100851688						TUBB2B	PHF1	WDR77
IL2RA			LOC100851694						TUT1	PHKB	WDR83OS
ILDR1			LOC100851720						TXN	PHYH	WEE1
ILF2			LOC100851728						TXNDC16	PICALM	WWC1
ILKAP			LOC100851840						UAP1	PIGS	XAB2
IMMP2L			LOC100851906						UBE2E1	PIGV	XPO7
INADL			LOC100851919						UBE2E2	PINK1	XRCC5
INCENP			LOC100851931						UBE2S	PION	YBEY
INO80			LOC100851964						UBL4A	PITX1	YBX1
INPP5B			LOC100851969						UBR1	PKIA	YIPF1
INSC			LOC100852069						UBTD1	PLAU	YKT6
INSIG1			LOC100852093						UCHL5	PLBD2	YWHAQ
INTS3			LOC100852098						UCKL1	PLCB3	ZACN
INTS9			LOC100852112						UGT2A3	PLEKHA5	ZBTB48
IPP			LOC100852133						UNC5B	PLOD3	ZC3H13
IQCB1			LOC100852161						UPK3A	PLSCR4	ZDHHC16
IQGAP1			LOC100852206						UPP1	PLXNA3	ZDHHC9
IRAK1BP1			LOC100852237						UQCR11	PMS2	ZFYVE27
IRAK2			LOC100852241						UROD	PNMA2	ZMYM6
IRF8			LOC100852298						USP43	POLR3A	ZNF174
ISL2			LOC100852307						UTY	POU2AF1	ZNF350
ISOC1			LOC100852320						VAT1	POU3F3	ZNF613
ISPD			LOC100852324						VDAC2	PPAPDC1B	ZNF777
ITFG2			LOC100852343						VEGFB	PPIF	ZRSR2Y
ITGB1			LOC503858						VPS25	PPP1R13B	ZSCAN21
ITPA			LOC504927						VPS41	PPP1R21
JAGN1			LOC506181						VPS4A	PPP2R2C
JAK1			LOC508486						VPS52	PPP2R3C
JMJD1C			LOC508529						VTI1A	PPT1
JMJD6			LOC509109						WARS2	PRDM4
JUB			LOC509184						WASH1	PRKCE
KALRN			LOC514842						WBSCR17	PRKCG
KANK1			LOC516742						WDR1	PRMT2
KANK2			LOC517284						WDR25	PROK2
KATNAL1			LOC517509						WDR4	PROM1
KATNB1			LOC520505						WDR62	PRPH
KBTBD2			LOC520588						WDR78	PRRC2B
KBTBD3			LOC521021						XKR8	PRSS23
KBTBD7			LOC521713						XRCC6	PRSS48
KBTBD8			LOC522540						YDJC	PRSS8
KCNA5			LOC523023						YIF1A	PRUNE2
KCNH8			LOC524650						YIF1B	PSAP
KCNK13			LOC526769						YIPF2	PSMD11
KCNMA1			LOC526847						ZCRB1	PSME2
KCNN2			LOC533821						ZDHHC12	PSMG3
KCTD12			LOC534434						ZDHHC5	PTER
KCTD3			LOC534755						ZFAND2B	PTK2
KCTD5			LOC536144						ZFP36L2	PTMS
KDELC1			LOC537580						ZGPAT	PTPMT1
KDM3A			LOC539805						ZMYM4	PTPN20B
KHDRBS1			LOC539821						ZNF165	PTPN5
KIAA0226			LOC614357						ZNF205	PTPRA
KIAA0494			LOC614741						ZNF317	PTPRF
KIAA0528			LOC615277						ZNF404	PTTG1IP
KIAA0753			LOC615558						ZNF408	PUF60
KIAA0922			LOC617166						ZNF444	PURB
KIAA1147			LOC617800						ZNF45	PUS1
KIAA1239			LOC618008						ZNF532	PVRL2
KIAA1429			LOC781001						ZNF567	PYCRL
KIAA1432			LOC781336						ZNF593	PYROXD1
KIAA1549			LOC782385						ZNF70	QSOX1
KIAA1826			LOC782418						ZNF746	QTRT1
KIF11			LOC783300						ZNF792	R3HDML
KIF15			LOC783613						ZYX	RAB11FIP3
KIF18A			LOC783852							RAB15
KIF20B			LOC784245							RAB3IL1
KIF4A			LOC784473							RAB7L1
KIF5C			LOC784747							RAB8A
KIF9			LOC784805							RAD51B
KLF11			LOC784816							RAD54B
KLF12			LOC786421							RALY
KLF15			LOC787099							RAP1GAP
KLHDC2			LOC787549							RAP2B
KLHL18			LOC787578							RAPGEF5
KLHL21			LOC788092							RBCK1
KLHL25			LOC788142							RBM19
KLHL32			LOC788412							RBM43
KLHL5			LOC788530							RBM45
KLHL7			LOC788736							RBM5
KNG1			LOC789960							RBMS3
KPNA7			LOC790017							RCBTB1
KRAS			LOH12CR1							RCCD1
LAMC1			LPXN							RCE1
LAMC2			LRCH1							REEP1
LANCL1			LRCH3							RFC2
LATS1			LRRC8A							RFT1
LATS2			LRRC8C							RFX1
LCA5			LRRC8E							RFXAP
LCMT2			LRRCC1							RGP1
LDB1			LRRFIP2							RGS7BP
LEPROT			LTBP1							RILPL2
LHX3			LTBR							RNASET2
LIG4			LTV1							RNF111
LIN52			LYPD1							RNF123
LIN7C			LYRM1							RNF214
LINGO2			LYST							RNLS
LLGL2			MACC1							RPS28
LMNB1			MAD2L2							RPTOR
LMNB2			MAGI2							RRM2B
LOC100138474			MAGI3							RRP36
LOC100138599			MAML3							RRP9
LOC100138613			MAN1C1							RSBN1L
LOC100140123			MAP1A							RTEL1
LOC100140518			MAP2K3							RTKN
LOC100141212			MAP2K4							RTN4IP1
LOC100294775			MAP4K2							RUNDC3A
LOC100294918			MAPK1							S100A10
LOC100295100			MAPK10							S100A3
LOC100295892			MAPK3							SAFB
LOC100296257			MAPK4							SAMD1
LOC100297097			MAPKBP1							SAMD3
LOC100297185			2014-03-11							SART3
LOC100297428			MARK4							SCAMP4
LOC100297676			MASTL							SCARB1
LOC100298796			MAU2							SCHIP1
LOC100300830			MB21D1							SCIN
LOC100335472			MB21D2							SDF2L1
LOC100335564			MBNL1							SEC16A
LOC100336170			MBNL3							SEC24C
LOC100336629			MBOAT1							SEL1L3
LOC100336936			MCM3							SEMA3D
LOC100337355			MCTP2							SEMA5B
LOC100337356			MDC1							SERPINB2
LOC100848087			MDM2							SERPINI1
LOC100848920			MDM4							SETMAR
LOC100849097			MECOM							SFT2D2
LOC100849161			MECP2							SGK196
LOC100849188			MED1							SGOL2
LOC100849282			MED17							SGPL1
LOC100849395			MED18							SGSM3
LOC100849425			MED24							SH3BP5
LOC100849444			MED7							SHPK
LOC100849445			MEF2A							SHROOM2
LOC100849447			MEGF10							SIGLEC10
LOC100849456			MEGF9							SIK3
LOC100849471			MEMO1							SIPA1L1
LOC100849482			MEPCE							SIRT4
LOC100849549			METAP1D							SIRT5
LOC100849609			METTL14							SLC10A1
LOC100849633			METTL21B							SLC11A2
LOC100849652			METTL8							SLC13A4
LOC100849672			MFF							SLC16A7
LOC100849683			MFN1							SLC22A5
LOC100849695			MFSD11							SLC25A29
LOC100849859			MFSD7							SLC25A33
LOC100849892			MFSD9							SLC25A40
LOC100849937			MGAT5							SLC26A11
LOC100849948			MGC128424							SLC27A2
LOC100850027			MGC134577							SLC28A3
LOC100850038			MGC137708							SLC35B1
LOC100850040			MINK1							SLC38A10
LOC100850064			MIOS							SLC39A11
LOC100850069			MIR1306							SLC39A4
LOC100850070			MIR670							SLC39A5
LOC100850082			MKI67							SLC43A3
LOC100850194			MKL2							SLC44A1
LOC100850199			MKS1							SLC4A5
LOC100850212			MLH1							SLC5A11
LOC100850357			MLLT3							SLC6A20
LOC100850450			MMS22L							SLCO1A2
LOC100850459			MNAT1							SLCO2B1
LOC100850471			MND1							SLITRK5
LOC100850503			MOB1A							SMPD2
LOC100850533			MOB3A							SMUG1
LOC100850542			MON2							SMYD1
LOC100850711			MORN2							SMYD2
LOC100850722			MOSPD2							SNRNP48
LOC100850737			MPHOSPH8							SNX12
LOC100850767			MPP6							SNX19
LOC100850769			MR1							SNX29
LOC100850792			MRAP2							SNX8
LOC100850864			MRC2							SOBP
LOC100850957			MRGPRX2							SOX15
LOC100851010			MRPL32							SOX4
LOC100851021			MRPS18C							SPG20
LOC100851044			MRPS31							SREBF2
LOC100851139			MRRF							SRXN1
LOC100851154			MS4A1							STAB1
LOC100851264			MSRB2							STARD8
LOC100851278			MST4							STBD1
LOC100851281			MTUS1							STC1
LOC100851413			MUM1							STK19
LOC100851498			MUS81							STK25
LOC100851531			MXD1							STK40
LOC100851587			MYBL1							STMN1
LOC100851619			MYF6							STT3A
LOC100851640			MYH15							STX3
LOC100851725			MYH2							STX4
LOC100851761			MYH4							STXBP2
LOC100851875			MYLIP							STXBP4
LOC100851916			MYO16							STYK1
LOC100851948			MYO1F							SUGP1
LOC100851966			MYO1H							SULF2
LOC100851994			MYO5B							SULT1A1
LOC100852045			MYO9A							SUN2
LOC100852085			MYOC							SUN3
LOC100852156			MYOZ3							SUV39H2
LOC100852159			MYSM1							SWSAP1
LOC100852207			MZT2B							SYCE2
LOC100852295			NAA20							SYNGR1
LOC100852300			NAPSA							SYNJ2
LOC100852339			NAT10							SYT13
LOC505086			NAV3							SYT4
LOC505120			NCAPD3							T2R65A
LOC505828			NCAPH							TAF1C
LOC505851			NCBP1							TAGLN2
LOC506032			NCK1							TATDN3
LOC506121			NDE1							TBC1D30
LOC507513			NDEL1							TBCA
LOC507825			NDST2							TBX20
LOC509457			NDUFAF1							TCERG1
LOC510083			NDUFV2							TCF12
LOC510487			NEBL							TCF25
LOC510536			NEFL							TCHHL1
LOC512220			NEGR1							TDGF1
LOC512293			NEIL2							TEAD1
LOC512910			NETO1							TEC
LOC513251			NF1							TECPR1
LOC515736			NFATC2							TEP1
LOC515823			NFATC4							TEX10
LOC515828			NFXL1							TFDP1
LOC517138			NHLRC2							THEM4
LOC517139			NHS							THTPA
LOC521932			NIP7							TIAL1
LOC522004			NIPAL2							TIMM44
LOC522998			NISCH							TJAP1
LOC523153			NIT1							TJP3
LOC524074			NKAIN2							TKDP1
LOC525353			NKX2-2							TM9SF2
LOC527711			NLN							TMCO5B
LOC527805			NLRC5							TMED10
LOC527981			NLRP1							TMED3
LOC529061			NLRP5							TMEM102
LOC529423			NLRP8							TMEM106C
LOC530653			NME7							TMEM110
LOC531152			NOBOX							TMEM125
LOC531699			NOL4							TMEM129
LOC534671			NOTCH2							TMEM135
LOC536267			NOTO							TMEM150C
LOC536445			NPHS1							TMEM160
LOC536606			NPNT							TMEM175
LOC537248			NR1D1							TMEM214
LOC537528			NR1H3							TMEM219
LOC538992			NR3C2							TMEM223
LOC539486			NR6A1							TMEM45B
LOC540077			NRCAM							TMEM47
LOC541149			NRK							TMEM54
LOC574091			NSUN3							TMEM63A
LOC613836			NT5DC1							TMEM65
LOC613926			NUB1							TMEM86B
LOC614522			NUCB2							TMEM8A
LOC614993			NUDT16L1							TMF1
LOC615258			NUDT2							TMLHE
LOC615291			NUDT22							TMTC3
LOC616014			NUDT6							TNFAIP3
LOC616319			NUP54							TNFRSF21
LOC616324			NUP93							TNFSF8
LOC617476			NUSAP1							TNIP1
LOC781493			NVL							TNIP2
LOC781886			NXN							TNKS1BP1
LOC782145			OBFC2A							TNNI3
LOC782175			OCEL1							TNRC6A
LOC782395			ODZ2							TNS3
LOC782502			ODZ3							TNS4
LOC783294			OFD1							TOMM40L
LOC783466			OGDHL							TONSL
LOC784266			OGFOD2							TOP3A
LOC784368			OLFM4							TOP3B
LOC785181			OLFML1							TOR1AIP1
LOC785554			OLFML2A							TPRA1
LOC785831			OMG							TRDMT1
LOC785923			ORAOV1							TRERF1
LOC786254			ORC4							TRIM17
LOC786656			OSBP2							TRIM56
LOC787679			OSBPL2							TRMT12
LOC787740			OSBPL6							TRPM2
LOC787858			OSTBETA							TRPS1
LOC787940			OVCH1							TRPV5
LOC788113			OVOL1							TRRAP
LOC789374			P2RX1							TSPAN14
LOC789546			P2RY14							TSTA3
LOC790088			PACS1							TTC6
LONRF1			PADI6							TTF1
LONRF2			PALM2							TTLL12
LRAT			PALM3							TTLL5
LRBA			PANK3							TTYH2
LRIG1			PAQR3							TUBAL3
LRIG3			PARN							TWSG1
LRMP			PARP9							TXNDC12
LRP6			PATL2							TYRO3
LRRC16A			PATZ1							UBASH3B
LRRC40			PAXIP1							UBE2B
LRRC49			PCCA							UBE3A
LRRC59			PCDH9							UBE3C
LRRC6			PCDHB1							UBR4
LRRC70			PCDHB13							UCK1
LRRC8B			PCDHB5							UFSP2
LSM11			PDE3A							UGT1A6
LSM14B			PDE6C							UGT3A2
LYPLAL1			PDE6D							UHRF1BP1L
LZTFL1			PDHA1							ULK3
MAB21L1			PDK2							UNC45A
MAD2L1			PDLIM5							UNC50
MAD2L1BP			PDP1							UPK1A
MAEA			PDPK1							UPK2
MAEL			PDRG1							URM1
MAGOH			PDXP							USP19
MAL2			PDZD3							USP20
MAN2A1			PELI2							USP24
MAP1LC3B			PELO							USP9Y
MAP2K1			PER1							UTP23
MAP3K11			PET112							VAMP4
MAP4K3			PEX2							VARS
MAP4K5			PEX3							VASN
MAP9			PFN2							VGLL1
MAPK8			PGS1							VOPP1
MAPRE1			PHACTR3							VPS11
MAPRE3			PHC3							VPS13A
MAPT			PHF14							VPS13C
2014-03-05			PHF21A							VPS13D
2014-03-06			PHF8							VPS18
2014-03-07			PHKA2							VPS33A
2014-03-09			PHLDA2							VPS33B
MARS			PHLDB1							VPS36
MARVELD2			PHLDB2							VPS39
MAT2B			PHYHIPL							VSIG10
MBD4			PIGP							VWCE
MBOAT2			PIK3C2B							WBP1
MCART1			PIK3R1							WBSCR27
MCCC1			PIK3R2							WDR59
MCF2			PIKFYVE							WDR5B
MCM10			PILRA							WDR81
MCM2			PIR							WDR96
MCM4			PISD							WFS1
MCM6			PITRM1							WHSC1
MCM9			PITX3							WIPF1
MCMBP			PIWIL3							WWP2
MCPH1			PJA2							XDH
ME2			PKNOX1							XPNPEP1
MED10			PKP4							XRCC3
MED13			PLA2G4D							XXYLT1
MED20			PLA2G7							ZBTB17
MED21			PLAG1							ZBTB7B
MED23			PLCD4							ZBTB8A
MED4			PLCG1							ZBTB8OS
MEF2C			PLCL2							ZC3H8
MEGF11			PLEKHA6							ZCCHC8
MELK			PLEKHA8							ZDHHC14
METTL21A			PLEKHG1							ZDHHC17
METTL22			PLEKHM2							ZDHHC4
METTL3			PLEKHM3							ZFP106
METTL6			PLEKHO1							ZFYVE19
METTL7B			PLK1							ZFYVE21
METTL9			PLRG1							ZFYVE9
MEX3C			PMS1							ZIC2
MEX3D			PNPLA8							ZMAT3
MFAP1			POLD3							ZMYM1
MFSD10			POLI							ZMYM3
MFSD6			POLK							ZNF12
MGC152281			POLM							ZNF132
MGMT			POLR3C							ZNF134
MGST2			POU2F1							ZNF167
MIA3			POU2F3							ZNF208
MICAL2			PPM1M							ZNF238
MIER1			PPOX							ZNF26
MIER2			PPP1R12C							ZNF264
MINA			PPP1R37							ZNF287
MIS18BP1			PPP1R3C							ZNF331
MKLN1			PPP1R9A							ZNF34
MKNK1			PPP2R2B							ZNF358
MKRN2			PPP4R4							ZNF548
MLF1			PRAF2							ZNF572
MLF1IP			PRDM1							ZNF575
MLH3			PRDM5							ZNF627
MLL3			PRDM6							ZNF646
MLL5			PRELID2							ZNF692
MLLT11			PRIM2							ZNF74
MLLT4			PRKAA2							ZNF774
MMAA			PRKAB2							ZSWIM6
MMD			PRKAG1							ZWILCH
MMP25			PRKCDBP							ZYG11B
MNS1			PRKG1
MOB1B			PRKRIP1
MOBKL3			PRPF18
MOCS2			PRPF4
MOGAT1			PRPF6
MORC3			PRR19
MORF4L1			PRSS58
MORF4L2			PRTG
MORN4			PSD4
MOS			PSEN1
MPDZ			PSIP1
MPHOSPH9			PSMD12
MPP5			PTCH1
MPZL3			PTEN
MRI1			PTPN14
MRPL15			PTPRD
MRPL18			PTPRJ
MRPL49			PTPRM
MRPS10			PTPRS
MRPS16			PUS7L
MRPS35			PXMP2
MSH2			QPCTL
MSH3			QRICH2
MSH5			RAB10
MSI1			RAB21
MSL3			RAB2B
MSMO1			RAB32
MSX1			RAB3IP
MTAP			RAB40C
MTBP			RAB8B
MTERF			RABEP1
MTERFD1			RAD17
MTERFD2			RAD18
MTFR1			RAD52
MTHFD1			RALBP1
MTMR1			RANGRF
MTMR2			RAPGEF1
MTMR9			RARA
MTPAP			RARS
MTRR			RASD2
MUC15			RASGEF1B
MUDENG			RASL12
MUSK			RASSF3
MUT			RAVER2
MXRA5			RAX2
MXRA7			RBBP5
MYBBP1A			RBBP8
MYCBPAP			RBFOX2
MYD88			RBM7
MYF5			RBMX2
MYH10			RBPMS
MYH3			RCAN3
MYH8			REV1
MYNN			REXO1
MYO1B			RFC5
MYO1D			RFK
MYO5C			RFX3
N4BP2L2			RGS10
NAA30			RGS2
NAA35			RGS22
NAA50			RHBDD1
NADK			RHBDF1
NADKD1			RIBC1
NAE1			RIOK1
NAF1			RLIM
NAPEPLD			RMND5B
NARG2			RND1
NASP			RNF103
NAV2			RNF139
NBR1			RNF144B
NCAPG			RNF166
NCK2			RNF17
NCKAP1			RNF20
NCOA3			RNF207
NCOA5			RNF216
NCOA6			RNF25
NDRG3			RNF31
NDUFAF4			RNF8
NDUFB6			RNPEPL1
NEDD1			ROBO2
NEDD4			ROCK1
NEDD4L			RORA
NEIL1			RPAP1
NEIL3			RPL12
NEK4			RPL7L1
NEMF			RPS21
NETO2			RPS6KA3
NFKBIB			RRAS2
NFYB			RRP8
NGDN			RRS1
NGLY1			RSBN1
NHEDC1			RSU1
NHSL1			RUFY2
NID2			RUNDC1
NIN			RYBP
NKX3-1			RYR1
NLRP13			RYR2
NNT			RYR3
NOB1			S100B
NOSTRIN			SAAL1
NOTCH1			SALL2
NPC1			SAMD12
NPM1			SAMD4B
NPM3			SAR1B
NPRL3			SARM1
NQO1			SATB1
NR2C1			SBDS
NR2C2			SCAMP1
NRAS			SCAPER
NRD1			SCN9A
NRG3			SCYL3
NRIP3			SDK1
NRXN1			SDR42E1
NSA2			SEC14L1
NSF			SEC14L2
NSMCE1			SEC16B
NSMCE4A			SEC22A
NSUN6			SEC22C
NTHL1			SEC24D
NTPCR			SEC31B
NUBP1			SEC62
NUDCD1			SELPLG
NUDT10			SEMA4G
NUDT11			SENP1
NUDT12			SEPSECS
NUDT21			2014-09-03
NUDT4			2014-09-08
NUDT9			SERPINE1
NUFIP2			SETDB2
NUMB			SF3A1
NUP133			SFRS18
NUP155			SFXN4
NUP160			SGTA
NUP35			SH2D2A
NUP37			SH3GL2
NUP43			SH3GLB1
NUP88			SHOC2
NUP98			SHOX2
NXT2			SHPRH
OAF			SIAH1
OAZ1			SIDT2
OCIAD1			SIX1
OCLN			SLAIN2
ODC1			SLBP
ODZ4			SLC10A4
OIP5			SLC12A7
OOEP			SLC16A10
OOSP1			SLC16A2
OPA1			SLC17A1
OR2A12			SLC17A3
OR4S1			SLC17A7
ORC2			SLC17A8
ORC5			SLC19A2
ORC6			SLC25A17
ORMDL1			SLC25A24
OSBPL1A			SLC25A27
OSBPL8			SLC26A9
OSBPL9			SLC2A4
OSGIN2			SLC30A7
OTUD1			SLC35B4
OTUD4			SLC47A1
OXSM			SLC4A1AP
P4HA2			SLC4A4
P4HA3			SLC5A2
PAG21			SLC6A5
PALB2			SLC7A1
PAM			SLC7A7
PAN2			SLC8A1
PAN3			SLC8A2
PANX1			SLC9B2
PAPD7			SLCO3A1
PAPOLA			SLIRP
PAPSS1			SLIT3
PAQR7			SMAD2
PARG			SMARCA2
PARL			SMARCAL1
PARP12			SMC1A
PARP16			SMG7
PAWR			SMURF2
PBK			SNAP91
PCBD1			SNIP1
PCBP1			SNRK
PCDH19			SNRNP27
PCDHGC3			SNRNP35
PCGF2			SNX25
PCGF5			SNX30
PCGF6			SNX9
PCMTD1			SOCS1
PCNA			SOCS4
PCNP			SOD2
PCOLCE			SOHLH2
PCTP			SOS2
PCYT1A			SOX13
PDCD2L			SP3
PDCD7			SP4
PDE4DIP			SPAG17
PDE8A			SPAST
PDE8B			SPATA22
PDHX			SPATA24
PDIA4			SPATS1
PDIA5			SPATS2
PDK1			SPEG
PDK3			SPESP1
PDLIM2			SPIRE2
PDPR			SPOP
PDS5B			SPRED2
PDSS1			SPRY1
PDXDC1			SQRDL
PDZRN3			SRBD1
PELI1			SRCRB4D
PER2			SRGAP1
PEX7			SSBP2
PFDN4			SSBP4
PFKFB2			ST3GAL2
PGAP2			ST6GAL1
PGGT1B			ST7L
PGM2L1			STAG3
PGM3			STAM2
PHAX			STK10
PHC2			STK24
PHF10			STK3
PHF11			STK31
PHF13			STMN2
PHLPP2			STX17
PHOSPHO2			STX18
PHTF1			STX6
PI4K2B			STXBP3
PI4KB			SUGT1
PIBF1			SUMO1
PIGF			SUN5
PIGU			SUPT7L
PIGY			SVEP1
PIH1D2			SVIL
PIK3R4			SVOPL
PIP5K1C			SWAP70
PIWIL1			SYNJ2BP
PKD1L3			SYT16
PKDCC			SYT17
PLA2G10			SYTL2
PLA2G16			SYTL3
PLAA			SYTL5
PLAGL1			TADA1
PLAUR			TAF1B
PLCH1			TANC2
PLD6			TAPBP
PLEK2			TAX1BP1
PLEKHA3			TBC1D10A
PLEKHB2			TBC1D25
PLEKHF2			TBC1D8B
PLK1S1			TBC1D9B
PLK2			TBCEL
PLK3			TBX21
PLSCR1			TCEA2
PLSCR3			TCEAL4
PLXNC1			TCF3
PMCH			TCF7L2
PMM2			TCP11
PNO1			TCTEX1D2
POC1B			TDP1
POC5			TDRD1
POGK			TDRD10
POGZ			TEK
POLA1			TEKT1
POLB			TET2
POLDIP3			TFAP2B
POLE2			TGFBR2
POLG			TGIF1
POLG2			THBS1
POLR1B			THOP1
POLR2A			THRA
POLR2C			THSD7A
POLR2H			THYN1
POLR2J			TIMELESS
POLR3K			TLE4
POT1			TLE6
POU4F3			TLN2
PPARD			TLR3
PPCS			TM2D2
PPFIA1			TM7SF2
PPFIA2			TMCC2
PPIH			TMCO7
PPIL4			TMEM106A
PPIP5K2			TMEM106B
PPM1A			TMEM140
PPM1B			TMEM146
PPM1N			TMEM167A
PPP1CB			TMEM178
PPP1R14C			TMEM185B
PPP1R15A			TMEM196
PPP1R1B			TMEM209
PPP1R2			TMEM231
PPP2R1A			TMEM45A
PPP2R1B			TMEM52
PPP2R5A			TMEM57
PPP2R5E			TMEM63B
PPP4R1			TMEM74
PPP4R2			TMEM88B
PPP6C			TMTC4
PPTC7			TNFRSF1A
PPWD1			TNFSF13
PRC1			TNFSF9
PRDM13			TOMM22
PRDM2			TOMM34
PRG4			TOMM70A
PRKACA			TOP1
PRKACB			TOPORS
PRKAR1A			TOR1AIP2
PRKCA			TOX3
PRKCH			TP53BP1
PRKDC			TPCN1
PRKRA			TPI1
PRMT1			TPMT
PRMT10			TPPP3
PROSER1			TRAF3IP3
PROX2			TRAM1
PRR3			TRAM2
PRSS35			TRAPPC11
PSMA5			TRAPPC9
PSMB2			TRIM24
PSMD3			TRIM3
PSMD5			TRIM52
PSMD9			TRIM6
PSMG1			TRIM68
PSPC1			TRIO
PSPH			TRIP4
PSTPIP2			TRPC7
PTAR1			TSEN15
PTDSS1			TSEN2
PTGIS			TSKU
PTPLA			TSPAN13
PTPLB			TSPAN19
PTPN11			TSPAN33
PTPN3			TSSK4
PTPN4			TSTD2
PTPRG			TTBK2
PTPRQ			TTC1
PTX3			TTC19
PUM2			TTC21B
PVRIG			TTC23L
PXK			TTC24
PYGO1			TTC37
RAB11A			TTC39A
RAB27A			TTC7A
RAB27B			TTC9C
RAB28			TTF2
RAB2A			TTI1
RAB30			TTK
RAB31			TTLL4
RAB35			TTLL9
RAB3GAP1			TTN
RAB40B			TUBGCP5
RAB5A			TWIST1
RAB6A			TXNIP
RABGAP1			TXNL4B
RAD1			UBA6
RAD21			UBA7
RAD51AP1			UBE2G1
RAD51C			UBE2Q1
RAD51D			UBE2Q2
RAD9B			UBE2R2
RADIL			UBE3B
RAE1			UBN1
RAF1			UBN2
RAG2			UBOX5
RALA			UBTF
RALGAPA1			UBXN4
RALGAPB			UBXN7
RALGPS2			UCHL3
RALYL			UFM1
RAMP3			UGGT1
RANBP2			ULBP4
RANBP9			ULK4
RAP1A			UNKL
RAP1B			UPRT
RAP1GDS1			USF1
RAP2A			USP21
RAP2C			USP30
RAPGEF4			USP34
RARS2			USP35
RASD1			USP36
RASIP1			USP40
RASSF8			USP42
RAVER1			USP8
RB1CC1			UXS1
RBBP4			VAMP7
RBM17			VASH1
RBM44			VAT1L
RBM4B			VAV3
RBM6			VDAC3
RCHY1			VEGFC
RCN2			VEZF1
RCOR2			VHL
RDH11			VLDLR
RDH14			VPS26B
RDH8			VRK1
RDX			VRK3
RELA			WBP11
RELL2			WDFY3
RELT			WDPCP
REPIN1			WDR41
REPS1			WDR48
REPS2			WDR54
RERG			WDR55
REXO2			WDR70
RFC4			WDR75
RFX5			WDR91
RGNEF			WFDC3
RGS16			WHSC1L1
RHEBL1			WIF1
RHOA			WIPI1
RHOBTB1			WIZ
RHOF			WNK1
RHOQ			WNT10B
RHOT1			WNT2B
RIC3			WNT5A
RICTOR			WRN
RIMS1			WT1
RIMS2			XPNPEP3
RIOK3			YBX2
RIPK1			YIPF4
RIPPLY2			YWHAG
RMI1			ZAR1
RMND5A			ZBED6
RNF10			ZBTB16
RNF114			ZBTB22
RNF115			ZBTB37
RNF126			ZBTB38
RNF13			ZBTB39
RNF130			ZBTB40
RNF14			ZBTB6
RNF145			ZC3H18
RNF146B			ZC3HAV1L
RNF169			ZCCHC7
RNF19A			ZCWPW1
RNF19B			ZDHHC13
RNF2			ZEB1
RNF34			ZFAND3
RNF38			ZFAND6
RNF7			ZFAT
RNFT1			ZFP36L1
RNPC3			ZFP91
RPAP2			ZFPL1
RPGRIP1L			ZHX1
RPIA			ZIM2
RPL26L1			ZMAT4
RPP21			ZMYM2
RRAGA			ZMYM5
RRM1			ZMYM6NB
RRN3			ZNF135
RRP15			ZNF143
RSL1D1			ZNF18
RSPRY1			ZNF181
RTCD1			ZNF184
RTKN2			ZNF2
RTTN			ZNF22
RWDD3			ZNF226
RWDD4			ZNF236
RYK			ZNF256
S100PBP			ZNF260
SACM1L			ZNF263
SAE1			ZNF268
SAFB2			ZNF274
SAMD8			ZNF280B
SAP30			ZNF282
SAPCD1			ZNF286A
SAR1A			ZNF304
SASS6			ZNF318
SCAF1			ZNF32
SCAF8			ZNF323
SCAP			ZNF335
SCCPDH			ZNF346
SCFD1			ZNF362
SCLT1			ZNF367
SCML2			ZNF37A
SCN4B			ZNF384
SCN5A			ZNF385B
SCN7A			ZNF397
SCRG1			ZNF398
SCYL2			ZNF415
SDCBP			ZNF419
SDCCAG3			ZNF445
SEC13			ZNF507
SEC22B			ZNF512
SEC23A			ZNF518A
SEC23B			ZNF518B
SEC31A			ZNF524
SEC61A2			ZNF526
SEC61B			ZNF529
SECISBP2			ZNF569
SECTM1			ZNF583
SEH1L			ZNF599
SELENBP1			ZNF622
SELRC1			ZNF623
SELT			ZNF642
SEMA3A			ZNF696
SEMA4B			ZNF7
SEMA4D			ZNF836
2014-09-10			ZNF862
SERINC1			ZNHIT2
SERINC3			ZSCAN12
SERP1			ZSCAN29
SERP2			ZYG11A
SESN2
SESN3
SETD1A
SETD3
SETD6
SETDB1
SF3A3
SF3B1
SFI1
SFT2D1
SGCD
SGCE
SGOL1
SH2B1
SH3BP5L
SH3GLB2
SH3KBP1
SHC1
SHISA2
SHKBP1
SHMT1
SHQ1
SIAE
SIAH2
SIN3A
SIPA1L2
SKA3
SKAP2
SKP2
SLC12A1
SLC15A4
SLC17A5
SLC18A2
SLC25A16
SLC25A20
SLC25A21
SLC25A26
SLC25A30
SLC25A44
SLC27A6
SLC28A1
SLC30A1
SLC30A9
SLC31A2
SLC35A1
SLC35A3
SLC35B3
SLC35D1
SLC35E3
SLC35F1
SLC36A1
SLC38A6
SLC39A10
SLC39A12
SLC41A2
SLC44A5
SLC45A4
SLC4A7
SLC5A1
SLC7A2
SLC9A4
SLCO4C1
SLITRK6
SLMO1
SLX1A
SMAD1
SMAD5
SMAGP
SMARCA5
SMARCD1
SMC3
SMC4
SMEK2
SMG1
SMG8
SMNDC1
SMYD3
SNAP23
SNAP29
SNAPIN
SNCA
SNCAIP
SNRPE
SNRPF
SNRPG
SNTB1
SNX10
SNX14
SNX27
SOCS5
SOCS6
SOD1
SOLH
SON
SORBS1
SORBS2
SORCS3
SORL1
SORT1
SOS1
SOX30
SP2
SPAG9
SPATA5
SPDYA
SPECC1L
SPG21
SPI1
SPIRE1
SPP1
SPPL2A
SPRYD4
SPRYD7
SPTBN1
SPTLC1
SPTSSB
SQSTM1
SREK1IP1
SRFBP1
SRI
SRP19
SRPK1
SRPX
SRSF9
SS18
SS18L1
SSH3
SSRP1
SSX2IP
ST8SIA6
[truncated: 349 more rows]
