# Supplementary material for: Transcriptional profiles of bovine in vivo pre-implantation development
Source: BMC Genomics. 2014 Sep 4;15(1):756. doi: 10.1186/1471-2164-15-756 (PMC4162962; doi:10.1186/1471-2164-15-756)
Supplement: Supplementary file 15 — Additional file 15: Table S14: Gene expression overlap between species. Spreadsheet 1: overlapped genes between bovine and human embryos; Spreadsheet 2: overlapped genes between bovine and mouse embryos. (XLS 135 KB) [file 12864_2014_6433_MOESM15_ESM.xls]

## Sheet: Bovine vs. Human Overlap Genes
Table S14. Gene expression overlap between species.
Spreadsheet 1. Overlapped genes between bovine and human embryos.
Bovine oocyte_1 vs. Human oocyte_1	Bovine oocyte_2 vs. Human 4-cell	Bovine 4-cell vs. Human-4 cell_2	Bovine 4-cell vs. Human 4 cell_2	Bovine 8-cell_1 vs. Human 8 cell	Bovine 8-cell_1 vs. Human Morula_2	Bovine 8-cell_2 vs. Human 8_cell	Bovine blastocyst_1 vs. Human morula_2	Bovine blastocyst_2 vs. Human morula_2	Bovine blastocyst_3 vs. Human 8-cell	Bovine blastocyst_3 vs. Human morula_1	Bovine blastocyst_3 vs. Human morula_2
ABHD3	ABHD2	ACO1	ABL2	AP1G1	ACY1	AMD1	ABCB8	AARS2	AKAP8	ABHD6	AP3D1
ABI3BP	ADAD1	ADAR	ACACA	ARL6IP1	BCS1L	ANKHD1	ABHD12	ACPP	ANXA5	ACADM	ARAP1
ACAD11	AIMP2	AGK	ACAP2	ATF3	CCT7	ANKZF1	ABHD14B	AIF1L	ARPC5L	ADSL	ARPC2
ACVR1	AKAP2	AMBRA1	ACP6	ATG4D	DDB2	ARL4D	ACSF2	AKR1A1	AURKAIP1	AIMP1	ASCC2
ADAMTS18	AKR1C3	ANGPTL6	ACSL5	BIRC5	EXOSC5	ATF4	ADCK2	ANAPC5	BAG1	ALG11	ATP6V1E1
ADC	ARHGAP32	ANKRD13A	ADAM17	C13H20orf111	FAM195A	ATF7IP	ALDH16A1	ARRB2	BUD31	ARPC1A	BCAP31
AGPS	ARID1A	ANO10	ANK2	EBNA1BP2	LPCAT3	C10H14orf119	APEH	C11H9orf16	BZW2	ATP1B3	BOP1
AKT3	ARID4A	ARHGEF12	ANKRD17	EIF5A	MBD3	C5H12orf44	ARL2	C17H22orf25	C7H19orf53	ATP5B	C11H9orf142
AKTIP	ARIH1	ARHGEF3	ANKRD49	EIF6	METTL12	C7H19orf52	ARMC6	C1H21orf2	NA	ATP5E	C16H1orf159
ALDH18A1	BARD1	ARMC2	ANO5	FBL	MRPL28	CASP3	ASRGL1	C3H1orf192	CCDC75	ATP5F1	C16H1orf74
ALKBH1	BARHL2	ASB8	ARFGEF2	LMNA	MRPS18A	CENPC1	ATP13A2	C4H7orf55	CCNE1	ATP5H	C19H17orf103
AMOT	BAZ1A	ASNS	ARHGAP22	MEA1	MRPS2	CLP1	BSPRY	CHGA	CD2BP2	ATP5J2	C7H19orf60
AMPD3	BCORL1	ASTN2	ARL13A	MED28	MYCL1	CTNNBL1	C3H1orf85	CIAO1	CHCHD2	ATP5L	CCDC124
ANAPC1	BRCA2	ATP2B4	ATG2B	MED29	NOP56	DDX49	CAPG	CNNM3	CLK4	ATP5O	CFL1
ANKRA2	BRPF1	ATXN2	ATL3	NHP2L1	PA2G4	DIABLO	CAPNS1	COQ9	COPS5	ATP6V0D2	CNPY2
ANKRD46	C11H9orf78	ATXN7	C10H14orf37	NOSIP	PEX19	DIS3L	CDC123	CORO1B	CPSF3L	BASP1	COL27A1
ANKRD6	CCDC15	BLMH	C26H10orf76	NPLOC4	POC1A	DNAJB1	CDC42EP4	COX4I1	CRIPT	BCAS2	COMMD4
ANXA7	CELF1	BNC1	CADPS	RBM4	STK11IP	EDC3	CHMP4A	CTSL1	CRLF3	BLOC1S2	COPZ1
API5	CLSPN	BRD3	CCDC149	RNF11	SURF1	ELL2	CLN3	DBNL	DFFA	BOLA3	CRB3
APIP	CNNM2	C11H2orf42	CCRL1	SAP30BP	TOMM40	FLAD1	CLN6	DEDD2	DHDDS	C16H1orf27	CYB561D2
ARCN1	CTDSPL	C11H2orf44	CD72	SARS	TUFM	GATC	COMT	DENND4B	DNAJC8	C1QBP	DCAF11
ARHGAP19	CTNND1	C1H21orf59	CDK13	SCAMP3	WDR24	GNL2	CTSA	DPM2	EEF1G	C29H11orf73	DTYMK
ARHGAP20	DAAM1	C1H3orf38	CEP250	SCNM1		GPATCH4	CYP2S1	DUS2L	EEF2	C3H1orf123	ECE2
ARHGEF10	DDX10	C4H7orf25	CEP55	SERTAD3		GTF2F1	DCTN5	EFNA4	EGLN2	C7H5orf15	EEF1D
ARL1	DIAPH2	C5	CEP97	SLC39A3		HGS	DENND2D	ELOVL1	EIF3D	CCBL2	EIF2B3
ARL13B	EBF1	CALCOCO2	CLEC16A	SNRPB		HIST1H2BD	DHRS3	ERGIC3	EIF3F	NA	EIF2B4
ARPP21	EPAS1	CCDC146	CNTNAP2	SRR		HSPBP1	DRG2	ERI3	EIF3K	CCDC84	EIF4EBP3
ASAP1	EPC1	CCDC91	COMMD8	SRRD		P33MONOX	ENO1	EXOC7	F11R	CCDC90B	GAPDH
ASCC3	FAM111B	CCDC92	CREB5	SUPT4H1		KLF17	EXOSC4	FBXO17	FAM32A	CCT2	HMGB1
ASPM	FAM161A	CCNI2	CREBBP	TIMM22		KLHL15	GABBR1	GALK1	FAU	CCT4	ITGB3
ATL1	FAM46C	CDK5	DGKI	TTC4		KPNA2	HK1	GTF3C5	FIS1	CCT5	LRFN4
ATP11B	FARP1	CHAF1A	DMXL1	UBE2C		LIAS	HKDC1	HADHA	FUBP1	CLIP1	MAF1
ATP2B1	FOXO1	CHD7	DNA2	ULK1		LOC100137761	BOLA-DMA	NA	FUS	COMMD3	MRPL11
ATP6V0A2	FOXO3	CLIC4	DNAJC13	WDR46		LSM1	HMGA1	JMJD4	GABARAP	COQ3	MRPL14
ATP8A1	GATAD2B	CLOCK	DNAJC6	ZBTB9		MAST3	KCTD15	LOC507236	GLTSCR2	COX5A	MRPL17
ATRNL1	GFM2	CNOT2	DSCC1			MFSD2A	KRT18	MAP2K2	GNB2L1	CREBZF	MRPL24
BBS7	GGNBP2	CPEB1	EML4			MOAP1	KRT8	MRM1	GPATCH3	CSNK1A1	NCLN
BMP6	GNA11	CPEB2	ENPP1			MRPL20	LOC786966	MYL6	GPX4	CYC1	NDUFS7
BTG4	GPATCH1	DCAF7	EPS15			NOL12	LPAR2	NARF	GRB2	DAD1	OTUB1
C10H15orf61	GPC6	DCUN1D1	ETV6			PDCD11	LRPAP1	NCSTN	NA	DAZAP1	PALM
C14H8orf46	GPR39	DEDD	EXOC2			PDE12	LSM4	NT5C3L	HARS	DCTN2	PDAP1
C1H8orf42	HMGXB4	DISP1	FAM45A			PHF23	MCM5	NUCB1	HDAC1	DNAJC19	PDZD11
C20H5orf34	IGF2BP3	DLST	FAM81A			POLE3	MDK	NUDT1	HNRNPAB	DNAJC25	PNPO
C20H5orf47	INCA1	DNAH11	FBXO3			POLH	MTX1	OSGEP	HNRNPM	DPM1	PPIL1
C3H1orf146	ING3	DNAJA4	GIGYF2			POLR1E	MUL1	PEF1	HNRPDL	DPPA4	PQLC2
C6H4orf34	ISL1	DSN1	GOLGA1			POLR3D	MYBL2	PINK1	IMP4	DPY19L1	PRMT7
C8H4orf27	ITSN2	DTX2	GPR64			PPIG	NEDD8	PITX1	ITGA5	ENOSF1	PSMB5
C8H9orf40	KCTD13	DYRK1A	HEATR5B			PPP1R10	NUBP2	PLAU	KRI1	FAM136A	RCN3
CAMSAP1	LEF1	ELF1	HELQ			PQBP1	OXA1L	PSAP	LOC539015	FAM96A	RNASE1
CAPN7	LIG1	ELMO2	HSDL2			RAD51	PDXK	PSME2	LOC785419	FCF1	ROMO1
CAPZA1	LOC509420	FAM114A2	IGF1R			REEP5	PEPD	PSMG3	MAT2A	FKBP3	RPL13
CASP8AP2	LOC510844	FAM149A	IGSF22			RFXANK	PFKL	PVRL2	MED26	FOLR1	RPL4
CBFB	LOC534360	FAM175B	IQCG			RPF2	PHLDB3	PYCRL	MED31	FTH1	RPL6
CBLB	LPIN2	FEZ2	ITGA4			RPS19	PICK1	RAB15	MRPL21	GADD45GIP1	RPS18
CBWD2	LSM7	FLOT1	ITGA6			RRAS	PIGQ	SLC25A29	MRPL41	GDE1	RPS9
CCDC109B	MAP2K6	FMN1	KCTD9			RSPH9	PIN1	SMUG1	MRPS15	GLRX3	RPSA
CCDC111	MAPRE2	FRMD3	KIAA1244			SLC25A25	PLTP	STBD1	NCL	GTF2H5	SDHAF2
CCDC132	MED13L	FYN	KIAA1324L			SOCS7	PMPCA	STMN1	NDUFA13	H2AFY	SERF2
CCDC66	MED25	GARS	KIF24			STX5	POLD1	SULT1A1	NDUFA2	HNRNPH1	SLC24A6
CCDC7	MKL1	GDI2	KIT			TCEB3	POLD4	TAGLN2	NDUFS2	HSPE1	SLC35B2
CCDC77	MTF2	GJA4	KLHL8			TSR1	PPP1R14A	TIMM44	NFATC2IP	ILVBL	SLC44A4
CCDC90A	MTOR	GKAP1	LIMCH1			UHMK1	PPP5C	TMED3	NFX1	ISCA2	SNRPA
CCNA2	NCF2	GNA12	LMBRD2			WDR74	PRDX1	TMEM54	NOC2L	ISCU	SPC24
CCNG1	NCOA1	GNG12	LNX1			WRAP53	PRR13	TOP3B	NOP2	ITFG1	SSU72
CCNYL1	NOS1AP	GOT2	LOC100297914			ZC3H10	PSMB7	TYRO3	PCBP2	LANCL2	SYNGR2
CD302	PBX1	HIF1A	LOC100337091			ZNF276	PXMP4	URM1	PHF5A	LDHB	TBRG4
CD47	PIAS1	HMBOX1	LOC788092				RER1	VARS	PHOSPHO1	LSM3	TECR
CDC7	PPP1R12A	HSD17B4	LYST				RHOC	WBP1	POLR3F	LSM6	THAP4
CDK7	PREX1	HSPA1A	MACC1				RPS19BP1	WBSCR27	POLR3H	MACF1	TIMM13
CDR2	PSMD1	HSPA1L	MAGI2				RPS2	XRCC3	PPAP2C	MAP3K1	TRAPPC2L
CECR2	PWP1	HVCN1	MAPK3				RUSC1		PPP1CA	MRPL27	TSEN54
CENPH	RAB6B	HYLS1	MDM4				LOC617406		PRCC	MRPL30	UFD1L
CENPK	RABGAP1L	IP6K1	MECOM				SHARPIN		PREB	MRPL42	UQCRC1
CEP120	RBM38	IRF6	MED7				SLC44A2		PRPF38A	MRPL51	WDR77
CEP192	RPRD2	IWS1	MFN1				SLC4A2		PRPF4B	MRPS28	ZACN
CEP57	RRAGC	KCMF1	MGC134577				STRN4		PSMD8	MRPS33
CEP76	SMC2	KCTD10	MYO5B				TLE3		RAB12	MTHFD1L
CEP78	STK4	KIAA0355	MYOC				TMEM177		RAD54L	MYL12A
CETN3	SUPT3H	KIAA1958	NAA20				TMEM180		RBM14	NAPG
CHMP2B	SYNM	KIF23	NCBP1				TREX1		RBM8A	NARS
CHN1	TADA2B	KTN1	NDE1				UPP1		RBMX	NDUFA12
CKAP5	TAF3	LCOR	NDUFAF1				VPS25		RHOT2	NDUFA4
CKS1B	TAOK3	LMBRD1	NF1				WDR4		RNF4	NDUFA5
CLASP2	TBC1D1	LOC100139161	NUCB2				XRCC6		RPL13A	NDUFA7
CLINT1	TDRD5	LOC534755	NUP54				YDJC		RPL18	NDUFB2
CLK3	TMEM150B	LOC784245	OSBPL6						RPL18A	NDUFC2
CNN3	TRPC4AP	LOH12CR1	PDE3A						RPL28	NDUFS5
COG6	UNC13C	LYPD1	PDP1						RPL3	NME1
COPB1	USP31	MCM3	PIK3R1						RPL35	NME4
COPG2	VGLL4	MEPCE	PJA2						RPL35A	NUDT5
CPM	ZBTB43	MGAT5	PLRG1						RPL36	OLA1
CPS1	ZMYND8	MIOS	PPP2R2B						RPL8	NA
CSGALNACT2	ZNF187	MKS1	PPP4R4						RPLP0	OSTC
CTAGE5	ZNF292	MPHOSPH8	PRDM5						RPRD1B	PAICS
CTCFL	ZNF462	MRPL32	PTCH1						RPS10	PDHB
CTNNA1		MYH15	PTPN14						RPS13	PGAM1
CXHXorf23		MYLIP	RAB40C						RPS15	PHF17
DBT		MYO9A	RAD18						RPS16	PIGK
DCBLD2		NCAPH	RBBP5						RPS20	PIN4
DCK		NHLRC2	RFX3						RPS27	PLP2
DCLRE1A		NLRP5	ROCK1						RPS29	POP4
DCP2		NLRP8	RYR2						RPS5	PPID
DCUN1D5		NR3C2	SDK1						RPS8	PRELID1
DDAH1		NUP93	NA						RRP12	PTS
DDHD2		OFD1	SERPINE1						RWDD1	RAB14
DDX43		OGDHL	SETDB2						SDHAF1	RANBP1
DGKB		OSBPL2	SIDT2						SETD2	RBM47
DHX36		P2RY14	SIX1						SF3B2	LOC780968
DIRAS2		PACS1	SLC12A7						SFPQ	RFWD2
DIRC2		PADI6	SNRK						SIKE1	NA
DNAJB4		PATL2	SNX30						SLC20A1	RNASEH1
DNAJC27		PDK2	SRBD1						SLC25A3	RPL11
DPPA3		PDPK1	STK3						SLC2A3	RPL14
DPY30		PELO	SVIL						SMG5	RPL21
DTWD1		PHACTR3	SWAP70						SNRPC	RPL22
DUSP19		PHF21A	TFAP2B						SNRPD3	RPL24
DVL2		PHF8	THRA						SRP14	RPL26
DYNC2H1		PITRM1	TIMELESS						SUPT6H	RPL27
E2F5		PIWIL3	TM2D2						TBC1D17	RPL31
E2F8		PLAG1	TMEM106B						TGOLN2	RPL32
ECT2		PLEKHG1	TP53BP1						THRAP3	RPL34
EEPD1		POU2F1	TTBK2						TMBIM6	RPL36AL
EFHD1		PPP1R3C	TTC23L						TMEM11	RPL37
EGF		PRELID2	TTC37						TMEM208	RPL5
EHBP1		PTPRM	TUBGCP5						U2AF1	RPL9
EIF2A		RAPGEF1	USP8						UBXN1	RPN2
EIF4E3		RASSF3	VEZF1						USP12	RPRD1A
EIF4G2		LOC534630	VLDLR						VCP	RPS12
ELMOD1		RGS2	VRK1						VKORC1	RPS15A
ENPP2		RHBDD1	WDFY3						YBX1	RPS23
ENY2		RIOK1	WDR54						YKT6	RPS24
EP400		RND1	WNT5A						ZNF350	RPS25
EPB41L4B		RNF20	ZMYM5							RPS27A
EPB41L5		RNF216	ZNF18							RPS3A
EPSTI1		SCAPER	ZNF236							RPS4X
ERCC4		SEC22A	ZNF507							RPS7
ERMP1		SF3A1	ZNF518B							SCPEP1
ESCO2		SH3GL2								SDHC
ETAA1		SLC6A5								SERBP1
EXOSC9		SLIT3								SHFM1
FAM101B		SMARCA2								SMARCAD1
FAM107B		SMURF2								SMARCE1
FAM122B		SNX9								SNRPD2
FAM124B		STK24								SNX2
FAM199X		STX18								SNX3
FAM19A4		STX6								SPARC
FAM72A		SYTL3								SSBP1
FAM8A1		TANC2								ST6GALNAC1
FASTKD3		TAX1BP1								SUCLG1
FBXO15		TBC1D10A								SUMO3
FBXO33		TBC1D25								TCEB2
FBXO43		TBCEL								TFDP2
FBXO9		TDRD1								NA
FECH		THSD7A								TOMM20
FERMT2		TLE6								TPM3
FIG4		TMEM63B								TRIM27
FRAT1		TMEM74								UBA52
FRYL		TOMM34								UMPS
FZD3		TOMM70A								UQCRFS1
GABBR2		TRAM2								UQCRQ
GATSL3		TRIM68								WEE1
GCH1		TRIO								XRCC5
GLCE		TTK
GNAI1		TTLL4
GNG4		UBE2R2
GNPDA2		UBXN4
GOLT1B		UCHL3
GPR1		ULK4
GPR125		USP21
GPR137C		USP34
GRIA1		WDR41
GRIK2		WDR70
GRM8		WHSC1L1
GTDC1		YBX2
HACE1		ZBTB16
HACL1		ZBTB38
HDHD2		ZBTB39
HECTD2		ZC3H18
HIBADH		ZCCHC7
HOOK1		ZCWPW1
HOOK2		ZEB1
HOXD8		ZMYM2
HPS3		ZNF135
HSF2BP		ZNF22
HSP90B1		ZNF280B
HSPBAP1		ZNF346
HTATIP2		ZNF397
IARS		ZNF419
ID3		ZNF445
IMMP2L		ZNF512
INADL		ZSCAN29
INSC
IQCB1
IRAK2
IRF8
ISOC1
ISPD
JMJD1C
KANK2
KBTBD2
KBTBD3
KCNK13
KCNN2
KCTD3
KDELC1
KIAA0528
KIAA0753
KIAA1147
KIF15
KIF18A
KIF20B
KLHDC2
KLHL5
KLHL7
LAMC1
LANCL1
LATS1
LCA5
LIN7C
LMNB2
LOC100336629
LOC506032
LOC513251
LOC522004
LOC527805
LOC534671
LOC537248
LOC538992
LOC781493
LOC781886
LONRF1
LONRF2
LRAT
LRIG1
LRIG3
LRRC16A
LRRC49
LYPLAL1
MAB21L1
MAD2L1
MAL2
MAP4K3
MAT2B
MCCC1
MED21
MEGF11
MELK
METTL9
MEX3C
MGMT
MIA3
MINA
MKLN1
MKRN2
MLL3
MLLT11
MMD
MORF4L1
MRPS35
MSH5
MSL3
MTAP
MTERFD1
MTMR1
MTPAP
MTRR
NAE1
NAPEPLD
NARG2
NASP
NAV2
NCOA5
NEDD4L
NEIL3
NGLY1
NHSL1
NID2
NRAS
NSMCE4A
NUDT11
NUP133
NUP160
NUP35
NUP37
NUP43
NUP98
OCIAD1
OIP5
ORMDL1
OSBPL1A
OSBPL9
PAN2
PAN3
PAPSS1
PARP16
PCBD1
PCGF2
PCGF6
PCMTD1
PCNA
PCNP
PCTP
PDIA5
PDS5B
PDZRN3
PELI1
PER2
PEX7
PFDN4
PFKFB2
PGGT1B
PHOSPHO2
PHTF1
PI4KB
PIBF1
PIGF
PLAGL1
PLCH1
PLEKHA3
PLEKHF2
PLK3
PLXNC1
POC1B
POC5
POGZ
POLB
POLG2
POT1
PPFIA1
PPIP5K2
PPM1A
PPM1B
PPP1CB
PPP6C
PPWD1
PRC1
PRG4
PRKACA
PRKAR1A
PRKCA
PRKRA
PSMD5
PSTPIP2
PTPRG
RAB27A
RAB28
RABGAP1
RAD21
RAD9B
RALYL
RANBP2
RANBP9
RAP2C
RBM44
RCHY1
REPIN1
REPS2
REXO2
RHOQ
RHOT1
RIC3
RMND5A
RNF114
RNF14
RNF145
RNF19A
RNFT1
RPGRIP1L
RPIA
RPL26L1
RRAGA
RTKN2
RTTN
S100PBP
SACM1L
SAP30
SASS6
SCCPDH
SCFD1
SCLT1
SDCBP
SDCCAG3
SEH1L
SEMA4D
SERP1
SFI1
SFT2D1
SGCE
SH2B1
SIAE
SIAH2
SKAP2
SLC18A2
SLC25A20
SLC25A21
NA
SLC35A1
SLC35A3
SLC36A1
SLC38A6
SLC39A10
SLC39A12
SLC44A5
SMAD1
SMAD5
SMC3
SNRPE
SNX10
SNX14
SORBS1
SORBS2
SORCS3
SORL1
SOS1
SOX30
SP2
SPATA5
SPIRE1
SPPL2A
SPTLC1
SRI
SSX2IP
STAG1
STRAP
STX7
TAB1
TAF12
TAF2
TBC1D15
TBCK
TBK1
TFG
TGFBR1
THAP5
THOC7
TIPARP
TLK2
TM9SF1
TMCC1
TMCC3
TMEM14C
TMEM171
TMEM30B
TMEM42
TMEM43
TMEM9B
TMX3
TOP2B
TP53INP1
TP63
TPK1
TRAK1
TRAK2
TRAPPC2
TRIM33
TRIM36
TRIM37
TRIM59
TRMT6
TSG101
TSGA10
TSPAN7
TTC16
TTC28
TTC30B
TTC30B
TTC32
TTLL1
TUB
TUBE1
TWF1
TXNDC11
TXNDC5
TYW1
UBAC2
UBE2N
UGDH
UHRF2
UNC93B1
UPP2
USO1
USP1
USP22
USP25
UTP14A
VPS13B
VPS37A
VTA1
VWF
WASF1
WASL
WDFY1
WDR11
WDR20
WDR76
WRB
WTAP
XPOT
XPR1
YES1
YPEL5
ZBTB2
ZDHHC7
ZHX2
ZMYND11
ZNF177
ZNF280D
ZNF295
ZNF330
ZNF664
ZNRF2
ZPBP
ZPBP2

## Sheet: Bovine vs. Mouse Overlap Genes
Table S14. Gene expression overlaps between species.
Spreadsheet 2. Overlapped genes between bovine and mouse embryos.
Bovine oocyte_1 vs. Mouse oocyte	Bovine oocyte_2 vs. Mouse oocyte	Bovine 4-cell vs. Mouse oocyte	Bovine 4-cell vs. Mouse 1_cell	Bovine blastocyst_1 vs. Mouse morula_2	Bovine blastocyst_2 vs. Mouse morula_2	Bovine blastocyst_3 vs. Mouse morula_1	Bovine blastocyst_3 vs. Mouse morula_2
ABHD3	AGPAT6	ACADSB	ABLIM3	ABCB6	AARS2	ADNP	ADRBK1
ABI3BP	AKAP2	ACAP2	ACO1	ABCC5	ACAD8	ADPRHL2	AIMP1
ACCSL	ALDH5A1	ACP6	ADAR	ACAD9	ACADVL	AKAP8	ALG3
ACSL3	AMPD2	ADAMTSL1	ALKBH5	ACIN1	ACOT7	ARPC1A	AP3D1
ACTR8	ANGEL1	AFG3L2	ALX1	ACTG1	ACP5	ASCC2	ARAP1
ACVR1	ARFIP1	AGAP1	AMBRA1	AGTRAP	ADRM1	ATP5C1	ATP13A1
ACVR1B	ARHGAP35	AGK	AMN1	ALDOA	AGRN	ATP5F1	ATP5A1
ADAM10	ARID1A	AHR	ANKRD13A	AMDHD2	AIM1L	ATP5SL	ATP5B
ADAMTS17	ARID3B	ANGEL2	ANO10	ANXA2	ALAD	ATP6V1D	ATP5D
ADD3	ARID4A	ANKRD17	ANTXR2	AP2S1	ALG8	ATXN7L3	ATP5G3
AFAP1L1	ARID5B	ANKRD49	ARID1B	AP3S2	ANAPC13	BAG1	ATP5J2
AFAP1L2	ARIH1	AP3M1	ASB8	AP4S1	ANAPC5	BZW2	ATP5L
AGPS	ASTL	AP3M2	B4GALT5	ARFIP2	ANKS3	C16H1orf27	ATP5O
AGTPBP1	ATRX	APPL1	BAG4	ARHGEF16	ANP32A	C1QBP	ATP6V0D1
AHSA1	BARD1	ARFGEF2	BLZF1	ARMC6	APBB3	C23H6orf141	ATP6V0E1
AKAP11	BCORL1	ARL6	C11H2orf42	ARPC3	APOA1	C25H16orf59	ATP6V1E1
AKAP6	BMPR1B	ARMC2	CC2D1A	ARPC4	ARAF	C29H11orf73	AURKAIP1
AKAP9	BRCA2	ATG2B	CCDC91	ARVCF	ARHGAP9	C3H1orf123	BCAS2
ALDH18A1	BRI3	ATG4A	CCDC92	ASNA1	ARHGEF4	CCDC58	BOK
ALMS1	BTK	ATG5	CD164L2	ATOX1	ASB6	CCT4	BOP1
AMFR	C26H10orf137	ATP10B	CDK5	ATP5I	ASCC1	CCT8	BTF3
AMPD3	C29H11orf84	ATP2C1	CHAC1	ATP5J	ASL	CDAN1	C29H11orf10
ANAPC1	C9H6orf118	ATPBD4	CHAMP1	ATP6V0A4	ATP5G1	CENPM	C29H11orf68
ANAPC4	CA14	ATXN2	CHIC2	ATP9B	ATP6V0B	CHMP4B	C7H19orf53
ANK3	CAMKK2	B3GALNT2	CLTB	ATPIF1	ATP6V0C	CLK4	C7H19orf60
ANKRA2	CCDC11	BAZ2B	CNST	ATXN10	B3GALTL	CLTA	C8H9orf156
ANKRD40	CCDC15	BCL2L11	CYHR1	AUP1	BEND7	COPS3	CARS
ANKRD6	CCDC34	BCL7B	DCUN1D1	BLOC1S1	C11H2orf18	CRLF3	CCDC124
ANKS1B	CDC42BPB	BLMH	DEDD	BSG	C11H9orf16	CYB561D2	CCDC75
ANLN	CDC42SE1	BNC1	DENND1A	C15H11orf74	C18H19orf12	CYTH2	CCT2
AP1S2	CDH18	BNC2	DHX29	C23H6orf108	C19H17orf61	DHDDS	CCT5
APBB2	CDKL2	BOD1	DLST	C9H6orf70	C25H16orf13	DHX16	CFL1
APEX2	CECR5	BRIP1	DNAJC9	CAPNS1	C25H16orf62	DLL3	CISD1
APH1B	CENPE	BTBD9	DOCK3	CAPZB	C3H1orf210	DNAJC5	CLTC
APIP	CEP164	C13H20orf194	DPP10	CARM1	C7H19orf70	DPM1	CNPY2
APLF	CEP68	C1H21orf59	ELK3	CARS2	C8H9orf123	ECE2	COMMD4
APOBEC2	CERS5	C22H3orf14	ELL	CCDC53	CA4	EDF1	COPS5
ARCN1	CHERP	C22H3orf37	ENTPD6	CCDC9	CA5B	EEF1G	COPZ1
ARHGAP17	CHIC1	C26H10orf76	EPB41L4A	CCND3	CALR	EIF3H	COX19
ARHGAP19	CIRBP	C26H10orf90	ESRRG	CDC123	CARKD	EIF4B	COX5A
ARHGEF10	CLEC4G	C2CD3	EXO1	CDC2L1	CCDC93	EXOSC6	COX5B
ARID2	CLSPN	C2H2orf80	FAM192A	CDC42EP4	CD63	F11R	COX6B1
ARL1	CMYA5	C5H12orf66	FAM82A2	CDC42EP5	CDC42EP1	FADD	COX7A2
ARL13B	CNTROB	C9H6orf170	FBXL14	CHCHD10	CDK5RAP3	FAM105B	CPSF3L
ARMC1	CPEB3	CASD1	FBXW8	CHCHD3	CIAO1	FAM118B	CSTB
ARNTL	CTDSP2	CCDC112	FHIT	CHPF	CIDEA	FCF1	CYB5R1
ARRDC2	CTDSPL	CCDC65	FIGLA	CLIC1	COG2	FOLR1	CYC1
ARSB	CUEDC1	CCNG2	FLOT1	CLIC3	COL4A1	GABARAP	DALRD3
ASAP1	CWC22	CCNL2	GBX2	CLN3	COQ9	GADD45GIP1	DCAF11
ASF1B	DAAM1	CCRL1	GJA4	CLN8	CORO1B	GK5	DCTN2
ATF6	DBX1	CD72	GKAP1	CNDP2	COX4I1	GLA	DCXR
ATL1	DDA1	CDC25B	GLIS3	COG7	DBNL	GLT25D1	DDOST
ATL2	DDB1	CDCA2	GPR137	COMMD9	DCAF4	GLTSCR2	DDX1
ATP1B1	DENND1C	CDK14	GPR84	COPE	DCTN1	GM2A	DFFA
ATP2B1	DIAPH1	CDKL1	GRINA	COPS6	DDX41	GNL3L	DMAP1
ATP2C2	DOCK1	CDKN1B	HAS2	CORO1C	DFFB	GPX4	DNPEP
ATP6V0A2	DSCR3	CENPJ	HIST2H2BF	CPSF1	DGKZ	GRB2	DPM3
ATP6V1B2	DZIP3	CEP55	HN1L	CRTAP	DHCR7	GSPT1	DTYMK
ATP6V1C1	E2F2	CHD7	HVCN1	CSRP2	DNAJB2	GTF2H4	DYNLRB1
ATP8A1	EEA1	CHN2	ITGA10	CST3	DNAJC24	GTF2H5	E2F6
ATRNL1	EFNA2	CHST6	JAZF1	CTSA	DPM2	HARS	EEF1D
ATXN1L	EIF4G3	CIAPIN1	KCMF1	CTSD	DPP3	HDAC1	EEF2
AURKC	ELN	CLIC4	KCNH5	CTTN	E4F1	HDAC6	EFHD2
BACE2	ERI2	CLIP4	KRT25	CYP2S1	ELMO3	HMGB1	EGLN2
BANP	ETV1	CLOCK	LCP2	DAK	ENOPH1	HNRNPH1	EIF2B3
BAZ1B	EYA1	CLPTM1L	LHX8	DCAF15	ERGIC3	HNRNPM	EIF2B4
BBS7	FAM117A	CMTM8	LIN37	DCTN5	ERI3	HSPA8	EIF3D
BCL9	FAM117B	CNOT3	LOC100295019	DGAT1	FASTK	IMP4	EIF3F
BET1	FAM125B	CNOT4	LPXN	DOLPP1	FKBP4	INTS5	EIF3K
BICC1	FAM13C	CNTLN	MAP2K4	DTD1	FLNA	IVNS1ABP	ELP3
BIRC3	FAM171B	CNTRL	MCTP2	DYNC1H1	G6PC3	JUND	EPHX1
BLCAP	FAM184A	COBLL1	MECP2	EHD1	GALK1	KRI1	EPN1
BLM	FAM46C	COX6B2	MEGF9	EIF3I	GCN1L1	LIG3	ERH
BLVRA	FBXO34	CPA1	MEPCE	ELOF1	GYLTL1B	MED8	ETFB
BPGM	FGD4	CPEB1	METTL8	EXOSC4	HADHA	MRPL41	EXOC3
BPHL	FGD6	CREB3L4	MYO5B	FAM100A	HIP1	MRPS15	FABP3
BRCA1	FNDC3B	CREBBP	MYOZ3	FAM160B2	HS1BP3	NAP1L1	FAM173A
BRD7	FOXN3	CRHBP	NDEL1	FARSA	HSF2	NARS	FAM32A
BTBD10	FOXO1	CRTC1	NEIL2	FASN	HUWE1	NCL	FAM96A
BTG4	FPGS	CRY1	NHLRC2	FBLIM1	IER2	NFATC2IP	FANCI
C10H14orf166	FSTL4	CXHXorf57	NOBOX	GAK	IFRD2	NOP2	FAU
C10H15orf61	FTO	CYP19A1	NOTO	GGA2	IGSF9	OLA1	FDXR
C10H5orf13	GATAD2A	CYTH3	NR1D1	GMPPB	INPP5K	PAICS	FEN1
C13H20orf27	GCC2	DAB1	NUSAP1	GON4L	INTS1	PARP1	FIS1
C14H8orf59	GOLGA2	DAB2IP	OLFML1	GPX1	INVS	PDAP1	FKBP2
C15H11orf70	GOPC	DAG1	OSBP2	GRB7	IPO4	PDZD11	FTH1
C18H16orf74	GPATCH1	DCAF12	PACS1	GRTP1	ITFG3	PHB2	FUS
C20H5orf34	GRIP1	DCAF7	PADI6	GUCA1A	ITM2C	PIP4K2C	GJB3
C22H3orf67	GTF2A1	DCLRE1C	PATL2	GUK1	JARID2	POLR1D	GLB1L
C23H6orf130	GTPBP1	DCTD	PATZ1	HEXA	JMJD7	POLR3E	GLOD4
C3H1orf146	HBEGF	DENND4A	PCCA	HINT1	KDM4B	POLR3F	GLRX3
C6H4orf34	HEY1	DEPDC1B	PDE3A	HINT2	KLHDC10	POP1	GNB2L1
C8H4orf27	HMG20A	DERL2	PDE6D	HK1	LCAT	PPIA	GOT1
C8H9orf72	HMGXB4	DHRS1	PGS1	HMG20B	LCTL	PPID	GPI
CACNA2D1	HOXA7	DHX35	PHF8	HSP90AB1	LEMD2	PPIL1	H2AFY
CACNA2D3	IGF2BP3	DLGAP4	PLAG1	IDH3G	LENG8	PPP2R4	HSPE1
CAMSAP1	IL1R1	DMXL1	PLK1	IFI30	LMAN2	PRDX5	IDH1
CAMTA1	ING3	DMXL2	PLRG1	IGFLR1	LOC505465	PRELID1	ILK
CAPN7	INPP5A	DNAH11	PPM1M	ISYNA1	MAP2K2	PRPF4B	ISCU
CASP8AP2	INPPL1	DNAJA4	PPOX	ITPR3	MAPK13	RANBP1	ITGA5
CCDC109B	INSIG2	DNAJC13	PTPRJ	JUP	MDN1	RBM47	KRTCAP2
CCDC111	ISL1	DNAL4	PTPRS	KIAA0141	MIB2	RBM8A	LOC505709
CCDC132	ITSN2	DSN1	RAB21	KLC4	MPP3	RBMX	LOC520988
CCDC79	KAT6B	DTWD2	RAB32	KLHL17	MRPL33	RINT1	LOC534155
CCDC85A	KBTBD4	DTX2	RARA	KRT18	MTCH2	RPA2	LOC789017
CCDC90A	KCNH1	DYNC2LI1	RAVER2	KRT8	MTG1	RPL18	LOXL2
CCNB2	KCTD13	DYNLL2	RHBDD1	LAMP1	MUTYH	RPL19	LSM3
CCNY	KIF3A	EFTUD1	RHBDF1	LGALS1	MYL6	RPL21	LSMD1
CCNYL1	LEF1	EHD3	RIOK1	LGALS3	NAGK	RPL24	MAF1
CD99L2	LHX2	EIF1B	RNF25	LOC539231	NAT9	RPL26	MANF
CDC26	LOC510844	EML4	SEC22A	LRP10	NENF	RPL35	MDH2
CDC40	LOC515128	EPB41	SELPLG	LRP2	NFYC	RPL36A	MECR
CDC42SE2	LOC515631	EPS15	SH3GL2	LRPAP1	NUCB1	RPL38	MESDC2
CDCA3	LOC534360	ERN1	SLC26A9	LSM4	NUDT1	RPL4	MFGE8
CDH3	LOC535781	ESR2	SLC35B4	LTA4H	OSGEP	RPL7A	MRPL11
CDK2AP2	LOC781036	EXOC2	SLC5A2	LYPLA2	PCNXL3	RPL8	MRPL14
CDKL5	LOC782386	EXT1	SMARCA2	MACROD1	PCYT2	RPS15A	MRPL17
CECR2	LPIN2	EXTL3	SNAP91	MAN2B1	PEF1	RPS23	MRPL23
CENPH	LRP1	FAM123B	SPAST	MANBAL	PFDN1	RPS25	MRPL27
CENPV	LRP2BP	FAM126B	SPATA24	MAP1LC3A	PGLS	RPS3A	MRPL30
CEP135	LRRIQ4	FAM149B1	SPRY1	MAPK7	PIGS	RPSA	MRPL51
CEP192	LRRTM1	FAM190A	SRCRB4D	MCM5	PINK1	RUVBL1	MRPL54
CEP44	LYSMD4	FAM40A	SVOPL	MEF2BNB	PLBD2	RWDD1	MRPS14
CEP78	MAB21L2	FAM83D	SYT16	MIIP	PLOD3	SDR39U1	MRPS21
CETN3	MAPRE2	FANK1	TDRD1	MMP23B	PPIF	SERBP1	MRPS28
CFTR	MED15	FBXL17	TMCC2	MMS19	PSAP	SERF2	NAPG
CHD4	MED25	FBXO3	TMEM57	MPPE1	PSMG3	SFPQ	NCDN
CHMP2B	MEST	FBXO7	TMTC4	MPV17L2	PTMS	SIKE1	NCLN
CHMP5	MEX3A	FBXO8	TPI1	MRAS	PUF60	SLC27A1	NDUFA12
CHN1	MID1	FIP1L1	TRIM3	MTX1	PVRL2	SLC35B2	NDUFA13
CIB1	MIDN	FMNL2	TSPAN33	MUL1	QTRT1	SLC39A14	NDUFA2
CIZ1	MLL2	FNDC3A	TTF2	MVD	RAB11FIP3	SMARCE1	NDUFA4
CKAP2	MTOR	FRMD3	TTK	NACC1	RAB3IL1	SMG5	NDUFA5
CKAP5	MTSS1L	FRMD5	UBE2G1	NAGA	RAB7L1	SNX5	NDUFA7
CKS1B	MTUS2	FRY	UPRT	NDUFA3	RAB8A	STX16	NDUFB10
CLASP2	NCOA1	FYN	USP30	NDUFB7	RAD54B	TBL3	NDUFB2
CLCC1	NFKBIA	GABRA3	VEZF1	NDUFV1	RBCK1	TBX3	NDUFB8
CLINT1	NOS1AP	GALNT1	WDR41	NEDD8	REEP1	TCEB2	NDUFC1
CLK2	NPAS3	GGCT	YBX2	NME6	RFC2	TLCD1	NDUFC2
CLK3	NR3C1	GHDC	YWHAG	NOMO2	RPTOR	TMEM11	NDUFS2
CMAS	NUP153	GIGYF2	ZNF18	NPC2	RUNDC3A	TMEM41A	NDUFS3
CMC1	PAK4	GJC1	ZNF2	NR1H2	S100A10	TNPO2	NDUFS5
CMPK1	PAK7	GK	ZNF226	NUBP2	SCAMP4	TOMM20	NDUFS7
CNN3	PDE3B	GK2	ZNF362	NXT1	SEC24C	TPM3	NDUFS8
CNOT6L	PHIP	GMEB1	ZNF398	OGDH	SIGLEC10	TPT1	NDUFV3
CNOT7	PIAS4	GNA12	ZNF642	OPLAH	SIK3	TSC2	NFX1
COG3	PLA2G12B	GNAQ		OSBPL7	SLC11A2	TSEN54	NLE1
COG5	PPEF2	GNB5		OVCA2	SLC28A3	TUBGCP3	NME1
COG6	PPME1	GNG12		P2RX4	SLC35B1	U2AF1	NOL6
COL4A3BP	PPP1R12A	GOLGA7		PAFAH1B3	SLC38A10	UBXN1	NOP14
COPA	PREX1	GPR158		PARK7	SLC39A4	UIMC1	NR2C2AP
COPB1	PRKD3	GPR21		PCCB	SLC43A3	UMPS	NSFL1C
COPG2	PRRC1	GSK3A		PDGFA	SLC5A11	UQCRFS1	NUDT3
COQ10B	PSMD1	GSTM3		PDGFRA	SMPD2	USP4	OSTC
COQ2	PTBP2	GTF2A2		PDXK	SMYD2	UTP6	PCMT1
CPB1	PTPLAD2	HEATR5B		PEPD	SNX8	WDR77	PCSK7
CPOX	PTPRT	HECA		PERP	STX3	WEE1	PDLIM7
CPS1	LOC100848911	HELQ		PI4KA	STX4	YBX1	PES1
CPT2	PXN	HERC3		PICK1	STXBP2	YIPF1	PGD
CRK	QSER1	HIF1A		PIEZO1	SYNGR1	ZNF777	PHF5A
CRKL	RABGAP1L	HIP1R		PIN1	TAF1C		PHPT1
CSNK2A1	RAI14	HOMER1		PKN1	TBX20		PKP2
CSNK2A2	RAPGEF6	HP1BP3		PLD3	TCF25		POLDIP2
CSNK2B	RASA1	HSDL2		PLEKHF1	TEX10		POLE
CSTF2	RB1	HSPA1L		PNPLA6	THTPA		PPAP2C
CTAGE5	RBM26	HYLS1		POLD1	TIMM44		PPP1CA
CTNNA1	RBM38	IBTK		POMP	TMEM125		PQLC2
CTNNAL1	RBMS1	IFT74		PPP1R13L	TMEM214		PREB
CTNNB1	RERE	IFT81		PPP1R14A	TMEM45B		PRMT7
CUL4A	REV3L	IGF1R		PPP5C	TMEM86B		PSMA7
CUL4B	RFX7	IKZF2		PQLC1	TNS3		PSMB3
CYB5B	RIBC2	IL1R2		PRKCZ	TOP3B		PSMB5
CYBASC3	RNF180	INPP1		PRPF8	TRPV5		PSMB6
DCBLD2	RNF215	INTS12		PSMB4	TSTA3		PSMC1
DCLK2	RNF219	INTS6		PSMB7	TYRO3		PSMC3
DCLRE1A	ROBO1	ITGA6		PSMD4	UBR4		PSMD2
DCP1A	RPRD2	ITGA9		PSMG4	UCK1		PSMD8
DCUN1D5	RRAGC	ITPR1		PTGR1	URM1		PSME1
DHX36	SBF2	JKAMP		RAB4B	VARS		QARS
DICER1	SCN8A	KAT6A		RAB5C	VPS11		RABEPK
DIRAS2	SEMA3E	KAT7		RABAC1	VPS13C		RABGGTA
DLG1	SHISA5	KDR		RAD9A	VPS33A		RBPJ
DLG5	SLC16A11	KIAA0182		RBKS	WDR59		RCN3
DNAJC18	SLC25A13	KIAA0355		RDH13	XPNPEP1		REC8
DNMBP	SLC25A31	KIAA1244		RGL2	ZDHHC4		RECQL4
DNMT1	SLC3A2	KIAA1324L		RHOC	ZNF12		RFNG
DOCK5	SMC1B	KIAA1328		RHOV			RNASE1
DOCK7	SMC6	KIAA1430		RNASEH2A			RNASEK
DOCK9	SMG6	KIAA1958		ROGDI			RPL10A
DOK4	SNX13	KIAA2018		RPS2			RPL11
DONSON	SOX5	KIF23		SARS2			RPL13A
DPY30	SPON1	KIF24		SBNO2			RPL14
DRAP1	SRPK2	KIT		SCAMP2			RPL18A
DSE	STIM2	KLF7		SCARB2			RPL22
DSTYK	SYCP2	KLHDC1		SCP2			RPL27
DTWD1	SYT11	KLHL8		SDF4			RPL27A
DUSP7	TAF3	KTN1		SF1			RPL28
DVL2	TAF4	L3MBTL3		SFN			RPL3
DYNC1I1	TAOK2	LMBR1		SH3BGRL3			RPL30
E2F5	TAOK3	LNX1		SHARPIN			RPL32
EDC4	TBC1D1	LOC100139161		SLC12A4			RPL37A
EDEM1	TBCD	LOC100297914		SLC1A1			RPL9
EDEM2	TDRD5	LOC517284		SLC25A39			RPLP0
EEPD1	THUMPD2	LOC517509		SLC29A1			RPLP1
EFNB1	TMEM117	LOC520505		SLC37A1			RPN2
EGF	TMEM131	LOC534755		SLC39A7			RPS11
EHBP1	TMOD2	LOC788092		SMTN			RPS12
EIF4E3	TNRC6B	LOH12CR1		SPINT1			RPS13
ELK1	TRIP11	LRCH1		SPINT2			RPS14
ELOVL4	TSPAN9	LRCH3		SPSB1			RPS15
ELP4	TULP4	LRRC8A		SRRT			RPS16
ENPP2	UBL3	LRRC8E		ST14			RPS18
ENTPD5	UPF1	LRRCC1		STARD10			RPS24
ENY2	USP13	LYST		STEAP3			RPS29
EP400	USP31	MAGI2		STIP1			RPS3
EPB41L2	USP7	MAGI3		STK16			RPS4Y1
EPB41L5	VGLL4	MAN1C1		STRADA			RPS5
EPHA6	WASF3	MAP4K2		STUB1			RPS7
EPHA7	WDR67	MAPK10		STX8			RPS9
ERMP1	WDSUB1	MAPK3		SYN1			SDHAF2
ERRFI1	WHSC2	MAPKBP1		TAF10			SDHB
ESPL1	YWHAZ	MASTL		TCIRG1			SEC11A
ETFA	ZAK	MDM2		TLN1			SF3B14
EXOC4	ZCCHC3	MED18		TMBIM4			SF3B2
EXT2	ZFR	METTL14		TMEM144			SHFM1
FABP5	ZNF235	MFF		TMEM192			SHROOM3
FAM107B	ZNF277	MFSD9		TMEM62			SLC24A6
FAM108C1	ZRANB3	MINK1		TMEM86A			SLC25A3
FAM110B		MKL2		TREX1			SLC29A3
FAM122B		MKS1		TRIM28			SLC2A8
FAM124B		MLLT3		TRIM7			SNRPA
FAM171A1		MND1		TSSC1			SNRPC
FAM188A		MON2		TSTD1			SNRPD2
FAM190B		MOSPD2		UBL4A			SNX2
FAM72A		MPHOSPH8		UCHL5			SNX3
FAM76B		MS4A1		UPK3A			SPC24
FANCD2		MTUS1		UROD			SRM
FBXL21		MXD1		VDAC2			SRP68
FBXL4		MYBL1		VPS25			SSR1
FBXO21		MYO16		VPS41			SSR4
FBXO32		MYOC		VPS4A			SSU72
FBXO43		NAV3		WDR4			SUCLG1
FBXO9		NCAPD3		XRCC6			SUPT6H
FBXW7		NCAPH		YIF1A			SYNGR2
FECH		NDE1		YIF1B			TBC1D17
FER		NF1		YIPF2			TBRG4
FERMT2		NFXL1		ZFAND2B			TECR
FKBP5		NLRP5		ZNF593			TEX261
FNBP1L		NME7		ZYX			TFIP11
FPGT		NPNT					TIMM10
FRYL		NR6A1					TIMM13
FSTL1		NRCAM					TMED1
FZD3		NSUN3					TMEM147
G3BP2		NT5DC1					TMEM208
GALC		NUDT6					TRAP1
GALNT11		NUP54					TRAPPC2L
GAS2L3		NUP93					TRIM27
GCH1		OFD1					TRMT2A
GCLC		OLFM4					TUBA1B
GDF9		PARN					TXN2
GDPD1		PAXIP1					UBA52
GIPC2		PCDH9					UBAP2
GLCE		PDP1					UBE2F
GLE1		PDPK1					UBE2L3
GLTP		PELI2					UBE2M
GMCL1		PEX3					UFC1
GNAI1		PHACTR3					UFD1L
GNB1		PHC3					UQCRC1
GNG4		PHF14					UQCRQ
GNPDA2		PHF21A					USE1
GOLPH3L		PHLDA2					USP39
GORASP2		PHYHIPL					USP5
GPR125		PIGP					VCP
GPR137C		PIK3C2B					WDR83OS
GPR155		PIK3R1					XAB2
GPT2		PIKFYVE					YKT6
GRM1		PJA2					YWHAQ
GRM8		PLA2G4D					ZBTB48
GTDC1		PLCL2					ZFYVE27
GTF2H3		PLEKHA8
H1FOO		PLEKHG1
HACE1		PLEKHO1
HAUS4		PMS1
HECTD2		POLI
HERPUD2		POLK
HEY2		POLM
HHAT		POU2F1
HIBADH		PPP4R4
HIPK2		PRDM1
HOMER2		PRDM6
HOOK1		PRKAB2
HOOK2		PRKG1
HOXD1		PRPF6
HPS3		PSIP1
HPS5		PTPRM
HSCB		PUS7L
HSF2BP		RAB10
HSP90B1		RAB8B
HSPA14		RAD18
HSPBAP1		RALBP1
IARS		RASD2
ICA1		RASGEF1B
ICK		RASSF3
IFT57		RBBP5
IFT80		RBM7
INADL		RBPMS
INSIG1		RCAN3
INTS9		REV1
IPP		REXO1
IQCB1		RFC5
IRF8		RFX3
ISL2		RGS10
JAGN1		RGS2
JAK1		RNF139
KALRN		RNF144B
KANK2		RNF166
KATNAL1		RNF17
KBTBD3		RNF207
KBTBD7		RORA
KBTBD8		RPS6KA3
KCNK13		RSBN1
KCNMA1		RSU1
KCNN2		RUFY2
KCTD5		SALL2
KDELC1		SATB1
KIAA0226		SBDS
KIAA0528		SCAMP1
KIAA0753		SCAPER
KIAA0922		SEC14L1
KIAA1147		SEC16B
KIAA1429		SEC22C
KIAA1432		SEC24D
KIAA1549		SEPSECS
KIF20B		SF3A1
KIF4A		SFRS18
KIF5C		SH3GLB1
KLF11		SHOC2
KLHDC2		SHPRH
KLHL18		SIAH1
KLHL25		SLAIN2
KLHL32		SLBP
KPNA7		SLC16A10
KRAS		SLC25A17
LAMC1		SLC7A1
LAMC2		SLCO3A1
LCA5		SMAD2
LEPROT		SMARCAL1
LIG4		SMURF2
LINGO2		SNRK
LLGL2		SNRNP27
LOC100336629		SNX25
LOC100336936		SNX9
LOC100848087		SOCS1
LOC510487		SOHLH2
LOC529061		SPATS2
LOC529423		SPRED2
LOC534671		SRBD1
LOC536267		SRGAP1
LOC538992		SSBP2
LOC614993		ST6GAL1
LOC616014		STK3
LOC781493		STX6
LOC782395		SWAP70
LOC782502		SYTL2
LONRF1		TADA1
LONRF2		TANC2
LRBA		TBC1D10A
LRIG1		TBC1D8B
LRIG3		TBC1D9B
LRMP		TCF3
LRP6		TCTEX1D2
LRRC16A		TDP1
LRRC40		TEK
LRRC49		THRA
LRRC8B		THSD7A
LSM11		TIMELESS
LSM14B		TLE6
LZTFL1		TLR3
MAB21L1		TMEM209
MAD2L1		TMEM63B
MAN2A1		TMEM74
MAP2K1		TOMM34
MAP4K5		TOP1
MAP9		TOX3
MAPK8		TP53BP1
LOC100848087		TPMT
MAPRE3		TPPP3
2014-03-05		TRAF3IP3
2014-03-06		TRAM1
2014-03-07		TRAM2
MARVELD2		TRAPPC9
MAT2B		TRIM68
MBD4		TRIO
MCM2		TSPAN13
MCM4		TTC21B
MCM9		TTC37
ME2		TTC39A
MED10		TTC7A
MED20		TTC9C
MED21		TXNIP
METTL9		UBE2R2
MFAP1		UBE3B
MFSD10		UBN2
MFSD6		UCHL3
MIER2		ULK4
MKLN1		USP21
MKNK1		USP42
MLF1		UXS1
MLF1IP		VAV3
MLL3		WDFY3
MLLT11		WDR70
MLLT4		WHSC1L1
MMD		WIPI1
MORF4L2		WRN
MOS		ZAR1
MPDZ		ZBTB22
MPHOSPH9		ZBTB39
MPP5		ZC3H18
MSH2		ZDHHC13
MSH3		ZFAND3
MSH5		ZHX1
MSL3		ZMAT4
MTBP		ZMYM6NB
MTERF		ZNF236
MTPAP		ZNF260
MUC15		ZNF280B
MUSK		ZNF318
MUT		ZNF385B
MYD88		ZNF569
MYNN
MYO1D
NAA30
NAA35
NADK
NAE1
NARG2
NAV2
NBR1
NCKAP1
NCOA6
NEDD1
NEDD4
NEDD4L
NEIL3
NEK4
NGLY1
NHSL1
NOTCH1
NPC1
NQO1
NR2C1
NRAS
NRG3
NUDCD1
NUMB
NUP35
NUP37
NUP88
OAF
OPA1
ORMDL1
OSBPL1A
PALB2
PAN3
PAPD7
PAPSS1
PARP12
PCBD1
PCNA
PDCD2L
PDCD7
PDE4DIP
PDE8A
PDIA5
PDK1
PDK3
PDS5B
PDZRN3
PELI1
PEX7
PFDN4
PGGT1B
PGM2L1
PHC2
PHF11
PHF13
PHLPP2
PHOSPHO2
PHTF1
PIBF1
PIGF
PIGU
PIH1D2
PIP5K1C
PIWIL1
PLAA
PLEKHA3
PLEKHB2
PLK1S1
PLSCR3
PLXNC1
POLE2
POLR2C
POT1
PPARD
PPFIA1
PPM1B
PPP1CB
PPP2R1A
PPP2R1B
PPP2R5A
PPP2R5E
PPTC7
PPWD1
PRC1
PRDM13
PRDM2
PRKACA
PRKACB
PRKAR1A
PSMD9
PSMG1
PSTPIP2
PTPLA
PTPLB
PTPRG
PYGO1
RAB11A
RAB27A
RAB2A
RAB3GAP1
RABGAP1
RAD1
RAD51C
RAE1
RAF1
RALA
RALGAPB
RALGPS2
RALYL
RAP1B
RAP1GDS1
RAP2A
RAPGEF4
RASSF8
RAVER1
RCHY1
RCN2
RDX
REPIN1
REPS1
RERG
REXO2
RGNEF
RHOBTB1
RHOF
RHOQ
RHOT1
RICTOR
RIMS1
RIMS2
RIPK1
RNF10
RNF114
RNF126
RNF130
RNF14
RNF145
RNF146B
RNF19A
RNF34
RNF38
RPGRIP1L
RRAGA
RTTN
RYK
SAMD8
SAP30
SCAF1
SCAP
SCFD1
SCLT1
SCML2
SCYL2
SDCBP
SEC13
SEC23A
SEC31A
SEC61B
SECISBP2
SEMA3A
SEMA4D
SETD1A
SETD6
SFT2D1
SH3KBP1
SHC1
SIAE
SIAH2
SIN3A
SIPA1L2
SKAP2
SLC17A5
SLC18A2
SLC25A16
SLC28A1
SLC30A9
SLC31A2
SLC35A1
SLC35B3
SLC36A1
SLC39A10
SLC41A2
SLC44A5
SLC4A7
SLC7A2
SLC9A4
SMAD1
SMAD5
SMAGP
SMC3
SMC4
SMYD3
SNAP29
SNAPIN
SNCA
SNX14
SOCS5
SOCS6
SORBS1
SORBS2
SORCS3
SORL1
SORT1
SPIRE1
SPTBN1
SPTLC1
SRI
SS18
SSH3
ST8SIA6
STAG1
STAT3
STOML2
STT3B
STX7
STXBP5L
SUCLG2
SUPV3L1
SUSD3
SYNE2
SYPL1
TACC1
TADA2A
TADA3
TAF15
TAL1
TANK
TARSL2
TBC1D14
TBC1D15
TBCE
TBCK
TBK1
TBL1XR1
TCEA1
TCF7
TCL1A
TDRKH
TESC
TET3
TEX14
TGFBRAP1
THBS4
TIPARP
TM7SF3
TMC7
TMCC1
TMCC3
TMEM109
TMEM128
TMEM134
TMEM168
TMEM171
TMEM181
TMEM201
TMEM27
TMEM30B
TMEM38B
TMEM39A
TMEM42
TMEM9B
TMTC2
TNIK
TNK2
TNPO1
TOP2B
TOR1A
TP53INP1
TP63
TPD52L2
TPK1
TPX2
TRAF7
TRAFD1
TRAM1L1
TRAPPC2
TRAPPC3
TRIM36
TRIM37
TRIM59
TRIP12
TRMT11
TRNAU1AP
TROAP
TRPC5
TSG101
TSGA10
TSHZ1
TSPAN3
TSPAN5
TTC17
TUB
TUBB3
TUBE1
TUBG2
TXNDC11
TXNDC5
UBAC2
UBE2D1
UBE2D3
UBE2H
UBE2I
UBR2
UBXN2B
UGGT2
UHRF1
USO1
USP15
USP28
USP45
USP53
VCL
VPS13B
VPS37A
VPS72
VTA1
WASF1
WASL
WDHD1
WDR11
WDR19
WDR20
WDR26
WDR47
WDR92
XRCC2
XRCC4
YAF2
YES1
YIPF5
YPEL5
ZBTB2
ZC4H2
ZDHHC18
ZMYND11
ZNF295
ZNF330
ZNF436
ZNF606
ZNF664
ZNF76
ZNF830
ZP2
ZUFSP
