# Supplementary material for: Transcriptional profiles of bovine in vivo pre-implantation development
Source: BMC Genomics. 2014 Sep 4;15(1):756. doi: 10.1186/1471-2164-15-756 (PMC4162962; doi:10.1186/1471-2164-15-756)
Supplement: Supplementary file 16 — Additional file 16: Table S15: All hub genes identified in bovine oocytes and pre-implantation embryos (genes in blue are validated in at least one dataset of the human, mouse and bovine). (XLS 86 KB) [file 12864_2014_6433_MOESM16_ESM.xls]

## Sheet: Sheet1
Table S15. All hub genes identified in bovine oocytes and pre-implantation embryos (genes in blue are validated in at least one dataset of the human, mouse and bovine).
Oocyte_1	Oocyte_2	2-cell	4-cell	8-cell_1	8-cell_2	16-cell	Early morula	Compact morula	Blastocyst_1	Blastocyst_2	Blastocyst_3
CEP78	CNNM2	AKAP11	LNX1	AMT	ARHGEF6	ASUN	SLC39A2	DBI	APEH	TYRO3	ATP5H
REXO2	ITSN2	ABL1	MAGI2	EIF2B5	ASCL1	ALAS2	LY6G6E	FKBP11	PLEKHF1	GALK1	GDE1
ZMYND11	ANGEL1	CDC42BPA	RAD18	FBXW4	ASPH	ARL10	CUFF.18282.1	LARGE	ANXA8L1	C25H16orf13	MRPL27
AHSA1	APBB1IP	EPS8	TOMM34	KCNT1	C19H17orf59	BPTF	CUFF.31860.1	LYPD3	AUP1	CYP2S1	TMEM208
AMPD3	CCDC34	FAM149A	TRAM2	LPCAT3	C7H19orf25	CCDC39	CUFF.71250.1	PGP	BLOC1S1	FOLH1	UQCRC1
CAPN7	E2F2	GFPT1	ZDHHC13	MED28	CTNNBL1	CD59	LGALS9	PTGES	CAPG	GDPD2	ATP5O
CFTR	FSTL4	JAG1	ZNF569	TIMM22	JAM2	COL24A1	LOC100140626	TEAD4	CAPNS1	MAPK13	ATP6V1D
DCLRE1A	GPATCH1	MUC15	ACADSB	ACOT8	KLF17	CUFF.22475.1	LOC100852105	APOBR	CNDP2	NR2F6	ETFB
DCUN1D5	GTF2A1	OSBPL10	AGK	AOAH	OASL	CUFF.61946.1	LOC522428	BAZ2A	COMTD1	PAG2	FOLR1
DGKB	ING3	PDE5A	ANKRD17	C11H9orf117	PRMT5	CUFF.6203.3	LRRC34	C13H20orf7	CRYL1	PCYT2	NDUFA13
DICER1	KCNH1	RACGAP1	APPL1	C26H10orf26	RRAS	CUFF.89080.1	SLC6A1	CUFF.1478.1	CTSD	PRSS8	NDUFS8
DNMT1	LOC100137763	RFFL	ARHGAP22	CAMK2N2	SPAG5	DNAJC10	STAC	CUFF.74407.1	CYP2S1	PVRL2	NME1
EPB41L5	LRP2BP	ABI2	ARMC2	CFB	TMEM37	FAM84B	STX11	CXCL14	DPEP1	SLC5A11	PDHB
EPSTI1	MAPRE2	AMIGO1	BNC2	CUFF.12575.2	ZNF276	FGF1	THBS2	DNAJC3	DPYS	SLCO2B1	PRELID1
LONRF1	NPAS3	ANKIB1	BTBD9	CUFF.16788.1	ACTL7A	GGTA1	TNP2	DUOXA2	EDN3	SPG20	QARS
MKLN1	PLA2G12B	ANO4	CADPS	CUFF.35748.1	AGBL3	HNRNPH2		EMG1	FADS3	SULT1A1	RPL10
NAE1	PXN	ARHGEF26	CDC6	CUFF.54929.1	AGXT2L2	ING2		FBXL2	FAM83H	SYNGR1	SPARC
NHSL1	RBM38	B4GALT6	CHAF1A	CUFF.67398.1	ANGPT1	IPO7		GALNTL1	FBLN2	TJP3	SSR4
NRIP3	RFX7	BBS9	CLEC16A	CUFF.67825.1	ANKRD61	ITGB1BP1		GPD1	GPX1	VARS	TMBIM6
NSMCE4A	ROBO1	BMPR2	CPEB1	CUFF.69779.1	ANUBL1	ITSN1		GRIN3A	GSTP1	ACOT7	UBXN1
PALB2	TMEM131	C20H5orf28	DENND4A	CUFF.84082.2	APOF	KDM4A		HOXA11	HINT2	ADCK5	ARPC1A
PAPD7	TOR2A	CACHD1	DNAJA4	EIF2B1	ARMC5	LOC100851317		ITPRIP	HNF4A	AGRN	ATP5A1
RHOT1	ZCCHC3	CALML6	EPB41	FAM78A	ASB1	LOC100852030		LEPREL4	KRT18	ALAD	ATP5C1
SUSD3	ZNF235	CAPN14	FBXO8	FAM86A	ATF5	2014-03-03		LOC100850703	LRP10	AMIGO3	C18H19orf63
TMEM109	ABCA5	CAPRIN2	GJC1	GPX5	ATN1	MRP63		LOC781048	MOB3B	BIN1	CCDC72
TPK1	ARID4A	CASP1	GNB5	KIAA1217	ATP6V1C2	PRKCI		LRP8	NDUFAF3	BPIFA1	COX5A
ACCSL	ATXN7L1	CRLS1	KCTD9	KIAA1522	AXL	ROCK2		MLEC	PDLIM4	CD63	DDOST
ACVR1B	BCL6B	CUFF.26449.1	KIAA1244	LOC100295067	BABAM1			MLST8	PFKL	CORO7	DFFA
ADD3	C16H1orf112	CUFF.33488.1	LMBRD2	LOC100295417	C10H14orf133			MPST	PLAC8	CTSH	FAU
ADORA2B	C16H1orf114	CUFF.44040.2	LOC100139161	LOC100849360	C15H11orf71			PCDH10	PLIN3	DACT1	GLTSCR2
AFAP1L2	C18H16orf46	CUFF.45336.2	LRRC8E	LOC100849406	C26H10orf28			PDCD5	PQLC3	DCTN1	GNB2L1
AGMAT	CD200	CUFF.47701.1	LTBP1	LOC100849737	CACNA1A			PPP2R5D	PTGR1	DHCR7	HNRNPM
ALG13	CDK5R1	CUFF.59335.1	MFSD9	LOC100850426	CALB1			PRAP1	RBKS	DHDH	MDH2
APBB2	CDKL2	CUFF.67593.4	MYLIP	LOC100850666	CATSPERB			RGS20	ROGDI	ELMO3	MINOS1
ARNTL	CENPF	CUFF.89476.3	NDUFAF1	LOC100851189	CCDC155			ROBO3	S100A14	EPPK1	MRPL21
ASAP1	CHIC1	DCC	NLRP5	LOC789309	CCDC30			SHCBP1L	SFN	FADS2	MTHFD1L
ASF1B	CROT	DDHD1	PAXIP1	MARVELD1	CCDC40			SPATA9	SH3D21	FKBP4	MYL12A
ATL2	CRTC2	DDX4	PIK3R1	MRPL2	CELSR2			SPDEF	SLC7A5	FLNA	NDUFA7
AURKC	CUFF.1405.1	DENND3	PLEKHG1	PA2G4	CHST3			SPR	SORD	GMDS	PDGFRA
BCL2L2	CUFF.19067.1	DERL1	POLI	PFKFB4	CISD3			TMEM218	SPNS1	GRHL1	PEX11B
BICC1	CUFF.29713.2	EFHC1	PRDM5	PTPN18	CIST1			TSFM	TMEM144	HTRA2	RPL14
BPGM	CUFF.29726.2	EPOR	PRDM6	RAB34	CLCN4				VEGFB	LFNG	RPL18
BRD7	CUFF.35719.2	ERBB2IP	PTCH1	RBM4	COG8				VOPP1	LOC783399	RPL22L1
C10H5orf13	CUFF.37960.1	EXTL2	REV1	RSPH9	CRAT				A2M	MDN1	RPL24
C20H5orf34	CUFF.42139.2	FBXL5	RNF144B	SLC39A3	CUFF.28093.1				AASS	MEG3	RPL29
C6H4orf34	CUFF.51703.1	FBXO10	SLC4A1AP	SURF1	CUFF.28579.1				ABHD12	MIB2	RPL3
CA9	CUFF.52620.1	FBXO45	SLC4A4	SYVN1	CUFF.32025.1				ACOX3	MICALL2	RPL30
CASP6	CUFF.57173.2	FTSJD1	SLC7A1	TMEM179B	CUFF.34947.1				AGTRAP	NGEF	RPL32
CCDC109B	CUFF.57612.2	GNA14	SNRK	TUFM	CUFF.36970.1				AIFM2	PTPMT1	RPL34
CCDC111	CUFF.61857.1	GNS	TOX3	UBE2C	CUFF.39141.1				ALDH4A1	QTRT1	RPL4
CCDC90A	CUFF.66953.1	GPR12	WNT5A	VWA5B2	CUFF.49136.1				ANXA6	SEMA5B	RPN2
CCNYL1	CUFF.66962.2	GYG1	ZCWPW1	XRCC6BP1	CUFF.53673.1				ARL4C	SERPINI1	RPS12
CCZ1	CUFF.72689.1	HAUS6	ZNF323		CUFF.58676.1				ATP1A1	SLC28A3	RPS16
CDK2AP2	CUFF.75923.1	INO80	ZNF398		CUFF.59079.1				ATP6V0A4	STXBP2	RPS17
CENPV	CUFF.77516.1	KCNA3	ADCY3		CUFF.59162.1				ATPIF1	SUSD2	RPS23
CEP44	CUFF.79353.4	KIAA1841	ALKBH5		CUFF.6054.1				B3GAT3	TNKS1BP1	RPS5
CHRNA3	CYB561D1	KLHL36	ALX1		CUFF.72217.1				B3GNT8	TTLL12	RPS8
CLUAP1	DLX6	KNTC1	ANGPTL6		CUFF.75828.1				C21H14orf2	VAMP4	RWDD1
CNN3	E2F7	LACC1	ARHGAP24		CUFF.80855.2				C27H8orf40	VGLL1	SSR2
CNOT6L	EBF1	LOC100337053	ATOH7		CUFF.81297.1				C3H1orf85	ABCB7	SUCLG1
CNOT7	EHD4	LOC511180	ATP5S		CUFF.81468.2				CARS2	ABCD1	TMEM126A
COG6	EIF4E1B	LOC526200	B3GALT1		CUFF.81524.1				CAV1	ACSM5	TXN2
COPG2	ERC1	LOC616167	BAIAP2		CUFF.88509.1				CBLC	ADAM7	UFC1
CYBRD1	ETV1	LOC786510	BLZF1		CYP1B1				CCDC9	ADAM9	UQCRFS1
DCLK2	FAM133B	LRRC16A	C10H14orf37		CYP26A1				CHCHD10	ADAMTS6	VAT1
DPPA3	FAM154A	MAP3K13	C23H6orf25		DNAI2				CHPF	ADRM1	AQP11
DTWD1	FAM161A	ME1	C26H10orf90		DNM2				CLIC1	AGA	ARPC2
DVL2	FBF1	MPP7	C3H1orf51		DOC2A				CLN3	AGAP3	ARPC5L
EEPD1	GATAD2A	MRE11A	C4H7orf25		EPM2AIP1				CORO1C	AK1	ATP5B
EGF	GOPC	MTMR3	C5H12orf66		EPN3				COTL1	AKR1D1	ATP5E
EGLN3	HBEGF	MVP	C8H9orf93		FAM65B				DDT	AMACR	ATP5J2
ELOVL4	HEY1	NLRP9	CACNA1E		FGD5				DENND2D	ANGPT2	ATP5SL
ELOVL7	HMG20A	NR4A1	CAMK2D		FKBP1B				DLX4	ANXA11	ATP6V1E1
ELP4	HMGXB4	OLIG1	CBLL1		FZD9				DNMT3A	ANXA4	BASP1
EPB41L2	KPNA5	PAK6	CCDC135		GABRB1				DSC2	AOX1	C28H10orf57
EPHA6	LHX2	PDK3	CCDC146		GARNL3				DSP	APBA2	C5H12orf62
FAM107B	LOC100138793	PDS5A	CCDC92		GEMIN6				ERBB3	APBB3	COX7A2
FAM58A	LOC100140839	PFN2	CCL25		GFRA2				FAM115C	APOA1	CUFF.14549.3
FBLN5	LOC100335268	PHTF2	CCNI2		GNAT1				FAM131A	ARID3A	CUFF.42776.1
FBXL4	LOC100849460	PLXND1	CDC25B		GOLT1A				FASN	ARMC3	CUFF.55151.1
FDX1	LOC100849617	PPP3CB	CEP85L		GSDMB				GRAMD1C	ARRDC1	EEF2
FSTL1	LOC100851428	PRPS2	CERS3		GUCY2D				GRTP1	ASCL2	EIF3F
GATSL3	LOC100851757	RAB30	CHAC1		GZMA				HEXA	ATG9B	FABP3
GIPC2	LOC100851980	RAPGEFL1	CLU		HABP2				IL20RB	ATP8A2	HMGB1
GMCL1	LOC100852091	RBL2	CNOT4		HARBI1				KIAA1468	B3GALTL	JRK
GNAI1	MAFG	REL	CNTNAP2		HHATL				KRT8	BCAM	KIAA0090
GPC4	MGC152301	RGNEF	COLEC12		HIST1H1D				LAMP1	BEST1	LOC505941
GRM8	MTUS2	RIMKLA	COPS7A		HIST1H2AJ				LGALS1	BRSK1	LRFN4
GRPEL1	NKIRAS2	RIT1	CUFF.1030.4		HTR1D				LHPP	BRSK2	MAGED1
H1FOO	NO66	SDC3	CUFF.12559.1		IRF1				LOC100850222	C11H2orf29	OTUB1
HACE1	NRSN1	SH3RF1	CUFF.1578.1		IRS4				LOC786966	C13H10orf47	PPIA
HADH	PAK3	SHCBP1	CUFF.17805.3		KCNH7				LYPLA2	C17H22orf25	PTMA
HMGB3	PAPOLG	SHE	CUFF.18293.1		KIF22				MBP	C19H17orf61	RNF4
HOOK2	PAX3	SLAIN1	CUFF.19636.1		LAMP3				MPPE1	C21H15orf42	RPL10A
ICA1	PCDHB2	SLC38A8	CUFF.21394.1		LOC100137761				MYBPC3	C23H6orf125	RPL13A
ID3	PEX5L	SMOC1	CUFF.26156.1		LOC100139585				NAGA	C26H10orf46	RPL15
KCNH8	PPP1R12A	SNX11	CUFF.2653.5		LOC100140788				P2RX4	C3H1orf110	RPL36
KIF20B	PSPN	SSFA2	CUFF.26671.1		LOC100296812				PALLD	C8H9orf123	RPL36A
KLHL5	PTPRT	SSH2	CUFF.2819.1		LOC100297492				PDIA3	CA4	RPL37
KNG1	RAB6B	STOX1	CUFF.29810.4		LOC100849342				PDPN	CACNB2	RPL37A
KPNA7	RALB	TBC1D8	CUFF.31056.1		LOC100849819				PHKG2	CALR	RPL38
LANCL1	RERE	TDRD9	CUFF.31976.1		LOC100850039				PI4KA	CAMKMT	RPL5
LOC100850064	RPUSD3	TFE3	CUFF.35167.1		LOC100850403				PIN1	CC2D2B	RPS13
LOC781493	SCN8A	TMED8	CUFF.40811.1		LOC100850438				PLLP	CCDC165	RPS15
LOC782145	SGMS2	TMEFF1	CUFF.41584.1		LOC100850578				PMPCA	CCDC8	RPS15A
LRIG3	SIX3	TMEM163	CUFF.4275.1		LOC100850724				PQLC1	CCNT1	RPS18
LRRC8B	SMC1B	TSPAN7	CUFF.43676.2		LOC100850819				PRKCZ	CDH9	RPS19BP1
LSM11	SNX16	WDR13	CUFF.43828.2		LOC100850829				PTGS2	CDHR4	RPS27
MAP4K5	SOX5	WDR17	CUFF.45991.2		LOC100850879				RABAC1	CHD6	RPS29
MAPRE1	STK4	WIPF2	CUFF.49605.1		LOC100851392				RGL2	CHDH	RPS6
MCART1	SUPT16H	ZGLP1	CUFF.51332.1		LOC100851653				RNF135	CLMP	RPS7
MELK	TBX18	ZP4	CUFF.52673.1		LOC100851790				RUSC1	CMBL	SLC29A3
METTL6	TFAP2D		CUFF.56926.1		LOC508086				S100A16	CNTN4	SLC2A3
MGST2	TRPM3		CUFF.57645.1		LOC508834				SCP2	COG4	SMPD4
MICAL2	UFL1		CUFF.58802.1		LOC515517				SERPINB6	COL18A1	TMSB10
MKNK1	UNC13C		CUFF.60819.7		LOC519952				SLC37A1	CORO1B	TPT1
MLF1	UNC5D		CUFF.63325.1		LOC521514				SLC44A2	CREG2	UBA52
MOB1B	USP7		CUFF.63999.1		LOC526294				SLC9A3R1	CROCC	UBE2L3
MOGAT1	VANGL1		CUFF.65251.1		LOC613677				SNX6	CTNNA2
MSH5	WDR52		CUFF.67239.2		LOC782688				SPINT2	CUFF.11462.2
MSX1	ZMYND8		CUFF.67336.1		LOC783713				SPSB1	CUFF.12602.1
MTERFD1	ZNF200		CUFF.67969.1		LOC786198				STARD10	CUFF.12960.2
MTHFD1	ZNF462		CUFF.68532.1		LOC789391				TFPI	CUFF.13903.1
MYF5	ZNF750		CUFF.73596.1		LOC789552				TIMP1	CUFF.14026.1
NAA30	ZNF804B		CUFF.73600.1		LRP4				TLE3	CUFF.1422.4
NAA35			CUFF.74029.3		LRRC71				TMEM180	CUFF.15585.1
NARG2			CUFF.74819.6		LYSMD3				TMEM86A	CUFF.15728.1
NCAPG			CUFF.74979.2		MBD3L3				TSPAN15	CUFF.17221.1
NEDD1			CUFF.77583.2		MKNK2				VPS25	CUFF.1978.2
NEIL3			CUFF.77913.1		MLKL				WDR1	CUFF.23312.1
NNT			CUFF.79752.1		MLLT6				ZGPAT	CUFF.23532.1
NPC1			CUFF.79870.1		MOAP1				ZNF593	CUFF.26466.1
NR2C1			CUFF.80858.1		MRGPRD				ACSF2	CUFF.26472.1
NSMCE1			CUFF.89355.2		MSL2				ACTB	CUFF.26693.1
NUP35			CUFF.9772.1		MSMP				ALS2CL	CUFF.26941.3
OOEP			CUFF.9776.1		NCAN				ARL2BP	CUFF.2708.1
OOSP1			CYTH1		NUDT17				ARRB2	CUFF.32889.1
OSBPL1A			DBF4B		PCDHB14				ARVCF	CUFF.34149.1
OXSM			DBX2		PGPEP1				C18H19orf33	CUFF.34627.2
PARL			DCLRE1C		PHYHIP				C7H5orf32	CUFF.3589.2
PCGF5			DDAH2		PIPOX				CD9	CUFF.36129.1
PDZRN3			DENND1B		PQBP1				CDC20	CUFF.37082.1
PER2			DEPDC1		PRICKLE2				CDH17	CUFF.40152.1
PHOSPHO2			DMXL2		PRR11				CHFR	CUFF.41844.1
PHTF1			DNA2		RASGRP1				CLDN3	CUFF.49462.2
PLEKHB2			DNAH11		RSPH3				CLN8	CUFF.55468.1
POC1B			ELF1		SERPINB12				COMT	CUFF.6196.1
POLE2			ELK3		SERPINB9				CTU1	CUFF.62543.1
PPIL4			ENTPD6		SFXN1				CUFF.14549.3	CUFF.63722.1
PPM1B			ESRRG		SLC17A2				CUFF.26492.1	CUFF.66902.1
PRSS35			EXOSC8		SLC18A1				CUFF.28740.1	CUFF.72740.1
PSMA5			FAM126B		SLC35A2				CUFF.31126.1	CUFF.77952.3
PSMD5			FAM175B		SYTL4				CUFF.33288.1	CUFF.79721.1
PSPH			FAM192A		TBC1D10B				CUFF.41889.1	CUFF.82581.1
PTPRG			FAM5B		TBXAS1				CUFF.47756.1	CUFF.82774.1
RALYL			FANCL		THAP10				CUFF.56350.2	CUFF.89941.1
RAP2C			FANK1		THAP8				CUFF.60396.1	CUFF.89993.1
RARS2			FEZ2		TMEM101				CUFF.60421.2	D2HGDH
REPS1			FRG1		TMEM212				CUFF.62202.1	DAPK1
RICTOR			FRMD4B		TNC				CUFF.70917.2	DCAF4
RNF10			FRMD5		TNFRSF13B				CUFF.79515.1	DDX51
RNF114			GABRG1		TRIM42				CUFF.89953.2	DGKQ
RNF34			GAS2L2		TRIM43B				CUFF.89990.4	DHRS9
SELENBP1			GCC1		UNC13A				DAK	DHX37
SERINC3			GDAP2		USP50				DET1	DLX5
SHC1			GDF3		VCAM1				DLGAP5	DNAH5
SIAE			GMPR2		WDR37				DLK2	DTNA
SIPA1L2			GPAA1		WDR65				DUSP6	ECH1
SLC28A1			GPR64		ZNF133				ECI2	EFHA2
SLC35A1			GRAP2		ZNF432				EFCAB11	ELAC1
SLC39A12			GRHPR		ZNHIT1				EIF2S3Y	EMCN
SLC44A5			GTF2IRD2		ZSWIM7				ENO1	EMILIN2
SLMO1			HELQ						FA2H	ENO4
SORL1			HMBOX1						FAM55C	EOMES
SPTBN1			IFT74						FAM83B	EPHX2
SRPX			IGF1R						FANCG	EVI2B
SS18			IL1R2						FXYD4	EVPL
STAT3			IP6K1						GANAB	F2
TAMM41			IRF6						GATA3	FAM107A
TBC1D14			ITGA4						GDI1	FAM116A
TESC			KCNH5						GNAS	FAM193B
TET3			KCNN3						GUK1	FBXO18
TEX14			KDM4C						H2AFY2	FLI1
THBS4			KDR						HCK	FTL
THOC7			KIAA1524						HEBP2	GATAD1
TIMM21			LHFPL3						HINT1	GCGR
TIPARP			LHX8						HIVEP1	GCM1
TM7SF3			LINS						IFI30	GDPD5
TMCC1			LMX1A						KAT8	GHSR
TMEM14C			LOC100126544						KIAA0930	GIGYF1
TMEM159			LOC100297914						KLHL17	GLIS2
TMEM242			LOC100335177						KRR1	GLTSCR1
TMEM50B			LOC100335426						KRT19	GMPR
TRAPPC2			LOC100335881						LIN28B	GPD2
TRIM13			LOC100849096						LLGL1	GPR110
TRIM36			LOC100849494						LOC100300510	GPR77
TRMT11			LOC100849502						LOC100335333	GYLTL1B
TSPAN5			LOC100851198						LOC100847602	HAUS8
TUB			LOC100851294						LOC100849399	HDAC9
TXNDC5			LOC100851694						LOC100850266	HERPUD1
UGGT2			LOC100851720						LOC100850549	HMGN5
USP25			LOC100851969						LOC100850611	HSD3B1
USP28			LOC100852093						LOC100850830	IFI44
VAPA			LOC100852133						LOC100852219	IGFBP4
WDR19			LOC100852161						LOC510716	IGFL1
WDR92			LOC100852307						LOC515954	ITGBL1
WDYHV1			LOC517284						LOC534200	KCNA6
XRCC4			LOC517509						LRRC10	KCNG2
YAF2			LOC614741						LRRN3	KCNJ2
ZNF330			LOC615558						MAP1LC3A	KDM4B
ZNF706			LOC782385						MEGF8	KIAA0556
AASDH			LYPD1						METTL13	KIAA1609
ABCB10			MACC1						MMP23B	KLHL38
ABHD10			MAPK4						MPV17L2	LGI2
ADAMTS18			METAP1D						MTHFR	LOC100125266
AGBL2			MRAP2						MUC20	LOC100125949
AGPS			MRPS18C						MYL12B	LOC100139556
AKIRIN2			MYH15						MYL9	LOC100139843
AMDHD1			NAT10						NACC1	LOC100139987
AMOT			NFATC2						NUCKS1	LOC100140503
ANK3			NHLRC2						NUDT16	LOC100297647
ANKRD31			NLRP1						PARK7	LOC100336726
AP1AR			NLRP8						PBXIP1	LOC100849216
ARHGEF37			NOL4						PHKG1	LOC100849780
ARL8B			NOTCH2						PKM2	LOC100849790
ASH2L			NOTO						PKN3	LOC100849816
ASPM			NPNT						PMEPA1	LOC100850302
ATAD5			NUDT6						PNPLA6	LOC100850339
ATP10D			OBFC2A						POLD4	LOC100850473
ATP1B1			PALM2						POMGNT1	LOC100850641
ATP6V1C1			PATL2						PRDX6	LOC100850831
B7H6			PDE3A						PRHOXNB	LOC100850913
BCAR4			PHACTR3						PRKCG	LOC100850964
BCL2L10			PHKA2						RAB25	LOC100851115
BCNT2			PHLDB1						RAC2	LOC100851204
BET1			PIK3C2B						RASL11B	LOC100851322
BRMS1L			PILRA						RHOV	LOC100851332
BTBD10			PKNOX1						RIMKLB	LOC100851448
C10H14orf166			PKP4						S100A5	LOC100851461
C10H15orf23			PLA2G4D						SDC1	LOC100851682
C17H4orf29			PPP4R4						SEC14L6	LOC100851698
C18H16orf57			PRELID2						SLC12A9	LOC100852115
C1H8orf42			PRKAA2						SLC34A2	LOC100852134
C22H3orf64			PRPF18						SLC36A2	LOC100852319
C4H7orf57			PTPN14						SLC43A1	LOC100852328
CACNA2D1			RAB3IP						SLC7A4	LOC509006
CAPZA1			RANGRF						SLC9A3	LOC511106
CBFB			RASSF3						SMPD4	LOC513329
CBLB			RFC5						SMPD5	LOC518495
CCDC152			RFK						SMS	LOC521318
CCNG1			RFX3						SPINT1	LOC521663
CD99L2			RGS2						ST3GAL3	LOC530348
CDH23			RGS22						SZT2	LOC530553
CDKL5			RPL7L1						TAF10	LOC613508
CDO1			SHOX2						TCIRG1	LOC781988
CECR2			SIX1						TCTA	LOC782657
CENPL			SLC10A4						TFAP2A	LOC783533
CENPW			SLC17A1						TH1L	LOC784305
CEP120			SLC19A2						TMED9	LOC785330
CEP170			SLC25A17						TMPRSS4	LOC785762
CEP192			SLC25A24						TMUB1	LOC788927
CEP57			SLC8A1						TNRC6C	LPIN1
CEP57L1			SLC9B2						TRANK1	LRGUK
CEP76			SNX25						TRIM11	LYZ3
CERS2			SNX30						TRIM7	MAN2C1
CETN2			SPAG17						UCKL1	MBD5
CETN3			SPESP1						UPP1	MBTPS2
CHRNA5			SPOP						UTY	MC4R
CHSY1			SQRDL						VDAC2	MCF2L
CIB1			SRGAP1						VPS52	MFAP5
CKAP5			STK31						WDR78	MGC134040
CLPX			STX17						ZDHHC12	MGC138914
COG5			SVIL						ZFP36L2	MGLL
COQ6			SYTL3						ZNF532	MIR199A-1
CSGALNACT2			TADA1							MIR365-2
CSNK1G3			TAX1BP1							MIR374B
CSNK2A1			TBC1D25							MIR628
CSTF1			TDRD1							MMP15
CTNNAL1			TFAP2B							MRM1
CTSC			TMEM106B							MTG1
CUFF.10144.3			TRAPPC9							MYO9B
CUFF.11708.1			TRPC7							NGFR
CUFF.13609.1			TSPAN19							NOS3
CUFF.1442.4			TTLL9							NUCB1
CUFF.15954.1			USP36							NUDT8
CUFF.17624.2			USP42							NUP214
CUFF.18821.1			VEGFC							NUPR1
CUFF.19165.1			WDR55							OLFM2
CUFF.19182.2			WIF1							OR6C68
CUFF.21022.1			WNT2B							OS9
CUFF.21313.1			YBX2							P2RY2
CUFF.22250.1			ZAR1							PATE1
CUFF.23900.1			ZBTB38							PDCD1LG2
CUFF.24390.2			ZBTB40							PFDN5
CUFF.26895.1			ZMYM2							PFDN6
CUFF.27916.1			ZMYM5							PFKFB3
CUFF.37786.1			ZNF135							PFKM
CUFF.38105.1			ZNF2							PHKB
CUFF.40603.2			ZNF445							PIGV
CUFF.40690.1										PION
CUFF.41037.1										PLBD2
CUFF.44162.1										PLXNA3
CUFF.44543.1										POU2AF1
CUFF.45518.1										POU3F3
CUFF.47609.1										PRKCE
CUFF.48123.9										PROK2
CUFF.49356.1										PROM1
CUFF.50788.1										PRPH
CUFF.52877.2										PTPN20B
CUFF.52894.1										PTPRF
CUFF.54055.2										PTTG1IP
CUFF.5552.1										R3HDML
CUFF.56597.2										RAB11FIP3
CUFF.57232.3										RAD51B
CUFF.58155.5										RBCK1
CUFF.58731.1										RBMS3
CUFF.59664.4										RGS7BP
CUFF.62573.5										RNF214
CUFF.64790.1										RNLS
CUFF.65716.1										RRP36
CUFF.65897.1										RTKN
CUFF.66049.1										RUNDC3A
CUFF.6822.1										SAMD3
CUFF.6825.1										SEMA3D
CUFF.69656.2										SERPINB2
CUFF.7200.5										SETMAR
CUFF.75290.1										SHROOM2
CUFF.80780.1										SLC13A4
CUFF.82133.2										SLC16A7
CUFF.82323.1										SLC4A5
CUFF.83089.1										SMPD2
CUFF.84261.4										SNX29
CUFF.85017.4										SOBP
CUFF.85697.5										STXBP4
CUFF.86610.7										SUN3
DBT										TBX20
DDHD2										TDGF1
DEK										TEC
DIRC2										THTPA
DKK2										TKDP1
DNAJB4										TMEM102
DNMBP										TMEM129
DONSON										TMEM175
DR1										TMEM47
DROSHA										TMEM54
DSCAML1										TMEM63A
DUSP7										TMLHE
EEF2K										TNFAIP3
EFEMP1										TNIP1
EFNB1										TNIP2
EGFR										TNS3
EIF3M										TOR1AIP1
EIF5B										TTC6
EPB41L4B										TWSG1
ERMP1										UGT1A6
ERRFI1										VASN
ESCO2										VPS13C
EXOC5										VPS13D
EXT2										VPS33A
F3										VPS33B
FABP5										VPS39
FAM104A										VSIG10
FAM124B										VWCE
FAM129B										ZBTB7B
FAM163A										ZNF74
FAM190B										ZSWIM6
FAM199X
FAM46B
FAM72A
FAM76B
FAM81B
FBXO15
FGF16
FKBP5
FOXP3
FRRS1
FSHR
G3BP2
GCH1
GCLC
GLCE
GLS
GLTP
GOLT1B
GOSR2
GPM6B
GRM1
GTF2H3
GTF3C3
HACL1
HDAC3
HIST2H2AA4
HMGB2
HMMR
HPS3
IFNGR1
IFT57
IFT88
ILDR1
INADL
INTS9
IRAK2
ITGB1
KCNA5
KCNK13
KIAA0494
KIAA1826
KIF18A
LATS2
LCA5
LCMT2
LIN7C
LLGL2
LOC100140518
LOC100294775
LOC100294918
LOC100298796
LOC100300830
LOC100335564
LOC100849282
LOC100849471
LOC100849482
LOC100849695
LOC100849937
LOC100850040
LOC100850070
LOC100850082
LOC100850199
LOC100850212
LOC100850357
LOC100850450
LOC100850459
LOC100850542
LOC100850864
LOC100851044
LOC100851264
LOC100851498
LOC100851725
LOC100851916
LOC100852085
LOC100852156
LOC100852295
LOC505120
LOC506121
LOC507513
LOC512220
LOC515736
LOC522004
LOC522998
LOC530653
LOC536267
LOC541149
LOC615258
LOC616014
LOC782175
LOC784266
LOC784368
LOC790088
LSM14B
LYPLAL1
MAD2L1
MAD2L1BP
MAEL
MAT2B
MCF2
MED20
MEGF11
MFSD10
MKRN2
MLF1IP
MLL5
MMAA
MOCS2
MORN4
MPHOSPH9
MPZL3
MRPS35
MSI1
MTFR1
MTMR1
MUDENG
MYO1B
NADKD1
NBR1
NCOA6
NGLY1
NIN
NKX3-1
NOTCH1
NUDCD1
NUDT11
NUDT12
NUDT9
NUFIP2
NUP155
NUP88
OAF
OCLN
OR2A12
OR4S1
ORC5
OSBPL9
OSGIN2
PARP12
PBK
PDIA5
PDK1
PFKFB2
PGGT1B
PGM2L1
PHF11
PLAA
PLAGL1
PLAUR
PLEKHA3
PLEKHF2
POC5
POGZ
POLR2J
POU4F3
PPIP5K2
PPP1R14C
PPP6C
PRC1
PRDM13
PRKACB
PRKCH
PRKRA
PROSER1
PRR3
PSPC1
PTAR1
PTPN3
RAB28
RAB31
RAB6A
RAD21
RAD51C
RAE1
RALA
RALGAPA1
RAP1A
RAPGEF4
RGS16
RHOA
RHOQ
RIC3
RIMS2
RIOK3
RNF146B
RNF19B
RNPC3
RTCD1
RTKN2
S100PBP
SAMD8
SAR1A
SCAF8
SCN5A
SERP1
SESN2
SESN3
SGCD
SKAP2
SKP2
SLC17A5
SLC25A16
SLC25A21
SLC30A9
SLC35A3
SLC35D1
SLC35E3
SLC35F1
SLC5A1
SLX1A
SMAD5
SMC4
SON
SOS1
SOX30
SPRYD4
SPRYD7
SPTSSB
SSX2IP
STIL
STK35
STK39
STRN
SUPV3L1
SYNE1
SYNE2
TAB1
TADA2A
TADA3
TAF1D
TAL1
TBC1D5
TBCC
TBPL1
TC2N
TCL1A
TCP1
TCTN1
TECTB
TEX9
TFB1M
THAP5
TMED4
TMEM128
TMEM60
TMX3
TNK2
TP53INP1
TPD52L2
TRAPPC3
TRIM37
TRIM49
TRIM65
TTC16
TTC27
TUFT1
TWF1
TXNDC9
TYW1
UACA
UBE2D3
UBIAD1
UCHL1
UHRF2
UPF3A
USP1
USP46
USP53
VDAC1
VPS13B
VPS8
WASL
WDFY1
WEE2
WTAP
XPR1
YPEL5
ZAR1L
ZNF354A
ZNF621
ZNF664
ZNRF2
ZP2
ZRSR2
ZW10
