# Supplementary material for: Transcriptional profiles of bovine in vivo pre-implantation development
Source: BMC Genomics. 2014 Sep 4;15(1):756. doi: 10.1186/1471-2164-15-756 (PMC4162962; doi:10.1186/1471-2164-15-756)
Supplement: Supplementary file 18 — Additional file 18: Table S16: Functional pathways in stage-specific modules in bovine oocytes and embryos. (XLS 33 KB) [file 12864_2014_6433_MOESM18_ESM.xls]

## Sheet: KEGG pathways
Table S16. Functional pathways in stage-specific modules in bovine oocytes and embryos.
Stage	Pathways	Count	P Value
Oocyte	bta04520:Adherens junction	18	0.000140279
Oocyte	hsa04360:Axon guidance	13	0.000223962
Oocyte	bta04120:Ubiquitin mediated proteolysis	27	0.000350705
Oocyte	bta04530:Tight junction	24	0.00115126
Oocyte	bta04110:Cell cycle	24	0.0012919
Oocyte	hsa05200:Pathways in cancer	20	0.00174358
Oocyte	bta04012:ErbB signaling pathway	17	0.00261541
Oocyte	bta04114:Oocyte meiosis	21	0.00330429
Oocyte	bta03410:Base excision repair	9	0.00607329
Oocyte	hsa04010:MAPK signaling pathway	16	0.00712572
Oocyte	bta04540:Gap junction	16	0.00748586
Oocyte	bta03018:RNA degradation	5	0.00795108
Oocyte	bta04914:Progesterone-mediated oocyte maturation	16	0.00945252
Oocyte	bta04320:Dorso-ventral axis formation	7	0.0119641
Oocyte	bta05220:Chronic myeloid leukemia	14	0.0229263
Oocyte	bta00130:Ubiquinone and other terpenoid-quinone biosynthesis	4	0.0231587
Oocyte	hsa04510:Focal adhesion	12	0.0241159
Oocyte	hsa05222:Small cell lung cancer	7	0.0291845
Oocyte	bta04310:Wnt signaling pathway	22	0.029827
Oocyte	hsa04660:T cell receptor signaling pathway	8	0.0305983
Oocyte	bta04722:Neurotrophin signaling pathway	19	0.0322705
Oocyte	bta05216:Thyroid cancer	7	0.0336491
Oocyte	bta05221:Acute myeloid leukemia	11	0.0349356
Oocyte	hsa04810:Regulation of actin cytoskeleton	12	0.0370311
Oocyte	bta05213:Endometrial cancer	10	0.0370922
Oocyte	bta03420:Nucleotide excision repair	9	0.0389077
Oocyte	bta05212:Pancreatic cancer	12	0.0535286
Oocyte	bta04144:Endocytosis	25	0.0581426
Oocyte	bta03020:RNA polymerase	3	0.0596192
Oocyte	hsa04620:Toll-like receptor signaling pathway	7	0.0622514
Oocyte	hsa04910:Insulin signaling pathway	8	0.0824334
Oocyte	bta05211:Renal cell carcinoma	11	0.0909606
Oocyte	bta00240:Pyrimidine metabolism	14	0.0949976
2-cell	bta05014:Amyotrophic lateral sclerosis (ALS)	4	0.0834918
2-cell	bta04810:Regulation of actin cytoskeleton	8	0.0890717
2-cell	bta04621:NOD-like receptor signaling pathway	4	0.0912957
2-cell	bta00534:Heparan sulfate biosynthesis	3	0.096348
4-cell	bta04320:Dorso-ventral axis formation	9	4.84179e-05
4-cell	bta04120:Ubiquitin mediated proteolysis	22	0.000350605
4-cell	bta04914:Progesterone-mediated oocyte maturation	16	0.000406504
4-cell	bta05215:Prostate cancer	16	0.000609459
4-cell	bta05200:Pathways in cancer	37	0.000998458
4-cell	bta04916:Melanogenesis	16	0.00113869
4-cell	bta05210:Colorectal cancer	15	0.00184527
4-cell	bta04910:Insulin signaling pathway	19	0.00246877
4-cell	bta00230:Purine metabolism	14	0.00375606
4-cell	bta04510:Focal adhesion	24	0.00379031
4-cell	bta04144:Endocytosis	23	0.00641141
4-cell	bta04150:mTOR signaling pathway	10	0.00804127
4-cell	bta04114:Oocyte meiosis	16	0.00841998
4-cell	bta04062:Chemokine signaling pathway	14	0.0117323
4-cell	bta04664:Fc epsilon RI signaling pathway	12	0.0118589
4-cell	bta04360:Axon guidance	16	0.0125672
4-cell	bta05211:Renal cell carcinoma	11	0.0139947
4-cell	bta04660:T cell receptor signaling pathway	15	0.0140067
4-cell	bta04722:Neurotrophin signaling pathway	16	0.0169135
4-cell	bta05213:Endometrial cancer	9	0.0170372
4-cell	bta05212:Pancreatic cancer	11	0.0171285
4-cell	bta04520:Adherens junction	11	0.0171285
4-cell	bta04012:ErbB signaling pathway	12	0.0189761
4-cell	bta04662:B cell receptor signaling pathway	11	0.0207533
4-cell	bta05214:Glioma	10	0.022471
4-cell	bta04810:Regulation of actin cytoskeleton	22	0.0236663
4-cell	bta04110:Cell cycle	16	0.0238712
4-cell	bta04930:Type II diabetes mellitus	8	0.0249666
4-cell	bta05217:Basal cell carcinoma	9	0.0295651
4-cell	bta05221:Acute myeloid leukemia	9	0.036001
4-cell	bta04310:Wnt signaling pathway	17	0.0385243
4-cell	bta04710:Circadian rhythm	4	0.0466551
4-cell	bta05223:Non-small cell lung cancer	8	0.0575119
4-cell	bta04070:Phosphatidylinositol signaling system	10	0.0579682
4-cell	bta05410:Hypertrophic cardiomyopathy (HCM)	10	0.0623641
4-cell	bta04370:VEGF signaling pathway	10	0.0669672
4-cell	bta00562:Inositol phosphate metabolism	2	0.0740977
4-cell	bta05412:Arrhythmogenic right ventricular cardiomyopathy (ARVC)	2	0.0885999
4-cell	bta03018:RNA degradation	8	0.080612
4-cell	bta04010:MAPK signaling pathway	25	0.0873831
4-cell	bta04912:GnRH signaling pathway	11	0.0912635
4-cell	bta05410:Hypertrophic cardiomyopathy (HCM)	2	0.0977269
4-cell	bta04350:TGF-beta signaling pathway	10	0.0989865
8-cell	bta03010:Ribosome	50	3.03e-42
8-cell	bta05016:Huntington's disease	30	1.11e-08
8-cell	bta05012:Parkinson's disease	24	1.3e-07
8-cell	bta03050:Proteasome	14	2.21e-07
8-cell	bta05010:Alzheimer's disease	24	6.19e-06
8-cell	bta03040:Spliceosome	16	0.0017449
8-cell	bta04260:Cardiac muscle contraction	11	0.00273532
8-cell	bta03420:Nucleotide excision repair	10	0.00953394
8-cell	bta00900:Terpenoid backbone biosynthesis	4	0.0344082
8-cell	bta04320:Dorso-ventral axis formation	6	0.0357533
8-cell	bta00970:Aminoacyl-tRNA biosynthesis	5	0.0415283
8-cell	bta03020:RNA polymerase	5	0.0512769
8-cell	bta04310:Wnt signaling pathway	20	0.0524234
8-cell	bta04120:Ubiquitin mediated proteolysis	5	0.0545432
8-cell	bta05213:Endometrial cancer	9	0.0638527
8-cell	bta04623:Cytosolic DNA-sensing pathway	5	0.0769035
16-cell	bta00280:Valine, leucine and isoleucine degradation	4	0.0138057
16-cell	bta00330:Arginine and proline metabolism	4	0.024707
16-cell	bta05221:Acute myeloid leukemia	4	0.0285917
16-cell	bta00471:D-Glutamine and D-glutamate metabolism	2	0.0360037
16-cell	bta04640:Hematopoietic cell lineage	4	0.0603512
16-cell	bta05322:Systemic lupus erythematosus	4	0.0625764
16-cell	bta05200:Pathways in cancer	8	0.0724476
16-cell	bta04810:Regulation of actin cytoskeleton	6	0.0795056
16-cell	bta04512:ECM-receptor interaction	4	0.0865352
16-cell	bta00072:Synthesis and degradation of ketone bodies	2	0.0992568
Early Morula	bta00051:Fructose and mannose metabolism	2	0.0985243
Early Morula	bta05211:Renal cell carcinoma	3	0.0966819
Early Morula	bta04810:Regulation of actin cytoskeleton	7	0.00385345
Early Morula	bta04660:T cell receptor signaling pathway	4	0.0522684
Early Morula	bta04530:Tight junction	4	0.0750008
Compact Morula	bta04530:Tight junction	5	0.0863152
Blastocyst	bta03010:Ribosome	51	7.22e-40
Blastocyst	bta00190:Oxidative phosphorylation	57	9.83316e-13
Blastocyst	bta05012:Parkinson's disease	48	2.77883e-08
Blastocyst	bta03040:Spliceosome	26	7.95e-08
Blastocyst	bta05010:Alzheimer's disease	52	8.68228e-07
Blastocyst	bta05016:Huntington's disease	54	2.20168e-06
Blastocyst	bta04142:Lysosome	37	5.74872e-05
Blastocyst	bta00510:N-Glycan biosynthesis	18	0.000166517
Blastocyst	bta00520:Amino sugar and nucleotide sugar metabolism	16	0.00246421
Blastocyst	bta00480:Glutathione metabolism	6	0.00392239
Blastocyst	bta00970:Aminoacyl-tRNA biosynthesis	15	0.00420813
Blastocyst	bta00563:Glycosylphosphatidylinositol(GPI)-anchor biosynthesis	10	0.0045506
Blastocyst	bta03050:Proteasome	15	0.010808
Blastocyst	bta00150:Androgen and estrogen metabolism	6	0.0147128
Blastocyst	bta00010:Glycolysis / Gluconeogenesis	17	0.0165548
Blastocyst	bta01040:Biosynthesis of unsaturated fatty acids	9	0.0165637
Blastocyst	bta03410:Base excision repair	11	0.0210965
Blastocyst	bta00020:Citrate cycle (TCA cycle)	11	0.0265751
Blastocyst	bta03440:Homologous recombination	10	0.0280985
Blastocyst	bta00140:Steroid hormone biosynthesis	6	0.0508633
Blastocyst	bta00310:Lysine degradation	12	0.0528977
Blastocyst	bta04260:Cardiac muscle contraction	18	0.055948
Blastocyst	bta00514:O-Mannosyl glycan biosynthesis	3	0.0758263
Blastocyst	bta00980:Metabolism of xenobiotics by cytochrome P450	4	0.0763139
Blastocyst	bta00620:Pyruvate metabolism	11	0.0813207
Blastocyst	bta00983:Drug metabolism	10	0.0910466
Blastocyst	bta04020:Calcium signaling pathway	8	0.0929435
Blastocyst	bta02010:ABC transporters	11	0.0944719
Blastocyst	bta00030:Pentose phosphate pathway	8	0.0957904
Blastocyst	bta00750:Vitamin B6 metabolism	4	0.0986933
