# Supplementary material for: Transcriptional profiles of bovine in vivo pre-implantation development
Source: BMC Genomics. 2014 Sep 4;15(1):756. doi: 10.1186/1471-2164-15-756 (PMC4162962; doi:10.1186/1471-2164-15-756)
Supplement: Supplementary file 19 — Additional file 19: Table S17: Primers for real time qRT-PCR. (XLS 21 KB) [file 12864_2014_6433_MOESM19_ESM.xls]

## Sheet: Sheet1
Table S17. Primers for real time qRT-PCR
Genes	Primer sequences (5' - 3')	Annealing temperature (°C)	Fragment size (bp)	Accession number
GATA6	GAAGACCCAGGGAGAAGAGG	60	152	XM_002697727.1
	GCAGTTCTGGTTTCAGCACA
GNB2L1	ATCTCACAACGGGCACTACC	60	82	XM_005209237.1
	CGGTTGTCAGAGGAGAAAGC
BAD	GAGGATGAGCGACGAGTTTC	60	119	XM_005227186.1
	TCAACCAGGACTGGAGGAAG
H2AFZ	GGTAAGGCTGGGAAGGACTC	60	195	NM_174809.2
	TTCAAGTACCTCTGCGGTGA
NANOG	TAGGGAATCTTCACCCATGC	60	204	NM_001025344.1
	GGGACCGTCTCTTCCTTCTC
GDF9	TCTGGTTCCAGCTTCATTCA	60	200	NM_174681.2
	CTGGAGAGCCATACCGATGT
DNMT1	AGTGGGGGACTGTGTTTCTG	60	199	NM_182651.2
	CTGCATGTCCTCACACTCGT
ZP2	ATGTATCTCCTGGGCAGACG	60	200	NM_173973.2
	GAGGCCATTTGCTATTTCCA
STAT3	GGCCATCTTGAGCACTAAGC	60	206	NM_001012671.2
	TGGTGGCATCCATGATCTTA
OOER	AGGAATCCGCTGGTGTTCTT	60	200	NM_001077869.2
	TGGCTCAGAAGCACACTCTT
GAPDH 4	AGATGGTGAAGGTCGGAGTG	60	117	NM_001034034.2
	GAAGGTCAATGAAGGGGTCA
